# Supplementary material for: Non‐canonical metabolic pathways in the malaria parasite detected by isotope‐tracing metabolomics
Source: Mol Syst Biol. 2021 Apr 6;17(4):e10023. doi: 10.15252/msb.202010023 (PMC8022201; doi:10.15252/msb.202010023)
Supplement: Supplementary file 4 — Dataset EV2 [file MSB-17-e10023-s002.xlsx]

## Sheet: ToC
	Tab	Description
	1	Predicted and Observed Metabolomes of P. falciparum-infected erythrocytes
	2	Predicted and Observed Metabolomes of uninfected erythrocytes
	3	Pathway enrichment analysis of metabolites matched between the theoretical and observed metabolomes
	4	Metabolites that were unmatched in P. falciparum-infected erythrocytes but likely derived from the host compartment
	5	Preliminary list of observed metabolites in P. falciparum-infected erythrocytes unmatched to the predicted metabolome

## Sheet: 1. iRBC Metabolome Summary
Theoretical iRBC Metabolome (KEGG ID condensed)				Observed iRBC Metabolome			Observed iRBC Metabolome (KEGG ID condensed)				Observed iRBC Matched Theoretical iRBC				Observed iRBC unmatched to Theoretical				Theoretical iRBC unmatched metabolites					Summary uRBC Observed vs. Theoretical
KEGG ID	Number	Metabolites		KEGG	Metabolite		KEGG	Metabolite	Formula		KEGG ID	Number	Metabolites		KEGG ID	Number	Metabolites		KEGG ID	Number	Metabolites													Observed vs Theoretical matched
C00002	1	ATP		C00157	PC(16:0/9:0(CHO))		C00002	ATP	C10H16N5O13P3		C00002	1	ATP		C01879	8	Pyroglutamic acid		C00018	12	Pyridoxal phosphate			iRBC Theoretical Metabolome (total metabolite)					iRBC Observed Metabolome (total metabolite)
C00003	2	NAD+		C04230	LysoPC16:0		C00003	NAD+	C21H28N7O14P2		C00003	2	NAD+		C00408	9	L-Pipecolate		C00032		Heme			1622					911
C00004	3	NADH		C05809	3-octaprenyl-4-hydroxybenzoate		C00004	NADH	C21H29N7O14P2		C00004	3	NADH		C00490	10	Itaconic acid		C00033	23	Acetate
C00005	4	NADPH		C05814	2-Octaprenyl-3-methyl-6-methoxy-14-benzoquinone		C00005	NADPH	C21H30N7O17P3		C00005	4	NADPH		C01620	16	Threonate/Erythronate		C00036	25	Oxaloacetate			iRBC Theoretical Metabolome (KEGG ID condensed)					iRBC Observed Metabolome (KEGG ID condensed)
C00006	5	NADP+		C02737	PS-Lipid		C00006	NADP+	C21H29N7O17P3		C00006	5	NADP+		C00979	22	O-Acetyl-L-serine		C00067	42	Formaldehyde			621					396
C00008	6	ADP		C04805	5S-HETE		C00008	ADP	C10H15N5O10P2		C00008	6	ADP		C00121	24	Ribose		C00068	43	Thiamin diphosphate
C00009	7	Orthophosphate		C05810	2-octaprenylphenol		C00009	Phosphate	H3PO4		C00009	7	Phosphate		C01772	28	2-hydroxycinnamic acid		C00081	51	ITP			Theoretical matched to Observed iRBC metabolome					Observed matched to Theoretical iRBC metabolome
C00010	8	CoA		C00712	Oleate		C00010	CoA	C21H36N7O16P3S		C00010	8	CoA		C02989	29	Methionine sulfoxide		C00083	53	Malonyl-CoA			metabolite number	percentage				metabolite number	percentage
C00013	9	Pyrophosphate		C06427	alpha-linolenate		C00012	Gly-Val-Thr	C11H21N3O5		C00013	9	Pyrophosphate		C01042	37	N-Acetyl-aspartate		C00084	54	Acetaldehyde			255	41.0628	%			255	64.3939	%
C00015	10	UDP		C01595	Linoleate		C00013	Pyrophosphate	H4P2O7		C00015	10	UDP		C00794	45	Sorbitol		C00086	56	Urea
C00016	11	FAD		C18126	LysoPG(18:0/0:0)		C00015	UDP	C9H14N2O12P2		C00016	11	FAD		C00392	46	Mannitol		C00091	57	Succinyl-CoA			Theoretical unmatched to Observed iRBC metabolome					Observed unmatched to Theoretical iRBC metabolome
C00018	12	Pyridoxal phosphate		C00249	Palmitic acid		C00016	FAD	C27H33N9O15P2		C00019	13	S-Adenosyl-L-methionine		C00107	50	Gly-Asp		C00099	63	beta-Alanine			metabolite number	percentage				metabolite number	percentage
C00019	13	S-Adenosyl-L-methionine		C08362	9Z-Hexadecenoic acid		C00019	S-Adenosyl-L-methionine	C15H22N6O5S		C00020	14	AMP		C03740	62	gamma-L-Glutamyl-D-alanine		C00101	65	Tetrahydrofolate			366	58.9372	%			141	35.6061	%
C00020	14	AMP		C11512	(-)-jasmonic acid methyl ester		C00020	AMP	C10H14N5O7P		C00021	15	S-Adenosyl-L-homocysteine		C01118	63	O-Succinyl-L-homoserine		C00109	70	2-Oxobutanoate
C00021	15	S-Adenosyl-L-homocysteine		C14762	13S-HODE		C00021	S-Adenosyl-L-homocysteine	C14H20N6O5S		C00022	16	Pyruvic acid		C03274	66	Glycerophosphoglycerol		C00110	71	Dolichyl phosphate
C00022	16	Pyruvate		C14826	12-13(S)-epoxylinolenate		C00022	Pyruvic acid			C00024	17	Acetyl-CoA		C01113	71	Galactose-6-phsphate		C00114	74	Choline
C00024	17	Acetyl-CoA		C06424	Tetradecanoic acid		C00024	Acetyl-CoA	C23H38N7O17P3S		C00025	18	DL-Glutamate		C00107	75	L-gamma-glutamyl-L-Leucine		C00116	75	Glycerol
C00025	18	L-Glutamate		C01545	octanal		C00025	DL-Glutamate	C5H9NO4		C00026	19	a-ketoglutarate		C01159	77	2,3-Bisphosphoglycerate		C00117	76	D-Ribose 5-phosphate
C00026	19	2-Oxoglutarate		C00319	Sphingosine		C00026	a-ketoglutarate	C5H6O5		C00029	20	UDP-D-glucose		C00012	79	Gly-Val-Thr		C00119	78	5-Phospho-alpha-D-ribose 1-diphosphate
C00029	20	UDP-glucose		C00187	Cholesterol		C00029	UDP-D-glucose	C15H24N2O17P2		C00031	21	D-Glucose		C12270	89	N-acetyl-Aspartyl-glutamate		C00120	79	Biotin
C00031	21	D-Glucose		C02679	Dodecanoic acid		C00031	D-Glucose	C6H12O6		C00035	24	GDP		C11347	91	S-Methyl GSH		C00136	89	Butanoyl-CoA
C00032	22	Heme		C00550	sphingo-myelin		C00035	GDP	C10H15N5O11P2		C00037	26	Glycine		C03174	109	S-(2-Succinyl)glutathione		C00138	91	Reduced ferredoxin
C00033	23	Acetate		C18125	Lyso PS		C00037	Glycine			C00041	27	L-Alanine		C18126	123	LysoPG(18:0/0:0)		C00139	92	Oxidized ferredoxin
C00035	24	GDP		C04742	15S-15-Hydroxy-5811-cis-13-trans-eicosatetraenoate		C00041	L-Alanine			C00042	28	Succinate		C18125	125	Lyso PS		C00141	94	3-Methyl-2-oxobutanoic acid
C00036	25	Oxaloacetate		C18125	PS(18:0/0:0)		C00042	Succinate	C4H6O4		C00043	29	UDP-N-acetyl-D-glucosamine		C00394	130	GDP-glucose		C00143	95	5,10-Methylenetetrahydrofolate
C00037	26	Glycine			3,7,11-Trimethyl-6E,10-dodecadien-1-ol		C00043	UDP-N-acetyl-D-glucosamine	C17H27N3O17P2		C00044	30	GTP		C00258	143	Glycerate		C00155	103	L-Homocysteine
C00041	27	L-Alanine		C01468	4-hydroxytoluene		C00044	GTP	C10H16N5O14P3		C00047	31	lysine		C00940	146	2-Oxoglutaramate		C00156	104	4-Hydroxybenzoate
C00042	28	Succinate		C00681	PA(18:0/0:0)		C00047	lysine	C6H14N2O2		C00049	32	L-Aspartate		C05572	147	4-Oxoglutaramate		C00159	107	D-Mannose
C00043	29	UDP-N-acetyl-D-glucosamine		C05925	7-8-dihydroneopterin phosphate		C00049	L-Aspartate	C4H7NO4		C00051	33	glutathione		C00651	149	4-Methylene-L-glutamate		C00163	108	Propanoate
C00044	30	GTP		C04438	LysoPE(0:0/20:4(5Z,8Z,11Z,14Z))		C00051	glutathione	C10H17N3O6S		C00052	34	UDP-D-galactose		C01685	150	D-Ribonate		C00169	112	Carbamoyl phosphate
C00047	31	L-Lysine		C06423	Octanoic acid		C00052	UDP-D-galactose	C15H24N2O17P2		C00054	35	adenosine-3--5--bisphosphate		C00439	152	N-Formimino-L-glutamate		C00179	114	Agmatine													Observed unmatched
C00049	32	L-Aspartate		C04438	LysoPE(0:0/18:3(6Z,9Z,12Z))		C00054	adenosine-3--5--bisphosphate	C10H15N5O10P2		C00055	36	CMP		C17947	157	2-Phosphinomethylmalate		C00189	119	Ethanolamine
C00051	33	Glutathione		C04438	PE(16:0/0:0)		C00055	CMP	C9H14N3O8P		C00061	37	Flavin Mononucleotide		C05931	164	N-Succinyl-L-glutamate		C00203	123	UDP-N-acetyl-D-galactosamine
C00052	34	UDP-D-galactose		C02838	L-Octanoylcarnitine		C00061	Flavin Mononucleotide	C17H21N4O9P		C00062	38	Arginine		C00316	171	Al-Al-Glu		C00206	124	dADP
C00054	35	Adenosine 3',5'-bisphosphate		C02838	octanoate		C00062	Arginine	C6H14N4O2		C00063	39	CTP		C01960	172	Ala Ala Ala Ala		C00214	127	Thymidine
C00055	36	CMP		C00108	2-Aminobenzoic acid		C00063	CTP	C9H16N3O14P3		C00064	40	L-Glutamine		C00107	184	Ala-Trp-OH		C00233	132	4-Methyl-2-oxopentanoate
C00061	37	FMN		C05356	5S-HPETE		C00064	L-Glutamine	C5H10N2O3		C00065	41	L-Serine		C03431	186	S-Inosyl-L-homocysteine		C00239	136	dCMP
C00062	38	L-Arginine		C02505	2-Phenylacetamide		C00065	L-Serine			C00072	44	Ascorbic acid		C04187	187	5-Methyldeoxycytidine diphosphate		C00248	138	Lipoamide
C00063	39	CTP		C00316	Pro Glu Phe		C00072	Ascorbic acid	C6H8O6		C00073	45	methionine		C11038	188	2--Deoxy-5-hydroxymethylcytidine-5--diphosphate		C00250	140	Pyridoxal
C00064	40	L-Glutamine		C00353	Geranylgeranyl-PP		C00073	methionine	C5H11NO2S		C00074	46	Phosphoenolpyruvate		C02737	197	PS-Lipid		C00251	141	Chorismate
C00065	41	L-Serine		C00510	Oleyl-CoA		C00074	Phosphoenolpyruvate	C3H5O6P		C00075	47	UTP		C00623	198	Glycerol-1-phosphate		C00253	142	Nicotinate
C00067	42	Formaldehyde		C00412	Stearoyl-CoA		C00075	UTP	C9H15N2O15P3		C00077	48	L-Ornithine		C02741	199	Phosphoribosyl-AMP		C00266	147	Glycolaldehyde
C00068	43	Thiamin diphosphate		C16218	2E-Octadecenoyl-CoA		C00077	L-Ornithine	C5H12N2O2		C00078	49	L-Tryptophan		C00666	201	LL-2,6-Diaminopimelate		C00269	148	CDP-diacylglycerol
C00072	44	Ascorbate		C01120	sphinganine 1-phosphate		C00078	L-Tryptophan			C00079	50	D-Phenylalanine		C02712	202	N-Acetyl-L-methionine		C00270	149	N-Acetylneuraminate
C00073	45	L-Methionine		C00154	Palmityl-CoA		C00079	D-Phenylalanine	C9H11NO2		C00082	52	DL-Tyrosine		C14862	228	2-S-Glutathionyl acetate		C00280	152	Androst-4-ene-3,17-dione
C00074	46	Phosphoenolpyruvate		C00448	Farnesyl pyrophosphate		C00082	DL-Tyrosine	C9H11NO3		C00085	55	Fructose-6-phosphate		C15480	230	N-Acetyl-D-fucosamine		C00286	153	dGTP													Theoretical unmatched
C00075	47	UTP		C00107	Isoleucyl-Valine		C00085	Fructose-6-phosphate	C6H13O9P		C00092	58	Glucose-6-phosphate		C04322	231	1-Pyrroline-5-carboxylic acid		C00301		ADP-ribose
C00077	48	L-Ornithine			PS(P-16:0/20:1(11Z))		C00092	Glucose-6-phosphate	C6H13O9P		C00093	59	sn-Glycerol 3-phosphate		C02630	233	2-Hydroxyglutarate		C00308	159	Canavanine
C00078	49	L-Tryptophan		C03519	Acetylphenylalanine		C00093	sn-Glycerol 3-phosphate	C3H9O6P		C00095	60	D-Fructose		C02876	234	Propanoyl phosphate		C00320	164	Thiosulfate
C00079	50	L-Phenylalanine			1-(6-[5]-ladderane-hexanoyl)-2-(8-[3]-ladderane-octanyl)-sn-glycerol		C00095	D-Fructose	C6H12O6		C00096	61	GDP-mannose		C03505	235	Hydroxyacetone phosphate		C00322	165	2-Oxoadipate
C00081	51	ITP		C00157	PC(16:0/20:4(6E,8Z,11Z,14Z)(5OH[S]))		C00096	GDP-mannose	C16H25N5O16P2		C00097	62	L-Cysteine		C02838	239	L-Octanoylcarnitine		C00329		D-Glucosamine
C00082	52	L-Tyrosine		C00157	PC(14:0/20:5(5Z,8Z,11Z,14Z,17Z))[U]		C00097	L-Cysteine			C00100	64	Propionyl-CoA		C14875	242	S-(2-Hydroxyethyl)glutathione		C00332	169	Acetoacetyl-CoA
C00083	53	Malonyl-CoA		C00157	PC(14:0/18:3(9Z,12Z,15Z))[U]		C00100	Propionyl-CoA	C24H40N7O17P3S		C00103	66	D-Ribose 5-phosphate		C03312	245	Urate D-ribonucleotide		C00340	172	Reduced rubredoxin
C00084	54	Acetaldehyde		C00157	PC(16:0/20:4(5Z,8Z,10E,14Z)(12OH[S]))		C00103	D-Ribose 5-phosphate			C00104	67	IDP		C00664	251	5-Formiminotetrahydrofolate		C00341	173	Geranyl diphosphate
C00085	55	D-Fructose 6-phosphate		C00344	PG(16:0/18:3(6Z,9Z,12Z))		C00104	IDP	C10H14N4O11P2		C00105	68	UMP		C01087	256	D-2-Hydroxyglutaric acid		C00342	174	Thioredoxin
C00086	56	Urea		C00344	PG(18:4(6Z,9Z,12Z,15Z)/20:5(5Z,8Z,11Z,14Z,17Z))		C00105	UMP	C9H13N2O9P		C00106	69	Uracil		C00380	271	Cytosine		C00343	175	Oxidized thioredoxin
C00091	57	Succinyl-CoA		C00344	PG(18:3(6Z,9Z,12Z)/18:3(6Z,9Z,12Z))		C00106	Uracil			C00111	72	dihydroxy-acetone-phosphate		C02336	272	beta-D-Fructose		C00357	183	N-Acetyl-D-glucosamine 6-phosphate
C00092	58	D-Glucose 6-phosphate		C05123	2-Hydroxyethanesulfonate		C00107	Gly-Asp	C6H10N2O5		C00112	73	CDP		C00267	274	Alpha-D-Glucose		C00360	184	dAMP
C00093	59	sn-Glycerol 3-phosphate		C02712	N-Acetyl-L-methionine		C00107	L-gamma-glutamyl-L-Leucine	C11H20N2O5		C00118	77	D-Glyceraldehyde 3-phosphate		C02209	275	beta-D-Mannose		C00361	185	dGDP
C00095	60	D-Fructose		C00344	PG(16:0/18:3(6Z,9Z,12Z))		C00107	Ala-Trp-OH	C19H17N3O6		C00122	80	Fumarate		C00181	276	D-Xylose		C00362	186	dGMP
C00096	61	GDP-mannose		C00344	PG(18:4(6Z,9Z,12Z,15Z)/22:6(4Z,7Z,10Z,13Z,16Z,19Z))		C00108	2-Aminobenzoic acid	C7H7NO2		C00123	81	Leucine		C01796	277	Erythrose		C00365	189	dUMP
C00097	62	L-Cysteine		C00170	5-Methylthioadenosine		C00111	dihydroxy-acetone-phosphate	C3H7O6P		C00124	82	D-Galactose		C01697	280	Galactitol		C00370	190	Sterol
C00099	63	beta-Alanine		C00350	PE(14:0/20:5(5Z,8Z,11Z,14Z,17Z))		C00112	CDP	C9H15N3O11P2		C00127	83	Glutathione disulfide		C00668	282	alpha-D-Glucose 6-phosphate		C00378	191	Thiamin
C00100	64	Propanoyl-CoA		C00350	PE(14:0/22:5(4Z,7Z,10Z,13Z,16Z))		C00118	D-Glyceraldehyde 3-phosphate	C3H7O6P		C00129	84	Isopentenyl pyrophosphate		C00191	283	D-Glucuronic acid		C00381	192	Dolichol													Absent or inactive
C00101	65	Tetrahydrofolate		C00157	PC(10:0/18:0)		C00121	Ribose	C5H10O5		C00130	85	IMP		C02979	296	Glycerol-2-phosphate		C00387	194	Guanosine
C00103	66	D-Glucose 1-phosphate		C02737	PS(18:1(9Z)/20:5(5Z,8Z,11Z,14Z,17Z))		C00122	Fumarate	C4H4O4		C00131	86	dATP		C00209	314	Oxalic acid		C00390	195	Ubiquinol
C00104	67	IDP			PS(O-20:0/16:0)		C00123	Leucine	C6H13NO2		C00134	87	Putrescine		C00386	317	L-Pipecolic acid		C00399	196	Ubiquinone
C00105	68	UMP		C00350	PE(14:0/18:3(6Z,9Z,12Z))		C00124	D-Galactose	C6H12O6		C00135	88	D-Histidine		C00178	325	Thymine		C00435	204	Oxidized rubredoxin
C00106	69	Uracil		C00344	PG(18:0/18:4(6Z,9Z,12Z,15Z))		C00127	Glutathione disulfide	C20H32N6O12S2		C00137	90	Myo-Inositol		C00936	330	alpha-D-Mannose		C00436	205	N-Carbamoylputrescine
C00109	70	2-Oxobutanoate		C00157	PC 34:5; [M+H]+; GPCho(14:0/20:5(5Z,8Z,11Z,14Z,17Z))		C00129	Isopentenyl pyrophosphate	C5H12O7P2		C00140	93	N-Acetyl-D-glucosamine 6-phosphate		C03393	331	4-Phospho-D-erythronate		C00460	215	dUTP
C00110	71	Dolichyl phosphate		C01194	PI(17:0/17:2(9Z,12Z))+NH4		C00130	IMP	C10H13N4O8P		C00144	96	GMP		C19156	332	2-Phospholactate		C00461	216	Chitin
C00111	72	Glycerone phosphate		C01960	Ala Ala Pro Thr		C00131	dATP	C10H16N5O12P3		C00147	97	Adenine		C00349	341	2-Methyl-3-oxopropanoic acid		C00493	218	Shikimate
C00112	73	CDP		C02737	PS(18:2(9Z,12Z)/18:2(9Z,12Z))[U]		C00134	Putrescine			C00148	98	Proline		C03284	343	(S)-3-amino-2-methylpropanoate		C00496	219	Ubiquitin
C00114	74	Choline		C02737	PS(22:6(4Z,7Z,10Z,13Z,16Z,19Z)/18:1(9Z))		C00135	D-Histidine	C6H9N3O2		C00149	99	Malate		C00168	344	Hydroxypyruvic acid		C00500	221	Biliverdin
C00116	75	Glycerol		C00157	PC(12:0/18:1(9Z))		C00137	Myo-Inositol	C6H12O6		C00152	100	L-Asparagine		C03197	346	S-3-hydroxy-isobutyrate		C00506	223	L-Cysteate
C00117	76	D-Ribose 5-phosphate		C00157	PC(15:1(9Z)/18:2(9Z,12Z))		C00140	N-Acetyl-D-glucosamine 6-phosphate	C8H16NO9P		C00153	101	Niacinamide		C01468	347	4-hydroxytoluene		C00512	225	S-Benzoate coenzyme A
C00118	77	(2R)-2-Hydroxy-3-(phosphonooxy)-propanal		C00550	SM(d18:1/14:0)		C00144	GMP	C10H14N5O8P		C00154	102	Palmityl-CoA		C02565	349	N-Methylhydantoin		C00524	226	Cytochrome c
C00119	78	5-Phospho-alpha-D-ribose 1-diphosphate		C02737	PS(20:1(11Z)/14:1(9Z))		C00147	Adenine			C00157	105	PC(16:0/9:0(CHO))		C00263	350	L-Homoserine		C00527	228	Glutaryl-CoA
C00120	79	Biotin		C02050	Linoleoyl-CoA		C00148	Proline	C5H9NO2		C00158	106	Citrate		C01545	351	octanal		C00534	229	Pyridoxamine
C00122	80	Fumarate		C00344	PG(18:2(9Z,12Z)/22:6(4Z,7Z,10Z,13Z,16Z,19Z))		C00149	Malate	C4H6O5		C00164	109	Acetoacetic acid		C01732	352	Mesaconic acid		C00535	230	Testosterone
C00123	81	L-Leucine		C00344	PG(22:4(7Z,10Z,13Z,16Z)/16:1(9Z))		C00152	L-Asparagine			C00166	110	phenylpyruvate		C02037	356	Gly-Gly		C00536	231	Triphosphate
C00124	82	D-Galactose		C00157	PC(16:0/18:4(9E,11E,13E,15E))		C00153	Niacinamide			C00167	111	Uridine diphosphate glucuronic acid		C00108	357	2-Aminobenzoic acid		C00546	232	Methylglyoxal
C00127	83	Glutathione disulfide		C00157	PC(22:6(4Z,7Z,10Z,13Z,16Z,19Z)/22:6(4Z,7Z,10Z,13Z,16Z,19Z))[S]		C00154	Palmityl-CoA	C37H66N7O17P3S		C00170	113	5-Methylthioadenosine		C03656	359	(S)-5-amino-3-oxohexanoate		C00575		cyclic-AMP
C00129	84	Isopentenyl diphosphate		C00344	PG(16:1(9Z)/20:4(5Z,8Z,11Z,14Z))		C00157	PC(16:0/9:0(CHO))			C00183	115	Valine		C03618	360	L-threo-3-Methylaspartate		C00577	238	D-Glyceraldehyde
C00130	85	IMP			Bis-[2-lyso-3-arachidonoyl-sn-glycerol]-1-phosphate		C00158	Citrate	C6H8O7		C00186	116	L-Lactic acid		C00418	362	Mevalonic acid		C00579	239	Dihydrolipoamide
C00131	86	dATP		C00344	PG(16:0/18:2(9Z,12Z))		C00164	Acetoacetic acid	C4H6O3		C00187	117	Cholesterol		C06115	363	alpha-L-arabinofuranose		C00580	240	Dimethyl sulfide
C00134	87	Putrescine		C00550	SM(d16:1/18:1)		C00166	phenylpyruvate	C9H8O3		C00188	118	threonine		C00309	364	Ribulose		C00582	241	Phenylacetyl-CoA
C00135	88	L-Histidine		C00344	PG(18:2(9Z,12Z)/16:0)		C00167	Uridine diphosphate glucuronic acid	C15H22N2O18P2		C00195	120	Ceramide (d18:1/24:1(15Z))		C00310	365	Xylulose		C00590	243	Coniferyl alcohol													Inactive during asexual stages
C00136	89	Butanoyl-CoA		C00157	PC(14:0/18:2(11Z,14Z))		C00168	Hydroxypyruvic acid	C3H4O4		C00197	121	3-Phosho-D-glycerate		C20835	368	alpha;-L-fucose		C00603	244	(-)-Ureidoglycolate
C00137	90	myo-Inositol		C02737	PS(18:0/20:5(5Z,8Z,11Z,14Z,17Z))		C00170	5-Methylthioadenosine	C11H16N5O3S		C00199	122	D-Ribulose 5-phosphate		C03340	369	L-2-3-Dihydrodipicolinate		C00606	245	3-Sulfino-L-alanine
C00138	91	Reduced ferredoxin		C00157	PC(10:0/19:0)		C00178	Thymine			C00212	125	Adenosine		C03972	372	Tetrahydrodipicolinate		C00621	247	Dolichyl diphosphate
C00139	92	Oxidized ferredoxin		C02737	PS(18:1(9Z)/18:2(9Z,12Z))		C00181	D-Xylose			C00213	126	Sarcosine		C00204	378	2-Keto-3-deoxy-D-gluconic acid		C00627		Pyridoxine 5--phosphate
C00140	93	N-Acetyl-D-glucosamine		C00350	PE(12:0/18:1(9Z))		C00183	Valine	C5H11NO2		C00222	128	malonate semialdehyde		C16737	380	5-deoxy-D-glucuronate		C00630	250	2-Methylpropanoyl-CoA
C00141	94	3-Methyl-2-oxobutanoic acid			1-(8-[3]-ladderane-octanoyl-2-(8-[3]-ladderane-octanyl)-sn-glycerol		C00186	L-Lactic acid			C00227	129	Acetylphosphate		C06464	382	alpha-D-altrose		C00645		N-Acetylmannosamine
C00143	95	5,10-Methylenetetrahydrofolate		C02737	PS(18:2(9Z,12Z)/22:2(13Z,16Z))		C00187	Cholesterol	C27H46O		C00231	130	D-Xylulose 5-phosphate		C06473	384	2-keto-D-Gluconic acid		C00647	255	Pyridoxamine phosphate
C00144	96	GMP		C02737	PS(16:1(9Z)/22:4(7Z,10Z,13Z,16Z))		C00188	threonine	C4H9NO3		C00232	131	Succinic acid semialdehyde		C15699	390	Gamma-glutamyl-L-putrescine		C00660	257	D-Glucose 1,6-bisphosphate
C00147	97	Adenine		C00344	PG(18:1(9Z)/18:2(9Z,12Z))		C00191	D-Glucuronic acid			C00234	133	10-Formyltetrahydrofolate		C00371	391	cis-zeatin		C00670	259	sn-glycero-3-Phosphocholine
C00148	98	L-Proline		C00350	PE(15:0/18:3(6Z,9Z,12Z))		C00195	Ceramide (d18:1/24:1(15Z))			C00235	134	dimethylallyl diphosphate		C01100	393	L-Histidinol phosphate		C00671	260	(S)-3-Methyl-2-oxopentanoic acid
C00149	99	(S)-Malate		C00418	Mevalonic acid		C00197	3-Phosho-D-glycerate	C3H7O7P		C00236	135	1,3 Bisphosphoglycerate / 2,3-Bisphosphoglycerate		C11512	396	(-)-jasmonic acid methyl ester		C00672		2-Deoxy-D-ribose 1-phosphate
C00152	100	L-Asparagine		C00344	PG(18:3(6Z,9Z,12Z)/22:6(4Z,7Z,10Z,13Z,16Z,19Z))		C00199	D-Ribulose 5-phosphate			C00242	137	Guanine		C00620	403	Ribose-1-Phosphate		C00700	264	XTP
C00153	101	Nicotinamide		C00344	PG(16:0/20:3(5Z,8Z,11Z))		C00204	2-Keto-3-deoxy-D-gluconic acid	C6H10O6		C00249	139	Palmitic acid		C15767	406	4-(glutamylamino) butanoate		C00725	267	Lipoate
C00154	102	Palmitoyl-CoA		C02593	myristoyl-CoA		C00209	Oxalic acid			C00255	143	Riboflavin		C20934	422	2-keto-3-deoxy-D-glycero-D-galacto-nononic acid		C00729	268	Tropine
C00155	103	L-Homocysteine		C00344	PG(16:0/22:6(4Z,7Z,10Z,13Z,16Z,19Z))		C00212	Adenosine			C00256	144	D-Lactic acid		C06427	423	alpha-linolenate		C00750	269	Spermine
C00156	104	4-Hydroxybenzoate		C00350	PE(14:0/20:4(5Z,8Z,11Z,14Z))		C00213	Sarcosine	C3H7NO2		C00257	145	Gluconate		C04421	427	N-Succinyl-L-L-2-6-diaminopimelate		C00831	270	Pantetheine
C00157	105	Phosphatidylcholine		C03145	N-Formyl-L-methionine		C00222	malonate semialdehyde	C3H4O3		C00262	146	Hypoxanthine		C03406	428	ARGININO-SUCCINATE		C00836	271	Sphinganine
C00158	106	Citrate		C03145	N-Formyl-L-methionine		C00227	Acetylphosphate	C2H5O5P		C00275	150	Mannose 6-phosphate		C14826	429	12-13(S)-epoxylinolenate		C00847	272	4-Pyridoxate													Are present (just poor coverage)
C00159	107	D-Mannose		C00157	PC(16:0/20:5(5E,8E,11E,14E,17E))[U]		C00231	D-Xylulose 5-phosphate	C5H11O8P		C00279	151	D-Erythrose 4-phosphate		C04332	439	6-7-dimethyl-8-(1-D-ribityl)lumazine		C00857	273	Deamino-NAD+
C00163	108	Propanoate		C00157	PC(16:0/15:1(9Z))		C00232	Succinic acid semialdehyde	C4H6O3		C00294	154	Inosine		C04734	447	Phosphoribosyl formamidocarboxamide		C00870	275	4-Nitrophenol
C00164	109	Acetoacetate		C00550	SM(d16:1/17:0)		C00234	10-Formyltetrahydrofolate	C20H23N7O7		C00295	155	Orotate		C01120	449	sphinganine 1-phosphate		C00877	276	Crotonoyl-CoA
C00166	110	Phenylpyruvate		C00157	PC(16:1(9E)/16:1(9E))		C00235	dimethylallyl diphosphate	C5H12O7P2		C00299	156	Uridine		C03486	461	CDP-N-methylethanolamine		C00894	279	Propenoyl-CoA
C00167	111	UDP-glucuronate		C00314	Pyridoxine		C00236	1,3 Bisphosphoglycerate / 2,3-Bisphosphoglycerate	C3H8O10P2		C00307	158	CDP-choline		C06767	469	ferriprotoporphyrin IX		C00921	280	Dihydropteroate
C00169	112	Carbamoyl phosphate		C00350	PE(16:1(9Z)/16:1(9Z))[U]		C00242	Guanine			C00311	160	Isocitrate		C04144	475	tetrahydropteroyl tri-L-glutamate		C00944	283	3-Dehydroquinate
C00170	113	5'-Methylthioadenosine			12-SAHSA		C00249	Palmitic acid	C16H32O2		C00314	161	Pyridoxine		C04489	476	5-methyltetrahydropteroyltri-L-glutamate		C00957	284	Mercaptopyruvate
C00179	114	Agmatine		C03175	Shikimate 3-phosphate		C00255	Riboflavin	C17H20N4O6		C00315	162	Spermidine		C03460	479	Methacrylyl-CoA		C00986	285	1,3-Diaminopropane
C00183	115	L-Valine		C00157	PC(14:0/22:6(4Z,7Z,10Z,13Z,16Z,19Z))[U]		C00256	D-Lactic acid	C3H6O3		C00319	163	Sphingosine		C05231	480	L-3-aminobutyryl-CoA		C00992	287	Aquacob(III)alamin
C00186	116	(S)-Lactate		C00157	PC(15:0/19:3(9Z,12Z,15Z))[U]		C00257	Gluconate	C6H12O7		C00325	166	GDP-D-fucose		C15025	486	Carnitine		C01008	288	Trimethylsulfonium
C00187	117	Cholesterol		C01194	PI(14:1(9Z)/20:0)+NH4		C00258	Glycerate	C3H6O4		C00327	167	L-Citrulline		C00956	487	Aminoadipic acid		C01024	290	Hydroxymethylbilane
C00188	118	L-Threonine		C02737	PS(18:0/22:6(4Z,7Z,10Z,13Z,16Z,19Z))		C00262	Hypoxanthine			C00334	170	4-Aminobutyric acid		C03519	489	Acetylphenylalanine		C01041	292	Monodehydroascorbate
C00189	119	Ethanolamine		C01832	Lauroyl-CoA		C00263	L-Homoserine	C4H9NO3		C00337	171	Dihydroorotate		C02571	490	L-Acetylcarnitine		C01051	293	Uroporphyrinogen III
C00195	120	N-Acylsphingosine		C02737	PS(16:0/18:1(11Z))		C00267	Alpha-D-Glucose			C00344	176	PG(16:0/18:3(6Z,9Z,12Z))		C12989	491	Acetyllysine		C01079	294	Protoporphyrinogen IX
C00197	121	3-Phospho-D-glycerate		C01194	PI(18:2(9Z,12Z)/20:5(5Z,8Z,11Z,14Z,17Z))		C00275	Mannose 6-phosphate			C00345	177	6-Phospho-D-gluconate		C00331	492	Indoleacrylic acid		C01081	295	Thiamin monophosphate
C00199	122	D-Ribulose 5-phosphate		C01194	PI(16:0/20:4(5Z,8Z,11Z,14Z))		C00279	D-Erythrose 4-phosphate	C4H9O7P		C00346	178	Ethanolamine phosphate		C05123	493	2-Hydroxyethanesulfonate		C01137	302	S-Adenosylmethioninamine
C00203	123	UDP-N-acetyl-D-galactosamine		C01960	Glu Gln Gln Trp		C00294	Inosine	C10H12N4O5		C00350	179	PE(12:0/18:1(9Z))		C07326	494	1-5-Anhydrosorbitol		C01144	303	(S)-3-Hydroxybutanoyl-CoA
C00206	124	dADP		C00157	PC(16:1(9Z)/17:1(9Z))		C00295	Orotate	C5H4N2O4		C00352	180	D-Glucosamine 6-phosphate		C19426	527	Glycidyl oleate		C01149	304	4-Trimethylammoniobutanal
C00212	125	Adenosine		C00255	Riboflavin		C00299	Uridine	C9H12N2O6		C00353	181	Geranylgeranyl-PP		C00958	643	PC(P-20:0/16:0)		C01152	305	N(pi)-Methyl-L-histidine
C00213	126	Sarcosine		C00344	PG(16:0/18:1(9Z))		C00307	CDP-choline	C14H26N4O11P2		C00354	182	fructose-1-6-bisphosphate		C02686	801	Galalpha1-4Galbeta1-4Glcbeta-Cer(d18:1/24:0)		C01157	306	trans-4-Hydroxy-L-proline
C00214	127	Thymidine		C02737	PS 38:4; [M+H]+; GPSer(18:0/20:4(5E,8E,11E,14E))		C00309	Ribulose	C5H10O5		C00363	187	dTDP		C01290	981	LacCer(d18:0/26:0)		C01165	307	L-Glutamate 5-semialdehyde
C00222	128	3-Oxopropanoate		C00350	PE(17:0/14:1(9Z))		C00310	Xylulose	C5H10O5		C00364	188	dTMP			85	Orotidine		C01188	312	3-Hydroxy-2-methylpropanoate
C00227	129	Acetyl phosphate		C00157	PC(10:0/20:0)		C00311	Isocitrate	C6H8O7		C00385	193	Xanthine			174	gamma-Glutamyl-S-(1-propenyl)cysteine sulfoxide		C01190	313	Glucosylceramide			Pathway status uncertain
C00231	130	D-Xylulose 5-phosphate		C00350	PE(14:0/22:5(4Z,7Z,10Z,13Z,16Z))		C00314	Pyridoxine	C8H11NO3		C00407	197	Isoleucine			177	Octoluse-1-P		C01210	315	N-Methylethanolamine phosphate
C00232	131	Succinate semialdehyde		C01960	Ala Asp Ile Thr		C00315	Spermidine			C00412	198	Stearoyl-CoA			178	Octoluse-8-P		C01220	316	1D-myo-Inositol 1,4-bisphosphate
C00233	132	4-Methyl-2-oxopentanoate		C00157	PC(16:0/20:4(5Z,8Z,11Z,14Z))		C00316	Al-Al-Glu	C11H19N3O6		C00415	199	Dihydrofolic acid			182	2-Phenylaminoadenosine		C01228	318	Guanosine 3',5'-bis(diphosphate)
C00234	133	10-Formyltetrahydrofolate		C00350	PE(18:4(6Z,9Z,12Z,15Z)/20:5(5Z,8Z,11Z,14Z,17Z))		C00319	Sphingosine	C18H37NO2		C00416	200	PA(18:0/17:0)			226	N&alpha;-Acetyl-L-glutamine		C01230	319	all-trans-Hexaprenyl diphosphate
C00235	134	Dimethylallyl diphosphate			1-(8-[3]-ladderane-octanoyl-2-(8-[3]-ladderane-octanyl)-sn-glycerol		C00325	GDP-D-fucose	C16H25N5O15P2		C00417	201	(cis)-aconitate			229	Cys Phe Phe Gln		C01236	321	D-Glucono-1,5-lactone 6-phosphate
C00236	135	3-Phospho-D-glyceroyl phosphate		C00157	PC(20:3(8Z,11Z,14Z)/18:3(6Z,9Z,12Z))		C00327	L-Citrulline	C6H13N3O3		C00422	202	TG 46:1; [M+NH4]+; TG(14:0/16:0/16:1)			236	N-ACETYLPROLINE		C01242	322	S-Aminomethyldihydrolipoylprotein
C00239	136	dCMP		C01194	PI(18:1(9Z)/18:1(9Z))		C00331	Indoleacrylic acid	C11H9NO2		C00430	203	5-Aminolevulinic acid			238	3,7,11-Trimethyl-6E,10-dodecadien-1-ol		C01245	323	D-myo-Inositol 1,4,5-trisphosphate
C00242	137	Guanine		C01194	PI(18:1(9Z)/18:1(9Z))		C00334	4-Aminobutyric acid	C4H9NO2		C00437	206	N-Acetylornithine			240	Ophthalmic acid		C01246	324	Dolichyl beta-D-glucosyl phosphate
C00248	138	Lipoamide		C02737	PS(16:0/18:1(11Z))		C00337	Dihydroorotate	C5H6N2O4		C00438	207	N-Carbamoyl-L-aspartate			244	S-Pyruvylglutathione		C01250	325	N-Acetyl-L-glutamate 5-semialdehyde
C00249	139	Hexadecanoic acid		C00331	Indoleacrylic acid		C00344	PG(16:0/18:3(6Z,9Z,12Z))			C00440	208	5-Methyl-THF			246	Octulose-1,8-bisphosphate		C01259	326	3-Hydroxy-N6,N6,N6-trimethyl-L-lysine
C00250	140	Pyridoxal			Ricinoleic Acid methyl ester		C00345	6-Phospho-D-gluconate	C6H13O10P		C00445	209	5-10-Methenyltetrahydrofolic acid			529	12-SAHSA		C01261	328	P1,P4-Bis(5'-guanosyl) tetraphosphate
C00251	141	Chorismate		C00350	PE(16:0/18:3(9Z,12Z,15Z))		C00346	Ethanolamine phosphate	C2H8NO4P		C00447	210	Sedoheptulose 1,7-bisphosphate			541	N-(15Z-tetracosenoyl)-sphing-4-enine; [M+H]+; Cer(d18:1(4E)/24:1(15Z))		C01269	329	5-O-(1-Carboxyvinyl)-3-phosphoshikimate
C00253	142	Nicotinate		C00641	DG(O-16:0/18:1(9Z))		C00349	2-Methyl-3-oxopropanoic acid	C4H6O3		C00448	211	Farnesyl pyrophosphate			544	N-Lignoceroylsphingosine		C01277	330	1-Phosphatidyl-1D-myo-inositol 4-phosphate
C00255	143	Riboflavin		C00344	PG(16:0/20:2(11Z,14Z))		C00350	PE(12:0/18:1(9Z))			C00455	212	nicotinamide mononucleotide						C01279	331	4-Amino-5-hydroxymethyl-2-methylpyrimidine
C00256	144	(R)-Lactate		C00157	PC(15:0/22:5(4Z,7Z,10Z,13Z,16Z))		C00352	D-Glucosamine 6-phosphate	C6H14NO8P		C00458	213	dCTP						C01288	332	N-Acetyl-D-glucosaminylphosphatidylinositol
C00257	145	D-Gluconic acid		C00157	PC(14:0/18:4(9E,11E,13E,15E))		C00353	Geranylgeranyl-PP	C20H36O7P2		C00459	214	dTTP						C01337	334	XDP
C00262	146	Hypoxanthine		C00157	PC(16:0/19:3(9Z,12Z,15Z))[U]		C00354	fructose-1-6-bisphosphate	C6H14O12P2		C00475	217	Cytidine						C01344	335	dIDP
C00266	147	Glycolaldehyde			CPA(18:1(11Z)/0:0)		C00363	dTDP	C10H16N2O11P2		C00499	220	Allantoate						C01345	336	dITP
C00269	148	CDP-diacylglycerol		C00550	SM(d18:1/16:0)		C00364	dTMP	C10H15N2O8P		C00504	222	Folic acid						C01346	337	dUDP
C00270	149	N-Acetylneuraminate			1-Hexadecyl-2-arachidonoyl-glycerol		C00371	cis-zeatin	C10H13N5O		C00510	224	Oleyl-CoA						C01352	338	FADH2
C00275	150	D-Mannose 6-phosphate		C02737	PS(18:0/22:5(7Z,10Z,13Z,16Z,19Z))		C00380	Cytosine			C00526	227	Deoxyuridine						C01384	339	Maleic acid
C00279	151	D-Erythrose 4-phosphate		C00157	PC(14:0/18:1(9E))[U]		C00385	Xanthine	C5H4N4O2		C00550	233	sphingo-myelin						C01412	340	Butanal
C00280	152	Androst-4-ene-3,17-dione		C00157	PC 32:1		C00386	L-Pipecolic acid			C00559	234	Deoxyadenosine						C01678	346	Cysteamine
C00286	153	dGTP		C02737	PS(18:1(9Z)/18:1(9Z))[U]		C00392	Mannitol	C6H14O6		C00568	235	p-Aminobenzoic acid						C01755	347	Thiocyanate
C00294	154	Inosine		C00350	PE 36:5; [M+H]+; GPEtn(16:0/20:5(5Z,8Z,11Z,14Z,17Z))		C00394	GDP-glucose	C16H25N5O16P2		C00570	236	CDP-ethanolamine						C01794	348	Choloyl-CoA
C00295	155	Orotate		C02737	PS(17:2(9Z,12Z)/22:4(7Z,10Z,13Z,16Z))		C00407	Isoleucine	C6H13NO2		C00588	242	Phosphocholine						C01825	349	L-Galactose
C00299	156	Uridine		C00157	PC(18:1(9Z)/22:6(4Z,7Z,10Z,13Z,16Z,19Z))[U]		C00408	L-Pipecolate	C6H11NO2		C00620	246	D-Ribose 5-phosphate						C01885	351	1-Acylglycerol
C00301	157	ADP-ribose		C00157	PC(17:0/14:1(9Z))		C00412	Stearoyl-CoA	C39H70N7O17P3S		C00624	248	N-Acetyl-L-glutamate						C01958	353	Steryl ester
C00307	158	CDP-choline		C00350	PE(17:1(9Z)/16:1(9Z))		C00415	Dihydrofolic acid	C19H21N7O6		C00631	251	2-Phospho-D-glyceric acid						C01967	354	Ubiquinone-9
C00308	159	Canavanine		C00344	PG(18:1(9Z)/18:1(9Z))[U]		C00416	PA(18:0/17:0)			C00636	252	alpha-D-mannose 1-phosphate						C01997	355	Acetylhistone
C00311	160	Isocitrate		C00350	PE 38:6; [M+H]+; GPEtn(18:1(11E)/20:5(5Z,8Z,11Z,14Z,17Z))		C00417	(cis)-aconitate	C6H6O6		C00641	253	DG(O-16:0/18:1(9Z))						C02066	357	Pseudotropine
C00314	161	Pyridoxine		C02737	PS(18:1(9Z)/22:2(13Z,16Z))		C00418	Mevalonic acid	C6H12O4		C00655	256	XMP						C02191	359	Protoporphyrin
C00315	162	Spermidine		C00550	SM(d18:1/18:1(9Z))		C00422	TG 46:1; [M+NH4]+; TG(14:0/16:0/16:1)			C00669	258	gamma-L-Glutamyl-L-cysteine						C02232	360	3-Oxoadipyl-CoA
C00319	163	Sphingosine			MIPC(t18:0/16:0(2OH))		C00430	5-Aminolevulinic acid	C5H9NO3		C00673	262	2-deoxyribose-5-P						C02320	363	R-S-Glutathione
C00320	164	Thiosulfate		C00350	PE 30:0		C00437	N-Acetylornithine	C7H14N2O3		C00681	263	PA(18:0/0:0)						C02325	364	Sinapyl alcohol
C00322	165	2-Oxoadipate		C00157	PC(16:0/16:1(9Z))[U]		C00438	N-Carbamoyl-L-aspartate	C5H8N2O5		C00705	265	dCDP						C02380	365	6-Mercaptopurin
C00325	166	GDP-L-fucose		C00157	PC(16:0/22:5(4E,7E,10E,13E,16E))[U]		C00439	N-Formimino-L-glutamate	C6H10N2O4		C00712	266	Oleate						C02415	366	Histone-L-lysine
C00327	167	L-Citrulline			Methyl 7-epi-12-hydroxyjasmonate glucoside		C00440	5-Methyl-THF	C20H25N7O6		C00864	274	Pantothenic acid						C02442	367	N-Methyltyramine
C00332	169	Acetoacetyl-CoA		C00344	PG(16:0/22:5(4Z,7Z,10Z,13Z,16Z))		C00445	5-10-Methenyltetrahydrofolic acid	C20H22N7O6		C00881	277	Deoxycytidine						C02470	368	Xanthurenic acid
C00334	170	4-Aminobutanoate		C00157	PC(16:0/18:2(10E,12Z))		C00447	Sedoheptulose 1,7-bisphosphate	C7H16O13P2		C00882	278	Dephospho-CoA						C02530	370	Cholesterol ester
C00337	171	(S)-Dihydroorotate		C00157	PC(16:0/20:5(5E,8E,11E,14E,17E))[U]		C00448	Farnesyl pyrophosphate	C15H28O7P2		C00931	281	Porphobilinogen						C02637	372	3-Dehydroshikimate
C00340	172	Reduced rubredoxin			C16-OH Sulfatide		C00455	nicotinamide mononucleotide	C11H15N2O8P		C00942	282	Cyclic GMP						C02646	373	4-Coumaryl alcohol
C00341	173	Geranyl diphosphate		C02737	PS(19:1(9Z)/22:6(4Z,7Z,10Z,13Z,16Z,19Z))		C00458	dCTP	C9H16N3O13P3		C00989	286	4-hydroxybutyrate						C02745	376	Reduced flavodoxin
C00342	174	Thioredoxin		C02291	L-Cystathionine		C00459	dTTP	C10H17N2O14P3		C01013	289	Hydroxypropionic acid						C02869	377	Oxidized flavodoxin
C00343	175	Oxidized thioredoxin		C05572	4-Oxoglutaramate		C00475	Cytidine	C9H13N3O5		C01026	291	Dimethylglycine						C02888	378	Sorbose 1-phosphate
C00344	176	Phosphatidylglycerol		C00157	PC(13:0/18:0)		C00490	Itaconic acid	C5H6O4		C01094	296	Fructose-1-P						C02934		3-Dehydrosphinganine
C00345	177	6-Phospho-D-gluconate		C00550	SM(d18:0/16:0)		C00499	Allantoate	C4H8N4O4		C01096	297	Sorbitol 6-phosphate						C02939	380	3-Methylbutanoyl-CoA
C00346	178	Ethanolamine phosphate		C00350	PE 32:1		C00504	Folic acid	C19H19N7O6		C01097	298	D-Tagatose 6-phosphate						C02972	381	Dihydrolipoylprotein
C00350	179	Phosphatidylethanolamine		C02737	PS(22:4(7Z,10Z,13Z,16Z)/22:6(4Z,7Z,10Z,13Z,16Z,19Z))		C00510	Oleyl-CoA	C39H68N7O17P3S		C01103	299	Orotidine 5-phosphate						C03024	382	Reduced flavoprotein
C00352	180	D-Glucosamine 6-phosphate		C03912	S-1-Pyrroline-5-carboxylate		C00526	Deoxyuridine	C9H12N2O5		C01115	300	L-galactono-1-4-lactone						C03069	383	3-Methylcrotonyl-CoA
C00353	181	Geranylgeranyl diphosphate		C00350	PE 38:6; [M+H]+; GPEtn(16:0/22:6(4Z,7Z,10Z,13Z,16Z,19Z))		C00550	sphingo-myelin	C24H49N2O6PR		C01134	301	Pantetheine 4--phosphate						C03103	385	Cyclobutadipyrimidine
C00354	182	D-Fructose 1,6-bisphosphate		C00157	PC(20:5(5Z,8Z,11Z,14Z,17Z)/20:1(11Z))		C00559	Deoxyadenosine	C10H13N5O3		C01168	308	Pseudouridine 5--phosphate						C03150	387	N-Ribosylnicotinamide
C00357	183	N-Acetyl-D-glucosamine 6-phosphate		C00157	PC(20:3(5Z,8Z,11Z)/22:6(4Z,7Z,10Z,13Z,16Z,19Z))		C00568	p-Aminobenzoic acid	C7H7NO2		C01177	309	Inositol 1-phosphate						C03161	388	Oxidized flavoprotein
C00360	184	dAMP		C00350	PE(16:1(9Z)/22:6(4Z,7Z,10Z,13Z,16Z,19Z))		C00570	CDP-ethanolamine	C11H20N4O11P2		C01179	310	4-hydroxyphenylpyruvate						C03201	391	1-Alkyl-2-acylglycerol
C00361	185	dGDP		C00350	PE(18:2(9Z,12Z)/18:2(9Z,12Z))[U]		C00588	Phosphocholine	C5H15NO4P		C01185	311	Nicotinic acid mononucleotide						C03226	392	3-Demethylubiquinone-9
C00362	186	dGMP		C00157	PC(15:0/18:1(9Z))[U]		C00620	D-Ribose 5-phosphate	C5H11O8P		C01194	314	PI(17:0/17:2(9Z,12Z))+NH4						C03263	393	Coproporphyrinogen III
C00363	187	dTDP		C00864	Pantothenic acid		C00620	Ribose-1-Phosphate	C5H11O8P		C01222	317	GDP-4-Dehydro-6-deoxy-D-mannose						C03344	394	2-Methylacetoacetyl-CoA
C00364	188	dTMP			1-(10-methyl-hexadecanoyl-2-(8-[3]-ladderane-octanyl)-sn-glycerol		C00623	Glycerol-1-phosphate	C3H9O6P		C01233	320	sn-glycero-3-Phosphoethanolamine						C03360	395	4-Nitrophenyl phosphate
C00365	189	dUMP		C00157	PC(16:0/20:3(11E,14E,17E))[U]		C00624	N-Acetyl-L-glutamate	C7H11NO5		C01260	327	P1P4-Bis5-adenosyltetraphosphate						C03373	396	Aminoimidazole ribotide
C00370	190	Sterol		C02737	PS(16:0/20:1(11Z))		C00631	2-Phospho-D-glyceric acid			C01300	333	6-hydroxymethyl-7-8-dihydropterin						C03384	397	D-Galactose 1-phosphate
C00378	191	Thiamin		C00157	PC(19:1(9Z)/20:5(5Z,8Z,11Z,14Z,17Z))		C00636	alpha-D-mannose 1-phosphate	C6H13O9P		C01419	341	Cysteinylglycine						C03454	400	1-Alkenyl-2-acylglycerol
C00381	192	Dolichol		C00157	PC(15:0/20:5(5Z,8Z,11Z,14Z,17Z))		C00641	DG(O-16:0/18:1(9Z))			C01530	342	Stearic acid						C03479		5-formyl-tetrahydrofolate
C00385	193	Xanthine		C00350	PE(16:0/18:2(9Z,12Z))		C00651	4-Methylene-L-glutamate	C6H9NO4		C01595	343	Linoleate						C03518	404	N-Acetyl-D-glucosaminide
C00387	194	Guanosine		C01194	PI(20:1(11Z)/16:0)+NH4		C00655	XMP	C10H13N4O9P		C01596	344	Maleamate						C03541	405	Tetrahydrofolyl-[Glu](n)
C00390	195	Ubiquinol		C01194	PI(14:0/22:1(11Z))		C00664	5-Formiminotetrahydrofolate	C20H24N8O6		C01672	345	Cadaverine						C03557	407	(2-Aminoethyl)phosphonate
C00399	196	Ubiquinone			Glc-GP(18:0/20:4(5Z,8Z,11Z,14Z))		C00666	LL-2,6-Diaminopimelate	C7H14N2O4		C01832	350	Lauroyl-CoA						C03561	408	(R)-3-Hydroxybutanoyl-CoA
C00407	197	L-Isoleucine		C02571	L-Acetylcarnitine		C00668	alpha-D-Glucose 6-phosphate			C01944	352	octanoyl-CoA						C03702	410	Histone N6-methyl-L-lysine
C00412	198	Stearoyl-CoA		C00157	PC(16:0/17:1(9Z))		C00669	gamma-L-Glutamyl-L-cysteine	C8H14N2O5S		C02050	356	Linoleoyl-CoA						C03785	411	D-Tagatose 1,6-bisphosphate
C00415	199	Dihydrofolate		C01960	Ala Ala Trp Trp		C00673	2-deoxyribose-5-P	C5H11O7P		C02147	358	dihydrolipoate						C03862	413	Dolichyl phosphate D-mannose
C00416	200	Phosphatidate		C00157	PC(17:0/20:4(5Z,8Z,11Z,14Z))		C00681	PA(18:0/0:0)	C21H43O7P		C02280	361	GDP-L-galactose						C03881	414	N-Tetradecanoylglycylpeptide
C00417	201	cis-Aconitate		C04322	1-Pyrroline-5-carboxylic acid		C00705	dCDP	C9H15N3O10P2		C02291	362	L-Cystathionine						C03885	415	Nonaprenyl-4-hydroxybenzoate
C00422	202	Triacylglycerol		C04352	4-Phosphopantothenoylcysteine		C00712	Oleate	C18H34O2		C02505	369	2-Phenylacetamide						C03892	416	Phosphatidylglycerophosphate
C00430	203	5-Aminolevulinate		C03415	N2-Succinyl-L-ornithine		C00794	Sorbitol	C6H14O6		C02593	371	myristoyl-CoA						C03974	418	2-Acyl-sn-glycerol 3-phosphate
C00435	204	Oxidized rubredoxin		C00430	Acetyl-alanine		C00864	Pantothenic acid	C9H17NO5		C02679	374	Dodecanoic acid						C04047	420	3-Hydroxy-2-methylpropanoyl-CoA
C00436	205	N-Carbamoylputrescine		C00350	PE 38:5; [M+H]+; GPEtn(16:0/22:5(4Z,7Z,10Z,13Z,16Z))		C00881	Deoxycytidine	C9H13N3O4		C02737	375	PS(20:1(11Z)/14:1(9Z))						C04145	421	all-trans-Nonaprenyl diphosphate
C00437	206	N-Acetylornithine		C00157	PC(16:0/23:5(8E,11E,14E,17E,20E))		C00882	Dephospho-CoA	C21H35N7O13P2S		C03090	384	5-Phosphoribosylamine						C04146	422	all-trans-Octaprenyl diphosphate
C00438	207	N-Carbamoyl-L-aspartate		C00157	PC(20:2(11Z,14Z)/17:2(9Z,12Z))		C00931	Porphobilinogen	C10H14N2O4		C03145	386	N-Formyl-L-methionine						C04213	424	Dolichyl diphosphooligosaccharide
C00440	208	5-Methyltetrahydrofolate		C00157	PC(16:0/19:2(9Z,12Z))[U]		C00936	alpha-D-Mannose			C03167	389	Phosphonoacetaldehyde						C04216	425	all-trans-Heptaprenyl diphosphate
C00445	209	5,10-Methenyltetrahydrofolate		C00350	PE 40:6; [M+H]+; GPEtn(18:1(11E)/22:5(4Z,7Z,10Z,13Z,16Z))		C00940	2-Oxoglutaramate	C5H7NO4		C03175	390	Shikimate 3-phosphate						C04217	426	all-trans-Pentaprenyl diphosphate
C00447	210	D-Sedoheptulose 1,7-bisphosphate		C04756	PE(P-16:0/22:6(4Z,7Z,10Z,13Z,16Z,19Z))		C00942	Cyclic GMP	C10H12N5O7P		C03415	398	N2-Succinyl-L-ornithine						C04233	428	2-Acyl-sn-glycero-3-phosphocholine
C00448	211	trans,trans-Farnesyl diphosphate		C00350	PE(17:1(9Z)/20:2(11Z,14Z))		C00956	Aminoadipic acid	C6H11NO4		C03451	399	(R)-S-Lactoylglutathione						C04248	429	6-(alpha-D-Glucosaminyl)-1-phosphatidyl-1D-myo-inositol
C00455	212	Nicotinamide D-ribonucleotide		C00350	PE 33:1;		C00958	PC(P-20:0/16:0)			C03492	402	D-4--Phosphopantothenate						C04281	432	L-1-Pyrroline-3-hydroxy-5-carboxylate
C00458	213	dCTP		C00157	PC(10:0/22:0)		C00979	O-Acetyl-L-serine	C5H9NO4		C03508	403	L-2-Amino-3-oxobutanoic acid						C04294	433	5-(2-Hydroxyethyl)-4-methylthiazole
C00459	214	dTTP		C14875	S-(2-Hydroxyethyl)glutathione		C00989	4-hydroxybutyrate	C4H8O3		C03546	406	myo-Inositol 4-phosphate						C04348	435	(3S)-3-Carboxy-3-hydroxypropanoyl-CoA
C00460	215	dUTP		C00958	PC(P-18:0/18:1(9Z))		C01013	Hydroxypropionic acid	C3H6O3		C03684	409	Dyspropterin						C04376	437	5'-Phosphoribosyl-N-formylglycinamide
C00461	216	Chitin		C00550	SM(d18:1/18:0)		C01026	Dimethylglycine	C4H9NO2		C03794	412	Succinoadenosine						C04419	439	Carboxybiotin-carboxyl-carrier protein
C00475	217	Cytidine		C00350	PE(21:0/22:6(4Z,7Z,10Z,13Z,16Z,19Z))		C01042	N-Acetyl-aspartate	C6H9NO5		C03912	417	S-1-Pyrroline-5-carboxylate						C04441	441	2-(3-Carboxy-3-aminopropyl)-L-histidine
C00493	218	Shikimate		C00350	PE 36:3; [M+H]+; GPEtn(18:1(11E)/18:2(2E,4E))		C01087	D-2-Hydroxyglutaric acid			C04006	419	myo-inositol-3-P						C04475	442	1-Alkyl-2-acylglycerophosphoethanolamine
C00496	219	Ubiquitin			Ophthalmic acid		C01094	Fructose-1-P	C6H13O9P		C04188	423	S-Methyl-5-thio-D-ribose 1-phosphate						C04494	443	Guanosine 3'-diphosphate 5'-triphosphate
C00499	220	Allantoate		C00588	Phosphocholine		C01096	Sorbitol 6-phosphate	C6H15O9P		C04230	427	LysoPC16:0						C04500	444	N-Acetyl-D-glucosaminyldiphosphodolichol
C00500	221	Biliverdin		C02737	PS(15:1(9Z)/22:2(13Z,16Z))		C01097	D-Tagatose 6-phosphate	C6H13O9P		C04256	430	N-Acetyl-glucosamine 1-phosphate						C04537	446	N,N'-Diacetylchitobiosyldiphosphodolichol
C00504	222	Folate		C01960	Ala Asp Glu Lys		C01100	L-Histidinol phosphate	C6H12N3O4P		C04257	431	N-Acetyl-D-mannosamine 6-phosphate						C04549	447	1-Phosphatidyl-1D-myo-inositol 3-phosphate
C00506	223	L-Cysteate		C00157	PC(16:0/18:1(11E))		C01103	Orotidine 5-phosphate	C10H13N2O11P		C04327	434	4-Methyl-5-2-phosphooxyethylthiazole						C04556	448	4-Amino-2-methyl-5-phosphomethylpyrimidine
C00510	224	Oleoyl-CoA		C02737	PS(19:0/22:6(4Z,7Z,10Z,13Z,16Z,19Z))		C01113	Galactose-6-phsphate	C6H13O9P		C04352	436	4-Phosphopantothenoylcysteine						C04637	449	1-Phosphatidyl-D-myo-inositol 4,5-bisphosphate
C00512	225	S-Benzoate coenzyme A		C04756	plasmenyl-PE 36:4; [M+H]+; PE(P-16:0/20:4(5E,8E,11E,14E))		C01115	L-galactono-1-4-lactone	C6H10O6		C04392	438	P1P4-Bis5-xanthosyl tetraphosphate						C04640	450	2-(Formamido)-N1-(5'-phosphoribosyl)acetamidine
C00524	226	Cytochrome c			PT(18:0/18:1(9Z))		C01118	O-Succinyl-L-homoserine	C8H13NO6		C04438	440	LysoPE(0:0/18:3(6Z,9Z,12Z))						C04644	451	3alpha,7alpha-Dihydroxy-5beta-cholestanoyl-CoA
C00526	227	Deoxyuridine		C00079	L-Phenylalanine		C01120	sphinganine 1-phosphate	C18H40NO5P		C04501	445	N-Acetyl-alpha-glucosamine 1-phosphate						C04646	452	9-(5-Phospho-1-ribofuranosyl)-6-mercaptopurine
C00527	228	Glutaryl-CoA		C00157	PC(16:0/22:4(7Z,10Z,13Z,16Z))[U]		C01134	Pantetheine 4--phosphate	C11H23N2O7PS		C04742	456	15S-15-Hydroxy-5811-cis-13-trans-eicosatetraenoate						C04677	453	1-(5'-Phosphoribosyl)-5-amino-4-imidazolecarboxamide
C00534	229	Pyridoxamine			MIPC(t18:0/18:0(2OH))		C01159	2,3-Bisphosphoglycerate	C3H8O10P2		C04756	458	plasmenyl-PE 36:4; [M+H]+; PE(P-16:0/20:4(5E,8E,11E,14E))						C04691	454	2-Dehydro-3-deoxy-D-arabino-heptonate 7-phosphate
C00535	230	Testosterone		C00350	PE 35:2; [M+H]+; GPEtn(17:0/18:2(2E,4E))		C01168	Pseudouridine 5--phosphate	C9H13N2O9P		C04805	459	5S-HETE						C04692	455	2-[3-Carboxy-3-(methylammonio)propyl]-L-histidine
C00536	231	Triphosphate		C00350	PE 32:0		C01177	Inositol 1-phosphate	C6H13O9P		C05356	482	5S-HPETE						C04752	457	2-Methyl-4-amino-5-hydroxymethylpyrimidine diphosphate
C00546	232	Methylglyoxal		C00157	PC(18:0/22:5(4E,7E,10E,13E,16E))[U]		C01179	4-hydroxyphenylpyruvate	C9H8O4		C05382	485	Sedoheptulose 7-phosphate						C04807	460	2-Amino-7,8-dihydro-4-hydroxy-6-(diphosphooxymethyl)pteridine
C00550	233	Sphingomyelin		C00157	PC(20:2(11Z,14Z)/22:6(4Z,7Z,10Z,13Z,16Z,19Z))		C01185	Nicotinic acid mononucleotide	C11H15NO9P		C05394	486	3-Keto-beta-D-galactose						C04823	461	1-(5'-Phosphoribosyl)-5-amino-4-(N-succinocarboxamide)-imidazole
C00559	234	Deoxyadenosine		C00107	VD		C01194	PI(17:0/17:2(9Z,12Z))+NH4			C05527	493	3-Sulfinylpyruvic acid						C04874	462	2-Amino-4-hydroxy-6-(D-erythro-1,2,3-trihydroxypropyl)-7,8-dihydropteridine
C00568	235	4-Aminobenzoate		C04756	PE(20:4(5Z,8Z,11Z,14Z)/P-18:1(9Z))		C01222	GDP-4-Dehydro-6-deoxy-D-mannose	C16H23N5O15P2		C05673	498	CMP-2-aminoethylphosphonate						C04895	463	2-Amino-4-hydroxy-6-(erythro-1,2,3-trihydroxypropyl)dihydropteridinetriphosphate
C00570	236	CDP-ethanolamine		C00157	PC(16:0/22:5(4E,7E,10E,13E,16E))[U]		C01233	sn-glycero-3-Phosphoethanolamine	C5H14NO6P		C05674	499	CMP-trimethyl-aminoethylphsphonate						C05118	464	S-(2-Methylbutanoyl)-dihydrolipoamide
C00575	237	3',5'-Cyclic AMP		C00256	D-Lactic acid		C01260	P1P4-Bis5-adenosyltetraphosphate	C20H28N10O19P4		C05809	508	3-octaprenyl-4-hydroxybenzoate						C05119	465	S-(3-Methylbutanoyl)-dihydrolipoamide
C00577	238	D-Glyceraldehyde		C00186	L-Lactic acid		C01290	LacCer(d18:0/26:0)			C05810	509	2-octaprenylphenol						C05125	466	2-(alpha-Hydroxyethyl)thiamine diphosphate
C00579	239	Dihydrolipoamide		C00157	PC(18:0/15:0)		C01300	6-hydroxymethyl-7-8-dihydropterin	C7H9N5O2		C05814	513	2-Octaprenyl-3-methyl-6-methoxy-14-benzoquinone						C05198	467	5'-Deoxyadenosine
C00580	240	Dimethyl sulfide			C18-OH Sulfatide		C01419	Cysteinylglycine	C5H10N2O3S		C05925	530	7-8-dihydroneopterin phosphate						C05235	468	Hydroxyacetone
C00582	241	Phenylacetyl-CoA		C03284	(S)-3-amino-2-methylpropanoate		C01468	4-hydroxytoluene	C7H8O		C05932	532	succinyl-L-glutamate 5-semialdehyde						C05259	469	3-Oxopalmitoyl-CoA
C00588	242	Choline phosphate		C00157	PC(18:1(11Z)/18:1(11Z))		C01530	Stearic acid			C06062	540	PE-Cer(d14:2(4E,6E)/22:1(13Z))						C05261	470	3-Oxotetradecanoyl-CoA
C00590	243	Coniferyl alcohol		C01026	Dimethylglycine		C01545	octanal	C8H16O		C06156	543	Glucosamine-1P						C05263	471	3-Oxododecanoyl-CoA
C00603	244	(-)-Ureidoglycolate			N&alpha;-Acetyl-L-glutamine		C01595	Linoleate	C18H32O2		C06313	548	Biopterin						C05265	472	3-Oxodecanoyl-CoA
C00606	245	3-Sulfino-L-alanine		C00550	SM 36:0; [M]+; SM(d14:0/22:0)		C01596	Maleamate	C4H5NO3		C06423	549	Octanoic acid						C05267	473	3-Oxooctanoyl-CoA
C00620	246	alpha-D-Ribose 1-phosphate		C00550	SM(d18:0/18:0)		C01620	Threonate/Erythronate	C4H8O5		C06424	550	Tetradecanoic acid						C05269	474	3-Oxohexanoyl-CoA
C00621	247	Dolichyl diphosphate		C00157	PC(16:0/17:0)		C01672	Cadaverine			C08362	564	9Z-Hexadecenoic acid						C05270	475	Hexanoyl-CoA
C00624	248	N-Acetyl-L-glutamate		C00350	PE 38:4; [M+H]+; GPEtn(16:0/22:4(7Z,10Z,13Z,16Z))		C01685	D-Ribonate	C5H10O6		C11355	570	4-Amino-4-deoxychorismate						C05274	476	Decanoyl-CoA
C00630	250	2-Methylpropanoyl-CoA		C03618	L-threo-3-Methylaspartate		C01697	Galactitol			C11434	572	2-C-Methyl-D-erythritol 4-phosphate						C05301	477	2-Hydroxyestradiol-17beta
C00631	251	2-Phospho-D-glycerate		C03740	gamma-L-Glutamyl-D-alanine		C01732	Mesaconic acid	C5H6O4		C11437	575	1-Deoxy-D-xylulose 5-phosphate						C05302	478	2-Methoxyestradiol-17beta
C00636	252	D-Mannose 1-phosphate		C01960	Ala Cys Phe Pro		C01772	2-hydroxycinnamic acid	C9H8O3		C11453	576	2-C-Methyl-D-erythritol 2-4-cyclodiphosphate						C05335	479	Selenomethionine
C00641	253	1,2-Diacyl-sn-glycerol		C00350	PE(18:3(6Z,9Z,12Z)/24:1(15Z))		C01796	Erythrose			C12134	581	2--hydroxygenistein						C05337	480	Chenodeoxycholoyl-CoA
C00647	255	Pyridoxamine phosphate		C00882	Dephospho-CoA		C01832	Lauroyl-CoA	C33H58N7O17P3S		C13482	587	Phosphodimethylethanolamine						C05338	481	4-Hydroxyphenylacetyl-CoA
C00655	256	Xanthosine 5'-phosphate		C00350	PE 40:6; [M+H]+; GPEtn(18:0/22:6(4Z,7Z,10Z,13Z,16Z,19Z))		C01879	Pyroglutamic acid	C5H7NO3		C14762	595	13S-HODE						C05379	483	Oxalosuccinate
C00660	257	D-Glucose 1,6-bisphosphate		C00350	PE(18:2(9Z,12Z)/18:2(9Z,12Z))[U]		C01944	octanoyl-CoA	C29H50N7O17P3S		C15925	606	GDP-L-gulose						C05381	484	3-Carboxy-1-hydroxypropyl-ThPP
C00669	258	gamma-L-Glutamyl-L-cysteine		C02737	PS(18:3(6Z,9Z,12Z)/22:6(4Z,7Z,10Z,13Z,16Z,19Z))		C01960	Ala Ala Ala Ala	C12H22N4O5		C16218	613	2E-Octadecenoyl-CoA						C05448	487	3alpha,7alpha,24-Trihydroxy-5beta-cholestanoyl-CoA
C00670	259	sn-glycero-3-Phosphocholine		C00881	Deoxycytidine		C02037	Gly-Gly	C4H8N2O3										C05449	488	3alpha,7alpha-Dihydroxy-5beta-24-oxocholestanoyl-CoA
C00671	260	(S)-3-Methyl-2-oxopentanoic acid		C00350	PE 34:1; [M+H]+; GPEtn(16:0/18:1(11E))		C02050	Linoleoyl-CoA	C39H66N7O17P3S										C05450	489	3alpha,7alpha,12alpha,24-Tetrahydroxy-5beta-cholestanoyl-CoA
C00672	261	2-Deoxy-D-ribose 1-phosphate		C00157	PC(17:0/18:1(9Z))		C02147	dihydrolipoate	C8H16O2S2										C05461	490	Chenodeoxyglycocholoyl-CoA
C00673	262	2-Deoxy-D-ribose 5-phosphate		C00350	PE(20:4(8Z,11Z,14Z,17Z)/18:0)		C02209	beta-D-Mannose											C05467	491	3alpha,7alpha,12alpha-Trihydroxy-5beta-24-oxocholestanoyl-CoA
C00681	263	1-Acyl-sn-glycerol 3-phosphate		C00350	PE(18:1(11Z)/22:6(4Z,7Z,10Z,13Z,16Z,19Z))		C02280	GDP-L-galactose	C16H25N5O16P2										C05512	492	Deoxyinosine
C00700	264	XTP		C00350	PE 40:5		C02291	L-Cystathionine	C7H14N2O4S										C05528	494	3-Sulfopyruvate
C00705	265	dCDP		C00350	PE(20:2(11Z,14Z)/22:6(4Z,7Z,10Z,13Z,16Z,19Z))		C02336	beta-D-Fructose											C05596	495	4-Hydroxyphenylacetylglycine
C00712	266	(9Z)-Octadecenoic acid		C00157	PC(16:0/22:3(13Z,16Z,19Z))[U]		C02505	2-Phenylacetamide	C8H9NO										C05598	496	Phenylacetylglycine
C00725	267	Lipoate		C00157	PC(15:0/20:1(11Z))		C02565	N-Methylhydantoin	C4H6N2O2										C05668	497	3-Hydroxypropionyl-CoA
C00729	268	Tropine		C00958	PC(P-18:0/20:2(11Z,14Z))		C02571	L-Acetylcarnitine	C9H17NO4										C05675	500	Diacylglyceryl-2-aminoethylphosphonate
C00750	269	Spermine		C00107	VS		C02593	myristoyl-CoA	C35H62N7O17P3S										C05681	501	Ceramide 2-aminoethylphosphonate
C00831	270	Pantetheine		C00123	Leucine		C02630	2-Hydroxyglutarate	C5H8O5										C05691	502	Se-Adenosylselenomethionine
C00836	271	Sphinganine		C00439	N-Formimino-L-glutamate			Dodecanoic acid	C12H24O2										C05766	503	Uroporphyrinogen I
C00847	272	4-Pyridoxate		C00107	Glu Thr		C02686	Galalpha1-4Galbeta1-4Glcbeta-Cer(d18:1/24:0)											C05768	504	Coproporphyrinogen I
C00857	273	Deamino-NAD+		C00350	PE(20:4(5Z,8Z,11Z,14Z)/20:4(5Z,8Z,11Z,14Z))[U]		C02712	N-Acetyl-L-methionine	C7H13NO3S										C05781	505	Oxyhemoglobin
C00864	274	Pantothenate		C00350	PE(20:2(11Z,14Z)/16:0)		C02737	PS(20:1(11Z)/14:1(9Z))											C05803	506	2-Hexaprenyl-6-methoxy-1,4-benzoquinone
C00870	275	4-Nitrophenol		C00295	Orotate		C02737	PS-Lipid	C46H80NO10P										C05804	507	2-Hexaprenyl-3-methyl-6-methoxy-1,4-benzoquinone
C00877	276	Crotonoyl-CoA		C00641	DG(14:0/20:5(5Z,8Z,11Z,14Z,17Z)/0:0)		C02741	Phosphoribosyl-AMP	C15H23N5O14P2										C05811	510	2-Octaprenyl-6-hydroxyphenol
C00881	277	Deoxycytidine		C00157	PC(18:2(9Z,12Z)/19:0)		C02838	L-Octanoylcarnitine	C15H29NO4										C05812	511	2-Octaprenyl-6-methoxyphenol
C00882	278	Dephospho-CoA		C00641	DG(O-16:0/18:1(9Z))		C02876	Propanoyl phosphate	C3H7O5P										C05813	512	2-Octaprenyl-6-methoxy-1,4-benzoquinone
C00894	279	Propenoyl-CoA		C01134	Pantetheine 4--phosphate		C02979	Glycerol-2-phosphate											C05815	514	2-Octaprenyl-3-methyl-5-hydroxy-6-methoxy-1,4-benzoquinone
C00921	280	Dihydropteroate		C04144	tetrahydropteroyl tri-L-glutamate		C02989	Methionine sulfoxide	C5H11NO3S										C05830	515	8-Methoxykynurenate
C00931	281	Porphobilinogen		C00107	&gamma;-D-Glutamylglycine		C03090	5-Phosphoribosylamine	C5H12NO7P										C05841	516	Nicotinate D-ribonucleoside
C00942	282	3',5'-Cyclic GMP		C01879	Pyroglutamic acid		C03145	N-Formyl-L-methionine	C6H11NO3S										C05859	517	Dehydrodolichol diphosphate
C00944	283	3-Dehydroquinate		C00294	Inosine		C03167	Phosphonoacetaldehyde	C2H5O4P										C05860	518	beta-D-Mannosyldiacetylchitobiosyldiphosphodolichol
C00957	284	Mercaptopyruvate		C01960	Asp Glu Pro Pro		C03174	S-(2-Succinyl)glutathione	C14H21N3O10S										C05861	519	alpha-D-Mannosyl-beta-D-mannosyl-diacetylchitobiosyldiphosphodolichol
C00986	285	1,3-Diaminopropane		C04756	PE(20:3(5Z,8Z,11Z)/P-18:1(11Z))		C03175	Shikimate 3-phosphate	C7H11O8P										C05864	520	(alpha-D-Mannosyl)4-beta-D-mannosyl-diacetylchitobiosyldiphosphodolichol
C00989	286	4-Hydroxybutanoic acid		C00416	PA(P-16:0/18:4(6Z,9Z,12Z,15Z))		C03197	S-3-hydroxy-isobutyrate	C4H8O3										C05868	521	(alpha-D-Mannosyl)8-beta-D-mannosyl-diacetylchitobiosyldiphosphodolichol
C00992	287	Aquacob(III)alamin		C00641	DG(18:3(9Z,12Z,15Z)/20:5(5Z,8Z,11Z,14Z,17Z)/0:0)[iso2]		C03274	Glycerophosphoglycerol	C6H15O8P										C05889	522	Undecaprenyl-diphospho-N-acetylmuramoyl-(N-acetylglucosamine)-L-alanyl-D-glutamyl-L-lysyl-D-alanyl-D-alanine
C01008	288	Trimethylsulfonium		C04756	plasmenyl-PE 40:6; [M+H]+; PE(P-18:0/22:6(4Z,7Z,10Z,13Z,16Z,19Z))		C03284	(S)-3-amino-2-methylpropanoate	C4H9NO2										C05890	523	Undecaprenyl-diphospho-N-acetylmuramoyl-(N-acetylglucosamine)-L-alanyl-D-glutaminyl-L-lysyl-D-alanyl-D-alanine
C01013	289	3-Hydroxypropanoate		C00157	PC(10:0/22:0)		C03312	Urate D-ribonucleotide	C10H13N4O10P										C05893	524	Undecaprenyl-diphospho-N-acetylmuramoyl-(N-acetylglucosamine)-L-alanyl-gamma-D-glutamyl-L-lysyl-D-alanyl-D-alanine
C01024	290	Hydroxymethylbilane		C00568	p-Aminobenzoic acid		C03340	L-2-3-Dihydrodipicolinate	C7H7NO4										C05894	525	Undecaprenyl-diphospho-N-acetylmuramoyl-(N-acetylglucosamine)-L-alanyl-D-isoglutaminyl-L-lysyl-D-alanyl-D-alanine
C01026	291	N,N-Dimethylglycine		C00157	PC(10:0/24:0)		C03393	4-Phospho-D-erythronate											C05898	526	Undecaprenyl-diphospho-N-acetylmuramoyl-(N-acetylglucosamine)-L-alanyl-D-glutamyl-meso-2,6-diaminopimeloyl-D-alanyl-D-alanine
C01041	292	Monodehydroascorbate		C00157	PC(18:0/22:4(7Z,10Z,13Z,16Z))[U]		C03406	ARGININO-SUCCINATE	C10H18N4O6										C05899	527	Undecaprenyl-diphospho-N-acetylmuramoyl-(N-acetylglucosamine)-L-alanyl-D-glutaminyl-meso-2,6-diaminopimeloyl-D-alanyl-D-alanine
C01051	293	Uroporphyrinogen III		C04756	PE(P-18:0/20:2(11Z,14Z))		C03415	N2-Succinyl-L-ornithine	C9H16N2O5										C05922	528	Formamidopyrimidine nucleoside triphosphate
C01079	294	Protoporphyrinogen IX			R.g.-Keto III		C03431	S-Inosyl-L-homocysteine	C14H19N5O6S										C05923	529	2,5-Diaminopyrimidine nucleoside triphosphate
C01081	295	Thiamin monophosphate		C00157	PC(10:0/17:0)[U]		C03451	(R)-S-Lactoylglutathione	C13H21N3O8S										C05929	531	10-Formyltetrahydrofolylpolyglutamate
C01094	296	D-Fructose 1-phosphate		C00641	DG(18:3(9Z,12Z,15Z)/18:3(9Z,12Z,15Z)/0:0)		C03460	Methacrylyl-CoA	C25H40N7O17P3S										C05946	533	D-4-Hydroxy-2-oxoglutarate
C01096	297	Sorbitol 6-phosphate		C01300	6-hydroxymethyl-7-8-dihydropterin		C03486	CDP-N-methylethanolamine	C12H22N4O11P2										C05947	534	L-erythro-4-Hydroxyglutamate
C01097	298	D-Tagatose 6-phosphate		C00157	PC 34:0; [M+Na]+; GPCho(16:0/18:0)		C03492	D-4--Phosphopantothenate	C9H18NO8P										C05966	535	15(S)-HPETE
C01103	299	Orotidine 5'-phosphate		C00550	SM(d18:1/20:0)		C03505	Hydroxyacetone phosphate	C3H7O5P										C05980	536	Cardiolipin
C01115	300	L-Galactono-1,4-lactone		C00350	PE 38:3; [M+H]+; GPEtn(18:0/20:3(5Z,8Z,11Z))		C03508	L-2-Amino-3-oxobutanoic acid	C4H7NO3										C05983	537	Propinol adenylate
C01134	301	Pantetheine 4'-phosphate		C00550	SM(d18:2/22:0)		C03519	Acetylphenylalanine	C11H13NO3										C05993	538	Acetyl adenylate
C01137	302	S-Adenosylmethioninamine		C00407	Isoleucine		C03546	myo-Inositol 4-phosphate	C6H13O9P										C05994	539	2-Propylmalate
C01144	303	(S)-3-Hydroxybutanoyl-CoA			Cys Phe Phe Gln		C03618	L-threo-3-Methylaspartate	C5H9NO4										C06142	541	1-Butanol
C01149	304	4-Trimethylammoniobutanal		C00012	Ser Asp Tyr		C03656	(S)-5-amino-3-oxohexanoate	C6H11NO3										C06148	542	2,5-Diamino-6-(5'-triphosphoryl-3',4'-trihydroxy-2'-oxopentyl)-amino-4-oxopyrimidine
C01152	305	N(pi)-Methyl-L-histidine		C01960	Asp Phe Asn Gln		C03684	Dyspropterin	C9H11N5O3										C06157	544	S-Glutaryldihydrolipoamide
C01157	306	trans-4-Hydroxy-L-proline			PI-Cer(t18:0/18:0)		C03740	gamma-L-Glutamyl-D-alanine	C7H11N2O5R										C06198	545	P1,P4-Bis(5'-uridyl) tetraphosphate
C01165	307	L-Glutamate 5-semialdehyde		C00157	PC(16:0/20:1(11Z))[U]		C03794	Succinoadenosine	C14H18N5O11P										C06199	546	Hordenine
C01168	308	Pseudouridine 5'-phosphate		C01960	Asn Cys Trp His		C03912	S-1-Pyrroline-5-carboxylate	C5H7NO2										C06255	547	2-Oxopentanoic acid
C01177	309	Inositol 1-phosphate		C04756	PE(22:4(7Z,10Z,13Z,16Z)/P-18:1(11Z))		C03972	Tetrahydrodipicolinate	C7H9NO4										C06452	551	2-Hydroxypropylphosphonate
C01179	310	3-(4-Hydroxyphenyl)pyruvate			Tetrahydrodeoxycorticosterone		C04006	myo-inositol-3-P	C6H13O9P										C06453	552	Methylcobalamin
C01185	311	Nicotinate D-ribonucleotide		C00940	2-Oxoglutaramate		C04144	tetrahydropteroyl tri-L-glutamate	C29H37N9O12										C06459	553	N-Trimethyl-2-aminoethylphosphonate
C01188	312	3-Hydroxy-2-methylpropanoate		C20835	alpha;-L-fucose		C04188	S-Methyl-5-thio-D-ribose 1-phosphate	C6H13O7PS										C06554	554	Cyanuric acid
C01190	313	Glucosylceramide		C01960	Asn Ser Thr Tyr		C04230	LysoPC16:0											C06563	555	Genistein
C01194	314	1-Phosphatidyl-D-myo-inositol		C00641	DG(18:3(9Z,12Z,15Z)/20:4(5Z,8Z,11Z,14Z)/0:0)[iso2]		C04256	N-Acetyl-glucosamine 1-phosphate	C8H16NO9P										C06708	556	Xenobiotic
C01210	315	N-Methylethanolamine phosphate		C00550	SM(d18:2/24:1)		C04257	N-Acetyl-D-mannosamine 6-phosphate	C8H16NO9P										C06715	557	3-Oxopimeloyl-CoA
C01220	316	1D-myo-Inositol 1,4-bisphosphate		C03508	L-2-Amino-3-oxobutanoic acid		C04322	1-Pyrroline-5-carboxylic acid	C5H7NO2										C07118	558	Benzoyl acetyl-CoA
C01222	317	GDP-4-dehydro-6-deoxy-D-mannose		C01960	Asp Asp Pro Pro		C04327	4-Methyl-5-2-phosphooxyethylthiazole	C6H10NO4PS										C07292	559	Glutaredoxin
C01228	318	Guanosine 3',5'-bis(diphosphate)		C00416	PA(O-16:0/18:4(6Z,9Z,12Z,15Z))		C04332	6-7-dimethyl-8-(1-D-ribityl)lumazine	C13H18N4O6										C07293	560	Glutaredoxin disulfide
C01230	319	all-trans-Hexaprenyl diphosphate			gamma-Glutamyl-S-(1-propenyl)cysteine sulfoxide		C04352	4-Phosphopantothenoylcysteine	C12H23N2O9PS										C07648	561	Thioguanine
C01233	320	sn-glycero-3-Phosphoethanolamine		C00157	PC(16:0/22:2(13Z,16Z))[U]		C04392	P1P4-Bis5-xanthosyl tetraphosphate	C20H26N8O23P4										C08249	562	Pyrimidine 5'-deoxynucleotide
C01236	321	D-Glucono-1,5-lactone 6-phosphate		C00979	O-Acetyl-L-serine		C04421	N-Succinyl-L-L-2-6-diaminopimelate	C11H18N2O7										C08270	563	L-Canaline
C01242	322	S-Aminomethyldihydrolipoylprotein		C00641	DG 36:4; [M+NH4]+; DG(18:1/18:3/0:0)		C04438	LysoPE(0:0/18:3(6Z,9Z,12Z))	C23H42NO7P										C09332	565	Tetrahydrofolyl-[Glu](2)
C01245	323	D-myo-Inositol 1,4,5-trisphosphate		C00107	Thr-Al		C04489	5-methyltetrahydropteroyltri-L-glutamate	C30H39N9O12										C10486	566	Licoisoflavone A
C01246	324	Dolichyl beta-D-glucosyl phosphate		C00073	methionine		C04501	N-Acetyl-alpha-glucosamine 1-phosphate	C8H16NO9P										C10498	567	Luteone
C01250	325	N-Acetyl-L-glutamate 5-semialdehyde		C00350	PE 40:4; [M+H]+; GPEtn(18:0/22:4(7Z,10Z,13Z,16Z))		C04734	Phosphoribosyl formamidocarboxamide	C10H15N4O9P										C10542	568	Wighteone
C01259	326	3-Hydroxy-N6,N6,N6-trimethyl-L-lysine		C00350	PE 34:0; [M+H]+; GPEtn(16:0/18:0)		C04742	15S-15-Hydroxy-5811-cis-13-trans-eicosatetraenoate	C20H32O3										C10700	569	4'-Hydroxyacetophenone
C01260	327	P1,P4-Bis(5'-adenosyl) tetraphosphate		C02147	dihydrolipoate		C04756	plasmenyl-PE 36:4; [M+H]+; PE(P-16:0/20:4(5E,8E,11E,14E))											C11356		Geranylgeranyl-PP
C01261	328	P1,P4-Bis(5'-guanosyl) tetraphosphate		C00350	PE(20:4(8Z,11Z,14Z,17Z)/18:0)		C04805	5S-HETE	C20H32O3										C11435	573	4-(Cytidine 5'-diphospho)-2-C-methyl-D-erythritol
C01269	329	5-O-(1-Carboxyvinyl)-3-phosphoshikimate		C00641	DG(17:2(9Z,12Z)/20:4(5Z,8Z,11Z,14Z)/0:0)[iso2]		C05123	2-Hydroxyethanesulfonate	C2H6O4S										C11436	574	2-Phospho-4-(cytidine 5'-diphospho)-2-C-methyl-D-erythritol
C01277	330	1-Phosphatidyl-1D-myo-inositol 4-phosphate		C00350	PE(20:1(11Z)/16:0)		C05231	L-3-aminobutyryl-CoA	C25H43N8O17P3S										C11811	577	1-Hydroxy-2-methyl-2-butenyl 4-diphosphate
C01279	331	4-Amino-5-hydroxymethyl-2-methylpyrimidine		C00440	5-Methyl-THF		C05356	5S-HPETE	C20H32O4										C11948	578	2,6-Dimethyl-5-methylene-3-oxo-heptanoyl-CoA
C01288	332	N-Acetyl-D-glucosaminylphosphatidylinositol		C00157	PC(16:0/19:0)		C05382	Sedoheptulose 7-phosphate	C7H15O10P										C11949	579	3-Isopropylbut-3-enoyl-CoA
C01300	333	2-Amino-4-hydroxy-6-hydroxymethyl-7,8-dihydropteridine		C00664	5-Formiminotetrahydrofolate		C05394	3-Keto-beta-D-galactose	C6H10O6										C12126	580	Dihydroceramide
C01337	334	XDP		C00350	PE 36:1; [M+H]+; GPEtn(18:0/18:1(11E))		C05527	3-Sulfinylpyruvic acid	C3H4O5S										C12205	582	5-Hydroxyconiferyl alcohol
C01344	335	dIDP		C00095	D-Fructose		C05572	4-Oxoglutaramate	C5H7NO4										C12214	583	Aminofructose 6-phosphate
C01345	336	dITP		C00107	L-gamma-glutamyl-L-Leucine		C05673	CMP-2-aminoethylphosphonate	C11H20N4O10P2										C12215	584	Iminoerythrose 4-phosphate
C01346	337	dUDP		C00316	Leu Glu Gly		C05674	CMP-trimethyl-aminoethylphsphonate	C14H27N4O10P2										C12452	585	Acetyltropine
C01352	338	FADH2		C00641	DG(17:2(9Z,12Z)/17:2(9Z,12Z)/0:0)		C05809	3-octaprenyl-4-hydroxybenzoate	C47H70O3										C12453	586	Acetylpseudotropine
C01384	339	Maleic acid		C00416	PA(O-16:0/14:1(9Z))		C05810	2-octaprenylphenol	C46H70O										C13638	588	1-(4'-Hydroxyphenyl)ethanol
C01412	340	Butanal		C01960	Asp Lys Lys Met		C05814	2-Octaprenyl-3-methyl-6-methoxy-14-benzoquinone	C48H72O3										C14119	589	Naphthyl-2-oxomethyl-succinyl-CoA
C01419	341	Cys-Gly		C00550	SM 41:2; [M]+; SM(d15:1(4E)/26:1(17Z))		C05925	7-8-dihydroneopterin phosphate	C9H14N5O7P										C14120	590	2-Naphthoyl-CoA
C01530	342	Octadecanoic acid		C00550	SM(d17:1/24:1(15Z))		C05931	N-Succinyl-L-glutamate	C9H13NO7										C14147	591	Cyromazine
C01595	343	Linoleate		C00337	Dihydroorotate		C05932	succinyl-L-glutamate 5-semialdehyde	C9H13NO6										C14148	592	N-Cyclopropylammeline
C01596	344	Maleamate		C00157	PC(18:1(9Z)/19:0)		C06062	PE-Cer(d14:2(4E,6E)/22:1(13Z))											C14149	593	N-Cyclopropylammelide
C01672	345	Cadaverine		C00107	L-beta-aspartyl-L-threonine		C06115	alpha-L-arabinofuranose	C5H10O5										C14150	594	Cyclopropylamine
C01678	346	Cysteamine		C00550	SM(d19:1/20:0)		C06156	Glucosamine-1P	C6H14NO8P										C14765	596	13-OxoODE
C01755	347	Thiocyanate		C01960	Ala Cys Glu Phe		C06313	Biopterin	C9H11N5O3										C15586	597	N-D-Ribosylpurine
C01794	348	Choloyl-CoA		C00385	Xanthine		C06423	Octanoic acid	C8H16O2										C15587	598	Purine
C01825	349	L-Galactose		C00440	5-methyl-tetrahydrofolate		C06424	Tetradecanoic acid	C14H28O2										C15602	599	Quinone
C01832	350	Lauroyl-CoA		C00641	DG(20:4(5Z,8Z,11Z,14Z)/20:4(5Z,8Z,11Z,14Z)/0:0)		C06427	alpha-linolenate	C18H30O2										C15603	600	Hydroquinone
C01885	351	1-Acylglycerol		C01194	PI(16:0/20:4(5Z,8Z,11Z,14Z))		C06464	alpha-D-altrose	C6H12O6										C15804	601	p-Hydroxyphenyl lignin
C01944	352	Octanoyl-CoA			Testosterone isocaproate		C06473	2-keto-D-Gluconic acid	C6H10O7										C15805	602	Guaiacyl lignin
C01958	353	Steryl ester		C01179	4-hydroxyphenylpyruvate		C06767	ferriprotoporphyrin IX	C34H32ClFeN4O4										C15806	603	Syringyl lignin
C01967	354	Ubiquinone-9		C00641	DG(17:1(9Z)/17:1(9Z)/0:0)		C07326	1-5-Anhydrosorbitol	C6H12O5										C15807	604	5-Hydroxy-guaiacyl lignin
C01997	355	Acetylhistone		C01194	PI(16:0/16:1(9Z))		C08362	9Z-Hexadecenoic acid	C16H30O2										C15809	605	Iminoglycine
C02050	356	Linoleoyl-CoA		C00416	PA(P-16:0/16:1(9Z))		C11038	2--Deoxy-5-hydroxymethylcytidine-5--diphosphate	C10H17N3O11P2										C15974	607	3-Methyl-1-hydroxybutyl-ThPP
C02066	357	Pseudotropine		C00641	DG(18:1(11Z)/20:4(8Z,11Z,14Z,17Z)/0:0)		C11347	S-Methyl GSH	C11H19N3O6S										C15976	608	2-Methyl-1-hydroxypropyl-ThPP
C02147	358	Dihydrolipoate		C00016	FAD		C11355	4-Amino-4-deoxychorismate	C10H11NO5										C15978	609	2-Methyl-1-hydroxybutyl-ThPP
C02191	359	Protoporphyrin		C03505	Hydroxyacetone phosphate		C11434	2-C-Methyl-D-erythritol 4-phosphate	C5H13O7P										C15980	610	(S)-2-Methylbutanoyl-CoA
C02232	360	3-Oxoadipyl-CoA		C00641	DG(18:2(9Z,12Z)/18:3(9Z,12Z,15Z)/0:0)[iso2]		C11437	1-Deoxy-D-xylulose 5-phosphate	C5H11O7P										C16216	611	3-Oxostearoyl-CoA
C02280	361	GDP-L-galactose		C00416	PA(18:0/17:0)		C11453	2-C-Methyl-D-erythritol 2-4-cyclodiphosphate	C5H12O9P2										C16217	612	3-Hydroxyoctadecanoyl-CoA
C02291	362	L-Cystathionine		C00416	PA(O-16:0/22:6(4Z,7Z,10Z,13Z,16Z,19Z))		C11512	(-)-jasmonic acid methyl ester	C13H20O3										C16238	614	Lipoyl-AMP
C02320	363	R-S-Glutathione		C00958	PC(P-20:0/16:0)		C12134	2--hydroxygenistein	C15H10O6										C16273	615	3-Hydroxy-5-oxohexanoyl-CoA
C02325	364	Sinapyl alcohol		C00669	Gamma-Glutamylcysteine		C12270	N-acetyl-Aspartyl-glutamate	C11H16N2O8										C16330	616	3-Oxo-OPC8-CoA
C02380	365	6-Mercaptopurin		C00641	DG(17:1(9Z)/17:1(9Z)/0:0)		C12989	Acetyllysine	C8H16N2O3										C16331	617	OPC6-CoA
C02415	366	Histone-L-lysine		C00641	DG(18:1(9Z)/22:5(4Z,7Z,10Z,13Z,16Z)/0:0)		C13482	Phosphodimethylethanolamine	C4H12NO4P										C16334	618	3-Oxo-OPC6-CoA
C02442	367	N-Methyltyramine		C04756	plasmenyl-PE 40:4; [M+H]+; PE(P-18:0/22:4(7Z,10Z,13Z,16Z))		C14762	13S-HODE	C18H32O3										C16335	619	OPC4-CoA
C02470	368	Xanthurenic acid			5beta-Pregnane-3alpha,17alpha,20alpha-triol		C14826	12-13(S)-epoxylinolenate	C18H32O3										C16338	620	3-Oxo-OPC4-CoA
C02505	369	2-Phenylacetamide		C00641	DG(18:3(9Z,12Z,15Z)/20:3(8Z,11Z,14Z)/0:0)[iso2]		C14862	2-S-Glutathionyl acetate	C12H19N3O8S										C16339	621	(+)-7-Isojasmonic acid CoA
C02530	370	Cholesterol ester		C00416	PA(P-16:0e/18:2(9Z,12Z))		C14875	S-(2-Hydroxyethyl)glutathione	C12H21N3O7S
C02593	371	Tetradecanoyl-CoA		C01194	PI(16:0/18:2(9Z,12Z))		C15025	Carnitine	C7H15NO3
C02637	372	3-Dehydroshikimate		C00157	PC(10:0/26:0)[U]		C15480	N-Acetyl-D-fucosamine	C8H15NO5
C02646	373	4-Coumaryl alcohol		C00641	DG(18:1(9Z)/18:2(9Z,12Z)/0:0)[iso2]		C15699	Gamma-glutamyl-L-putrescine	C9H19N3O3
C02679	374	Dodecanoic acid		C00408	L-Pipecolate		C15767	4-(glutamylamino) butanoate	C9H16N2O5
C02737	375	Phosphatidylserine		C00157	PC 36:0; [M+Na]+; GPCho(18:0/18:0)		C15925	GDP-L-gulose	C16H25N5O16P2
C02745	376	Reduced flavodoxin		C00061	Flavin Mononucleotide		C16218	2E-Octadecenoyl-CoA	C39H68N7O17P3S
C02869	377	Oxidized flavodoxin		C04756	PC(P-16:0/19:0)		C16737	5-deoxy-D-glucuronate	C6H10O6
C02888	378	Sorbose 1-phosphate		C00641	DG(18:1(11Z)/18:2(9Z,12Z)/0:0)		C17947	2-Phosphinomethylmalate	C5H9O7P
C02934	379	3-Dehydrosphinganine		C00157	PC(22:1(13Z)/P-18:1(11Z))		C18125	Lyso PS	C24H46NO9P
C02939	380	3-Methylbutanoyl-CoA		C00107	Aspartyl-Glutamine		C18126	LysoPG(18:0/0:0)	C24H49O9P
C02972	381	Dihydrolipoylprotein		C07326	1-5-Anhydrosorbitol		C19156	2-Phospholactate
C03024	382	Reduced flavoprotein		C00416	PA(O-16:0/15:1(9Z))		C19426	Glycidyl oleate
C03069	383	3-Methylcrotonyl-CoA		C00550	SM(d18:1/24:1(15Z))		C20835	alpha;-L-fucose	C6H12O5
C03090	384	5-Phosphoribosylamine		C00550	SM 42:2; [M+Na]+; SM(d16:1(4E)/26:1(17Z))		C20934	2-keto-3-deoxy-D-glycero-D-galacto-nononic acid	C9H16O9
C03103	385	Cyclobutadipyrimidine		C00641	DG(17:2(9Z,12Z)/18:2(9Z,12Z)/0:0)[iso2]		X1	Orotidine	C10H12N2O8
C03145	386	N-Formyl-L-methionine		C03656	(S)-5-amino-3-oxohexanoate		X2	gamma-Glutamyl-S-(1-propenyl)cysteine sulfoxide	C11H18N2O6S
C03150	387	N-Ribosylnicotinamide		C04756	plasmenyl-PE 36:1; [M+H]+; PE(P-18:0/18:1(11E))		X3	Octoluse-1-P
C03161	388	Oxidized flavoprotein		C00550	SM 40:1; [M]+; SM(d14:0/26:1(17Z))		X4	Octoluse-8-P
C03167	389	Phosphonoacetaldehyde		C00550	SM(d18:1/22:0)		X5	2-Phenylaminoadenosine	C16H18N6O4
C03175	390	Shikimate 3-phosphate		C00157	PC(16:0/22:1(13Z))[U]		X6	N&alpha;-Acetyl-L-glutamine	C7H12N2O4
C03201	391	1-Alkyl-2-acylglycerol		C00550	SM 40:1; [M+Na]+; SM(d14:0/26:1(17Z))		X7	Cys Phe Phe Gln	C26H33N5O6S
C03226	392	3-Demethylubiquinone-9		C00183	Valine		X8	N-ACETYLPROLINE	C7H11NO3
C03263	393	Coproporphyrinogen III		C00107	Pro-Thr		X9	3,7,11-Trimethyl-6E,10-dodecadien-1-ol	C15H28O
C03344	394	2-Methylacetoacetyl-CoA		C11355	4-Amino-4-deoxychorismate		X10	Ophthalmic acid	C11H19N3O6
C03360	395	4-Nitrophenyl phosphate		C15025	Carnitine		X11	S-Pyruvylglutathione	C13H19N3O8S
C03373	396	Aminoimidazole ribotide		C15480	N-Acetyl-D-fucosamine		X12	Octulose-1,8-bisphosphate	C8H18O14P2
C03384	397	D-Galactose 1-phosphate		C00641	DG(20:2(11Z,14Z)/20:5(5Z,8Z,11Z,14Z,17Z)/0:0)[iso2]		X13	12-SAHSA
C03415	398	N2-Succinyl-L-ornithine		C00107	Glu-Ile		X14	N-(15Z-tetracosenoyl)-sphing-4-enine; [M+H]+; Cer(d18:1(4E)/24:1(15Z))
C03451	399	(R)-S-Lactoylglutathione		C00258	Glycerate		X15	N-Lignoceroylsphingosine
C03454	400	1-Alkenyl-2-acylglycerol		C00550	SM(d18:0/24:0)
C03492	402	D-4'-Phosphopantothenate		C02686	GalNAcbeta1-3Galalpha1-4Galbeta1-4Glcbeta-Cer(d18:1/24:0)
C03508	403	L-2-Amino-3-oxobutanoic acid		C00641	DG(17:2(9Z,12Z)/20:3(8Z,11Z,14Z)/0:0)[iso2]
C03518	404	N-Acetyl-D-glucosaminide		C00416	PA(O-16:0/17:2(9Z,12Z))
C03541	405	Tetrahydrofolyl-[Glu](n)		C00416	PA(O-18:0/18:4(6Z,9Z,12Z,15Z))
C03546	406	myo-Inositol 4-phosphate		C06464	alpha-D-altrose
C03557	407	(2-Aminoethyl)phosphonate		C00024	Acetyl-CoA
C03561	408	(R)-3-Hydroxybutanoyl-CoA		C00148	Proline
C03684	409	6-Pyruvoyltetrahydropterin		C00121	Ribose
C03702	410	Histone N6-methyl-L-lysine		C04188	S-Methyl-5-thio-D-ribose 1-phosphate
C03785	411	D-Tagatose 1,6-bisphosphate		C00350	PE 36:0; [M+H]+; GPEtn(18:0/18:0)
C03794	412	N6-(1,2-Dicarboxyethyl)-AMP		C00204	2-Keto-3-deoxy-D-gluconic acid
C03862	413	Dolichyl phosphate D-mannose		C01115	L-galactono-1-4-lactone
C03881	414	N-Tetradecanoylglycylpeptide		C16737	5-deoxy-D-glucuronate
C03885	415	Nonaprenyl-4-hydroxybenzoate		C00550	SM(d18:0/24:1(15Z))
C03892	416	Phosphatidylglycerophosphate		C00416	PA(O-16:0/14:0)
C03912	417	(S)-1-Pyrroline-5-carboxylate		C00641	DG(17:1(9Z)/17:2(9Z,12Z)/0:0)[iso2]
C03974	418	2-Acyl-sn-glycerol 3-phosphate		C00550	SM 40:0; [M]+; SM(d14:0/26:0)
C04006	419	1D-myo-Inositol 3-phosphate		C00550	SM(d18:0/22:0)
C04047	420	3-Hydroxy-2-methylpropanoyl-CoA		C03451	(R)-S-Lactoylglutathione
C04145	421	all-trans-Nonaprenyl diphosphate		C06767	ferriprotoporphyrin IX
C04146	422	all-trans-Octaprenyl diphosphate		C00350	PE 38:1; [M+H]+; GPEtn(18:0/20:1(11E))
C04188	423	S-Methyl-5-thio-D-ribose 1-phosphate		C00550	SM 43:2; [M]+; SM(d17:1(4E)/26:1(17Z))
C04213	424	Dolichyl diphosphooligosaccharide		C00082	L-Tyrosine
C04216	425	all-trans-Heptaprenyl diphosphate			Orotidine
C04217	426	all-trans-Pentaprenyl diphosphate		C00107	Gln-Al
C04230	427	1-Acyl-sn-glycero-3-phosphocholine		C00350	PE(20:0/22:1(13Z))
C04233	428	2-Acyl-sn-glycero-3-phosphocholine		C00166	phenylpyruvate
C04248	429	6-(alpha-D-Glucosaminyl)-1-phosphatidyl-1D-myo-inositol			S-Pyruvylglutathione
C04256	430	N-Acetyl-D-glucosamine 1-phosphate		C01772	2-hydroxycinnamic acid
C04257	431	N-Acetyl-D-mannosamine 6-phosphate			Ricinoleic Acid methyl ester
C04281	432	L-1-Pyrroline-3-hydroxy-5-carboxylate		C01960	Asp Phe His Trp
C04294	433	5-(2-Hydroxyethyl)-4-methylthiazole		C00550	SM 41:1; [M]+; SM(d15:0/26:1(17Z))
C04327	434	4-Methyl-5-(2-phosphoethyl)-thiazole			Alliosterol 1-rhamnoside 16-galactoside
C04348	435	(3S)-3-Carboxy-3-hydroxypropanoyl-CoA		C00344	PG(15:0/22:2(13Z,16Z))
C04352	436	(R)-4'-Phosphopantothenoyl-L-cysteine		C00641	DG(18:2(9Z,12Z)/18:2(9Z,12Z)/0:0)
C04376	437	5'-Phosphoribosyl-N-formylglycinamide		C01960	Glu Met Met Trp
C04392	438	P1,P4-Bis(5'-xanthosyl) tetraphosphate		C00641	DG(18:1(11E)/16:0/0:0)
C04419	439	Carboxybiotin-carboxyl-carrier protein		C00641	DG(18:1(9Z)/16:0/0:0)
C04438	440	1-Acyl-sn-glycero-3-phosphoethanolamine		C02686	Galalpha1-4Galbeta1-4Glcbeta-Cer(d18:1/24:0)
C04441	441	2-(3-Carboxy-3-aminopropyl)-L-histidine		C00129	Isopentenyl pyrophosphate
C04475	442	1-Alkyl-2-acylglycerophosphoethanolamine		C00235	dimethylallyl diphosphate
C04494	443	Guanosine 3'-diphosphate 5'-triphosphate		C03684	Dyspropterin
C04500	444	N-Acetyl-D-glucosaminyldiphosphodolichol		C00641	DG(20:2(11Z,14Z)/20:5(5Z,8Z,11Z,14Z,17Z)/0:0)[iso2]
C04501	445	N-Acetyl-alpha-D-glucosamine 1-phosphate		C19426	Glycidyl oleate
C04537	446	N,N'-Diacetylchitobiosyldiphosphodolichol		C01620	Threonate/Erythronate
C04549	447	1-Phosphatidyl-1D-myo-inositol 3-phosphate		C00641	DG(18:0/20:4(8Z,11Z,14Z,17Z)/0:0)
C04556	448	4-Amino-2-methyl-5-phosphomethylpyrimidine			1,2-Dioleoyl-sn-glycerol
C04637	449	1-Phosphatidyl-D-myo-inositol 4,5-bisphosphate		C00641	DG(20:5(5Z,8Z,11Z,14Z,17Z)/22:3(10Z,13Z,16Z)/0:0)[iso2]
C04640	450	2-(Formamido)-N1-(5'-phosphoribosyl)acetamidine			1-Hexadecyl-2-arachidonoyl-glycerol
C04644	451	3alpha,7alpha-Dihydroxy-5beta-cholestanoyl-CoA		C00641	DG(18:1(11Z)/18:1(11Z)/0:0)
C04646	452	9-(5-Phospho-1-ribofuranosyl)-6-mercaptopurine		C00641	DG(18:0/22:5(4Z,7Z,10Z,13Z,16Z)/0:0)
C04677	453	1-(5'-Phosphoribosyl)-5-amino-4-imidazolecarboxamide		C00641	DG(20:2(11Z,14Z)/20:3(8Z,11Z,14Z)/0:0)[iso2]
C04691	454	2-Dehydro-3-deoxy-D-arabino-heptonate 7-phosphate		C01194	PI(16:0/18:1(11Z))
C04692	455	2-[3-Carboxy-3-(methylammonio)propyl]-L-histidine		C00641	DG(18:3(9Z,12Z,15Z)/20:2(11Z,14Z)/0:0)[iso2]
C04742	456	(15S)-15-Hydroxy-5,8,11-cis-13-trans-eicosatetraenoate		C00416	PA(O-16:0/18:2(9Z,12Z))
C04752	457	2-Methyl-4-amino-5-hydroxymethylpyrimidine diphosphate		C00107	Serinyl-Threonine
C04756	458	O-1-Alk-1-enyl-2-acyl-sn-glycero-3-phosphoethanolamine		C03274	Glycerophosphoglycerol
C04805	459	5(S)-HETE		C00942	Cyclic GMP
C04807	460	2-Amino-7,8-dihydro-4-hydroxy-6-(diphosphooxymethyl)pteridine		C04421	N-Succinyl-L-L-2-6-diaminopimelate
C04823	461	1-(5'-Phosphoribosyl)-5-amino-4-(N-succinocarboxamide)-imidazole		C12270	N-Acetylaspartylglutamic acid
C04874	462	2-Amino-4-hydroxy-6-(D-erythro-1,2,3-trihydroxypropyl)-7,8-dihydropteridine		C02876	Propanoyl phosphate
C04895	463	2-Amino-4-hydroxy-6-(erythro-1,2,3-trihydroxypropyl)dihydropteridinetriphosphate		C00031	D-Glucose
C05118	464	S-(2-Methylbutanoyl)-dihydrolipoamide		C00021	S-Adenosyl-L-homocysteine
C05119	465	S-(3-Methylbutanoyl)-dihydrolipoamide		C00107	Glutamyl-Glutamate
C05125	466	2-(alpha-Hydroxyethyl)thiamine diphosphate		C00316	Pro Ser Asp
C05198	467	5'-Deoxyadenosine		C05394	3-Keto-beta-D-galactose
C05235	468	Hydroxyacetone		C01960	Glu Met Met Trp
C05259	469	3-Oxopalmitoyl-CoA		C00550	SM(d18:1/26:1(17Z))
C05261	470	3-Oxotetradecanoyl-CoA		C05932	succinyl-L-glutamate 5-semialdehyde
C05263	471	3-Oxododecanoyl-CoA		C00437	N-Acetylornithine
C05265	472	3-Oxodecanoyl-CoA		C01960	Ala Ala Ala Ala
C05267	473	3-Oxooctanoyl-CoA		C00550	SM(d18:1/24:0)
C05269	474	3-Oxohexanoyl-CoA		C00550	SM 42:1; [M+Na]+; SM(d16:0/26:1(17Z))
C05270	475	Hexanoyl-CoA		C00641	DG(17:2(9Z,12Z)/20:2(11Z,14Z)/0:0)[iso2]
C05274	476	Decanoyl-CoA		C00416	PA(O-16:0/17:1(9Z))
C05301	477	2-Hydroxyestradiol-17beta		C00641	DG(18:0/20:3(5Z,8Z,11Z)/0:0)
C05302	478	2-Methoxyestradiol-17beta		C04332	6-7-dimethyl-8-(1-D-ribityl)lumazine
C05335	479	Selenomethionine		C00124	D-Galactose
C05337	480	Chenodeoxycholoyl-CoA		C00107	Pro-Ser
C05338	481	4-Hydroxyphenylacetyl-CoA		C01685	D-Ribonate
C05356	482	5(S)-HPETE		C00107	L-alpha-Aspartyl-L-hydroxyproline
C05379	483	Oxalosuccinate		C00316	Gly Glu Glu
C05381	484	3-Carboxy-1-hydroxypropyl-ThPP		C00316	Glu Thr Glu
C05382	485	D-Sedoheptulose 7-phosphate		C00213	Sarcosine
C05394	486	3-Keto-beta-D-galactose		C00641	DG(20:1(11Z)/20:5(5Z,8Z,11Z,14Z,17Z)/0:0)[iso2]
C05448	487	3alpha,7alpha,24-Trihydroxy-5beta-cholestanoyl-CoA		C02989	Methionine sulfoxide
C05449	488	3alpha,7alpha-Dihydroxy-5beta-24-oxocholestanoyl-CoA		C03340	L-2-3-Dihydrodipicolinate
C05450	489	3alpha,7alpha,12alpha,24-Tetrahydroxy-5beta-cholestanoyl-CoA		C00234	10-Formyltetrahydrofolate
C05461	490	Chenodeoxyglycocholoyl-CoA		C00364	thymidine monophosphate
C05467	491	3alpha,7alpha,12alpha-Trihydroxy-5beta-24-oxocholestanoyl-CoA		C00222	malonate semialdehyde
C05512	492	Deoxyinosine		C06313	Biopterin
C05527	493	3-Sulfinylpyruvate		C00164	Acetoacetic acid
C05528	494	3-Sulfopyruvate		C00794	Sorbitol
C05596	495	4-Hydroxyphenylacetylglycine		C00392	Mannitol
C05598	496	Phenylacetylglycine		C06115	alpha-L-arabinofuranose
C05668	497	3-Hydroxypropionyl-CoA		C11347	S-Methyl GSH
C05673	498	CMP-2-aminoethylphosphonate		C00004	NADH
C05674	499	CMP-N-trimethyl-2-aminoethylphosphonate		C00010	CoA
C05675	500	Diacylglyceryl-2-aminoethylphosphonate		C01100	L-Histidinol phosphate
C05681	501	Ceramide 2-aminoethylphosphonate		C00550	SM 42:0; [M]+; SM(d16:0/26:0)
C05691	502	Se-Adenosylselenomethionine		C00316	Al-Al-Glu
C05766	503	Uroporphyrinogen I		C00641	DG(20:4(5Z,8Z,11Z,14Z)/22:3(10Z,13Z,16Z)/0:0)[iso2]
C05768	504	Coproporphyrinogen I		C06062	PE-Cer(d14:2(4E,6E)/22:1(13Z))
C05781	505	Oxyhemoglobin		C01685	D-Ribonate
C05803	506	2-Hexaprenyl-6-methoxy-1,4-benzoquinone		C00550	SM 43:1; [M]+; SM(d17:0/26:1(17Z))
C05804	507	2-Hexaprenyl-3-methyl-6-methoxy-1,4-benzoquinone		C00416	PA(O-18:0/14:0)
C05809	508	3-Octaprenyl-4-hydroxybenzoate		C00309	Ribulose
C05810	509	2-Octaprenylphenol		C00310	Xylulose
C05811	510	2-Octaprenyl-6-hydroxyphenol		C00641	DG(18:0/18:1(11Z)/0:0)
C05812	511	2-Octaprenyl-6-methoxyphenol		C00641	DG(18:1(9Z)/20:3(5Z,8Z,11Z)/0:0)
C05813	512	2-Octaprenyl-6-methoxy-1,4-benzoquinone		C02037	Gly-Gly
C05814	513	2-Octaprenyl-3-methyl-6-methoxy-1,4-benzoquinone		C00526	Deoxyuridine
C05815	514	2-Octaprenyl-3-methyl-5-hydroxy-6-methoxy-1,4-benzoquinone		C00475	Cytidine
C05830	515	8-Methoxykynurenate		C00673	2-deoxyribose-5-P
C05841	516	Nicotinate D-ribonucleoside		C11437	1-Deoxy-D-xylulose 5-phosphate
C05859	517	Dehydrodolichol diphosphate		C11434	2-C-Methyl-D-erythritol 4-phosphate
C05860	518	beta-D-Mannosyldiacetylchitobiosyldiphosphodolichol		C01118	O-Succinyl-L-homoserine
C05861	519	alpha-D-Mannosyl-beta-D-mannosyl-diacetylchitobiosyldiphosphodolichol		C00107	VD
C05864	520	(alpha-D-Mannosyl)4-beta-D-mannosyl-diacetylchitobiosyldiphosphodolichol		C00012	Glu-Al-Gln
C05868	521	(alpha-D-Mannosyl)8-beta-D-mannosyl-diacetylchitobiosyldiphosphodolichol		C00107	L-alpha-Aspartyl-L-hydroxyproline
C05889	522	Undecaprenyl-diphospho-N-acetylmuramoyl-(N-acetylglucosamine)-L-alanyl-D-glutamyl-L-lysyl-D-alanyl-D-alanine		C15767	4-(glutamylamino) butanoate
C05890	523	Undecaprenyl-diphospho-N-acetylmuramoyl-(N-acetylglucosamine)-L-alanyl-D-glutaminyl-L-lysyl-D-alanyl-D-alanine		C12989	Acetyllysine
C05893	524	Undecaprenyl-diphospho-N-acetylmuramoyl-(N-acetylglucosamine)-L-alanyl-gamma-D-glutamyl-L-lysyl-D-alanyl-D-alanine		C01960	Ile Pro Ile Thr Arg
C05894	525	Undecaprenyl-diphospho-N-acetylmuramoyl-(N-acetylglucosamine)-L-alanyl-D-isoglutaminyl-L-lysyl-D-alanyl-D-alanine		C01194	PI(16:0/18:0)
C05898	526	Undecaprenyl-diphospho-N-acetylmuramoyl-(N-acetylglucosamine)-L-alanyl-D-glutamyl-meso-2,6-diaminopimeloyl-D-alanyl-D-alanine			Glycidyl stearate
C05899	527	Undecaprenyl-diphospho-N-acetylmuramoyl-(N-acetylglucosamine)-L-alanyl-D-glutaminyl-meso-2,6-diaminopimeloyl-D-alanyl-D-alanine			1-(9Z,12Z,15Z-octadecatrienoyl)-2-(11Z-eicosenoyl)-sn-glycerol
C05922	528	Formamidopyrimidine nucleoside triphosphate		C00416	PA(O-20:0/14:1(9Z))
C05923	529	2,5-Diaminopyrimidine nucleoside triphosphate		C00107	Glu-Glu
C05925	530	Dihydroneopterin phosphate		C00020	AMP
C05929	531	10-Formyltetrahydrofolylpolyglutamate		C00012	Ala Ala Ala Asp
C05932	532	N-Succinyl-L-glutamate 5-semialdehyde		C00041	L-Alanine
C05946	533	D-4-Hydroxy-2-oxoglutarate		C01013	Hydroxypropionic acid
C05947	534	L-erythro-4-Hydroxyglutamate		C01732	Mesaconic acid
C05966	535	15(S)-HPETE		C00430	5-Aminolevulinic acid
C05980	536	Cardiolipin			N-(15Z-tetracosenoyl)-sphing-4-enine; [M+H]+; Cer(d18:1(4E)/24:1(15Z))
C05983	537	Propinol adenylate		C00195	Ceramide (d18:1/24:1(15Z))
C05993	538	Acetyl adenylate		C00263	L-Homoserine
C05994	539	2-Propylmalate		C00257	Gluconate
C06062	540	Ceramide phosphoethanolamine		C05931	N-Succinyl-L-glutamate
C06142	541	1-Butanol		C00188	threonine
C06148	542	2,5-Diamino-6-(5'-triphosphoryl-3',4'-trihydroxy-2'-oxopentyl)-amino-4-oxopyrimidine		C00455	nicotinamide mononucleotide
C06156	543	alpha-D-Glucosamine 1-phosphate			N-ACETYLPROLINE
C06157	544	S-Glutaryldihydrolipoamide		C00135	L-Histidine
C06198	545	P1,P4-Bis(5'-uridyl) tetraphosphate		C00624	N-Acetyl-L-glutamate
C06199	546	Hordenine		C00003	NAD+
C06255	547	2-Oxopentanoic acid		C00651	4-Methylene-L-glutamate
C06313	548	Biopterin		C00107	L-beta-aspartyl-L-glutamic acid
C06423	549	Octanoic acid		C05231	L-3-aminobutyryl-CoA
C06424	550	Tetradecanoic acid		C00054	adenosine-3--5--bisphosphate
C06452	551	2-Hydroxypropylphosphonate		C00299	Uridine
C06453	552	Methylcobalamin		C04327	4-Methyl-5-2-phosphooxyethylthiazole
C06459	553	N-Trimethyl-2-aminoethylphosphonate		C02737	PS-NAc(18:0/18:1(9Z)/16:0)
C06554	554	Cyanuric acid		C00641	DG(O-16:0/18:1(9Z))
C06563	555	Genistein		C00669	gamma-L-Glutamyl-L-cysteine
C06708	556	Xenobiotic		C05674	dCDP-choline
C06715	557	3-Oxopimeloyl-CoA		C00550	SM(d18:0/26:1(17Z))
C07118	558	Benzoyl acetyl-CoA		C00705	dCDP
C07292	559	Glutaredoxin		C01419	Cysteinylglycine
C07293	560	Glutaredoxin disulfide		C00051	glutathione
C07648	561	Thioguanine		C00363	dTDP
C08249	562	Pyrimidine 5'-deoxynucleotide		C00012	Glu-Lys-Gln
C08270	563	L-Canaline		C00107	Ala-Trp-OH
C08362	564	(9Z)-Hexadecenoic acid		C01960	Cys Cys Phe Phe
C09332	565	Tetrahydrofolyl-[Glu](2)		C00107	Asparaginyl-Proline
C10486	566	Licoisoflavone A		C00107	Asparaginyl-Methionine
C10498	567	Luteone		C00107	Glutamyl-lysine
C10542	568	Wighteone		C00012	Gly-Glu-Arg
C10700	569	4'-Hydroxyacetophenone		C00047	lysine
C11355	570	4-Amino-4-deoxychorismate		C00499	Allantoate
C11356	571	trans,trans,cis-Geranylgeranyl diphosphate		C01042	N-Acetyl-aspartate
C11434	572	2-C-Methyl-D-erythritol 4-phosphate		C00168	Hydroxypyruvic acid
C11435	573	4-(Cytidine 5'-diphospho)-2-C-methyl-D-erythritol		C00559	Deoxyadenosine
C11436	574	2-Phospho-4-(cytidine 5'-diphospho)-2-C-methyl-D-erythritol			2-Phenylaminoadenosine
C11437	575	1-Deoxy-D-xylulose 5-phosphate		C03972	Tetrahydrodipicolinate
C11453	576	2-C-Methyl-D-erythritol 2,4-cyclodiphosphate		C03431	S-Inosyl-L-homocysteine
C11811	577	1-Hydroxy-2-methyl-2-butenyl 4-diphosphate		C02741	Phosphoribosyl-AMP
C11948	578	2,6-Dimethyl-5-methylene-3-oxo-heptanoyl-CoA		C00490	Itaconic acid
C11949	579	3-Isopropylbut-3-enoyl-CoA		C00107	Gly-Pro-Glu
C12126	580	Dihydroceramide		C00107	Glu Thr
C12134	581	2'-Hydroxygenistein		C00334	4-Aminobutyric acid
C12205	582	5-Hydroxyconiferyl alcohol		C00025	DL-Glutamate
C12214	583	Aminofructose 6-phosphate		C02565	N-Methylhydantoin
C12215	584	Iminoerythrose 4-phosphate		C04257	N-Acetyl-D-mannosamine 6-phosphate
C12452	585	Acetyltropine		C01596	Maleamate
C12453	586	Acetylpseudotropine		C00008	ADP
C13482	587	Phosphodimethylethanolamine		C01960	Asp Asn Pro Ser
C13638	588	1-(4'-Hydroxyphenyl)ethanol		C20934	2-keto-3-deoxy-D-glycero-D-galacto-nononic acid
C14119	589	Naphthyl-2-oxomethyl-succinyl-CoA		C13482	Phosphodimethylethanolamine
C14120	590	2-Naphthoyl-CoA		C03167	Phosphonoacetaldehyde
C14147	591	Cyromazine		C01944	octanoyl-CoA
C14148	592	N-Cyclopropylammeline			Trehalose-6,6'-dibehenate
C14149	593	N-Cyclopropylammelide		C00588	Phosphocholine
C14150	594	Cyclopropylamine		C00093	sn-Glycerol 3-phosphate
C14762	595	13(S)-HODE		C00623	Glycerol-1-phosphate
C14765	596	13-OxoODE		C00371	cis-zeatin
C15586	597	N-D-Ribosylpurine			alpha-D-galactosyl undecaprenyl diphosphate
C15587	598	Purine		C01290	LacCer(d18:0/26:0)
C15602	599	Quinone		C05422	Dehydroascorbic acid
C15603	600	Hydroquinone		C03492	D-4--Phosphopantothenate
C15804	601	p-Hydroxyphenyl lignin		C00956	Aminoadipic acid
C15805	602	Guaiacyl lignin		C00231	D-Xylulose 5-phosphate
C15806	603	Syringyl lignin		C00620	Ribose-1-Phosphate
C15807	604	5-Hydroxy-guaiacyl lignin		C00049	L-Aspartate
C15809	605	Iminoglycine		C01094	Fructose-1-P
C15925	606	GDP-L-gulose		C00043	UDP-N-acetyl-D-glucosamine
C15974	607	3-Methyl-1-hydroxybutyl-ThPP		C01233	sn-glycero-3-Phosphoethanolamine
C15976	608	2-Methyl-1-hydroxypropyl-ThPP		C00620	D-Ribose 1-phosphate
C15978	609	2-Methyl-1-hydroxybutyl-ThPP			Octoluse-8-P
C15980	610	(S)-2-Methylbutanoyl-CoA		C00072	Ascorbic acid
C16216	611	3-Oxostearoyl-CoA		C04256	N-Acetyl-glucosamine 1-phosphate
C16217	612	3-Hydroxyoctadecanoyl-CoA		C04501	N-Acetyl-alpha-glucosamine 1-phosphate
C16218	613	(2E)-Octadecenoyl-CoA		C00140	N-Acetyl-D-glucosamine 6-phosphate
C16238	614	Lipoyl-AMP		C00042	Succinate
C16273	615	3-Hydroxy-5-oxohexanoyl-CoA		C00989	4-hydroxybutyrate
C16330	616	3-Oxo-OPC8-CoA		C03197	S-3-hydroxy-isobutyrate
C16331	617	OPC6-CoA		C02630	2-Hydroxyglutarate
C16334	618	3-Oxo-OPC6-CoA		C00636	alpha-D-mannose 1-phosphate
C16335	619	OPC4-CoA		C00105	UMP
C16338	620	3-Oxo-OPC4-CoA		C00019	S-Adenosyl-L-methionine
C16339	621	(+)-7-Isojasmonic acid CoA		C00931	Porphobilinogen
C00645		N-Acetylmannosamine		C01096	Sorbitol 6-phosphate
C00627		Pyridoxine 5--phosphate			1-O-[6''-sulfo-alpha-D-Mannosyl -1''-2'-alpha-D-Glucosyl]-sn-2,3-di-O-phytanylglycerol
C03479		5-formyl-tetrahydrofolate		C00012	Gly-Val-Thr
C00329		D-Glucosamine		C11453	2-C-Methyl-D-erythritol 2-4-cyclodiphosphate
				C05673	dCDP-ethanolamine
				C00307	CDP-choline
				C00131	dATP
				C11038	2--Deoxy-5-hydroxymethylcytidine-5--diphosphate
				C00445	5-10-Methenyltetrahydrofolic acid
				C03486	CDP-N-methylethanolamine
					N-Lignoceroylsphingosine
				C00327	L-Citrulline
				C00100	Propionyl-CoA
				C00111	dihydroxy-acetone-phosphate
				C00641	DG(O-16:0/18:1(9Z))
				C00227	Acetylphosphate
				C01185	Nicotinic acid mononucleotide
				C00130	IMP
				C17947	2-Phosphinomethylmalate
				C01960	Ala Ala Gln Thr
				C06156	Glucosamine-1P
				C00352	D-Glucosamine 6-phosphate
				C00349	2-Methyl-3-oxopropanoic acid
				C00026	a-ketoglutarate
				C00459	dTTP
				C00064	L-Glutamine
				C00232	Succinic acid semialdehyde
				C04734	Phosphoribosyl formamidocarboxamide
				C15699	Gamma-glutamyl-L-putrescine
				C00620	D-Ribose 5-phosphate
				C00002	ATP
				C03312	Urate D-ribonucleotide
				C00655	XMP
					Octulose-1,8-bisphosphate
				C03090	5-Phosphoribosylamine
				C01260	P1P4-Bis5-adenosyltetraphosphate
				C00149	Malate
				C00118	D-Glyceraldehyde 3-phosphate
				C00085	Fructose-6-phosphate
				C00055	CMP
				C00009	Phosphate
				C00013	Pyrophosphate
				C03460	Methacrylyl-CoA
				C00346	Ethanolamine phosphate
				C00415	Dihydrofolic acid
				C06473	2-keto-D-Gluconic acid
				C05382	Sedoheptulose 7-phosphate
				C00015	UDP
				C01113	Galactose-6-phsphate
				C00029	UDP-D-glucose
				C00052	UDP-D-galactose
				C01168	Pseudouridine 5--phosphate
				C12270	N-acetyl-Aspartyl-glutamate
				C00570	CDP-ethanolamine
				C14862	2-S-Glutathionyl acetate
				C00137	Myo-Inositol
				C00006	NADP+
					Octoluse-1-P
				C00122	Fumarate
				C00504	Folic acid
				C00438	N-Carbamoyl-L-aspartate
				C00005	NADPH
				C00197	3-Phosho-D-glycerate
				C00107	Gly-Asp
				C00144	GMP
				C00112	CDP
				C03406	ARGININO-SUCCINATE
				C00279	D-Erythrose 4-phosphate
				C00092	Glucose-6-phosphate
				C00345	6-Phospho-D-gluconate
				C00107	&Epsilon;-(gamma-Glutamyl)-lysine
				C00325	GDP-D-fucose
				C01222	GDP-4-Dehydro-6-deoxy-D-mannose
				C00458	dCTP
				C01103	Orotidine 5-phosphate
				C00074	Phosphoenolpyruvate
				C04489	5-methyltetrahydropteroyltri-L-glutamate
				C05527	3-Sulfinylpyruvic acid
				C00104	IDP
				C04006	myo-inositol-3-P
				C01177	Inositol 1-phosphate
				C03546	myo-Inositol 4-phosphate
				C00075	UTP
				C00345	6-Phospho-D-gluconate
				C00127	Glutathione disulfide
				C01159	2,3-Bisphosphoglycerate
				C03794	Succinoadenosine
				C00035	GDP
				C00354	fructose-1-6-bisphosphate
				C01097	D-Tagatose 6-phosphate
				C00666	LL-2,6-Diaminopimelate
				C00158	Citrate
				C00311	Isocitrate
				C00063	CTP
				C00096	GDP-mannose
				C02280	GDP-L-galactose
				C15925	GDP-L-gulose
				C00447	Sedoheptulose 1,7-bisphosphate
				C00417	(cis)-aconitate
				C03174	S-(2-Succinyl)glutathione
				C12134	2--hydroxygenistein
				C00236	1,3 Bisphosphoglycerate / 2,3-Bisphosphoglycerate
				C00344	PG(O-20:0/20:0)
				C00422	TG 54:7; [M+NH4]+; TG(18:2/18:2/18:3)
				C00167	Uridine diphosphate glucuronic acid
					undecaprenyl phosphate
				C00044	GTP
				C00422	TG(16:1(9Z)/20:5(5Z,8Z,11Z,14Z,17Z)/20:5(5Z,8Z,11Z,14Z,17Z))[iso3]
				C04392	P1P4-Bis5-xanthosyl tetraphosphate
				C00422	TG(15:0/17:2(9Z,12Z)/20:4(5Z,8Z,11Z,14Z))[iso6]
				C00422	TG(18:2(9Z,12Z)/20:5(5Z,8Z,11Z,14Z,17Z)/20:5(5Z,8Z,11Z,14Z,17Z))[iso3]
				C00422	TG(17:2(9Z,12Z)/17:2(9Z,12Z)/20:5(5Z,8Z,11Z,14Z,17Z))[iso3]
				C00344	PG(O-20:0/21:0)
				C00422	TG(12:0/12:0/22:4(7Z,10Z,13Z,16Z))[iso3]
				C00422	TG(14:0/18:1(9Z)/18:3(9Z,12Z,15Z))[iso6]
				C00422	TG 54:7; [M+NH4]+; TG(16:0/18:3/20:4)
				C00422	TG 54:7; [M+Na]+; TG(16:0/18:2/20:5)
				C00422	TG 56:8; [M+NH4]+; TG(18:1/18:3/20:4)
				C00422	TG 56:8; [M+Na]+; TG(18:1/18:2/20:5)
				C01194	PI(21:0/22:0)
				C00422	TG(20:3(8Z,11Z,14Z)/20:5(5Z,8Z,11Z,14Z,17Z)/20:5(5Z,8Z,11Z,14Z,17Z))[iso3]
				C00422	TG 52:5; [M+NH4]+; TG(16:0/18:2/18:3)
				C00422	TG 52:5; [M+Na]+; TG(16:0/18:2/18:3)
				C00422	TG(20:5(5Z,8Z,11Z,14Z,17Z)/20:5(5Z,8Z,11Z,14Z,17Z)/22:4(7Z,10Z,13Z,16Z))[iso3]
				C00422	TG 54:6; [M+Na]+; TG(18:1/18:2/18:3)
				C00422	TG 54:6; [M+NH4]+; TG(18:1/18:2/18:3)
					beta-hydroarchaetidylglyerol
				C00422	TG(17:2(9Z,12Z)/17:2(9Z,12Z)/18:3(9Z,12Z,15Z))[iso3]
				C00422	TG(18:3(9Z,12Z,15Z)/18:3(9Z,12Z,15Z)/20:4(5Z,8Z,11Z,14Z))[iso3]
				C00422	TG 46:1; [M+NH4]+; TG(14:0/16:0/16:1)
				C00422	TG(18:3(9Z,12Z,15Z)/20:4(5Z,8Z,11Z,14Z)/20:4(5Z,8Z,11Z,14Z))[iso3]
				C00422	TG(17:2(9Z,12Z)/17:2(9Z,12Z)/20:4(5Z,8Z,11Z,14Z))[iso3]
				C00422	TG 58:9; [M+NH4]+; TG(18:1/18:2/22:6)
				C00422	TG(17:2(9Z,12Z)/18:3(9Z,12Z,15Z)/20:4(5Z,8Z,11Z,14Z))[iso6]
				C00422	TG(12:0/12:0/22:3(10Z,13Z,16Z))[iso3]
				C00422	TG 48:2; [M+NH4]+; TG(14:0/16:1/18:1)
				C00422	TG 60:10; [M+NH4]+; TG(18:1/20:4/22:5)
				C00422	TG(17:2(9Z,12Z)/20:4(5Z,8Z,11Z,14Z)/20:4(5Z,8Z,11Z,14Z))[iso3]
				C00422	TG(20:4(5Z,8Z,11Z,14Z)/20:4(5Z,8Z,11Z,14Z)/20:4(5Z,8Z,11Z,14Z))
				C00422	TG(17:2(9Z,12Z)/17:2(9Z,12Z)/17:2(9Z,12Z))
				C00422	TG(17:1(9Z)/18:3(9Z,12Z,15Z)/18:3(9Z,12Z,15Z))[iso3]
				C00416	PA(22:0/22:1(11Z))
				C00422	TG(20:5(5Z,8Z,11Z,14Z,17Z)/20:5(5Z,8Z,11Z,14Z,17Z)/22:3(10Z,13Z,16Z))[iso3]
				C00422	TG(20:5(5Z,8Z,11Z,14Z,17Z)/22:3(10Z,13Z,16Z)/22:6(4Z,7Z,10Z,13Z,16Z,19Z))[iso6]
				C00422	TG(16:1(9Z)/17:2(9Z,12Z)/17:2(9Z,12Z))[iso3]
				C00422	TG(18:3(9Z,12Z,15Z)/18:3(9Z,12Z,15Z)/20:3(8Z,11Z,14Z))[iso3]
				C00422	TG(17:2(9Z,12Z)/18:3(9Z,12Z,15Z)/20:3(8Z,11Z,14Z))[iso6]
				C00422	TG 54:6; [M+NH4]+; TG(16:0/16:0/22:6)
				C00422	TG 56:7; [M+Na]+; TG(18:1/18:1/20:5)
				C00422	TG(18:2(9Z,12Z)/20:4(5Z,8Z,11Z,14Z)/20:4(5Z,8Z,11Z,14Z))[iso3]
				C00422	TG(22:6(4Z,7Z,10Z,13Z,16Z,19Z)/22:6(4Z,7Z,10Z,13Z,16Z,19Z)/22:6(4Z,7Z,10Z,13Z,16Z,19Z))
					Ganglioside GA2 (d18:1/20:0)
				C00422	TG 50:3; [M+NH4]+; TG(16:0/16:1/18:2)
				C00077	L-Ornithine
				C00422	TG(20:3(8Z,11Z,14Z)/20:4(5Z,8Z,11Z,14Z)/20:4(5Z,8Z,11Z,14Z))[iso3]
				C00422	TG 56:7; [M+NH4]+; TG(18:1/18:2/20:4)
				C00422	TG 58:8; [M+NH4]+; TG(18:1/18:2/22:5)
				C00422	TG(17:2(9Z,12Z)/17:2(9Z,12Z)/18:2(9Z,12Z))[iso3]
					Cyanidin 3-O-[6-O-(malonyl)-beta-D-glucopyranoside]-7-O-[6-O-(trans-caffeyl)-beta-D-glucopyranoside]-3'-O-[6-O-(trans-4-O-(6-O-(trans-4-O-(beta-D-glucopyranosyl)-caffeyl)-beta-D-glucopyranosyl)-caffeyl)-beta-D-glucopyranoside]
				C00422	TG(14:0/14:1(9Z)/19:0)[iso6]
				C00422	TG(16:1(9Z)/16:1(9Z)/17:2(9Z,12Z))[iso3]
				C00422	TG(17:2(9Z,12Z)/17:2(9Z,12Z)/20:3(8Z,11Z,14Z))[iso3]
				C00422	TG(18:3(9Z,12Z,15Z)/18:3(9Z,12Z,15Z)/20:2(11Z,14Z))[iso3]
				C00157	PC(22:4(7Z,10Z,13Z,16Z)/24:1(15Z))
				C00422	TG(17:1(9Z)/20:4(5Z,8Z,11Z,14Z)/20:4(5Z,8Z,11Z,14Z))[iso3]
				C00422	TG 52:4; [M+NH4]+; TG(16:1/18:1/18:2)
				C00422	TG 53:5; [M+NH4]+; TG(16:0/17:0/20:5)
				C00422	TG(17:1(9Z)/17:2(9Z,12Z)/17:2(9Z,12Z))[iso3]
				C00422	TG(20:4(5Z,8Z,11Z,14Z)/20:5(5Z,8Z,11Z,14Z,17Z)/22:3(10Z,13Z,16Z))[iso6]
				C00422	TG(16:1(9Z)/16:1(9Z)/16:1(9Z))
				C00422	TG(17:2(9Z,12Z)/18:2(9Z,12Z)/18:2(9Z,12Z))[iso3]
				C00422	TG 49:2; [M+NH4]+; TG(16:0/16:1/17:1)
				C00422	TG(15:0/17:1(9Z)/15:0)
					Erythrinasinate A
				C00422	TG(17:2(9Z,12Z)/18:3(9Z,12Z,15Z)/20:2(11Z,14Z))[iso6]
				C00422	TG(18:3(9Z,12Z,15Z)/20:3(8Z,11Z,14Z)/20:3(8Z,11Z,14Z))[iso3]
				C00422	TG 54:5; [M+NH4]+; TG(18:1/18:2/18:2)
				C00422	TG 54:5; [M+Na]+; TG(18:1/18:2/18:2)
				C00422	TG 56:7; [M+Na]+; TG(16:0/18:1/22:6)
				C00422	TG(16:0/17:2(9Z,12Z)/17:2(9Z,12Z))[iso3]
					DAT(16:0/23:0(2Me[S],4Me[S]))
					1-(8-[3]-ladderane-octanoyl-2-(8-[3]-ladderane-octanyl)-sn-glycerol
				C00422	TG(16:0/17:1(9Z)/17:1(9Z))[iso3]
				C00422	TG(20:2(11Z,14Z)/20:4(5Z,8Z,11Z,14Z)/20:4(5Z,8Z,11Z,14Z))[iso3]
				C00422	TG(17:2(9Z,12Z)/17:2(9Z,12Z)/18:1(9Z))[iso3]
				C00422	TG 51:3; [M+NH4]+; TG(16:0/17:1/18:2)
				C00422	TG(16:1(9Z)/16:1(9Z)/17:1(9Z))[iso3]
				C00157	PC(22:4(7Z,10Z,13Z,16Z)/24:0)
				C00422	TG(18:3(9Z,12Z,15Z)/18:3(9Z,12Z,15Z)/20:1(11Z))[iso3]
					GlcNα1-6Ins-1-P-Cer(t18:0/26:0)
				C00422	TG(17:0/17:2(9Z,12Z)/17:2(9Z,12Z))[iso3]
				C00422	TG 48:1; [M+NH4]+; TG(14:0/16:0/18:1)
				C00422	TG 53:4; [M+NH4]+; TG(17:1/18:1/18:2)
				C00422	TG(17:2(9Z,12Z)/20:3(8Z,11Z,14Z)/20:3(8Z,11Z,14Z))[iso3]
					54:3 SLBPA
				C00422	TG(17:1(9Z)/18:2(9Z,12Z)/18:2(9Z,12Z))[iso3]
				C00422	TG(18:2(9Z,12Z)/20:3(8Z,11Z,14Z)/20:3(8Z,11Z,14Z))[iso3]
				C00422	TG 50:2; [M+NH4]+; TG(16:0/16:1/18:1)
				C00422	TG 50:2; [M+Na]+; TG(16:0/16:0/18:2)
				C00422	TG 56:6; [M+NH4]+; TG(18:1/18:1/20:4)
				C00422	TG(17:2(9Z,12Z)/18:3(9Z,12Z,15Z)/20:1(11Z))[iso6]
				C00422	TG(20:5(5Z,8Z,11Z,14Z,17Z)/22:5(7Z,10Z,13Z,16Z,19Z)/22:5(7Z,10Z,13Z,16Z,19Z))[iso3]
				C00422	TG 58:7; [M+NH4]+; TG(18:1/18:1/22:5)
				C00641	DG(P-14:0/18:1(9Z))
				C00422	TG(20:3(8Z,11Z,14Z)/20:3(8Z,11Z,14Z)/20:3(8Z,11Z,14Z))
				C00422	TG(16:0/16:0/18:1(11E))
				C00422	TG(17:1(9Z)/17:2(9Z,12Z)/18:1(9Z))[iso6]
				C00422	TG(20:1(11Z)/20:2(11Z,14Z)/20:2(11Z,14Z))[iso3]
				C00422	TG(17:2(9Z,12Z)/17:2(9Z,12Z)/20:1(11Z))[iso3]
					1-Hexadecyl-2-arachidonoyl-glycerol
					PI-Cer(t20:0/26:0)
				C00422	TG 52:3; [M+NH4]+; TG(16:0/18:1/18:2)
				C00422	TG 52:3; [M+Na]+; TG(16:0/18:1/18:2)
				C00422	TG(18:3(9Z,12Z,15Z)/18:3(9Z,12Z,15Z)/20:0)[iso3]
					12-OAHSA
				C00422	TG(17:1(9Z)/17:1(9Z)/17:1(9Z))
				C00422	TG 49:1; [M+NH4]+; TG(16:0/16:0/17:1)
				C00422	TG(17:2(9Z,12Z)/18:1(9Z)/18:1(9Z))[iso3]
				C00422	TG 54:4; [M+NH4]+; TG(18:1/18:1/18:2)
				C00422	TG 54:4; [M+Na]+; TG(18:1/18:1/18:2)
					1-(10-methyl-hexadecanoyl-2-(8-[3]-ladderane-octanyl)-sn-glycerol
				C00422	TG(18:3(9Z,12Z,15Z)/20:2(11Z,14Z)/20:2(11Z,14Z))[iso3]
				C00422	TG(17:2(9Z,12Z)/18:3(9Z,12Z,15Z)/20:0)[iso6]
				C00422	TG 51:2; [M+NH4]+; TG(16:0/17:1/18:1)
				C00422	TG(20:2(11Z,14Z)/20:3(8Z,11Z,14Z)/20:3(8Z,11Z,14Z))[iso3]
				C00422	TG 53:3; [M+NH4]+; TG(17:0/18:1/18:2)
				C00422	TG(17:0/17:1(9Z)/18:0)[iso6]
				C00422	TG(17:2(9Z,12Z)/17:2(9Z,12Z)/20:0)[iso3]
				C00422	TG(18:2(9Z,12Z)/18:3(9Z,12Z,15Z)/20:0)[iso6]
				C00422	TG 48:0; [M+NH4]+; TG(14:0/16:0/18:0)
				C01960	Arg Thr Arg Pro
				C00422	TG 50:1; [M+NH4]+; TG(16:0/16:0/18:1)
				C00422	TG 56:5; [M+NH4]+; TG(18:1/18:1/20:3)
				C00422	TG(17:1(9Z)/18:3(9Z,12Z,15Z)/20:0)[iso6]
				C00422	TG 58:6; [M+NH4]+; TG(18:0/18:1/22:5)
				C00422	TG(17:1(9Z)/20:2(11Z,14Z)/20:2(11Z,14Z))[iso3]
				C00422	TG 52:2; [M+NH4]+; TG(16:0/18:1/18:1)
				C00422	TG(18:1(9Z)/18:3(9Z,12Z,15Z)/20:0)[iso6]
				C00422	TG 54:3; [M+NH4]+; TG(18:0/18:1/18:2)
				C00422	TG 51:1; [M+NH4]+; TG(16:0/17:0/18:1)
				C00422	TG(17:2(9Z,12Z)/20:1(11Z)/20:1(11Z))[iso3]
				C00422	TG 53:2; [M+NH4]+; TG(17:0/18:1/18:1)
				C00422	TG 56:4; [M+NH4]+; TG(18:0/18:1/20:3)
				C00422	TG 50:0; [M+NH4]+; TG(16:0/16:0/18:0)
				C00422	TG 52:1; [M+NH4]+; TG(16:0/18:0/18:1)
				C00422	TG 54:2; [M+NH4]+; TG(18:0/18:1/18:1)
				C00422	TG 54:2; [M+Na]+; TG(18:0/18:1/18:1)
				C00422	TG 56:3; [M+NH4]+; TG(18:0/18:1/20:2)
				C00422	TG 53:1; [M+NH4]+; TG(17:0/18:0/18:1)
				C00422	TG 55:2; [M+NH4]+; TG(18:1/18:1/19:0)
				C00422	TG 54:1; [M+NH4]+; TG(18:0/18:0/18:1)
				C00422	TG 54:1; [M+Na]+; TG(18:0/18:0/18:1)
				C00422	TG 56:2; [M+NH4]+; TG(18:0/18:1/20:1)
				C01960	Pro Arg Trp Tyr
				C01960	Ala Ala Pro Gln
				C01960	Lys Met Pro Trp
				C00062	Arginine
				C00394	GDP-glucose
				C01087	D-2-Hydroxyglutaric acid
				C00631	2-Phospho-D-glyceric acid
				C00147	Adenine
				C00212	Adenosine
				C00152	L-Asparagine
				C01672	Cadaverine
				C00097	L-Cysteine
				C00380	Cytosine
				C02336	beta-D-Fructose
				C00267	Alpha-D-Glucose
				C02209	beta-D-Mannose
				C00181	D-Xylose
				C01796	Erythrose
				C01697	Galactitol
				C00668	alpha-D-Glucose 6-phosphate
				C00191	D-Glucuronic acid
				C00275	Mannose 6-phosphate
				C00103	D-Ribose 5-phosphate
				C00199	D-Ribulose 5-phosphate
				C02979	Glycerol-2-phosphate
				C00037	Glycine
				C00242	Guanine
				C00262	Hypoxanthine
				C00153	Niacinamide
				C01530	Stearic acid
				C00209	Oxalic acid
				C00134	Putrescine
				C00022	Pyruvic acid
				C00065	L-Serine
				C00315	Spermidine
				C00178	Thymine
				C00078	L-Tryptophan
				C00106	Uracil
				C00936	alpha-D-Mannose
				C03393	4-Phospho-D-erythronate
				C19156	2-Phospholactate

## Sheet: 2. uRBC Metabolome Summary
Theoretical uRBC Metabolome (KEGG ID condensed)				Observed uRBC Metabolome			Observed uRBC Metabolome (KEGG ID condensed)			Observed uRBC Matched Theoretical uRBC			Observed uRBC unmatched to Theoretical			Theoretical uRBC unmatched metabolites				Summary uRBC Observed vs. Theoretical									Observed vs Theoretical matched
KEGG ID	Number	Metabolites		KEGG ID	Metabolite		KEGG ID	Metabolite		KEGG	Metabolite		KEGG	Metabolite		Number	KEGG	Metabolite
C00002	1	ATP		C00002	ATP		C00002	ATP		C00002	ATP		C00012	Gly-Val-Thr		12	C00018	Pyridoxal phosphate
C00003	2	NAD+		C00003	NAD+		C00003	NAD+		C00003	NAD+		C00043	UDP-N-acetyl-D-glucosamine		22	C00033	Acetate
C00004	3	NADH		C00004	NADH		C00004	NADH		C00004	NADH		C00089	Sucrose		24	C00036	Oxaloacetate		uRBC Theoretical Metabolome (total metabolite)					uRBC Observed Metabolome (total metabolite)
C00005	4	NADPH		C00005	NADPH		C00005	NADPH		C00005	NADPH		C00096	GDP-mannose		33	C00055	CMP		567					577
C00006	5	NADP+		C00006	NADP+		C00006	NADP+		C00006	NADP+		C00107	VD		36	C00063	CTP
C00008	6	ADP		C00008	ADP		C00008	ADP		C00008	ADP		C00107	L-gamma-glutamyl-L-Leucine		39	C00067	Formaldehyde		uRBC Theoretical Metabolome (KEGG ID condensed)					uRBC Observed Metabolome (KEGG ID condensed)
C00009	7	Orthophosphate		C00009	Phosphate		C00009	Phosphate		C00009	Orthophosphate		C00108	2-Aminobenzoic acid		40	C00068	Thiamin diphosphate		419					299
C00010	8	CoA		C00010	CoA		C00010	CoA		C00010	CoA		C00167	Uridine diphosphate glucuronic acid		47	C00081	ITP
C00013	9	Pyrophosphate		C00012	Gly-Val-Thr		C00012	Gly-Val-Thr		C00013	Pyrophosphate		C00168	Hydroxypyruvic acid		49	C00084	Acetaldehyde		Theoretical matched to Observed uRBC metabolome					Observed matched to Theoretical uRBC metabolome
C00015	10	UDP		C00013	Pyrophosphate		C00013	Pyrophosphate		C00015	UDP		C00178	Thymine		51	C00086	Urea		metabolite number	percentage				metabolite number	percentage
C00016	11	FAD		C00015	UDP		C00015	UDP		C00016	FAD		C00191	D-Glucuronic acid		52	C00090	Catechol		152	36.2768	%			152	50.8361	%
C00018	12	Pyridoxal phosphate		C00016	FAD		C00016	FAD		C00019	S-Adenosyl-L-methionine		C00195	Ceramide (d18:1/24:1(15Z))		53	C00091	Succinyl-CoA
C00019	13	S-Adenosyl-L-methionine		C00019	S-Adenosyl-L-methionine		C00019	S-Adenosyl-L-methionine		C00020	AMP		C00204	2-Keto-3-deoxy-D-gluconic acid		58	C00099	beta-Alanine		Theoretical unmatched to Observed uRBC metabolome					Observed unmatched to Theoretical uRBC metabolome
C00020	14	AMP		C00020	AMP		C00020	AMP		C00021	S-Adenosyl-L-homocysteine		C00222	malonate semialdehyde		59	C00101	Tetrahydrofolate		metabolite number	percentage				metabolite number	percentage
C00021	15	S-Adenosyl-L-homocysteine		C00021	S-Adenosyl-L-homocysteine		C00021	S-Adenosyl-L-homocysteine		C00022	Pyruvate		C00257	Gluconate		61	C00104	IDP		267	63.7232	%			147	49.1639	%
C00022	16	Pyruvate		C00022	Pyruvic acid		C00022	Pyruvic acid		C00024	Acetyl-CoA		C00263	L-Homoserine		65	C00112	CDP
C00024	17	Acetyl-CoA		C00024	Acetyl-CoA		C00024	Acetyl-CoA		C00025	L-Glutamate		C00267	Alpha-D-Glucose		66	C00114	Choline
C00025	18	L-Glutamate		C00025	DL-Glutamate		C00025	DL-Glutamate		C00026	2-Oxoglutarate		C00307	CDP-choline		67	C00116	Glycerol
C00026	19	2-Oxoglutarate		C00026	a-ketoglutarate		C00026	a-ketoglutarate		C00029	UDP-glucose		C00309	Ribulose		68	C00117	D-Ribose 5-phosphate
C00029	20	UDP-glucose		C00029	UDP-D-glucose		C00029	UDP-D-glucose		C00031	D-Glucose		C00310	Xylulose		70	C00119	5-Phospho-alpha-D-ribose 1-diphosphate
C00031	21	D-Glucose		C00031	D-Glucose		C00031	D-Glucose		C00035	GDP		C00311	Isocitrate		76	C00129	Isopentenyl diphosphate
C00033	22	Acetate		C00035	GDP		C00035	GDP		C00037	Glycine		C00316	Al-Al-Glu		79	C00132	Methanol
C00035	23	GDP		C00035	Guanosine diphosphate		C00037	Glycine		C00041	L-Alanine		C00319	Sphingosine		80	C00134	Putrescine
C00036	24	Oxaloacetate		C00037	Glycine		C00041	L-Alanine		C00042	Succinate		C00325	GDP-D-fucose		85	C00146	Phenol
C00037	25	Glycine		C00041	L-Alanine		C00042	Succinate		C00044	GTP		C00327	L-Citrulline		94	C00159	D-Mannose
C00041	26	L-Alanine		C00042	Succinate		C00043	UDP-N-acetyl-D-glucosamine		C00047	L-Lysine		C00331	Indoleacrylic acid		95	C00160	Glycolate
C00042	27	Succinate		C00043	UDP-N-acetyl-D-glucosamine		C00044	GTP		C00049	L-Aspartate		C00337	Dihydroorotate		98	C00180	Benzoate
C00044	28	GTP		C00044	GTP		C00047	lysine		C00051	Glutathione		C00392	Mannitol		104	C00189	Ethanolamine
C00047	29	L-Lysine		C00047	lysine		C00049	L-Aspartate		C00052	UDP-D-galactose		C00418	Mevalonic acid		107	C00206	dADP
C00049	30	L-Aspartate		C00049	L-Aspartate		C00051	glutathione		C00061	FMN		C00422	TG 46:1; [M+NH4]+; TG(14:0/16:0/16:1)		110	C00214	Thymidine
C00051	31	Glutathione		C00051	glutathione		C00052	UDP-D-galactose		C00062	L-Arginine		C00437	N-Acetylornithine		111	C00227	Acetyl phosphate
C00052	32	UDP-D-galactose		C00052	UDP-D-galactose		C00061	Flavin Mononucleotide		C00064	L-Glutamine		C00438	N-Carbamoyl-L-aspartate		114	C00235	Dimethylallyl diphosphate
C00055	33	CMP		C00061	Flavin Mononucleotide		C00062	Arginine		C00065	L-Serine		C00490	Itaconic acid		116	C00239	dCMP
C00061	34	FMN		C00062	Arginine		C00064	L-Glutamine		C00073	L-Methionine		C00499	Allantoate		118	C00245	Taurine
C00062	35	L-Arginine		C00064	L-Glutamine		C00065	L-Serine		C00074	Phosphoenolpyruvate		C00550	sphingo-myelin		119	C00247	L-Sorbose
C00063	36	CTP		C00065	L-Serine		C00073	methionine		C00075	UTP		C00620	Ribose-1-Phosphate		121	C00250	Pyridoxal
C00064	37	L-Glutamine		C00073	methionine		C00074	Phosphoenolpyruvate		C00077	L-Ornithine		C00624	N-Acetyl-L-glutamate		122	C00253	Nicotinate
C00065	38	L-Serine		C00074	Phosphoenolpyruvate		C00075	UTP		C00078	L-Tryptophan		C00636	alpha-D-mannose 1-phosphate		123	C00255	Riboflavin
C00067	39	Formaldehyde		C00075	UTP		C00077	L-Ornithine		C00079	L-Phenylalanine		C00645	N-Acetylmannosamine		126	C00259	L-Arabinose
C00068	40	Thiamin diphosphate		C00077	L-Ornithine		C00078	L-Tryptophan		C00082	L-Tyrosine		C00651	4-Methylene-L-glutamate		128	C00270	N-Acetylneuraminate
C00073	41	L-Methionine		C00078	L-Tryptophan		C00079	D-Phenylalanine		C00085	D-Fructose 6-phosphate		C00666	LL-2,6-Diaminopimelate		130	C00279	D-Erythrose 4-phosphate
C00074	42	Phosphoenolpyruvate		C00079	D-Phenylalanine		C00082	DL-Tyrosine		C00092	D-Glucose 6-phosphate		C00668	alpha-D-Glucose 6-phosphate		131	C00280	Androst-4-ene-3,17-dione
C00075	43	UTP		C00082	DL-Tyrosine		C00085	Fructose-6-phosphate		C00093	sn-Glycerol 3-phosphate		C00681	PA(18:0/0:0)		132	C00286	dGTP											Observed unmatched
C00077	44	L-Ornithine		C00085	Fructose-6-phosphate		C00089	Sucrose		C00095	D-Fructose		C00881	Deoxycytidine		133	C00292	Aniline
C00078	45	L-Tryptophan		C00089	Sucrose		C00092	Glucose-6-phosphate		C00097	L-Cysteine		C00936	alpha-D-Mannose		135	C00295	Orotate
C00079	46	L-Phenylalanine		C00092	Glucose-6-phosphate		C00093	sn-Glycerol 3-phosphate		C00103	D-Glucose 1-phosphate		C00956	Aminoadipic acid		138	C00313	Oxalyl-CoA
C00081	47	ITP		C00093	sn-Glycerol 3-phosphate		C00095	D-Fructose		C00105	UMP		C00958	PC(P-20:0/16:0)		140	C00315	Spermidine
C00082	48	L-Tyrosine		C00095	D-Fructose		C00096	GDP-mannose		C00106	Uracil		C00989	4-hydroxybutyrate		141	C00318	L-Carnitine
C00084	49	Acetaldehyde		C00096	GDP-mannose		C00097	L-Cysteine		C00111	Glycerone phosphate		C01013	Hydroxypropionic acid		142	C00320	Thiosulfate
C00085	50	D-Fructose 6-phosphate		C00097	L-Cysteine		C00103	D-Ribose 5-phosphate		C00118	(2R)-2-Hydroxy-3-(phosphonooxy)-propanal		C01026	Dimethylglycine		144	C00330	Deoxyguanosine
C00086	51	Urea		C00103	D-Ribose 5-phosphate		C00105	UMP		C00121	D-Ribose		C01042	N-Acetyl-aspartate		146	C00341	Geranyl diphosphate
C00090	52	Catechol		C00105	UMP		C00106	Uracil		C00122	Fumarate		C01087	D-2-Hydroxyglutaric acid		149	C00346	Ethanolamine phosphate
C00091	53	Succinyl-CoA		C00106	Uracil		C00107	VD		C00123	L-Leucine		C01100	L-Histidinol phosphate		154	C00357	N-Acetyl-D-glucosamine 6-phosphate
C00092	54	D-Glucose 6-phosphate		C00107	VD		C00107	L-gamma-glutamyl-L-Leucine		C00124	D-Galactose		C01113	Galactose-6-phsphate		155	C00360	dAMP
C00093	55	sn-Glycerol 3-phosphate		C00107	Glu-Ile		C00108	2-Aminobenzoic acid		C00127	Glutathione disulfide		C01115	L-galactono-1-4-lactone		156	C00361	dGDP
C00095	56	D-Fructose		C00107	Glutamyl-lysine		C00111	dihydroxy-acetone-phosphate		C00130	IMP		C01118	O-Succinyl-L-homoserine		157	C00362	dGMP
C00097	57	L-Cysteine		C00107	Thr-Al		C00118	D-Glyceraldehyde 3-phosphate		C00131	dATP		C01120	sphinganine 1-phosphate		158	C00363	dTDP
C00099	58	beta-Alanine		C00107	L-gamma-glutamyl-L-Leucine		C00121	Ribose		C00135	L-Histidine		C01233	sn-glycero-3-Phosphoethanolamine		159	C00365	dUMP
C00101	59	Tetrahydrofolate		C00107	Isoleucyl-Valine		C00122	Fumarate		C00137	myo-Inositol		C01468	4-hydroxytoluene		160	C00376	Retinal
C00103	60	D-Glucose 1-phosphate		C00107	Glu Thr		C00123	Leucine		C00140	N-Acetyl-D-glucosamine		C01545	octanal		161	C00378	Thiamin
C00104	61	IDP		C00107	Glutamyl-Glutamate		C00124	D-Galactose		C00144	GMP		C01596	Maleamate		162	C00379	Xylitol
C00105	62	UMP		C00108	2-Aminobenzoic acid		C00127	Glutathione disulfide		C00147	Adenine		C01620	Threonate/Erythronate		165	C00386	Carnosine
C00106	63	Uracil		C00111	dihydroxy-acetone-phosphate		C00130	IMP		C00148	L-Proline		C01685	D-Ribonate		166	C00387	Guanosine
C00111	64	Glycerone phosphate		C00118	D-Glyceraldehyde 3-phosphate		C00131	dATP		C00149	(S)-Malate		C01732	Mesaconic acid		167	C00388	1H-Imidazole-4-ethanamine
C00112	65	CDP		C00121	Ribose		C00135	D-Histidine		C00152	L-Asparagine		C01772	2-hydroxycinnamic acid		168	C00396	Pyrimidine
C00114	66	Choline		C00122	Fumarate		C00137	Myo-Inositol		C00153	Nicotinamide		C01796	Erythrose		176	C00448	trans,trans-Farnesyl diphosphate
C00116	67	Glycerol		C00123	Leucine		C00140	N-Acetyl-D-glucosamine 6-phosphate		C00154	Palmitoyl-CoA		C01960	Cys Cys Phe Phe		179	C00459	dTTP
C00117	68	D-Ribose 5-phosphate		C00124	D-Galactose		C00144	GMP		C00157	Phosphatidylcholine		C02147	dihydrolipoate		180	C00460	dUTP
C00118	69	(2R)-2-Hydroxy-3-(phosphonooxy)-propanal		C00127	Glutathione disulfide		C00147	Adenine		C00158	Citrate		C02209	beta-D-Mannose		181	C00468	Estrone
C00119	70	5-Phospho-alpha-D-ribose 1-diphosphate		C00130	IMP		C00148	Proline		C00164	Acetoacetate		C02280	GDP-L-galactose		182	C00469	Ethanol
C00121	71	D-Ribose		C00131	dATP		C00149	Malate		C00166	Phenylpyruvate		C02291	L-Cystathionine		184	C00496	Ubiquitin
C00122	72	Fumarate		C00135	D-Histidine		C00152	L-Asparagine		C00181	D-Xylose		C02336	beta-D-Fructose		186	C00506	L-Cysteate
C00123	73	L-Leucine		C00137	Myo-Inositol		C00153	Niacinamide		C00183	L-Valine		C02505	2-Phenylacetamide		189	C00532	L-Arabitol
C00124	74	D-Galactose		C00140	N-Acetyl-D-glucosamine 6-phosphate		C00154	Palmityl-CoA		C00186	(S)-Lactate		C02565	N-Methylhydantoin		190	C00534	Pyridoxamine											Theoretical unmatched
C00127	75	Glutathione disulfide		C00144	GMP		C00157	PC(16:0/9:0(CHO))		C00187	Cholesterol		C02571	L-Acetylcarnitine		191	C00535	Testosterone
C00129	76	Isopentenyl diphosphate		C00147	Adenine		C00158	Citrate		C00188	L-Threonine		C02630	2-Hydroxyglutarate		192	C00536	Triphosphate
C00130	77	IMP		C00148	Proline		C00164	Acetoacetic acid		C00197	3-Phospho-D-glycerate		C02686	Galalpha1-4Galbeta1-4Glcbeta-Cer(d18:1/24:0)		193	C00546	Methylglyoxal
C00131	78	dATP		C00149	Malate		C00166	phenylpyruvate		C00199	D-Ribulose 5-phosphate		C02712	N-Acetyl-L-methionine		194	C00547	L-Noradrenaline
C00132	79	Methanol		C00152	L-Asparagine		C00167	Uridine diphosphate glucuronic acid		C00209	Oxalate		C02737	PS(16:0/18:1(11Z))		195	C00555	4-Aminobutanal
C00134	80	Putrescine		C00153	Niacinamide		C00168	Hydroxypyruvic acid		C00212	Adenosine		C02737	PS-Lipid		197	C00562	Phosphoprotein
C00135	81	L-Histidine		C00154	Palmityl-CoA		C00178	Thymine		C00231	D-Xylulose 5-phosphate		C02741	Phosphoribosyl-AMP		198	C00568	4-Aminobenzoate
C00137	82	myo-Inositol		C00157	PC(16:0/9:0(CHO))		C00181	D-Xylose		C00234	10-Formyltetrahydrofolate		C02838	L-Octanoylcarnitine		199	C00575	3',5'-Cyclic AMP
C00140	83	N-Acetyl-D-glucosamine		C00157	PC(10:0/18:0)		C00183	Valine		C00236	3-Phospho-D-glyceroyl phosphate		C02979	Glycerol-2-phosphate		200	C00577	D-Glyceraldehyde
C00144	84	GMP		C00157	PC(12:0/18:1(9Z))		C00186	L-Lactic acid		C00242	Guanine		C02989	Methionine sulfoxide		201	C00583	Propane-1,2-diol
C00146	85	Phenol		C00157	PC(10:0/20:0)		C00187	Cholesterol		C00249	Hexadecanoic acid		C03090	5-Phosphoribosylamine		202	C00584	Prostaglandin E2
C00147	86	Adenine		C00157	PC(16:0/15:1(9Z))		C00188	threonine		C00256	(R)-Lactate		C03175	Shikimate 3-phosphate		204	C00591	N-Acylneuraminate
C00148	87	L-Proline		C00157	PC(17:0/14:1(9Z))		C00191	D-Glucuronic acid		C00258	D-Glycerate		C03197	S-3-hydroxy-isobutyrate		205	C00601	Phenylacetaldehyde
C00149	88	(S)-Malate		C00157	PC(13:0/18:0)		C00195	Ceramide (d18:1/24:1(15Z))		C00262	Hypoxanthine		C03274	Glycerophosphoglycerol		206	C00606	3-Sulfino-L-alanine
C00152	89	L-Asparagine		C00157	PC(14:0/18:4(9E,11E,13E,15E))		C00197	3-Phosho-D-glycerate		C00275	D-Mannose 6-phosphate		C03284	(S)-3-amino-2-methylpropanoate		210	C00632	3-Hydroxyanthranilate
C00153	90	Nicotinamide		C00157	PC(14:0/18:2(11Z,14Z))		C00199	D-Ribulose 5-phosphate		C00294	Inosine		C03312	Urate D-ribonucleotide		211	C00637	Indole-3-acetaldehyde
C00154	91	Palmitoyl-CoA		C00157	PC(16:1(9E)/16:1(9E))		C00204	2-Keto-3-deoxy-D-gluconic acid		C00299	Uridine		C03479	5-formyl-tetrahydrofolate		212	C00639	Prostaglandin F2alpha
C00157	92	Phosphatidylcholine		C00157	PC(14:0/18:1(9E))[U]		C00209	Oxalic acid		C00314	Pyridoxine		C03519	Acetylphenylalanine		214	C00642	4-Hydroxyphenylacetate
C00158	93	Citrate		C00157	PC(16:0/16:1(9Z))[U]		C00212	Adenosine		C00329	D-Glucosamine		C03546	myo-Inositol 4-phosphate		215	C00647	Pyridoxamine phosphate
C00159	94	D-Mannose		C00157	PC(10:0/22:0)		C00222	malonate semialdehyde		C00334	4-Aminobutanoate		C03618	L-threo-3-Methylaspartate		220	C00686	N-Acyl-D-mannosamine 6-phosphate
C00160	95	Glycolate		C00157	PC(10:0/22:0)		C00231	D-Xylulose 5-phosphate		C00344	Phosphatidylglycerol		C03656	(S)-5-amino-3-oxohexanoate		221	C00700	XTP
C00164	96	Acetoacetate		C00157	PC(15:1(9Z)/18:2(9Z,12Z))		C00234	10-Formyltetrahydrofolate		C00345	6-Phospho-D-gluconate		C04006	myo-inositol-3-P		224	C00723	Insulin
C00166	97	Phenylpyruvate		C00157	PC(16:1(9Z)/17:1(9Z))		C00236	1,3 Bisphosphoglycerate / 2,3-Bisphosphoglycerate		C00349	2-Methyl-3-oxopropanoate		C04230	LysoPC16:0		225	C00725	Lipoate
C00180	98	Benzoate		C00157	PC(15:0/18:1(9Z))[U]		C00242	Guanine		C00350	Phosphatidylethanolamine		C04256	N-Acetyl-glucosamine 1-phosphate		226	C00750	Spermine
C00181	99	D-Xylose		C00157	PC(16:0/17:1(9Z))		C00249	Palmitic acid		C00352	D-Glucosamine 6-phosphate		C04322	1-Pyrroline-5-carboxylic acid		227	C00777	Retinoate
C00183	100	L-Valine		C00157	PC(18:0/15:0)		C00256	D-Lactic acid		C00354	D-Fructose 1,6-bisphosphate		C04332	6-7-dimethyl-8-(1-D-ribityl)lumazine		228	C00788	L-Adrenaline
C00186	101	(S)-Lactate		C00157	PC(16:0/17:0)		C00257	Gluconate		C00380	Cytosine		C04352	4-Phosphopantothenoylcysteine		230	C00798	Formyl-CoA
C00187	102	Cholesterol		C00157	PC 32:1		C00258	Glycerate		C00385	Xanthine		C04438	LysoPE(0:0/18:3(6Z,9Z,12Z))		231	C00804	Propynoate
C00188	103	L-Threonine		C00157	PC(16:0/18:4(9E,11E,13E,15E))		C00262	Hypoxanthine		C00407	L-Isoleucine		C04501	N-Acetyl-alpha-glucosamine 1-phosphate		232	C00818	D-Glucarate
C00189	104	Ethanolamine		C00157	PC(15:0/19:3(9Z,12Z,15Z))[U]		C00263	L-Homoserine		C00412	Stearoyl-CoA		C04734	Phosphoribosyl formamidocarboxamide		233	C00842	dTDP-glucose
C00197	105	3-Phospho-D-glycerate		C00157	PC(16:0/18:2(10E,12Z))		C00267	Alpha-D-Glucose		C00416	Phosphatidate		C04742	15S-15-Hydroxy-5811-cis-13-trans-eicosatetraenoate		234	C00857	Deamino-NAD+
C00199	106	D-Ribulose 5-phosphate		C00157	PC(16:0/18:1(11E))		C00275	Mannose 6-phosphate		C00430	5-Aminolevulinate		C04805	5S-HETE		236	C00870	4-Nitrophenol
C00206	107	dADP		C00157	PC(10:0/24:0)		C00294	Inosine		C00440	5-Methyltetrahydrofolate		C05123	2-Hydroxyethanesulfonate		237	C00884	Homocarnosine
C00209	108	Oxalate		C00157	PC(15:0/20:5(5Z,8Z,11Z,14Z,17Z))		C00299	Uridine		C00445	5,10-Methenyltetrahydrofolate		C05356	5S-HPETE		238	C00909	Leukotriene A4
C00212	109	Adenosine		C00157	PC(16:0/19:3(9Z,12Z,15Z))[U]		C00307	CDP-choline		C00447	D-Sedoheptulose 1,7-bisphosphate		C05394	3-Keto-beta-D-galactose		239	C00937	(R)-Lactaldehyde
C00214	110	Thymidine		C00157	PC(16:0/19:2(9Z,12Z))[U]		C00309	Ribulose		C00455	Nicotinamide D-ribonucleotide		C05422	Dehydroascorbic acid		240	C00942	3',5'-Cyclic GMP
C00227	111	Acetyl phosphate		C00157	PC(17:0/18:1(9Z))		C00310	Xylulose		C00458	dCTP		C05673	CMP-2-aminoethylphosphonate		241	C00951	Estradiol-17beta
C00231	112	D-Xylulose 5-phosphate		C00157	PC(15:0/20:1(11Z))		C00311	Isocitrate		C00475	Cytidine		C05674	CMP-trimethyl-aminoethylphsphonate		242	C00954	Indole-3-acetate
C00234	113	10-Formyltetrahydrofolate		C00157	PC(16:0/19:0)		C00314	Pyridoxine		C00504	Folate		C05809	3-octaprenyl-4-hydroxybenzoate		243	C00957	Mercaptopyruvate
C00235	114	Dimethylallyl diphosphate		C00157	PC(16:0/20:5(5E,8E,11E,14E,17E))[U]		C00316	Al-Al-Glu		C00510	Oleoyl-CoA		C05814	2-Octaprenyl-3-methyl-6-methoxy-14-benzoquinone		244	C00988	2-Phosphoglycolate
C00236	115	3-Phospho-D-glyceroyl phosphate		C00157	PC(16:0/20:5(5E,8E,11E,14E,17E))[U]		C00319	Sphingosine		C00526	Deoxyuridine		C05925	7-8-dihydroneopterin phosphate		245	C01061	4-Fumarylacetoacetate
C00239	116	dCMP		C00157	PC(16:0/20:4(5Z,8Z,11Z,14Z))		C00325	GDP-D-fucose		C00559	Deoxyadenosine		C05931	N-Succinyl-L-glutamate		246	C01079	Protoporphyrinogen IX
C00242	117	Guanine		C00157	PC 34:0; [M+Na]+; GPCho(16:0/18:0)		C00327	L-Citrulline		C00588	Choline phosphate		C06115	alpha-L-arabinofuranose		250	C01103	Orotidine 5'-phosphate
C00245	118	Taurine		C00157	PC(16:0/20:3(11E,14E,17E))[U]		C00329	D-Glucosamine		C00620	alpha-D-Ribose 1-phosphate		C06156	Glucosamine-1P		251	C01149	4-Trimethylammoniobutanal
C00247	119	L-Sorbose		C00157	PC(18:1(11Z)/18:1(11Z))		C00331	Indoleacrylic acid		C00627	Pyridoxine phosphate		C06313	Biopterin		252	C01157	trans-4-Hydroxy-L-proline
C00249	120	Hexadecanoic acid		C00157	PC(16:0/20:1(11Z))[U]		C00334	4-Aminobutyric acid		C00631	2-Phospho-D-glycerate		C06423	Octanoic acid		254	C01161	3,4-Dihydroxyphenylacetate
C00250	121	Pyridoxal		C00157	PC(10:0/26:0)[U]		C00337	Dihydroorotate		C00641	1,2-Diacyl-sn-glycerol		C06427	alpha-linolenate		257	C01181	4-Trimethylammoniobutanoate
C00253	122	Nicotinate		C00157	PC(15:0/22:5(4Z,7Z,10Z,13Z,16Z))		C00344	PG(16:0/18:1(9Z))		C00655	Xanthosine 5'-phosphate		C06464	alpha-D-altrose		258	C01185	Nicotinate D-ribonucleotide
C00255	123	Riboflavin		C00157	PC(20:2(11Z,14Z)/17:2(9Z,12Z))		C00345	6-Phospho-D-gluconate		C00669	gamma-L-Glutamyl-L-cysteine		C06473	2-keto-D-Gluconic acid		260	C01200	N-Acylneuraminate 9-phosphate
C00256	124	(R)-Lactate		C00157	PC(18:2(9Z,12Z)/19:0)		C00349	2-Methyl-3-oxopropanoic acid		C00673	2-Deoxy-D-ribose 5-phosphate		C06767	ferriprotoporphyrin IX		261	C01220	1D-myo-Inositol 1,4-bisphosphate
C00258	125	D-Glycerate		C00157	PC(18:1(9Z)/19:0)		C00350	PE 32:0		C00705	dCDP		C07326	1-5-Anhydrosorbitol		262	C01227	3beta-Hydroxyandrost-5-en-17-one
C00259	126	L-Arabinose		C00157	PC(20:3(8Z,11Z,14Z)/18:3(6Z,9Z,12Z))		C00352	D-Glucosamine 6-phosphate		C00712	(9Z)-Octadecenoic acid		C11038	2--Deoxy-5-hydroxymethylcytidine-5--diphosphate		263	C01236	D-Glucono-1,5-lactone 6-phosphate
C00262	127	Hypoxanthine		C00157	PC(16:0/22:5(4E,7E,10E,13E,16E))[U]		C00354	fructose-1-6-bisphosphate		C00794	D-Sorbitol		C11347	S-Methyl GSH		264	C01243	1D-myo-Inositol 1,3,4-trisphosphate
C00270	128	N-Acetylneuraminate		C00157	PC(16:0/22:5(4E,7E,10E,13E,16E))[U]		C00380	Cytosine		C00864	Pantothenate		C11355	4-Amino-4-deoxychorismate		265	C01245	D-myo-Inositol 1,4,5-trisphosphate
C00275	129	D-Mannose 6-phosphate		C00157	PC(16:0/22:4(7Z,10Z,13Z,16Z))[U]		C00385	Xanthine		C01094	D-Fructose 1-phosphate		C11434	2-C-Methyl-D-erythritol 4-phosphate		266	C01272	1D-myo-Inositol 1,3,4,5-tetrakisphosphate
C00279	130	D-Erythrose 4-phosphate		C00157	PC(16:0/22:3(13Z,16Z,19Z))[U]		C00392	Mannitol		C01096	Sorbitol 6-phosphate		C11437	1-Deoxy-D-xylulose 5-phosphate		267	C01277	1-Phosphatidyl-1D-myo-inositol 4-phosphate
C00280	131	Androst-4-ene-3,17-dione		C00157	PC(16:0/22:2(13Z,16Z))[U]		C00407	Isoleucine		C01097	D-Tagatose 6-phosphate		C11512	(-)-jasmonic acid methyl ester		268	C01279	4-Amino-5-hydroxymethyl-2-methylpyrimidine
C00286	132	dGTP		C00157	PC(19:1(9Z)/20:5(5Z,8Z,11Z,14Z,17Z))		C00412	Stearoyl-CoA		C01159	2,3-Bisphospho-D-glycerate		C12134	2--hydroxygenistein		269	C01290	beta-D-Galactosyl-1,4-beta-D-glucosylceramide
C00292	133	Aniline		C00157	PC(16:0/23:5(8E,11E,14E,17E,20E))		C00416	PA(22:0/22:1(11Z))		C01177	Inositol 1-phosphate		C12989	Acetyllysine		270	C01344	dIDP
C00294	134	Inosine		C00157	PC(18:1(9Z)/22:6(4Z,7Z,10Z,13Z,16Z,19Z))[U]		C00418	Mevalonic acid		C01179	3-(4-Hydroxyphenyl)pyruvate		C14762	13S-HODE		271	C01345	dITP
C00295	135	Orotate		C00157	PC(20:5(5Z,8Z,11Z,14Z,17Z)/20:1(11Z))		C00422	TG 46:1; [M+NH4]+; TG(14:0/16:0/16:1)		C01194	1-Phosphatidyl-D-myo-inositol		C14826	12-13(S)-epoxylinolenate		272	C01346	dUDP
C00299	136	Uridine		C00157	PC(18:0/22:5(4E,7E,10E,13E,16E))[U]		C00430	5-Aminolevulinic acid		C01419	Cys-Gly		C14875	S-(2-Hydroxyethyl)glutathione		273	C01402	Anilide
C00301	137	ADP-ribose		C00157	PC(18:0/22:4(7Z,10Z,13Z,16Z))[U]		C00437	N-Acetylornithine		C01530	Octadecanoic acid		C15025	Carnitine		274	C01403	Anisole
C00313	138	Oxalyl-CoA		C00157	PC(14:0/22:6(4Z,7Z,10Z,13Z,16Z,19Z))[U]		C00438	N-Carbamoyl-L-aspartate		C01595	Linoleate		C15480	N-Acetyl-D-fucosamine		276	C01502	o-Methoxyphenol
C00314	139	Pyridoxine		C00157	PC(22:1(13Z)/P-18:1(11Z))		C00440	5-Methyl-THF		C01697	Galactitol		C15767	4-(glutamylamino) butanoate		277	C01507	L-Iditol
C00315	140	Spermidine		C00157	PC(20:2(11Z,14Z)/22:6(4Z,7Z,10Z,13Z,16Z,19Z))		C00445	5-10-Methenyltetrahydrofolic acid		C01879	5-Oxoproline		C15925	GDP-L-gulose		279	C01589	Imidazole
C00318	141	L-Carnitine		C00157	PC(22:4(7Z,10Z,13Z,16Z)/24:0)		C00447	Sedoheptulose 1,7-bisphosphate		C02050	Linoleoyl-CoA		C16218	2E-Octadecenoyl-CoA		282	C01755	Thiocyanate
C00320	142	Thiosulfate		C00158	Citrate		C00455	nicotinamide mononucleotide		C02679	Dodecanoic acid		C16737	5-deoxy-D-glucuronate		283	C01756	Thiopurine
C00329	143	D-Glucosamine		C00164	Acetoacetic acid		C00458	dCTP		C03174	S-Succinylglutathione		C17947	2-Phosphinomethylmalate		284	C01762	Xanthosine
C00330	144	Deoxyguanosine		C00166	phenylpyruvate		C00475	Cytidine		C03451	(R)-S-Lactoylglutathione		C18125	Lyso PS		285	C01847	Reduced FMN
C00334	145	4-Aminobutanoate		C00167	Uridine diphosphate glucuronic acid		C00490	Itaconic acid		C03684	6-Pyruvoyltetrahydropterin		C20835	alpha;-L-fucose		287	C01996	Acetylcholine
C00341	146	Geranyl diphosphate		C00168	Hydroxypyruvic acid		C00499	Allantoate		C03912	(S)-1-Pyrroline-5-carboxylate		C20934	2-keto-3-deoxy-D-glycero-D-galacto-nononic acid		289	C02097	dTDP-galactose
C00344	147	Phosphatidylglycerol		C00178	Thymine		C00504	Folic acid		C04257	N-Acetyl-D-mannosamine 6-phosphate			Orotidine		290	C02165	Leukotriene B4
C00345	148	6-Phospho-D-gluconate		C00181	D-Xylose		C00510	Oleyl-CoA		C04756	O-1-Alk-1-enyl-2-acyl-sn-glycero-3-phosphoethanolamine					291	C02170	Methylmalonate
C00346	149	Ethanolamine phosphate		C00183	Valine		C00526	Deoxyuridine		C05382	D-Sedoheptulose 7-phosphate					292	C02191	Protoporphyrin
C00349	150	2-Methyl-3-oxopropanoate		C00186	L-Lactic acid		C00550	sphingo-myelin		C05527	3-Sulfinylpyruvate					293	C02288	Insulin dithiol
C00350	151	Phosphatidylethanolamine		C00187	Cholesterol		C00559	Deoxyadenosine		C06424	Tetradecanoic acid					294	C02320	R-S-Glutathione
C00352	152	D-Glucosamine 6-phosphate		C00188	threonine		C00588	Phosphocholine		C08362	(9Z)-Hexadecenoic acid					295	C02380	6-Mercaptopurin
C00354	153	D-Fructose 1,6-bisphosphate		C00191	D-Glucuronic acid		C00620	D-Ribose 5-phosphate								296	C02486	(3R)-beta-Leucine
C00357	154	N-Acetyl-D-glucosamine 6-phosphate		C00195	Ceramide (d18:1/24:1(15Z))		C00620	Ribose-1-Phosphate								297	C02560	N-Acetylimidazole
C00360	155	dAMP		C00197	3-Phosho-D-glycerate		C00624	N-Acetyl-L-glutamate								298	C02576	Perillyl aldehyde
C00361	156	dGDP		C00199	D-Ribulose 5-phosphate		C00627	Pyridoxine 5--phosphate								299	C02670	D-Glucuronolactone
C00362	157	dGMP		C00204	2-Keto-3-deoxy-D-gluconic acid		C00631	2-Phospho-D-glyceric acid								301	C02835	Imidazole-4-acetate
C00363	158	dTDP		C00209	Oxalic acid		C00636	alpha-D-mannose 1-phosphate								302	C02946	4-Acetamidobutanoate
C00365	159	dUMP		C00212	Adenosine		C00641	DG(O-16:0/18:1(9Z))								303	C03028	Thiamin triphosphate
C00376	160	Retinal		C00222	malonate semialdehyde		C00645	N-Acetylmannosamine								304	C03081	4-Methylumbelliferone
C00378	161	Thiamin		C00231	D-Xylulose 5-phosphate		C00651	4-Methylene-L-glutamate								305	C03103	Cyclobutadipyrimidine
C00379	162	Xylitol		C00234	10-Formyltetrahydrofolate		C00655	XMP								306	C03150	N-Ribosylnicotinamide
C00380	163	Cytosine		C00236	1,3 Bisphosphoglycerate / 2,3-Bisphosphoglycerate		C00666	LL-2,6-Diaminopimelate								308	C03205	11-Deoxycorticosterone
C00385	164	Xanthine		C00242	Guanine		C00668	alpha-D-Glucose 6-phosphate								309	C03246	ADPribose 2'-phosphate
C00386	165	Carnosine		C00249	Palmitic acid		C00669	gamma-L-Glutamyl-L-cysteine								310	C03356	3-Phospho-D-erythronate
C00387	166	Guanosine		C00256	D-Lactic acid		C00673	2-deoxyribose-5-P								311	C03360	4-Nitrophenyl phosphate
C00388	167	1H-Imidazole-4-ethanamine		C00257	Gluconate		C00681	PA(18:0/0:0)								312	C03384	D-Galactose 1-phosphate
C00396	168	Pyrimidine		C00258	Glycerate		C00705	dCDP								313	C03406	N-(L-Arginino)succinate
C00407	169	L-Isoleucine		C00262	Hypoxanthine		C00712	Oleate								315	C03508	L-2-Amino-3-oxobutanoic acid
C00412	170	Stearoyl-CoA		C00263	L-Homoserine		C00794	Sorbitol								316	C03536	Pyrimidine 5'-nucleotide
C00416	171	Phosphatidate		C00267	Alpha-D-Glucose		C00864	Pantothenic acid								317	C03542	Thiopurine S-methylether
C00430	172	5-Aminolevulinate		C00275	Mannose 6-phosphate		C00881	Deoxycytidine								319	C03708	N-Acetyl-O-acetylneuraminate
C00440	173	5-Methyltetrahydrofolate		C00294	Inosine		C00936	alpha-D-Mannose								320	C03758	4-(2-Aminoethyl)-1,2-benzenediol
C00445	174	5,10-Methenyltetrahydrofolate		C00299	Uridine		C00956	Aminoadipic acid								321	C03765	4-Hydroxyphenylacetaldehyde
C00447	175	D-Sedoheptulose 1,7-bisphosphate		C00307	CDP-choline		C00958	PC(P-20:0/16:0)								322	C03785	D-Tagatose 1,6-bisphosphate
C00448	176	trans,trans-Farnesyl diphosphate		C00309	Ribulose		C00989	4-hydroxybutyrate								323	C03794	N6-(1,2-Dicarboxyethyl)-AMP
C00455	177	Nicotinamide D-ribonucleotide		C00310	Xylulose		C01013	Hydroxypropionic acid								324	C03837	4-Methylumbelliferyl acetate
C00458	178	dCTP		C00311	Isocitrate		C01026	Dimethylglycine								326	C04043	3,4-Dihydroxyphenylacetaldehyde
C00459	179	dTTP		C00314	Pyridoxine		C01042	N-Acetyl-aspartate								327	C04051	5-Amino-4-imidazolecarboxyamide
C00460	180	dUTP		C00316	Al-Al-Glu		C01087	D-2-Hydroxyglutaric acid								328	C04108	20-Hydroxy-3-oxopregn-4-en-21-al
C00468	181	Estrone		C00316	Leu Glu Gly		C01094	Fructose-1-P								330	C04281	L-1-Pyrroline-3-hydroxy-5-carboxylate
C00469	182	Ethanol		C00319	Sphingosine		C01096	Sorbitol 6-phosphate								331	C04295	Androst-5-ene-3beta,17beta-diol
C00475	183	Cytidine		C00325	GDP-D-fucose		C01097	D-Tagatose 6-phosphate								332	C04309	Phosphoenol-4-deoxy-3-tetrulosonate
C00496	184	Ubiquitin		C00327	L-Citrulline		C01100	L-Histidinol phosphate								333	C04317	1-Organyl-2-lyso-sn-glycero-3-phosphocholine
C00504	185	Folate		C00329	D-Glucosamine		C01113	Galactose-6-phsphate								334	C04487	5-(D-Galactosyloxy)-L-lysine-procollagen
C00506	186	L-Cysteate		C00331	Indoleacrylic acid		C01115	L-galactono-1-4-lactone								335	C04554	3alpha,7alpha-Dihydroxy-5beta-cholestanate
C00510	187	Oleoyl-CoA		C00334	4-Aminobutyric acid		C01118	O-Succinyl-L-homoserine								336	C04598	2-Acetyl-1-alkyl-sn-glycero-3-phosphocholine
C00526	188	Deoxyuridine		C00337	Dihydroorotate		C01120	sphinganine 1-phosphate								337	C04635	1-(1-Alkenyl)-sn-glycero-3-phosphoethanolamine
C00532	189	L-Arabitol		C00344	PG(16:0/18:1(9Z))		C01159	2,3-Bisphosphoglycerate								338	C04637	1-Phosphatidyl-D-myo-inositol 4,5-bisphosphate
C00534	190	Pyridoxamine		C00344	PG(16:1(9Z)/20:4(5Z,8Z,11Z,14Z))		C01177	Inositol 1-phosphate								339	C04646	9-(5-Phospho-1-ribofuranosyl)-6-mercaptopurine
C00535	191	Testosterone		C00344	PG(16:0/22:5(4Z,7Z,10Z,13Z,16Z))		C01179	4-hydroxyphenylpyruvate								340	C04648	Glycoprotein alpha-L-fucosyl-(1,2)-D-galactose
C00536	192	Triphosphate		C00345	6-Phospho-D-gluconate		C01194	PI(16:0/18:1(11Z))								341	C04677	1-(5'-Phosphoribosyl)-5-amino-4-imidazolecarboxamide
C00546	193	Methylglyoxal		C00345	6-Phospho-D-gluconate		C01233	sn-glycero-3-Phosphoethanolamine								342	C04737	Trihexosylceramide
C00547	194	L-Noradrenaline		C00349	2-Methyl-3-oxopropanoic acid		C01419	Cysteinylglycine								344	C04759	1,2-D-Glucosyl-5-D-(galactosyloxy)-L-lysine-procollagen
C00555	195	4-Aminobutanal		C00350	PE 32:0		C01468	4-hydroxytoluene								345	C04823	1-(5'-Phosphoribosyl)-5-amino-4-(N-succinocarboxamide)-imidazole
C00559	196	Deoxyadenosine		C00350	PE 33:1;		C01530	Stearic acid								346	C04866	Glycoprotein
C00562	197	Phosphoprotein		C00350	PE(14:0/20:4(5Z,8Z,11Z,14Z))		C01545	octanal								347	C04895	2-Amino-4-hydroxy-6-(erythro-1,2,3-trihydroxypropyl)dihydropteridine
C00568	198	4-Aminobenzoate		C00350	PE(16:0/18:3(9Z,12Z,15Z))		C01595	Linoleate								348	C05127	N-Methylhistamine
C00575	199	3',5'-Cyclic AMP		C00350	PE(16:0/18:2(9Z,12Z))		C01596	Maleamate								349	C05130	Imidazole-4-acetaldehyde
C00577	200	D-Glyceraldehyde		C00350	PE 34:1; [M+H]+; GPEtn(16:0/18:1(11E))		C01620	Threonate/Erythronate								350	C05212	1-Radyl-2-acyl-sn-glycero-3-phosphocholine
C00583	201	Propane-1,2-diol		C00350	PE 34:0; [M+H]+; GPEtn(16:0/18:0)		C01685	D-Ribonate								351	C05335	Selenomethionine
C00584	202	Prostaglandin E2		C00350	PE 35:2; [M+H]+; GPEtn(17:0/18:2(2E,4E))		C01697	Galactitol								353	C05445	3alpha,7alpha-Dihydroxy-5beta-cholestan-26-al
C00588	203	Choline phosphate		C00350	PE(14:0/22:5(4Z,7Z,10Z,13Z,16Z))		C01732	Mesaconic acid								354	C05512	Deoxyinosine
C00591	204	N-Acylneuraminate		C00350	PE(14:0/22:5(4Z,7Z,10Z,13Z,16Z))		C01772	2-hydroxycinnamic acid								355	C05520	2-Amino-3-oxoadipate
C00601	205	Phenylacetaldehyde		C00350	PE 36:5; [M+H]+; GPEtn(16:0/20:5(5Z,8Z,11Z,14Z,17Z))		C01796	Erythrose								357	C05528	3-Sulfopyruvate
C00606	206	3-Sulfino-L-alanine		C00350	PE(18:2(9Z,12Z)/18:2(9Z,12Z))[U]		C01879	Pyroglutamic acid								358	C05576	3,4-Dihydroxyphenylethyleneglycol
C00620	207	alpha-D-Ribose 1-phosphate		C00350	PE(18:2(9Z,12Z)/18:2(9Z,12Z))[U]		C01960	Cys Cys Phe Phe								359	C05577	3,4-Dihydroxymandelaldehyde
C00627	208	Pyridoxine phosphate		C00350	PE(20:2(11Z,14Z)/16:0)		C02050	Linoleoyl-CoA								360	C05580	3,4-Dihydroxymandelate
C00631	209	2-Phospho-D-glycerate		C00350	PE(20:1(11Z)/16:0)		C02147	dihydrolipoate								361	C05581	3-Methoxy-4-hydroxyphenylacetaldehyde
C00632	210	3-Hydroxyanthranilate		C00350	PE 36:1; [M+H]+; GPEtn(18:0/18:1(11E))		C02209	beta-D-Mannose								362	C05582	Homovanillate
C00637	211	Indole-3-acetaldehyde		C00350	PE 36:0; [M+H]+; GPEtn(18:0/18:0)		C02280	GDP-L-galactose								363	C05583	3-Methoxy-4-hydroxyphenylglycolaldehyde
C00639	212	Prostaglandin F2alpha		C00350	PE(17:1(9Z)/20:2(11Z,14Z))		C02291	L-Cystathionine								364	C05584	3-Methoxy-4-hydroxymandelate
C00641	213	1,2-Diacyl-sn-glycerol		C00350	PE 38:6; [M+H]+; GPEtn(16:0/22:6(4Z,7Z,10Z,13Z,16Z,19Z))		C02336	beta-D-Fructose								365	C05587	3-Methoxytyramine
C00642	214	4-Hydroxyphenylacetate		C00350	PE 38:6; [M+H]+; GPEtn(18:1(11E)/20:5(5Z,8Z,11Z,14Z,17Z))		C02505	2-Phenylacetamide								366	C05588	L-Metanephrine
C00647	215	Pyridoxamine phosphate		C00350	PE 38:5; [M+H]+; GPEtn(16:0/22:5(4Z,7Z,10Z,13Z,16Z))		C02565	N-Methylhydantoin								367	C05589	L-Normetanephrine
C00655	216	Xanthosine 5'-phosphate		C00350	PE 38:4; [M+H]+; GPEtn(16:0/22:4(7Z,10Z,13Z,16Z))		C02571	L-Acetylcarnitine								368	C05594	3-Methoxy-4-hydroxyphenylethyleneglycol
C00669	217	gamma-L-Glutamyl-L-cysteine		C00350	PE(20:4(8Z,11Z,14Z,17Z)/18:0)		C02630	2-Hydroxyglutarate								369	C05634	5-Hydroxyindoleacetaldehyde
C00672	218	2-Deoxy-D-ribose 1-phosphate		C00350	PE 38:3; [M+H]+; GPEtn(18:0/20:3(5Z,8Z,11Z))		C02679	Dodecanoic acid								370	C05635	5-Hydroxyindoleacetate
C00673	219	2-Deoxy-D-ribose 5-phosphate		C00350	PE 38:1; [M+H]+; GPEtn(18:0/20:1(11E))		C02686	Galalpha1-4Galbeta1-4Glcbeta-Cer(d18:1/24:0)								371	C05640	Cinnavalininate
C00686	220	N-Acyl-D-mannosamine 6-phosphate		C00350	PE 40:6; [M+H]+; GPEtn(18:0/22:6(4Z,7Z,10Z,13Z,16Z,19Z))		C02712	N-Acetyl-L-methionine								372	C05665	beta-Aminopropion aldehyde
C00700	221	XTP		C00350	PE 40:5		C02737	PS(16:0/18:1(11Z))								373	C05688	Selenocysteine
C00705	222	dCDP		C00350	PE 40:4; [M+H]+; GPEtn(18:0/22:4(7Z,10Z,13Z,16Z))		C02737	PS-Lipid								374	C05689	Se-Methylselenocysteine
C00712	223	(9Z)-Octadecenoic acid		C00350	PE(16:1(9Z)/22:6(4Z,7Z,10Z,13Z,16Z,19Z))		C02741	Phosphoribosyl-AMP								375	C05691	Se-Adenosylselenomethionine
C00723	224	Insulin		C00350	PE(20:4(5Z,8Z,11Z,14Z)/20:4(5Z,8Z,11Z,14Z))[U]		C02838	L-Octanoylcarnitine								376	C05827	Methylimidazole acetaldehyde
C00725	225	Lipoate		C00350	PE(18:1(11Z)/22:6(4Z,7Z,10Z,13Z,16Z,19Z))		C02979	Glycerol-2-phosphate								377	C05828	Methylimidazoleacetic acid
C00750	226	Spermine		C00350	PE(20:2(11Z,14Z)/22:6(4Z,7Z,10Z,13Z,16Z,19Z))		C02989	Methionine sulfoxide								378	C05841	Nicotinate D-ribonucleoside
C00777	227	Retinoate		C00350	PE(21:0/22:6(4Z,7Z,10Z,13Z,16Z,19Z))		C03090	5-Phosphoribosylamine								379	C05936	N4-Acetylaminobutanal
C00788	228	L-Adrenaline		C00352	D-Glucosamine 6-phosphate		C03174	S-(2-Succinyl)glutathione								380	C05946	D-4-Hydroxy-2-oxoglutarate
C00794	229	D-Sorbitol		C00354	fructose-1-6-bisphosphate		C03175	Shikimate 3-phosphate								381	C05947	L-erythro-4-Hydroxyglutamate
C00798	230	Formyl-CoA		C00380	Cytosine		C03197	S-3-hydroxy-isobutyrate								382	C05985	2-Propyn-1-al
C00804	231	Propynoate		C00385	Xanthine		C03274	Glycerophosphoglycerol								383	C05999	Lactaldehyde
C00818	232	D-Glucarate		C00392	Mannitol		C03284	(S)-3-amino-2-methylpropanoate								384	C06045	3-Methoxy-4-hydroxyphenylacetate
C00842	233	dTDP-glucose		C00407	Isoleucine		C03312	Urate D-ribonucleotide								385	C06102	Adipate semialdehyde
C00857	234	Deamino-NAD+		C00412	Stearoyl-CoA		C03451	(R)-S-Lactoylglutathione								386	C06103	6-Hydroxyhexanoic acid
C00864	235	Pantothenate		C00416	PA(22:0/22:1(11Z))		C03479	5-formyl-tetrahydrofolate								387	C06144	3-Butynoate
C00870	236	4-Nitrophenol		C00418	Mevalonic acid		C03519	Acetylphenylalanine								388	C06145	3-Butyn-1-al
C00884	237	Homocarnosine		C00422	TG 46:1; [M+NH4]+; TG(14:0/16:0/16:1)		C03546	myo-Inositol 4-phosphate								389	C06196	2'-Deoxyinosine 5'-phosphate
C00909	238	Leukotriene A4		C00422	TG(14:0/14:1(9Z)/19:0)[iso6]		C03618	L-threo-3-Methylaspartate								390	C06206	Benzoyl phosphate
C00937	239	(R)-Lactaldehyde		C00422	TG 48:2; [M+NH4]+; TG(14:0/16:1/18:1)		C03656	(S)-5-amino-3-oxohexanoate								391	C06241	N-Acetylneuraminate 9-phosphate
C00942	240	3',5'-Cyclic GMP		C00422	TG 48:1; [M+NH4]+; TG(14:0/16:0/18:1)		C03684	Dyspropterin								392	C06376	N-Acetyl-D-galactosamine 6-phosphate
C00951	241	Estradiol-17beta		C00422	TG 48:0; [M+NH4]+; TG(14:0/16:0/18:0)		C03912	S-1-Pyrroline-5-carboxylate								393	C06377	D-Galactosamine 6-phosphate
C00954	242	Indole-3-acetate		C00422	TG(16:1(9Z)/17:2(9Z,12Z)/17:2(9Z,12Z))[iso3]		C04006	myo-inositol-3-P								395	C06613	3-Chloroallyl aldehyde
C00957	243	Mercaptopyruvate		C00422	TG 49:2; [M+NH4]+; TG(16:0/16:1/17:1)		C04230	LysoPC16:0								396	C06614	trans-3-Chloroacrylic acid
C00988	244	2-Phosphoglycolate		C00422	TG 49:1; [M+NH4]+; TG(16:0/16:0/17:1)		C04256	N-Acetyl-glucosamine 1-phosphate								397	C06615	cis-3-Chloroacrylic acid
C01061	245	4-Fumarylacetoacetate		C00422	TG(14:0/18:1(9Z)/18:3(9Z,12Z,15Z))[iso6]		C04257	N-Acetyl-D-mannosamine 6-phosphate								398	C06754	Chloroacetaldehyde
C01079	246	Protoporphyrinogen IX		C00422	TG 50:3; [M+NH4]+; TG(16:0/16:1/18:2)		C04322	1-Pyrroline-5-carboxylic acid								399	C06755	Chloroacetic acid
C01094	247	D-Fructose 1-phosphate		C00422	TG 50:2; [M+NH4]+; TG(16:0/16:1/18:1)		C04332	6-7-dimethyl-8-(1-D-ribityl)lumazine								400	C06899	Chloral hydrate
C01096	248	Sorbitol 6-phosphate		C00422	TG 50:1; [M+NH4]+; TG(16:0/16:0/18:1)		C04352	4-Phosphopantothenoylcysteine								401	C07086	Phenylacetic acid
C01097	249	D-Tagatose 6-phosphate		C00422	TG(17:2(9Z,12Z)/17:2(9Z,12Z)/18:2(9Z,12Z))[iso3]		C04438	LysoPE(0:0/18:3(6Z,9Z,12Z))								402	C07645	Aldophosphamide
C01103	250	Orotidine 5'-phosphate		C00422	TG 50:0; [M+NH4]+; TG(16:0/16:0/18:0)		C04501	N-Acetyl-alpha-glucosamine 1-phosphate								403	C07646	Carboxyphosphamide
C01149	251	4-Trimethylammoniobutanal		C00422	TG 50:2; [M+Na]+; TG(16:0/16:0/18:2)		C04734	Phosphoribosyl formamidocarboxamide								404	C07648	Thioguanine
C01157	252	trans-4-Hydroxy-L-proline		C00422	TG 51:3; [M+NH4]+; TG(16:0/17:1/18:2)		C04742	15S-15-Hydroxy-5811-cis-13-trans-eicosatetraenoate								405	C08249	Pyrimidine 5'-deoxynucleotide
C01159	253	2,3-Bisphospho-D-glycerate		C00422	TG 51:2; [M+NH4]+; TG(16:0/17:1/18:1)		C04756	plasmenyl-PE 36:4; [M+H]+; PE(P-16:0/20:4(5E,8E,11E,14E))								407	C11150	Trichloroacetate
C01161	254	3,4-Dihydroxyphenylacetate		C00422	TG 51:1; [M+NH4]+; TG(16:0/17:0/18:1)		C04805	5S-HETE								408	C11557	1-Phosphatidyl-1D-myo-inositol 5-phosphate
C01177	255	Inositol 1-phosphate		C00422	TG(17:2(9Z,12Z)/18:1(9Z)/18:1(9Z))[iso3]		C05123	2-Hydroxyethanesulfonate								409	C11924	Perillic acid
C01179	256	3-(4-Hydroxyphenyl)pyruvate		C00422	TG 52:5; [M+NH4]+; TG(16:0/18:2/18:3)		C05356	5S-HPETE								410	C12214	Aminofructose 6-phosphate
C01181	257	4-Trimethylammoniobutanoate		C00422	TG 52:4; [M+NH4]+; TG(16:1/18:1/18:2)		C05382	Sedoheptulose 7-phosphate								411	C12215	Iminoerythrose 4-phosphate
C01185	258	Nicotinate D-ribonucleotide		C00422	TG 52:3; [M+NH4]+; TG(16:0/18:1/18:2)		C05394	3-Keto-beta-D-galactose								412	C12448	Ecgonine methyl ester
C01194	259	1-Phosphatidyl-D-myo-inositol		C00422	TG 52:5; [M+Na]+; TG(16:0/18:2/18:3)		C05422	Dehydroascorbic acid								413	C12650	Capecitabine
C01200	260	N-Acylneuraminate 9-phosphate		C00422	TG 52:2; [M+NH4]+; TG(16:0/18:1/18:1)		C05527	3-Sulfinylpyruvic acid								414	C13378	alpha,beta-Dihydroxyethyl-TPP
C01220	261	1D-myo-Inositol 1,4-bisphosphate		C00422	TG(17:2(9Z,12Z)/17:2(9Z,12Z)/20:3(8Z,11Z,14Z))[iso3]		C05673	CMP-2-aminoethylphosphonate								415	C15493	9-cis-Retinoic acid
C01227	262	3beta-Hydroxyandrost-5-en-17-one		C00422	TG 52:1; [M+NH4]+; TG(16:0/18:0/18:1)		C05674	CMP-trimethyl-aminoethylphsphonate								416	C15497	1-(beta-D-Ribofuranosyl)-1,4-dihydronicotinamide
C01236	263	D-Glucono-1,5-lactone 6-phosphate		C00422	TG 52:3; [M+Na]+; TG(16:0/18:1/18:2)		C05809	3-octaprenyl-4-hydroxybenzoate								417	C15602	Quinone
C01243	264	1D-myo-Inositol 1,3,4-trisphosphate		C00422	TG(17:2(9Z,12Z)/17:2(9Z,12Z)/20:1(11Z))[iso3]		C05814	2-Octaprenyl-3-methyl-6-methoxy-14-benzoquinone								418	C15603	Hydroquinone
C01245	265	D-myo-Inositol 1,4,5-trisphosphate		C00422	TG(17:2(9Z,12Z)/17:2(9Z,12Z)/20:0)[iso3]		C05925	7-8-dihydroneopterin phosphate								419	C16348	cis-3-Chloroallyl aldehyde
C01272	266	1D-myo-Inositol 1,3,4,5-tetrakisphosphate		C00422	TG 53:3; [M+NH4]+; TG(17:0/18:1/18:2)		C05931	N-Succinyl-L-glutamate								420	C00301	ADP-ribose
C01277	267	1-Phosphatidyl-1D-myo-inositol 4-phosphate		C00422	TG 53:2; [M+NH4]+; TG(17:0/18:1/18:1)		C06115	alpha-L-arabinofuranose								421	C00672	2-Deoxy-D-ribose 1-phosphate
C01279	268	4-Amino-5-hydroxymethyl-2-methylpyrimidine		C00422	TG 53:1; [M+NH4]+; TG(17:0/18:0/18:1)		C06156	Glucosamine-1P
C01290	269	beta-D-Galactosyl-1,4-beta-D-glucosylceramide		C00422	TG 54:7; [M+NH4]+; TG(18:2/18:2/18:3)		C06313	Biopterin
C01344	270	dIDP		C00422	TG 54:7; [M+NH4]+; TG(16:0/18:3/20:4)		C06423	Octanoic acid
C01345	271	dITP		C00422	TG 54:6; [M+NH4]+; TG(16:0/16:0/22:6)		C06424	Tetradecanoic acid
C01346	272	dUDP		C00422	TG 54:6; [M+NH4]+; TG(18:1/18:2/18:3)		C06427	alpha-linolenate
C01402	273	Anilide		C00422	TG 54:5; [M+NH4]+; TG(18:1/18:2/18:2)		C06464	alpha-D-altrose
C01403	274	Anisole		C00422	TG 54:4; [M+NH4]+; TG(18:1/18:1/18:2)		C06473	2-keto-D-Gluconic acid
C01419	275	Cys-Gly		C00422	TG 54:6; [M+Na]+; TG(18:1/18:2/18:3)		C06767	ferriprotoporphyrin IX
C01502	276	o-Methoxyphenol		C00422	TG 54:3; [M+NH4]+; TG(18:0/18:1/18:2)		C07326	1-5-Anhydrosorbitol
C01507	277	L-Iditol		C00422	TG(18:3(9Z,12Z,15Z)/18:3(9Z,12Z,15Z)/20:2(11Z,14Z))[iso3]		C08362	9Z-Hexadecenoic acid
C01530	278	Octadecanoic acid		C00422	TG 54:5; [M+Na]+; TG(18:1/18:2/18:2)		C11038	2--Deoxy-5-hydroxymethylcytidine-5--diphosphate
C01589	279	Imidazole		C00422	TG 54:2; [M+NH4]+; TG(18:0/18:1/18:1)		C11347	S-Methyl GSH
C01595	280	Linoleate		C00422	TG(18:3(9Z,12Z,15Z)/18:3(9Z,12Z,15Z)/20:1(11Z))[iso3]		C11355	4-Amino-4-deoxychorismate
C01697	281	Galactitol		C00422	TG 54:4; [M+Na]+; TG(18:1/18:1/18:2)		C11434	2-C-Methyl-D-erythritol 4-phosphate
C01755	282	Thiocyanate		C00422	TG 54:1; [M+NH4]+; TG(18:0/18:0/18:1)		C11437	1-Deoxy-D-xylulose 5-phosphate
C01756	283	Thiopurine		C00422	TG(18:3(9Z,12Z,15Z)/18:3(9Z,12Z,15Z)/20:0)[iso3]		C11512	(-)-jasmonic acid methyl ester
C01762	284	Xanthosine		C00422	TG(18:2(9Z,12Z)/18:3(9Z,12Z,15Z)/20:0)[iso6]		C12134	2--hydroxygenistein
C01847	285	Reduced FMN		C00422	TG 54:2; [M+Na]+; TG(18:0/18:1/18:1)		C12989	Acetyllysine
C01879	286	5-Oxoproline		C00422	TG(18:1(9Z)/18:3(9Z,12Z,15Z)/20:0)[iso6]		C14762	13S-HODE
C01996	287	Acetylcholine		C00422	TG 54:1; [M+Na]+; TG(18:0/18:0/18:1)		C14826	12-13(S)-epoxylinolenate
C02050	288	Linoleoyl-CoA		C00422	TG 55:2; [M+NH4]+; TG(18:1/18:1/19:0)		C14875	S-(2-Hydroxyethyl)glutathione
C02097	289	dTDP-galactose		C00422	TG 56:6; [M+NH4]+; TG(18:1/18:1/20:4)		C15025	Carnitine
C02165	290	Leukotriene B4		C00422	TG 56:5; [M+NH4]+; TG(18:1/18:1/20:3)		C15480	N-Acetyl-D-fucosamine
C02170	291	Methylmalonate		C00422	TG 56:7; [M+Na]+; TG(18:1/18:1/20:5)		C15767	4-(glutamylamino) butanoate
C02191	292	Protoporphyrin		C00422	TG 56:7; [M+Na]+; TG(16:0/18:1/22:6)		C15925	GDP-L-gulose
C02288	293	Insulin dithiol		C00422	TG 56:4; [M+NH4]+; TG(18:0/18:1/20:3)		C16218	2E-Octadecenoyl-CoA
C02320	294	R-S-Glutathione		C00422	TG 56:3; [M+NH4]+; TG(18:0/18:1/20:2)		C16737	5-deoxy-D-glucuronate
C02380	295	6-Mercaptopurin		C00422	TG 56:2; [M+NH4]+; TG(18:0/18:1/20:1)		C17947	2-Phosphinomethylmalate
C02486	296	(3R)-beta-Leucine		C00422	TG(12:0/12:0/22:4(7Z,10Z,13Z,16Z))[iso3]		C18125	Lyso PS
C02560	297	N-Acetylimidazole		C00422	TG(12:0/12:0/22:3(10Z,13Z,16Z))[iso3]		C20835	alpha;-L-fucose
C02576	298	Perillyl aldehyde		C00422	TG(15:0/17:1(9Z)/15:0)		C20934	2-keto-3-deoxy-D-glycero-D-galacto-nononic acid
C02670	299	D-Glucuronolactone		C00422	TG(16:1(9Z)/16:1(9Z)/16:1(9Z))			Orotidine
C02679	300	Dodecanoic acid		C00422	TG(16:1(9Z)/16:1(9Z)/17:2(9Z,12Z))[iso3]
C02835	301	Imidazole-4-acetate		C00422	TG(16:1(9Z)/16:1(9Z)/17:1(9Z))[iso3]
C02946	302	4-Acetamidobutanoate		C00422	TG(16:0/17:2(9Z,12Z)/17:2(9Z,12Z))[iso3]
C03028	303	Thiamin triphosphate		C00422	TG(17:2(9Z,12Z)/17:2(9Z,12Z)/17:2(9Z,12Z))
C03081	304	4-Methylumbelliferone		C00422	TG(17:1(9Z)/17:2(9Z,12Z)/17:2(9Z,12Z))[iso3]
C03103	305	Cyclobutadipyrimidine		C00422	TG(17:0/17:2(9Z,12Z)/17:2(9Z,12Z))[iso3]
C03150	306	N-Ribosylnicotinamide		C00422	TG(17:1(9Z)/17:1(9Z)/17:1(9Z))
C03174	307	S-Succinylglutathione		C00422	TG(17:2(9Z,12Z)/17:2(9Z,12Z)/18:1(9Z))[iso3]
C03205	308	11-Deoxycorticosterone		C00422	TG(17:1(9Z)/17:2(9Z,12Z)/18:1(9Z))[iso6]
C03246	309	ADPribose 2'-phosphate		C00422	TG(17:2(9Z,12Z)/18:2(9Z,12Z)/18:2(9Z,12Z))[iso3]
C03356	310	3-Phospho-D-erythronate		C00422	TG(17:1(9Z)/18:2(9Z,12Z)/18:2(9Z,12Z))[iso3]
C03360	311	4-Nitrophenyl phosphate		C00422	TG(17:2(9Z,12Z)/18:3(9Z,12Z,15Z)/20:1(11Z))[iso6]
C03384	312	D-Galactose 1-phosphate		C00422	TG(17:2(9Z,12Z)/20:1(11Z)/20:1(11Z))[iso3]
C03406	313	N-(L-Arginino)succinate		C00430	5-Aminolevulinic acid
C03451	314	(R)-S-Lactoylglutathione		C00430	Acetyl-alanine
C03508	315	L-2-Amino-3-oxobutanoic acid		C00437	N-Acetylornithine
C03536	316	Pyrimidine 5'-nucleotide		C00438	N-Carbamoyl-L-aspartate
C03542	317	Thiopurine S-methylether		C00440	5-Methyl-THF
C03684	318	6-Pyruvoyltetrahydropterin		C00440	5-methyl-tetrahydrofolate
C03708	319	N-Acetyl-O-acetylneuraminate		C00445	5-10-Methenyltetrahydrofolic acid
C03758	320	4-(2-Aminoethyl)-1,2-benzenediol		C00447	Sedoheptulose 1,7-bisphosphate
C03765	321	4-Hydroxyphenylacetaldehyde		C00455	nicotinamide mononucleotide
C03785	322	D-Tagatose 1,6-bisphosphate		C00458	dCTP
C03794	323	N6-(1,2-Dicarboxyethyl)-AMP		C00475	Cytidine
C03837	324	4-Methylumbelliferyl acetate		C00490	Itaconic acid
C03912	325	(S)-1-Pyrroline-5-carboxylate		C00499	Allantoate
C04043	326	3,4-Dihydroxyphenylacetaldehyde		C00504	Folic acid
C04051	327	5-Amino-4-imidazolecarboxyamide		C00510	Oleyl-CoA
C04108	328	20-Hydroxy-3-oxopregn-4-en-21-al		C00526	Deoxyuridine
C04257	329	N-Acetyl-D-mannosamine 6-phosphate		C00550	sphingo-myelin
C04281	330	L-1-Pyrroline-3-hydroxy-5-carboxylate		C00550	SM(d18:1/14:0)
C04295	331	Androst-5-ene-3beta,17beta-diol		C00550	SM(d16:1/17:0)
C04309	332	Phosphoenol-4-deoxy-3-tetrulosonate		C00550	SM(d16:1/18:1)
C04317	333	1-Organyl-2-lyso-sn-glycero-3-phosphocholine		C00550	SM(d18:1/16:0)
C04487	334	5-(D-Galactosyloxy)-L-lysine-procollagen		C00550	SM(d18:0/16:0)
C04554	335	3alpha,7alpha-Dihydroxy-5beta-cholestanate		C00550	SM(d18:1/18:1(9Z))
C04598	336	2-Acetyl-1-alkyl-sn-glycero-3-phosphocholine		C00550	SM(d18:1/18:0)
C04635	337	1-(1-Alkenyl)-sn-glycero-3-phosphoethanolamine		C00550	SM 36:0; [M]+; SM(d14:0/22:0)
C04637	338	1-Phosphatidyl-D-myo-inositol 4,5-bisphosphate		C00550	SM(d18:0/18:0)
C04646	339	9-(5-Phospho-1-ribofuranosyl)-6-mercaptopurine		C00550	SM(d18:1/20:0)
C04648	340	Glycoprotein alpha-L-fucosyl-(1,2)-D-galactose		C00550	SM(d19:1/20:0)
C04677	341	1-(5'-Phosphoribosyl)-5-amino-4-imidazolecarboxamide		C00550	SM(d18:2/22:0)
C04737	342	Trihexosylceramide		C00550	SM 40:1; [M]+; SM(d14:0/26:1(17Z))
C04756	343	O-1-Alk-1-enyl-2-acyl-sn-glycero-3-phosphoethanolamine		C00550	SM(d18:1/22:0)
C04759	344	1,2-D-Glucosyl-5-D-(galactosyloxy)-L-lysine-procollagen		C00550	SM 40:0; [M]+; SM(d14:0/26:0)
C04823	345	1-(5'-Phosphoribosyl)-5-amino-4-(N-succinocarboxamide)-imidazole		C00550	SM(d18:0/22:0)
C04866	346	Glycoprotein		C00550	SM 41:2; [M]+; SM(d15:1(4E)/26:1(17Z))
C04895	347	2-Amino-4-hydroxy-6-(erythro-1,2,3-trihydroxypropyl)dihydropteridine		C00550	SM(d17:1/24:1(15Z))
C05127	348	N-Methylhistamine		C00550	SM 41:1; [M]+; SM(d15:0/26:1(17Z))
C05130	349	Imidazole-4-acetaldehyde		C00550	SM 40:1; [M+Na]+; SM(d14:0/26:1(17Z))
C05212	350	1-Radyl-2-acyl-sn-glycero-3-phosphocholine		C00550	SM(d18:2/24:1)
C05335	351	Selenomethionine		C00550	SM(d18:1/24:1(15Z))
C05382	352	D-Sedoheptulose 7-phosphate		C00550	SM(d18:0/24:1(15Z))
C05445	353	3alpha,7alpha-Dihydroxy-5beta-cholestan-26-al		C00550	SM(d18:1/24:0)
C05512	354	Deoxyinosine		C00550	SM 42:0; [M]+; SM(d16:0/26:0)
C05520	355	2-Amino-3-oxoadipate		C00550	SM 43:2; [M]+; SM(d17:1(4E)/26:1(17Z))
C05527	356	3-Sulfinylpyruvate		C00550	SM 43:1; [M]+; SM(d17:0/26:1(17Z))
C05528	357	3-Sulfopyruvate		C00550	SM 42:2; [M+Na]+; SM(d16:1(4E)/26:1(17Z))
C05576	358	3,4-Dihydroxyphenylethyleneglycol		C00550	SM 42:1; [M+Na]+; SM(d16:0/26:1(17Z))
C05577	359	3,4-Dihydroxymandelaldehyde		C00550	SM(d18:0/24:0)
C05580	360	3,4-Dihydroxymandelate		C00550	SM(d18:1/26:1(17Z))
C05581	361	3-Methoxy-4-hydroxyphenylacetaldehyde		C00550	SM(d18:0/26:1(17Z))
C05582	362	Homovanillate		C00559	Deoxyadenosine
C05583	363	3-Methoxy-4-hydroxyphenylglycolaldehyde		C00588	Phosphocholine
C05584	364	3-Methoxy-4-hydroxymandelate		C00588	Phosphocholine
C05587	365	3-Methoxytyramine		C00620	D-Ribose 5-phosphate
C05588	366	L-Metanephrine		C00620	D-Ribose 1-phosphate
C05589	367	L-Normetanephrine		C00620	Ribose-1-Phosphate
C05594	368	3-Methoxy-4-hydroxyphenylethyleneglycol		C00624	N-Acetyl-L-glutamate
C05634	369	5-Hydroxyindoleacetaldehyde		C00627	Pyridoxine 5--phosphate
C05635	370	5-Hydroxyindoleacetate		C00631	2-Phospho-D-glyceric acid
C05640	371	Cinnavalininate		C00636	alpha-D-mannose 1-phosphate
C05665	372	beta-Aminopropion aldehyde		C00641	DG(O-16:0/18:1(9Z))
C05688	373	Selenocysteine		C00641	DG(O-16:0/18:1(9Z))
C05689	374	Se-Methylselenocysteine		C00641	DG(O-16:0/18:1(9Z))
C05691	375	Se-Adenosylselenomethionine		C00641	DG(P-14:0/18:1(9Z))
C05827	376	Methylimidazole acetaldehyde		C00641	DG(17:1(9Z)/17:2(9Z,12Z)/0:0)[iso2]
C05828	377	Methylimidazoleacetic acid		C00641	DG(18:2(9Z,12Z)/18:3(9Z,12Z,15Z)/0:0)[iso2]
C05841	378	Nicotinate D-ribonucleoside		C00641	DG(18:2(9Z,12Z)/18:2(9Z,12Z)/0:0)
C05936	379	N4-Acetylaminobutanal		C00641	DG(18:3(9Z,12Z,15Z)/20:2(11Z,14Z)/0:0)[iso2]
C05946	380	D-4-Hydroxy-2-oxoglutarate		C00645	N-Acetylmannosamine
C05947	381	L-erythro-4-Hydroxyglutamate		C00651	4-Methylene-L-glutamate
C05985	382	2-Propyn-1-al		C00655	XMP
C05999	383	Lactaldehyde		C00666	LL-2,6-Diaminopimelate
C06045	384	3-Methoxy-4-hydroxyphenylacetate		C00668	alpha-D-Glucose 6-phosphate
C06102	385	Adipate semialdehyde		C00669	gamma-L-Glutamyl-L-cysteine
C06103	386	6-Hydroxyhexanoic acid		C00669	Gamma-Glutamylcysteine
C06144	387	3-Butynoate		C00673	2-deoxyribose-5-P
C06145	388	3-Butyn-1-al		C00681	PA(18:0/0:0)
C06196	389	2'-Deoxyinosine 5'-phosphate		C00705	dCDP
C06206	390	Benzoyl phosphate		C00712	Oleate
C06241	391	N-Acetylneuraminate 9-phosphate		C00794	Sorbitol
C06376	392	N-Acetyl-D-galactosamine 6-phosphate		C00864	Pantothenic acid
C06377	393	D-Galactosamine 6-phosphate		C00881	Deoxycytidine
C06424	394	Tetradecanoic acid		C00936	alpha-D-Mannose
C06613	395	3-Chloroallyl aldehyde		C00956	Aminoadipic acid
C06614	396	trans-3-Chloroacrylic acid		C00958	PC(P-20:0/16:0)
C06615	397	cis-3-Chloroacrylic acid		C00958	PC(P-18:0/20:2(11Z,14Z))
C06754	398	Chloroacetaldehyde		C00958	PC(P-18:0/18:1(9Z))
C06755	399	Chloroacetic acid		C00989	4-hydroxybutyrate
C06899	400	Chloral hydrate		C01013	Hydroxypropionic acid
C07086	401	Phenylacetic acid		C01026	Dimethylglycine
C07645	402	Aldophosphamide		C01042	N-Acetyl-aspartate
C07646	403	Carboxyphosphamide		C01087	D-2-Hydroxyglutaric acid
C07648	404	Thioguanine		C01094	Fructose-1-P
C08249	405	Pyrimidine 5'-deoxynucleotide		C01094	Fructose-1-P
C08362	406	(9Z)-Hexadecenoic acid		C01096	Sorbitol 6-phosphate
C11150	407	Trichloroacetate		C01097	D-Tagatose 6-phosphate
C11557	408	1-Phosphatidyl-1D-myo-inositol 5-phosphate		C01100	L-Histidinol phosphate
C11924	409	Perillic acid		C01113	Galactose-6-phsphate
C12214	410	Aminofructose 6-phosphate		C01115	L-galactono-1-4-lactone
C12215	411	Iminoerythrose 4-phosphate		C01118	O-Succinyl-L-homoserine
C12448	412	Ecgonine methyl ester		C01120	sphinganine 1-phosphate
C12650	413	Capecitabine		C01159	2,3-Bisphosphoglycerate
C13378	414	alpha,beta-Dihydroxyethyl-TPP		C01177	Inositol 1-phosphate
C15493	415	9-cis-Retinoic acid		C01179	4-hydroxyphenylpyruvate
C15497	416	1-(beta-D-Ribofuranosyl)-1,4-dihydronicotinamide		C01194	PI(16:0/18:1(11Z))
C15602	417	Quinone		C01194	PI(18:1(9Z)/18:1(9Z))
C15603	418	Hydroquinone		C01194	PI(18:1(9Z)/18:1(9Z))
C16348	419	cis-3-Chloroallyl aldehyde		C01194	PI(18:2(9Z,12Z)/20:5(5Z,8Z,11Z,14Z,17Z))
				C01233	sn-glycero-3-Phosphoethanolamine
				C01419	Cysteinylglycine
				C01468	4-hydroxytoluene
				C01530	Stearic acid
				C01545	octanal
				C01595	Linoleate
				C01596	Maleamate
				C01620	Threonate/Erythronate
				C01685	D-Ribonate
				C01685	D-Ribonate
				C01697	Galactitol
				C01732	Mesaconic acid
				C01772	2-hydroxycinnamic acid
				C01796	Erythrose
				C01879	Pyroglutamic acid
				C01960	Cys Cys Phe Phe
				C02050	Linoleoyl-CoA
				C02147	dihydrolipoate
				C02209	beta-D-Mannose
				C02280	GDP-L-galactose
				C02291	L-Cystathionine
				C02336	beta-D-Fructose
				C02505	2-Phenylacetamide
				C02565	N-Methylhydantoin
				C02571	L-Acetylcarnitine
				C02630	2-Hydroxyglutarate
				C02630	2-Hydroxyglutarate
				C02679	Dodecanoic acid
				C02686	Galalpha1-4Galbeta1-4Glcbeta-Cer(d18:1/24:0)
				C02686	GalNAcbeta1-3Galalpha1-4Galbeta1-4Glcbeta-Cer(d18:1/24:0)
				C02712	N-Acetyl-L-methionine
				C02737	PS(16:0/18:1(11Z))
				C02737	PS(18:2(9Z,12Z)/18:2(9Z,12Z))[U]
				C02737	PS(18:1(9Z)/18:2(9Z,12Z))
				C02737	PS(18:1(9Z)/18:1(9Z))[U]
				C02737	PS(16:0/20:1(11Z))
				C02737	PS(18:1(9Z)/20:5(5Z,8Z,11Z,14Z,17Z))
				C02737	PS(16:1(9Z)/22:4(7Z,10Z,13Z,16Z))
				C02737	PS(18:0/20:5(5Z,8Z,11Z,14Z,17Z))
				C02737	PS 38:4; [M+H]+; GPSer(18:0/20:4(5E,8E,11E,14E))
				C02737	PS(22:6(4Z,7Z,10Z,13Z,16Z,19Z)/18:1(9Z))
				C02737	PS(18:0/22:6(4Z,7Z,10Z,13Z,16Z,19Z))
				C02737	PS(18:0/22:5(7Z,10Z,13Z,16Z,19Z))
				C02737	PS(16:0/18:1(11Z))
				C02737	PS(15:1(9Z)/22:2(13Z,16Z))
				C02737	PS(18:3(6Z,9Z,12Z)/22:6(4Z,7Z,10Z,13Z,16Z,19Z))
				C02737	PS(19:1(9Z)/22:6(4Z,7Z,10Z,13Z,16Z,19Z))
				C02737	PS(19:0/22:6(4Z,7Z,10Z,13Z,16Z,19Z))
				C02737	PS-Lipid
				C02741	Phosphoribosyl-AMP
				C02838	L-Octanoylcarnitine
				C02838	octanoate
				C02979	Glycerol-2-phosphate
				C02989	Methionine sulfoxide
				C03090	5-Phosphoribosylamine
				C03174	S-(2-Succinyl)glutathione
				C03175	Shikimate 3-phosphate
				C03197	S-3-hydroxy-isobutyrate
				C03274	Glycerophosphoglycerol
				C03284	(S)-3-amino-2-methylpropanoate
				C03312	Urate D-ribonucleotide
				C03451	(R)-S-Lactoylglutathione
				C03479	5-formyl-tetrahydrofolate
				C03519	Acetylphenylalanine
				C03546	myo-Inositol 4-phosphate
				C03618	L-threo-3-Methylaspartate
				C03656	(S)-5-amino-3-oxohexanoate
				C03684	Dyspropterin
				C03912	S-1-Pyrroline-5-carboxylate
				C04006	myo-inositol-3-P
				C04230	LysoPC16:0
				C04256	N-Acetyl-glucosamine 1-phosphate
				C04257	N-Acetyl-D-mannosamine 6-phosphate
				C04322	1-Pyrroline-5-carboxylic acid
				C04332	6-7-dimethyl-8-(1-D-ribityl)lumazine
				C04352	4-Phosphopantothenoylcysteine
				C04438	LysoPE(0:0/18:3(6Z,9Z,12Z))
				C04438	LysoPE(0:0/20:4(5Z,8Z,11Z,14Z))
				C04438	PE(16:0/0:0)
				C04501	N-Acetyl-alpha-glucosamine 1-phosphate
				C04734	Phosphoribosyl formamidocarboxamide
				C04742	15S-15-Hydroxy-5811-cis-13-trans-eicosatetraenoate
				C04756	plasmenyl-PE 36:4; [M+H]+; PE(P-16:0/20:4(5E,8E,11E,14E))
				C04756	plasmenyl-PE 36:1; [M+H]+; PE(P-18:0/18:1(11E))
				C04756	PE(P-16:0/22:6(4Z,7Z,10Z,13Z,16Z,19Z))
				C04756	PE(20:4(5Z,8Z,11Z,14Z)/P-18:1(9Z))
				C04756	PE(20:3(5Z,8Z,11Z)/P-18:1(11Z))
				C04756	plasmenyl-PE 40:6; [M+H]+; PE(P-18:0/22:6(4Z,7Z,10Z,13Z,16Z,19Z))
				C04756	PE(P-18:0/20:2(11Z,14Z))
				C04756	PE(22:4(7Z,10Z,13Z,16Z)/P-18:1(11Z))
				C04756	plasmenyl-PE 40:4; [M+H]+; PE(P-18:0/22:4(7Z,10Z,13Z,16Z))
				C04756	PC(P-16:0/19:0)
				C04805	5S-HETE
				C05123	2-Hydroxyethanesulfonate
				C05356	5S-HPETE
				C05382	Sedoheptulose 7-phosphate
				C05394	3-Keto-beta-D-galactose
				C05422	Dehydroascorbic acid
				C05527	3-Sulfinylpyruvic acid
				C05673	CMP-2-aminoethylphosphonate
				C05674	CMP-trimethyl-aminoethylphsphonate
				C05809	3-octaprenyl-4-hydroxybenzoate
				C05814	2-Octaprenyl-3-methyl-6-methoxy-14-benzoquinone
				C05925	7-8-dihydroneopterin phosphate
				C05931	N-Succinyl-L-glutamate
				C06115	alpha-L-arabinofuranose
				C06156	Glucosamine-1P
				C06313	Biopterin
				C06423	Octanoic acid
				C06424	Tetradecanoic acid
				C06427	alpha-linolenate
				C06464	alpha-D-altrose
				C06473	2-keto-D-Gluconic acid
				C06767	ferriprotoporphyrin IX
				C07326	1-5-Anhydrosorbitol
				C08362	9Z-Hexadecenoic acid
				C11038	2--Deoxy-5-hydroxymethylcytidine-5--diphosphate
				C11347	S-Methyl GSH
				C11355	4-Amino-4-deoxychorismate
				C11434	2-C-Methyl-D-erythritol 4-phosphate
				C11437	1-Deoxy-D-xylulose 5-phosphate
				C11512	(-)-jasmonic acid methyl ester
				C12134	2--hydroxygenistein
				C12989	Acetyllysine
				C14762	13S-HODE
				C14826	12-13(S)-epoxylinolenate
				C14875	S-(2-Hydroxyethyl)glutathione
				C15025	Carnitine
				C15480	N-Acetyl-D-fucosamine
				C15767	4-(glutamylamino) butanoate
				C15925	GDP-L-gulose
				C16218	2E-Octadecenoyl-CoA
				C16737	5-deoxy-D-glucuronate
				C17947	2-Phosphinomethylmalate
				C18125	Lyso PS
				C18125	PS(18:0/0:0)
				C20835	alpha;-L-fucose
				C20934	2-keto-3-deoxy-D-glycero-D-galacto-nononic acid
					Orotidine
					Octoluse-1-P
					Octoluse-8-P
					2-Phenylaminoadenosine
					N-ACETYLPROLINE
					3,7,11-Trimethyl-6E,10-dodecadien-1-ol
					Ophthalmic acid
					S-Pyruvylglutathione
					Octulose-1,8-bisphosphate
					N-(15Z-tetracosenoyl)-sphing-4-enine; [M+H]+; Cer(d18:1(4E)/24:1(15Z))
					N-Lignoceroylsphingosine
					1-Hexadecyl-2-arachidonoyl-glycerol
					1-Hexadecyl-2-arachidonoyl-glycerol
					1-Hexadecyl-2-arachidonoyl-glycerol
					1-(8-[3]-ladderane-octanoyl-2-(8-[3]-ladderane-octanyl)-sn-glycerol
					C16-OH Sulfatide
					beta-hydroarchaetidylglyerol
					C18-OH Sulfatide
					PI-Cer(t18:0/18:0)
					Erythromycin ethylsuccinate
					MIPC(t18:0/16:0(2OH))
					MIPC(t18:0/18:0(2OH))
					54:3 SLBPA
					GlcNα1-6Ins-1-P-Cer(t18:0/26:0)

## Sheet: 3. Matched Enrichment Analysis
	uRBC Enrichment Matched						iRBC Erichment Matched
Pathway	total	expected	hits	Raw p	Holm p	FDR	total	expected	hits	Raw p	Holm p	FDR	uRBC fraction coverage	iRBC fraction coverage	uRBC -log10(Holm P)	iRBC -log10(Holm P)
Alanine Metabolism	17	2.51	9	0.000222	0.016	0.000807	17	4.17	9	0.0102	0.655	0.0287	0.529412	0.529412	1.79588	0.183759
Alpha Linolenic Acid and Linoleic Acid Metabolism	19	2.8	1	0.953	1	0.963	19	4.66	1	0.995	1	0.999	0.0526316	0.0526316	0	0
Amino Sugar Metabolism	33	4.87	17	4.46e-07	3.97e-05	4.37e-06	33	8.09	19	3.75e-05	0.00352	0.000721	0.515152	0.575758	4.40121	2.45346
Ammonia Recycling	32	4.72	16	1.71e-06	0.00015	1.52e-05	32	7.84	17	0.000377	0.0313	0.00217	0.5	0.53125	3.82391	1.50446
Androgen and Estrogen Metabolism	33	4.87	5	0.551	1	0.608	33	8.09	7	0.737	1	0.872	0.151515	0.212121	0	0
Androstenedione Metabolism	24	3.54	5	0.273	1	0.338	24	5.88	6	0.557	1	0.709	0.208333	0.25	0	0
Arachidonic Acid Metabolism	69	10.2	5	0.984	1	0.984	69	16.9	7	0.999	1	0.999	0.0724638	0.101449	0	0
Arginine and Proline Metabolism	53	7.82	21	4.43e-06	0.000381	3.34e-05	53	13	22	0.00383	0.272	0.0131	0.396226	0.415094	3.41908	0.565431
Aspartate Metabolism	35	5.16	14	0.000181	0.0133	0.000684	35	8.58	18	0.000427	0.0346	0.00233	0.4	0.514286	1.87615	1.46092
Beta Oxidation of Very Long Chain Fatty Acids	17	2.51	5	0.0914	1	0.134	17	4.17	8	0.0348	1	0.0777	0.294118	0.470588	0	0
Beta-Alanine Metabolism	34	5.01	14	0.000125	0.00935	0.000509	34	8.33	15	0.00861	0.56	0.0248	0.411765	0.441176	2.02919	0.251812
Betaine Metabolism	21	3.1	10	0.0003	0.0207	0.000979	21	5.15	11	0.00502	0.347	0.0164	0.47619	0.52381	1.68403	0.459671
Bile Acid Biosynthesis	65	9.58	12	0.238	1	0.303	65	15.9	13	0.847	1	0.954	0.184615	0.2	0	0
Biotin Metabolism	8	1.18	3	0.1	1	0.144	8	1.96	3	0.309	1	0.445	0.375	0.375	0	0
Butyrate Metabolism	19	2.8	10	0.000103	0.00791	0.000444	19	4.66	10	0.00717	0.473	0.0213	0.526316	0.526316	2.10182	0.325139
Caffeine Metabolism	24	3.54	5	0.273	1	0.338	24	5.88	5	0.739	1	0.872	0.208333	0.208333	0	0
Cardiolipin Biosynthesis	11	1.62	6	0.00228	0.137	0.00566	11	2.7	8	0.000966	0.0753	0.00451	0.545455	0.727273	0.863279	1.12321
Carnitine Synthesis	22	3.24	8	0.00951	0.485	0.0194	22	5.39	8	0.146	1	0.246	0.363636	0.363636	0.314258	0
Catecholamine Biosynthesis	20	2.95	3	0.585	1	0.637	20	4.9	3	0.903	1	0.972	0.15	0.15	0	0
Citric Acid Cycle	32	4.72	15	1.04e-05	0.000881	6.77e-05	32	7.84	17	0.000377	0.0313	0.00217	0.46875	0.53125	3.05502	1.50446
Cysteine Metabolism	26	3.83	12	0.000104	0.00792	0.000444	26	6.37	12	0.0122	0.768	0.0315	0.461538	0.461538	2.10127	0.114639
D-Arginine and D-Ornithine Metabolism	11	1.62	1	0.829	1	0.855	11	2.7	1	0.955	1	0.996	0.0909091	0.0909091	0	0
De Novo Triacylglycerol Biosynthesis	9	1.33	5	0.005	0.29	0.0117	9	2.21	5	0.0445	1	0.0908	0.555556	0.555556	0.537602	0
Degradation of Superoxides	11	1.62	1	0.829	1	0.855	11	2.7	1	0.955	1	0.996	0.0909091	0.0909091	0	0
Estrone Metabolism	24	3.54	7	0.0508	1	0.0802	24	5.88	9	0.107	1	0.184	0.291667	0.375	0	0
Ethanol Degradation	19	2.8	9	0.000647	0.0421	0.00186	19	4.66	9	0.0243	1	0.058	0.473684	0.473684	1.37572	0
Fatty Acid Biosynthesis	35	5.16	6	0.414	1	0.483	35	8.58	7	0.794	1	0.916	0.171429	0.2	0	0
Fatty Acid Elongation In Mitochondria	35	5.16	8	0.13	1	0.18	35	8.58	11	0.217	1	0.338	0.228571	0.314286	0	0
Fatty acid Metabolism	43	6.34	10	0.0875	1	0.13	43	10.5	13	0.235	1	0.354	0.232558	0.302326	0	0
Folate Metabolism	29	4.28	12	0.000373	0.0254	0.00118	29	7.11	13	0.0122	0.768	0.0315	0.413793	0.448276	1.59517	0.114639
Fructose and Mannose Degradation	32	4.72	15	1.04e-05	0.000881	6.77e-05	32	7.84	18	9.32e-05	0.00849	0.00111	0.46875	0.5625	3.05502	2.07109
Galactose Metabolism	38	5.6	16	2.8e-05	0.00218	0.000131	38	9.31	14	0.058	1	0.111	0.421053	0.368421	2.66154	0
Gluconeogenesis	35	5.16	20	3.36e-09	3.23e-07	1.1e-07	35	8.58	19	0.000113	0.0101	0.00111	0.571429	0.542857	6.4908	1.99568
Glucose-Alanine Cycle	13	1.92	9	1.12e-05	0.000928	6.85e-05	13	3.19	9	0.000781	0.0617	0.00383	0.692308	0.692308	3.03245	1.20971
Glutamate Metabolism	49	7.23	28	1.41e-12	1.37e-10	6.9e-11	49	12	30	2.22e-08	2.15e-06	1.09e-06	0.571429	0.612245	9.86328	5.66756
Glutathione Metabolism	21	3.1	14	6.08e-08	5.66e-06	8.82e-07	21	5.15	13	0.000258	0.0222	0.00181	0.666667	0.619048	5.24718	1.65365
Glycerol Phosphate Shuttle	11	1.62	7	0.000262	0.0183	0.000884	11	2.7	7	0.00645	0.432	0.0198	0.636364	0.636364	1.73755	0.364516
Glycerolipid Metabolism	25	3.69	15	1.55e-07	1.39e-05	1.68e-06	25	6.13	14	0.000633	0.0506	0.00326	0.6	0.56	4.85699	1.29585
Glycine and Serine Metabolism	59	8.7	25	9.53e-08	8.67e-06	1.17e-06	59	14.5	30	5.94e-06	0.00057	0.000194	0.423729	0.508475	5.06198	3.24413
Glycolysis	25	3.69	16	1.5e-08	1.42e-06	3.67e-07	25	6.13	15	0.000138	0.0122	0.00123	0.64	0.6	5.84771	1.91364
Histidine Metabolism	43	6.34	13	0.0062	0.347	0.0141	43	10.5	13	0.235	1	0.354	0.302326	0.302326	0.459671	0
Homocysteine Degradation	9	1.33	2	0.392	1	0.463	9	2.21	3	0.386	1	0.532	0.222222	0.333333	0	0
Inositol Metabolism	33	4.87	7	0.202	1	0.26	33	8.09	9	0.42	1	0.564	0.212121	0.272727	0	0
Inositol Phosphate Metabolism	26	3.83	5	0.335	1	0.408	26	6.37	7	0.462	1	0.611	0.192308	0.269231	0	0
Ketone Body Metabolism	13	1.92	6	0.00655	0.36	0.0146	13	3.19	6	0.0725	1	0.132	0.461538	0.461538	0.443697	0
Lactose Degradation	9	1.33	4	0.0314	1	0.054	9	2.21	4	0.156	1	0.259	0.444444	0.444444	0	0
Lactose Synthesis	20	2.95	9	0.00103	0.0648	0.0028	20	4.9	9	0.0349	1	0.0777	0.45	0.45	1.18842	0
Lysine Degradation	30	4.42	10	0.00765	0.405	0.0163	30	7.35	10	0.176	1	0.287	0.333333	0.333333	0.392545	0
Malate-Aspartate Shuttle	10	1.47	5	0.00883	0.459	0.0184	10	2.45	5	0.0716	1	0.132	0.5	0.5	0.338187	0
Methionine Metabolism	43	6.34	15	0.000623	0.0411	0.00185	43	10.5	22	0.000104	0.00937	0.00111	0.348837	0.511628	1.38616	2.02826
Methylhistidine Metabolism	4	0.59	3	0.0112	0.551	0.0218	4	0.98	3	0.0477	1	0.0955	0.75	0.75	0.258848	0
Mitochondrial Beta-Oxidation of Long Chain Saturated Fatty Acids	28	4.13	11	0.00112	0.0694	0.0029	28	6.86	14	0.00273	0.202	0.0107	0.392857	0.5	1.15864	0.694649
Mitochondrial Beta-Oxidation of Medium Chain Saturated Fatty Acids	27	3.98	9	0.0113	0.551	0.0218	27	6.62	11	0.0442	1	0.0908	0.333333	0.407407	0.258848	0
Mitochondrial Beta-Oxidation of Short Chain Saturated Fatty Acids	27	3.98	8	0.0343	1	0.058	27	6.62	10	0.0989	1	0.173	0.296296	0.37037	0	0
Mitochondrial Electron Transport Chain	19	2.8	11	1.33e-05	0.00108	7.04e-05	19	4.66	11	0.00175	0.134	0.00777	0.578947	0.578947	2.96658	0.872895
Nicotinate and Nicotinamide Metabolism	37	5.46	16	1.86e-05	0.00147	9.09e-05	37	9.07	17	0.00308	0.222	0.0112	0.432432	0.459459	2.83268	0.653647
Nucleotide Sugars Metabolism	20	2.95	10	0.00018	0.0133	0.000684	20	4.9	11	0.00304	0.222	0.0112	0.5	0.55	1.87615	0.653647
Oxidation of Branched Chain Fatty Acids	26	3.83	7	0.0748	1	0.115	26	6.37	8	0.292	1	0.427	0.269231	0.307692	0	0
Pantothenate and CoA Biosynthesis	21	3.1	8	0.0069	0.372	0.015	21	5.15	14	4.41e-05	0.0041	0.000721	0.380952	0.666667	0.429457	2.38722
Pentose Phosphate Pathway	29	4.28	17	3.41e-08	3.2e-06	6.68e-07	29	7.11	17	7.26e-05	0.00668	0.00102	0.586207	0.586207	5.49485	2.17522
Phenylacetate Metabolism	9	1.33	5	0.005	0.29	0.0117	9	2.21	5	0.0445	1	0.0908	0.555556	0.555556	0.537602	0
Phenylalanine and Tyrosine Metabolism	28	4.13	12	0.000251	0.0178	0.000877	28	6.86	12	0.0237	1	0.058	0.428571	0.428571	1.74958	0
Phosphatidylcholine Biosynthesis	14	2.06	6	0.0101	0.504	0.0202	14	3.43	10	0.000259	0.0222	0.00181	0.428571	0.714286	0.297569	1.65365
Phosphatidylethanolamine Biosynthesis	12	1.77	4	0.0864	1	0.13	12	2.94	8	0.00229	0.171	0.00934	0.333333	0.666667	0	0.767004
Phosphatidylinositol Phosphate Metabolism	17	2.51	3	0.469	1	0.536	17	4.17	4	0.631	1	0.783	0.176471	0.235294	0	0
Phospholipid Biosynthesis	29	4.28	9	0.0186	0.855	0.0344	29	7.11	12	0.0318	1	0.0743	0.310345	0.413793	0.0680339	0
Phytanic Acid Peroxisomal Oxidation	26	3.83	11	0.000529	0.0355	0.00162	26	6.37	12	0.0122	0.768	0.0315	0.423077	0.461538	1.44977	0.114639
Plasmalogen Synthesis	26	3.83	10	0.00231	0.137	0.00566	26	6.37	13	0.00388	0.272	0.0131	0.384615	0.5	0.863279	0.565431
Porphyrin Metabolism	40	5.9	6	0.552	1	0.608	40	9.8	9	0.679	1	0.832	0.15	0.225	0	0
Propanoate Metabolism	42	6.19	12	0.0138	0.648	0.026	42	10.3	15	0.0656	1	0.124	0.285714	0.357143	0.188425	0
Pterine Biosynthesis	29	4.28	7	0.121	1	0.17	29	7.11	9	0.264	1	0.392	0.241379	0.310345	0	0
Purine Metabolism	74	10.9	29	6.3e-08	5.79e-06	8.82e-07	74	18.1	32	0.000185	0.0161	0.00151	0.391892	0.432432	5.23732	1.79317
Pyrimidine Metabolism	59	8.7	18	0.00112	0.0694	0.0029	59	14.5	29	2.04e-05	0.00194	0.000501	0.305085	0.491525	1.15864	2.7122
Pyruvaldehyde Degradation	10	1.47	4	0.0465	1	0.0746	10	2.45	4	0.212	1	0.335	0.4	0.4	0	0
Pyruvate Metabolism	48	7.08	19	1.36e-05	0.00109	7.04e-05	48	11.8	20	0.00552	0.375	0.0174	0.395833	0.416667	2.96257	0.425969
Retinol Metabolism	37	5.46	6	0.471	1	0.536	37	9.07	6	0.923	1	0.983	0.162162	0.162162	0	0
Riboflavin Metabolism	20	2.95	6	0.0609	1	0.0948	20	4.9	7	0.197	1	0.317	0.3	0.35	0	0
Selenoamino Acid Metabolism	28	4.13	8	0.0422	1	0.0701	28	6.86	8	0.376	1	0.532	0.285714	0.285714	0	0
Spermidine and Spermine Biosynthesis	18	2.65	5	0.112	1	0.159	18	4.41	8	0.0497	1	0.0975	0.277778	0.444444	0	0
Sphingolipid Metabolism	40	5.9	11	0.0242	1	0.0424	40	9.8	15	0.0433	1	0.0908	0.275	0.375	0	0
Starch and Sucrose Metabolism	31	4.57	12	0.000775	0.0496	0.00217	31	7.6	13	0.0229	1	0.0576	0.387097	0.419355	1.30452	0
Steroid Biosynthesis	48	7.08	10	0.156	1	0.209	48	11.8	13	0.391	1	0.532	0.208333	0.270833	0	0
Steroidogenesis	43	6.34	5	0.786	1	0.828	43	10.5	5	0.991	1	0.999	0.116279	0.116279	0	0
Sulfate/Sulfite Metabolism	22	3.24	3	0.652	1	0.695	22	5.39	4	0.828	1	0.943	0.136364	0.181818	0	0
Taurine and Hypotaurine Metabolism	12	1.77	1	0.854	1	0.872	12	2.94	1	0.966	1	0.997	0.0833333	0.0833333	0	0
Thiamine Metabolism	9	1.33	3	0.135	1	0.183	9	2.21	3	0.386	1	0.532	0.333333	0.333333	0	0
Threonine and 2-Oxobutanoate Degradation	20	2.95	7	0.019	0.855	0.0345	20	4.9	8	0.0905	1	0.161	0.35	0.4	0.0680339	0
Thyroid hormone synthesis	13	1.92	2	0.593	1	0.639	13	3.19	2	0.867	1	0.965	0.153846	0.153846	0	0
Transfer of Acetyl Groups into Mitochondria	22	3.24	12	1.2e-05	0.000984	6.92e-05	22	5.39	12	0.00215	0.163	0.00916	0.545455	0.545455	3.007	0.787812
Trehalose Degradation	11	1.62	2	0.499	1	0.562	11	2.7	2	0.794	1	0.916	0.181818	0.181818	0	0
Tryptophan Metabolism	60	8.85	15	0.0218	0.959	0.0388	60	14.7	15	0.516	1	0.666	0.25	0.25	0.0181814	0
Tyrosine Metabolism	72	10.6	14	0.16	1	0.209	72	17.6	14	0.883	1	0.972	0.194444	0.194444	0	0
Ubiquinone Biosynthesis	20	2.95	5	0.16	1	0.209	20	4.9	5	0.567	1	0.712	0.25	0.25	0	0
Urea Cycle	29	4.28	15	2.13e-06	0.000186	1.74e-05	29	7.11	16	0.000319	0.0268	0.00208	0.517241	0.551724	3.73049	1.57187
Valine, Leucine and Isoleucine Degradation	60	8.85	14	0.0461	1	0.0746	60	14.7	15	0.516	1	0.666	0.233333	0.25	0	0
Vitamin B6 Metabolism	20	2.95	4	0.339	1	0.408	20	4.9	3	0.903	1	0.972	0.2	0.15	0	0
Vitamin K Metabolism	14	2.06	3	0.341	1	0.408	14	3.43	3	0.706	1	0.855	0.214286	0.214286	0	0
Warburg Effect	58	8.55	34	1.12e-15	1.1e-13	1.1e-13	58	14.2	36	3.97e-10	3.89e-08	3.89e-08	0.586207	0.62069	12.9586	7.41005

## Sheet: 4. Unmatched iRBC also in uRBC
Condensed Observed Unmatched - searched against RBC specific metabolites						Retain in iRBC unmatched library
2,3-Bisphospho-D-glycerate		uRBC
2-Methyl-3-oxopropanoic acid		iRBC	But iRBC labels not uRBC			x
Pyroglutamic acid		uRBC	Both iRBC and uRBC label			x	Pool size and label similar - so uRBC
LacCer(d18:0/26:0)		iRBC	But iRBC labels not uRBC			x
Cytosine		uRBC	Neither Label
D-Glycerate		uRBC	Both iRBC and uRBC label			x	Pool size and label similar - so uRBC
D-Ribose		uRBC + iRBC	Both iRBC and uRBC label			x	Both label but different equilibrium
D-Sorbitol		uRBC	uRBC labels not iRBC
D-Xylose		uRBC	Both iRBC and uRBC label			x
Galactitol		uRBC	Neither Label
ARGININO-SUCCINATE		iRBC	Not present in uRBCs			x
Oxalic acid		uRBC	Neither Label
S-Succinylglutathione		iRBC	But 13C-glutamine labels in iRBCs not uRBC			x

## Sheet: 5. iRBC Unmatched Confident ID
m/z	6545 RT	6550 RT	ID Category	Platform	Observed Not Matched to Huthmacher Condensed			Alias	Good/Bad	Rationale	Present?	13C-Amino Acid Mix	13C-Glucose	13C-Glutamine	13C-Acetate	13C-Serine	13C-Proline	13C-Glycerol	13C-Lysine	13C-Bicarbonate	Present?	13C-Amino Acid Mix	13C-Glucose	13C-Glutamine	13C-Acetate	13C-Serine	13C-Proline	13C-Glycerol	13C-Lysine	13C-Bicarbonate
341.11	ND	14.5728	2	LC 6550	C00089	442	Sucrose		B	Unlikely only in uRBC	Not Present										No Label
136.041	7.2	5.04915	2	LC 6550	C00108	357	2-Aminobenzoic acid	Anthranilate	B	From Chorismate (Not labelled - should be 13C-glucose)	No Label										No Label
			1	GC-MS	C00121	24	Ribose		G	13C-glucose label makes sense			13C-Glucose										13C-Glucose
103.004	ND	15.1573	3	LC 6550	C00168	344	Hydroxypyruvic acid		B	From Glycerate to Serine (No label from 13C-glucose although glycerate does label)	No Label										No Label
			1	GC-MS	C00178	325	Thymine		G	From thymidine (also releases 2-deoxy-ribose-1-P - 13C-AA not clear if this makes sense dTMP also 13C-AA labels, no detection of thymidine)		13C-Amino Acid Mix									No Label
			1	GC-MS	C00191	283	D-Glucuronic acid		B	No label from 13C-glucose which probably should - comes from myo-inositol (and that labels with 13C-glucose)	No Label										No Label
177.04	14.1	12.8623	2	LC 6550	C00204	378	2-Keto-3-deoxy-D-gluconic acid		B	No label from 13C-glucose which probably should (derived from gluconate)	No Label												13C-Glucose
118.051	16.4	14.5969	2	LC 6550	C00263	350	L-Homoserine		G	Opthalmic acid synthesis (13C-AA label could be from Asp -> Asp-semialdehyde)		13C-Amino Acid Mix										13C-Amino Acid Mix
149.046	14.1	14.3202	2	LC 6550	C00309	364	Ribulose		B	No label unlikely to come from R5P	No Label										No Label
149.046	14.1	14.3202	2	LC 6550	C00310	365	Xylulose		B	As above	No Label										No Label
186.056	7.8	8.6844	2	LC 6550	C00331	492	Indoleacrylic acid		G	From trptophan (oxidase). No label. But tryptophan isn't labelled from AA mix	No Label										No Label
101.025	18.9	15.9835	3	LC 6550	C00349	341	2-Methyl-3-oxopropanoic acid		G	Unclear where this is coming from. Propanoyl-CoA perhaps		13C-Amino Acid Mix	13C-Glucose	13C-Glutamine							No Label
218.103	17.9	15.5604	4	LC 6550	C00371	391	cis-zeatin		B	Could be from downstream IPP metabolism but no other intermediates	No Label										Not Present
			1	GC-MS	C00392	46	Mannitol		G	Label from 13C-glucose makes sense; possible shunt from Glu -> Mannitol -> Mannitol-1-P -> F6P		13C-Amino Acid Mix	13C-Glucose										13C-Glucose
604.069	19.3371		1	LC 6550	C00394	130	GDP-glucose		G	Label makes sense. But dead-end metabolite - or used for PTMs?			13C-Glucose								Not present
			1	GC-MS	C00408	9	L-Pipecolate		G	Label Makes sense		13C-Amino Acid Mix							13C-Lysine		Not Present
147.067	7.2	8.02735	4	LC 6550	C00418	362	Mevalonic acid		B	Not labeled and the parasite has the DOXP pathway instead	No Label										No Label
173.01	13.6	15.5671	2	LC 6550	C05422	485	Dehydroascorbic acid		G	Plausible. Ascorbate <=> dehydroascorbate	No Label										No Label
173.056	11.6816	10.9	3	LC 6550	C00439	152	N-Formimino-L-glutamate		G	From glutamate. 1C from Serine. THF transfer reaction		13C-Amino Acid Mix	13C-Glucose		13C-Acetate	13C-Serine		13C-Glycerol			Not Present
129.019	14.3729		2	LC 6550	C00490	10	Itaconic acid		G	From aconitate. But no 13C-glucose label?				13C-Glutamine							No Label
229.012	17.6	15.5843	2	LC 6550	C00620	403	Ribose-1-Phosphate		G	Cannot be certain of the ID but makes sense			13C-Glucose								No Label
171.006	17.4065	15.56	3	LC 6550	C00623	198	Glycerol-1-phosphate		G	Cannot be certain of the ID but makes sense			13C-Glucose					13C-Glycerol			Not present
158.046	16.4805	14.7	3	LC 6550	C00651	149	4-Methylene-L-glutamate		G	Label Makes sense		13C-Amino Acid Mix	13C-Glucose	13C-Glutamine							No Label
471.175	ND	11.8667	3	LC 6550	C00664	251	5-Formiminotetrahydrofolate		G	Label Makes sense		13C-Amino Acid Mix	13C-Glucose		13C-Acetate						Not Present
189.088	20	18.1735	3	LC 6550	C00666	201	LL-2,6-Diaminopimelate		B	Not labeled by lysine		13C-Amino Acid Mix										13C-Amino Acid Mix
144.03	12.149	11.5	3	LC 6550	C00940	146	2-Oxoglutaramate		G	Label Makes sense (glutamine amimotransferease pyruvate/alanine)				13C-Glutamine							Not Present
160.062	17.5	15.5776	2	LC 6550	C00956	487	Aminoadipic acid		G	Plausible. At the end of lysine degradation	No Label										No Label
820.619		10.8421	2	6550 IPA	C00958	643	PC(P-20:0/16:0)		G	glycerol backbone labelled with 13C-glucose. Plasmalogen lipids likely			13C-Glucose								Present
146.046	12.3592	11.611	2	LC 6550	C00979	22	O-Acetyl-L-serine		G	Could be an intermediate from Serine -> Ac-serine -> cysteine + acetate		13C-Amino Acid Mix	13C-Glucose		13C-Acetate	13C-Serine		13C-Glycerol			Not present
174.041	17.0166	15.14	2	LC 6550	C01042	37	N-Acetyl-aspartate		G	Label makes sense. Kegg suggests. Asp -> Ac-Asp -> Ac-Asp-Glt -> Ac-Asp-Glt-Glt			13C-Glucose		13C-Acetate						No Label
			1	GC-MS	C01087	256	D-2-Hydroxyglutaric acid		G	D-2-hydroxyglutarate derived from IDH on 2-oxoglutarate				13C-Glutamine							No Label
220.05	15.9	13.9108	4	LC 6550	C01100	393	L-Histidinol phosphate		B	? Label in uRBCs but many steps removed from PRPP and no other intermediates	No Label												13C-Glucose
259.023	18.6816	16.7	2	LC 6550	C01113	71	Galactose-6-phsphate		G	Gal-1-P makes more sense. Derived from Glucose-1-P used to convert GDP-glucose into GDP-galactose			13C-Glucose								No Label
218.068	16.2582	14.4	2	LC 6550	C01118	63	O-Succinyl-L-homoserine		G	Opthalmic acid synthesis (13C-AA label could be from Asp -> Asp-semialdehyde)		13C-Amino Acid Mix	13C-Glucose	13C-Glutamine	13C-Acetate						No Label
380.256	4.6	5.55462	4	LC 6550	C01120	449	sphinganine 1-phosphate		G	Pahtway present	No Label										No Label
1004.79		15.5632	3	LC 6550 IPA	C01290	981	LacCer(d18:0/26:0)		G	Pahtway present; 13C-glucose makes sense			13C-Glucose					13C-Glycerol			Not Present
107.05	4.3	4.69629	4	LC 6550	C01468	347	4-hydroxytoluene		B	Toluene breakdown seems too bizzarre	No Label										No Label
127.113	3.6	4.21872	2	LC 6550	C01545	351	octanal		B	Not part of any clear pathway	No Label										No Label
135.03	14.5534	13.2683	2	LC 6550	C01620	16	Threonate/Erythronate		G	Seems like a degradation product - from 4-phosphoerythronate or Ac-glucosamine		13C-Amino Acid Mix	13C-Glucose					13C-Glycerol				13C-Amino Acid Mix	13C-Glucose					13C-Glycerol
165.04	15.9142	14.3	3	LC 6550	C01685	150	D-Ribonate		G	Converted from free ribose		13C-Amino Acid Mix	13C-Glucose										13C-Glucose
129.019	18	14.5	2	LC 6550	C01732	352	Mesaconic acid		B	Should label from Citrate or pyruvate. Niether	No Label										No Label
163.04	14.8208	13.1183	2	LC 6550	C01772	28	2-hydroxycinnamic acid		G	Phenylalanine -> cinnamic acid -> hydroxycinnamic acid		13C-Amino Acid Mix										13C-Amino Acid Mix
			1	GC-MS	C01796	277	Erythrose		B	Should label from 13C-glucose	No Label										No Label
113.036	17.5	15.3975	4	LC 6550	C02565	349	N-Methylhydantoin		G	No label but could legitimately come from creatine	No Label										No Label
202.108	11.7	9.61516	2	LC 6550	C02571	490	L-Acetylcarnitine		G	Derived from carnitine <= methylation of lysine. No label but carnitine present	No Label										No Label
147.03	18.1	15.6732	2	LC 6550	C02630	233	2-Hydroxyglutarate		B	duplicate of 256		13C-Amino Acid Mix		13C-Glutamine							No Label
1136.8	12.1748	13.1748	2	6550 IPA	C02686	801	Galalpha1-4Galbeta1-4Glcbeta-Cer(d18:1/24:0)		G	Common lipid											Present
190.054	7.1	7.15478	3	LC 6550	C02712	202	N-Acetyl-L-methionine		G	Label consistent. No clear pathway. Just acetylated amino acids		13C-Amino Acid Mix	13C-Glucose		13C-Acetate							13C-Amino Acid Mix			13C-Acetate
836.543	3.82416	3.8	3	LC 6550	C02737	197	PS-Lipid		G	Label consistent. Lipid common						13C-Serine					No Label
558.065	15.3	15.25	3	LC 6550	C02741	199	Phosphoribosyl-AMP		G	Derived from PRPP. Involved in pyrmidine/hisitidine metabolism which seems unlikely. Error reaction?			13C-Glucose								No Label
286.202	ND	4.91647	3	LC 6550	C02838	239	L-Octanoylcarnitine		G	Derived from carnitine <= methylation of lysine. Label possible		13C-Amino Acid Mix									No Label
152.995	ND	13.5	3	LC 6551	C02876	234	Propanoyl phosphate		G	Derived from 2-Oxobutanoate			13C-Glucose								Not Present
			1	GC-MS	C02979	296	Glycerol-2-phosphate		G	Mis-reaction from free glycerol to Glycerol-3-P.			13C-Glucose										13C-Glucose					13C-Glycerol
164.038	15.3837	13.8092	2	LC 6550	C02989	29	Methionine sulfoxide		G	Derived from methionine		13C-Amino Acid Mix										13C-Amino Acid Mix
422.087	20.9968	18.6	2	LC 6550	C03174	109	S-(2-Succinyl)glutathione		G	Succinate + GSH				13C-Glutamine							No Label
103.04	18	15.6704	3	LC 6550	C03197	346	S-3-hydroxy-isobutyrate		G	(S)-3-Hydroxybutanoate + 2-Oxoglutarate <=> Acetoacetate + (R)-2-Hydroxyglutarate				13C-Glutamine							No Label
245.043	14.9188	13.45	2	LC 6550	C03274	66	Glycerophosphoglycerol		G	Mis-reaction of lipid metabolism?			13C-Glucose					13C-Glycerol			No Label
102.056	ND	10.4599	4	LC 6550	C03284	343	(S)-3-amino-2-methylpropanoate		B	More likely an in-source fragment.	No Label										No Label
379.028	ND	16.1308	3	LC 6550	C03312	245	Urate D-ribonucleotide		G	From urate <- xanthine <- xanthosine also from allantoin - consumes R1P			13C-Glucose										13C-Glucose
168.03	17.5	13.8156	4	LC 6550	C03340	369	L-2-3-Dihydrodipicolinate		B	Should label if coming from lysine	No Label										Not Present
			1	GC-MS	C03393	331	4-Phospho-D-erythronate		G	Previously confirmed			13C-Glucose								Not Present
289.115	ND	17.2709	4	LC 6550	C03406	428	ARGININO-SUCCINATE		B	Should label from arginine. Previously shown the urea cycle not functional	No Label										Not Present
384.099	17.4552	15.25	3	LC 6550	C03431	186	S-Inosyl-L-homocysteine		G	SAM reacts with H2O to release this and Ammonia		13C-Amino Acid Mix	13C-Glucose								Not Present
126.02	12.1875	11.5	3	LC 6550	C03458	144	2-3-6-Trihydroxypyridine		B	Label wrong. Pathway not present				13C-Glutamine							Not Present
834.136	ND	16.4314	4	LC 6550	C03460	479	Methacrylyl-CoA		B	BCAA pathway not present. No CoA labelling.	No Label										Not Present
459.069	ND	15.8106	3	LC 6550	C03486	461	CDP-N-methylethanolamine		G	CDP-ethanolamine mis-reaction, consuming methyl-ethanolamine instead?			13C-Glucose								Not Present
152.995	ND	12.2	3	LC 6552	C03505	235	Hydroxyacetone phosphate		G	From propandiol conversion. Label makes sense			13C-Glucose								Not Present
206.082	6.4	6.43934	2	LC 6550	C03519	489	Acetylphenylalanine		G	From phenylalanine. Only labels in uRBCs	No Label											13C-AA
146.045	ND	10.4815	4	LC 6550	C03618	360	L-threo-3-Methylaspartate		G	Oxobutanoate/mesaconate pathway	No Label											13C-Amino Acid Mix
144.067	ND	12.5399	4	LC 6550	C03656	359	(S)-5-amino-3-oxohexanoate		B	Should label from lysine	No Label										No Label
217.083	10.9271	10.5	2	LC 6550	C03740	62	gamma-L-Glutamyl-D-alanine		G	GSH / oxoproline metabolism		13C-Amino Acid Mix	13C-Glucose		13C-Acetate	13C-Serine		13C-Glycerol			Not present
170.046	13.7	15.2411	2	LC 6550	C03972	372	Tetrahydrodipicolinate		G	Related to lysine degradation but can come from aspartate. So label makes sense		13C-Amino Acid Mix									Not Present
702.245	ND	10.9992	3	LC 6550	C04144	475	tetrahydropteroyl tri-L-glutamate		B	Label incorrect					13C-Acetate						Not Present
112.041	18	14.6054	3	LC 6550	C04322	231	1-Pyrroline-5-carboxylic acid		G	Directly from glutamate - can then go on into proline				13C-Glutamine							Not Present
325.115	15.6	13.7921	4	LC 6550	C04332	439	6-7-dimethyl-8-(1-D-ribityl)lumazine		B	Riboflavin biogenesis. Poor ID, will not label.	No Label										No Label
289.104	15.4	13.4992	3	LC 6550	C04421	427	N-Succinyl-L-L-2-6-diaminopimelate		G	Lysine degradation but labelling from acetate /AA into succinate perhaps. But not glutamine? And not lysine.		13C-Amino Acid Mix	13C-Glucose		13C-Acetate						Not Present
716.264	20.6	17.6063	4	LC 6550	C04489	476	5-methyltetrahydropteroyltri-L-glutamate		B	Should label	No Label										Not Present
365.05	ND	16.017	3	LC 6550	C04734	447	Phosphoribosyl formamidocarboxamide		G	From IMP decylclized. H2O loss. Label makes sense			13C-Glucose										13C-Glucose
124.992	13	7.13974	2	LC 6550	C05123	493	2-Hydroxyethanesulfonate		B	Not clear where this could come from	No Label										No Label
851.161	16.2	14.716	3	LC 6550	C05231	480	L-3-aminobutyryl-CoA		G	Lysine degradation but this also utilizes Ac-CoA. So labelling makes sense					13C-Acetate						Not Present
144.03	8.88199	9.2	3	LC 6550	C05572	147	4-Oxoglutaramate		G	From glutamate. Formimino-glutamate		13C-Amino Acid Mix									Not Present
246.063	16.6044	14.6	3	LC 6550	C05931	164	N-Succinyl-L-glutamate		G	Label makes sense. Glutamate to arginine pathway?		13C-Amino Acid Mix		13C-Glutamine							No Label
149.046	ND	13.8877	3	LC 6550	C06115	363	alpha-L-arabinofuranose		B	Unlikely	No Label										No Label
277.217	3.5	4.05455	2	LC 6550	C06427	423	alpha-linolenate		G	Probable	No Label										No Label
179.056	14.1	12.7739	4	LC 6550	C06464	382	alpha-D-altrose		B	Unlikely	No Label										No Label
193.035	17.92	16.593	2	LC 6550	C06473	384	2-keto-D-Gluconic acid		G	Possible	No Label										No Label
594.204	14.5	13	3	LC 6550	C06767	469	ferriprotoporphyrin IX		G	Possible		No Label	13C-Glucose								No Label
163.061	13.5	12.5	2	LC 6550	C07326	494	1-5-Anhydrosorbitol		G	From Sorbitol dervied from glucose			13C-Glucose										13C-Glucose
416.028	15.0462	15.8	3	LC 6550	C11038	188	2--Deoxy-5-hydroxymethylcytidine-5--diphosphate		G	Possible. Dervied from dCMP but it isn't clear if this is a viral specific metabolic reaction		13C-Amino Acid Mix	13C-Glucose							13C-Bicarbonate	No Label
320.093	15.8388	13.9	2	LC 6550	C11347	91	S-Methyl GSH		G	Another GSH derivative		13C-Amino Acid Mix									No Label
223.133	3.7	4.12345	4	LC 6550	C11512	396	(-)-jasmonic acid methyl ester		G	Pathway reported previously	No Label										No Label
303.084	19.1773	16.8	2	LC 6550	C12270	89	N-acetyl-Aspartyl-glutamate		G	Yes this goes towards N-Asp-Glt-Glt synthesis (NAAG to NAAG2) water pump nueropeptide		13C-Amino Acid Mix	13C-Glucose	13C-Glutamine	13C-Acetate						Not Present
187.108	16.8	14.4476	2	LC 6550	C12989	491	Acetyllysine		G	Sure. Acetylation of lysine. No clear function/pathway though		13C-AA									No Label
295.226	3.5	4.17496	4	LC 6550	C14826	429	12-13(S)-epoxylinolenate		G	a-linoleic acid metabolism	No Label										No Label
364.082	19.35	16.8583	3	LC 6550	C14862	228	2-S-Glutathionyl acetate		G	Sure. Another GSH derivative			13C-Glucose								Not Present
350.103	ND	9.93996	3	LC 6550	C14875	242	S-(2-Hydroxyethyl)glutathione		G	Sure. Another GSH derivative			13C-Glucose		13C-Acetate						No Label
160.098	14.7	12.6302	2	LC 6550	C15025	486	Carnitine		G	Carnitine cycling seems present	No Label												13C-Glucose
204.088	13.75	12.6489	3	LC 6550	C15480	230	N-Acetyl-D-fucosamine		G	Not part of any clear pathway but seems plausible													13C-Glucose
216.135	18.2	16.0943	3	LC 6550	C15699	390	Gamma-glutamyl-L-putrescine		G	Bypass from putrescine to 4-aminobutanoate		13C-Amino Acid Mix									Not Present
231.098	16.3	14.4432	3	LC 6550	C15767	406	4-(glutamylamino) butanoate		G	Bypass from putrescine to 4-aminobutanoate. Second step from glut-putrescine			13C-Glucose	13C-Glutamine							No Label
177.04	14.1	12.8623	4	LC 6550	C16737	380	5-deoxy-D-glucuronate		G	Interesting it only labels in uRBCs	No Label												13C-Glucose
211.001	17.6664	15.9	3	LC 6550	C17947	157	2-Phosphinomethylmalate		G	Interesting lipid pathway. Other intermediates of the pathway detected			13C-Glucose										13C-Glucose
522.283	3.93309	4.5	2	LC 6550	C18125	125	Lyso PS		G	Clearly Lyso-Phospholipids are present		13C-Amino Acid Mix	13C-Glucose			13C-Serine					No Label
511.303	3.70559	4.1	2	LC 6550	C18126	123	LysoPG(18:0/0:0)		G	Clearly Lyso-Phospholipids are present			13C-Glucose					13C-Glycerol			Not present
			1	GC-MS	C19156	332	2-Phospholactate		G	Previously verified PGP enzyme responsible			13C-Glucose								Not Present
339.29		13.2606	2	6550 IPA	C19426	527	Glycidyl oleate		B	Toxic lipid			13C-Glucose								Not Present
163.061	ND	11.5132	4	LC 6550	C20835	368	alpha;-L-fucose		G	Derived from GDP-fucose breakdown?	No Label										No Label
267.074	17.5	15.5	3	LC 6550	C20934	422	2-keto-3-deoxy-D-glycero-D-galacto-nononic acid		B	Unlikely to be derived from nonanic acid	No Label										No Label
287.052	14.4172	13.1	1	LC 6550	X1	85	Orotidine		G	Not an in-source fragment of Orotidine-5-P. Different RTs. Label makes sense			13C-Glucose	13C-Glutamine						13C-Bicarbonate	No Label
288.12	ND	10.0541	3	LC 6550	X10	240	Ophthalmic acid		G	GSH alternative pathway via succinyl-homoserine		13C-Amino Acid Mix			13C-Acetate							13C-Amino Acid Mix
376.081	ND	13.1142	3	LC 6550	X11	244	S-Pyruvylglutathione		G	Another GSH derivative		13C-Amino Acid Mix	13C-Glucose	13C-Glutamine									13C-Glucose
399.009	ND	16.1494	3	LC 6550	X12	246	Octulose-1,8-bisphosphate		G	Riboneogenesis			13C-Glucose					13C-Glycerol					13C-Glucose
589.518	7.24995	8.24995	2	6550 IPA	X13	529	12-SAHSA		G	Standard lipid mediator			13C-Glucose								Not Present
648.628	13.5238	14.5238	2	6550 IPA	X14	541	N-(15Z-tetracosenoyl)-sphing-4-enine; [M+H]+; Cer(d18:1(4E)/24:1(15Z))		G	Sphinganine lipid metabolism present	No Label										Present
650.644	14.8356	15.8356	2	6550 IPA	X15	544	N-Lignoceroylsphingosine		G	Sphinganine lipid metabolism present	No Label										Present
305.081	12.781	11.6	3	LC 6550	X2	174	gamma-Glutamyl-S-(1-propenyl)cysteine sulfoxide		B	Only found in onions -HMDB		13C-Amino Acid Mix	13C-Glucose	13C-Glutamine	13C-Acetate						Not Present
319.044	19.1796	17	3	LC 6550	X3	177	Octoluse-1-P		G	Riboneogenesis			13C-Glucose										13C-Glucose
319.044	18.806	15.6	3	LC 6550	X4	178	Octoluse-8-P		G	Riboneogenesis			13C-Glucose										13C-Glucose					13C-Glycerol
357.134	17.0646	15.2	3	LC 6550	X5	182	2-Phenylaminoadenosine		B	Not a real metabolite		13C-Amino Acid Mix		13C-Glutamine							No Label
187.072		10.4769	3	LC 6550	X6	226	N&alpha;-Acetyl-L-glutamine		B	Doesn't label with glutamine			13C-Glucose								Not Present
542.213	12.4	11.3892	3	LC 6550	X7	229	Cys Phe Phe Gln		B	Unclear why no 13C-AA label			13C-Glucose								Not Present
156.067	ND	14.631	3	LC 6550	X8	236	N-ACETYLPROLINE		G	Labelling makes sense		13C-Amino Acid Mix		13C-Glutamine								13C-Amino Acid Mix
223.206	ND	4.59508	3	LC 6550	X9	238	3,7,11-Trimethyl-6E,10-dodecadien-1-ol		B	Fragment. Label does not fit		13C-Amino Acid Mix			13C-Acetate			13C-Glycerol			No Label
128.035	11.82	11	3	LC 6550	X10		Pyroglutamic acid		G	Label makes sense (both uRBC and iRBC label)
