# Supplementary material for: Non‐canonical metabolic pathways in the malaria parasite detected by isotope‐tracing metabolomics
Source: Mol Syst Biol. 2021 Apr 6;17(4):e10023. doi: 10.15252/msb.202010023 (PMC8022201; doi:10.15252/msb.202010023)
Supplement: Supplementary file 5 — Dataset EV3 [file MSB-17-e10023-s010.xlsx]

## Sheet: Polar Metabolite Pool Size
Duplicates removed (GC ID retained)						iRBC / uRBC
Metabilte #	medMz	medRt	compound	compoundId	HMDB	AV	SD	-log10(p)		Increased in iRBC
1	264.951	17.7998	2-3-Bisphosphoglycerate	C01159	HMDB0001294	-8.64398	1.24176	-1.51047
2	249.055	12.3066	Gamma-Glutamylcysteine	C00669	HMDB0001049	-8.38743	0.248286	-4.59517
3	338.988	17.9491	fructose-1-6-bisphosphate	C00354	HMDB0001058	-6.91564	1.34055	-1.82275
4	160.098	12.6755	Carnitine	C15025	HMDB0000062	-6.01175	0.335714	-4.80548
5	204.088	12.6692	N-Acetyl-D-fucosamine	C15480	NA	-5.99345	0.15292	-5.21965
6	248.032	14.6766	Pyridoxine 5--phosphate	C00627	HMDB0001319	-5.47774	0.568553	-2.74719
7	146.045	10.5236	L-threo-3-Methylaspartate	C03618	METPA0417	-5.3684	1.10582	-3.28261
8	181.072	13.9125	Mannitol	C00392	HMDB0000765	-4.79027	0.296484	-4.74899
9	181.072	13.9125	Sorbitol	C00794	HMDB0000247	-4.79027	0.296484	-4.74899
10	186.055	8.69863	Indoleacrylic acid	C00331	HMDB0000734	-4.73073	0.58608	-3.93558
11	GC	XXXX	D-Glucuronic acid	C00191	HMDB0000127	-4.59699	2.07563	-5.65311		Decreased in iRBC
12	220.05	13.9444	L-Histidinol phosphate	C01100	METPA0128	-4.54824	0.367022	-5.45354
14	319.044	16.8095	Octoluse-1-P	Octoluse-1-P	NA	-4.40543	0.2846	-3.105
15	267.073	15.4601	2-keto-3-deoxy-D-glycero-D-galacto-nononic acid	C20934	HMDB0000425	-4.16618	0.29662	-4.91151
16	236.077	13.2603	Dyspropterin	C03684	HMDB0001195	-4.14943	0.130294	-5.90134
17	144.067	12.592	(S)-5-amino-3-oxohexanoate	C03656	HMDB0012131	-4.08557	0.570071	-3.80429
18	346.056	14.5273	AMP	C00020	HMDB0000045	-4.00466	0.534827	-3.70397
19	179.056	13.8439	alpha-D-Glucose	C00267	HMDB0003345	-3.97931	0.185339	-4.39891
20	179.056	13.8439	D-Galactose	C00124	HMDB0000143	-3.97931	0.185339	-4.39891
21	163.061	11.5923	alpha;-L-fucose	C20835	NA	-3.9374	0.916576	-3.58151
22	168.991	16.1243	Glyceraldehyde-3-phosphate	C00661	HMDB0001112	-3.92923	0.964637	-1.86921
23	112.041	9.24921	S-1-Pyrroline-5-carboxylate	C03912	HMDB0001301	-3.84719	1.42315	-1.16548
24	207.051	11.827	dihydrolipoate	C02147	HMDB0012210	-3.77848	0.547041	-3.18658
25	177.04	12.8729	2-Keto-3-deoxy-D-gluconic acid	C00204	METPA0016	-3.74934	0.152178	-5.27864
26	177.041	12.9163	L-galactono-1-4-lactone	C01115	METPA0133	-3.74614	0.151188	-5.27731
27	163.061	12.6125	1-5-Anhydrosorbitol	C07326	HMDB0002712	-3.69122	0.267481	-3.93145
28	195.051	14.3247	Gluconate	C00257	HMDB0000625	-3.62247	0.770179	-3.43558
29	GC	XXXX	D-Fructose-1-phosphate	C01094	HMDB0001076	-3.60708	2.89872	-3.47725
30	472.161	13.8709	10-Formyltetrahydrofolate	C00234	HMDB0000972	-3.51967	1.00106	-2.29724
31	149.045	12.8922	Ribose	C00121	HMDB0000283	-3.50097	0.173995	-4.83531
32	GC	XXXX	2,3-Bisphospho-D-glycerate	C00236	HMDB0001270	-3.46226	1.13032	-6.27579
33	160.062	15.5405	Aminoadipic acid	C00956	HMDB0000510	-3.45336	0.421913	-4.02328
34	154.062	14.7276	D-Histidine	C00135	HMDB0000177	-3.44269	0.828244	-2.55633
35	319.043	15.5741	Octoluse-8-P	Octoluse-8-P	NA	-3.4013	0.273921	-3.48868
36	458.181	12.1077	5-methyl-tetrahydrofolate	C00440	HMDB0001396	-3.36094	0.857396	-1.8843
37	264.952	18.6472	1-3 Bisphosphoglycerate / 2-3-Bisphosphoglycerate	C00236	HMDB0001385	-3.35825	0.879306	-2.9843
38	177.041	13.6097	3-Keto-beta-D-galactose	C05394	HMDB0003391	-3.33916	0.294387	-4.16814
39	GC	XXXX	DHAP	C00111	HMDB0001473	-3.33213	1.64008	-2.09832
40	177.041	13.5814	5-deoxy-D-glucuronate	C16737	HMDB0000201	-3.30492	0.204847	-4.40069
41	202.108	9.7448	L-Acetylcarnitine	C02571	HMDB0006873	-3.26366	0.310897	-3.85221
42	259.022	18.1432	D-Tagatose 6-phosphate	C01097	HMDB0001076	-3.26109	1.02036	-1.71715
43	259.023	15.6424	alpha-D-mannose 1-phosphate	C00636	HMDB0000214	-3.24422	0.266514	-3.38432
44	259.023	15.6424	Fructose-1-P	C01094	HMDB0006330	-3.24422	0.266514	-3.38432
45	131.083	20.2463	L-Ornithine	C00077	HMDB0000214	-3.18188	0.769531	-1.7291
46	399.01	16.0809	Octulose-1-8-bisphosphate	Octulose-1-8-bisphosphate	HMDB0000512	-3.1526	0.660158	-1.86292
47	206.082	6.27637	Acetylphenylalanine	C03519	HMDB0000512	-3.15112	0.700907	-2.81326
48	179.056	12.8098	alpha-D-altrose	C06464	HMDB0001068	-3.13172	0.227126	-5.00327
49	289.033	16.5561	Sedoheptulose-7-phosphate	C05382	HMDB0001562	-3.10949	0.465486	-2.37818
50	472.156	12.2317	5-formyl-tetrahydrofolate	C03479	HMDB0000267	-3.09726	0.440399	-3.21693
51	GC	XXXX	D-(+)-Glucose	C00267	HMDB0003345	-3.06506	2.53726	-7.75923
52	165.04	13.8526	D-Ribonate	C01685	HMDB0001392	-3.0058	0.10667	-4.60523
53	136.041	11.3666	p-Aminobenzoic acid	C00568	HMDB0000258	-2.98667	0.957172	-2.96797
54	341.113	14.6312	Sucrose	C00089	HMDB0000468	-2.93897	0.796716	-3.01708
55	236.078	13.8346	Biopterin	C06313	HMDB0001341	-2.88611	0.395785	-4.05796
56	426.022	15.4217	ADP	C00008	HMDB0001514	-2.84352	0.463917	-2.87359
57	178.072	16.4202	D-Glucosamine	C00329	HMDB0001439	-2.79217	1.30024	-3.32031
58	365.051	15.9679	Phosphoribosyl formamidocarboxamide	C04734	METPA0067	-2.79182	1.3674	-1.89212
59	437.268	4.60661	PA(18:0/0:0)	C00681	HMDB0001383	-2.77109	0.2389	-4.22207
60	380.257	6.74444	sphinganine 1-phosphate	C01120	HMDB0001383	-2.69312	0.593151	-2.00636
61	368.998	18.4673	Sedoheptulose-1-7-bisphosphate	C00447	NA	-2.68879	0.687591	-1.64431
62	189.041	11.6606	Thr-Al	Thr-Al	HMDB0000516	-2.58148	0.474742	-3.42247
64	129.019	13.8515	Itaconic acid	C00490	HMDB0000060	-2.51445	0.334942	-4.04368
65	101.025	13.9162	Acetoacetic acid	C00164	HMDB0000442	-2.48068	0.277825	-3.8534
66	103.04	15.6209	4-hydroxybutyrate	C00989	HMDB0001983	-2.47483	0.185785	-4.35106
67	103.04	15.6209	S-3-hydroxy-isobutyrate	C03197	HMDB0000710	-2.47483	0.185785	-4.35106
68	250.094	15.141	5--deoxyadenosine	C05198	HMDB0000124	-2.45885	0.112497	-5.06535
69	259.022	16.3469	Fructose-6-phosphate	C00085	METPA0131	-2.45303	0.325765	-2.86442
70	259.022	16.3469	Galactose-6-phsphate	C01113	HMDB0000161	-2.45303	0.325765	-2.86442
71	88.0406	14.624	L-Alanine	C00041	HMDB0000161	-2.43124	0.607814	-3.30998
72	103.04	15.6673	3-Hydroxy-2-methylpropanoate	C01188	HMDB0001367	-2.41553	0.1586	-4.36065
73	300.049	15.3834	N-Acetyl-glucosamine 1-phosphate	C04256	HMDB0001473	-2.41017	0.412484	-3.17974
74	168.991	15.8077	dihydroxy-acetone-phosphate	C00111	HMDB0001473	-2.40402	0.130462	-4.19054
75	458.181	12.1252	5-Methyl-THF	C00440	METPA0825	-2.38882	1.03229	-1.64538
77	193.035	16.5308	2-keto-D-Gluconic acid	C06473	HMDB0001369	-2.29163	0.538375	-3.26751
78	GC	XXXX	Tryptophan	C00078	HMDB0000929	-2.29086	2.86222	-0.464957
79	128.035	13.2625	L-1-Pyrroline-3-hydroxy-5-carboxylate	C04281	HMDB0000050	-2.25252	0.0357437	-5.33975
80	103.004	15.1456	Hydroxypyruvic acid	C00168	HMDB0001352	-2.23587	0.215285	-5.62584
81	GC	XXXX	Phosphoenolpyruvate	C00074	HMDB0000263	-2.20852	0.937283	-5.79492
82	376.081	13.0997	S-Pyruvylglutathione	S-Pyruvylglutathione	HMDB0000168	-2.16155	0.667922	-2.24612
83	GC	XXXX	2-Hydroxyglutarate	C01087	HMDB0000606	-2.14784	1.90573	-6.1438
84	129.02	14.3356	Mesaconic acid	C01732	HMDB0001129	-2.14335	0.37755	-3.29229
85	GC	XXXX	D-Sorbitol	C00794	HMDB0000247	-1.93926	2.56865	-2.2303
86	GC	XXXX	D-(-)-Fructose	C02336	HMDB0000660	-1.93283	0.999783	-6.86756
87	220.082	14.4519	N-Acetylmannosamine	C00645	HMDB0000621	-1.9324	1.12969	-1.68803
88	149.046	14.3526	Xylulose	C00310	HMDB0000072	-1.92783	0.387918	-2.85475
89	GC	XXXX	Ornithine	C00077	HMDB0000214	-1.88473	0.998097	-5.83747
90	149.046	14.359	Ribulose	C00309	HMDB0000094	-1.84287	0.409941	-3.21719
91	GC	XXXX	D-Mannitol	C00392	HMDB0000765	-1.84267	2.91584	-2.08567
92	218.104	9.4863	Pantothenic acid	C00864	HMDB0001095	-1.84196	0.215242	-4.29964
93	GC	XXXX	Histidine	C00135	HMDB0000177	-1.58235	4.12138	-2.25903
94	102.056	10.5043	(S)-3-amino-2-methylpropanoate	C03284	HMDB0000092	-1.5677	0.394054	-3.55193
95	588.074	17.6346	GDP-D-fucose	C00325	HMDB0000904	-1.55193	0.336973	-2.44653
96	173.092	13.6784	N-Acetylornithine	C00437	HMDB0000239	-1.53793	0.93778	-1.98207
97	102.056	10.5001	Dimethylglycine	C01026	HMDB0001858	-1.51795	0.469056	-3.40402
98	GC	XXXX	Hypoxanthine	C00262	HMDB0000157	-1.5109	3.41052	-2.40393
99	168.066	8.19651	Pyridoxine	C00314	HMDB0000696	-1.38331	0.238575	-3.31017
100	107.05	4.56741	4-hydroxytoluene	C01468	HMDB0012325	-1.38052	0.233007	-4.54166
101	224.057	12.6423	4-Amino-4-deoxychorismate	C11355	HMDB0001348	-1.36321	0.369169	-2.53176
103	149.046	13.9954	alpha-L-arabinofuranose	C06115	HMDB0001114	-1.2808	0.918253	-0.932402
104	491.323	4.34731	sphingo-myelin	C00550	HMDB0000700	-1.2472	0.545707	-1.96383
105	GC	XXXX	Adenosine	C00212	HMDB0000050	-1.20291	4.80946	-0.339884
106	1032.37	5.83157	Stearoyl-CoA	C00412	HMDB0001354	-1.19486	0.666866	-1.37551
107	89.0245	14.3777	Hydroxypropionic acid	C01013	HMDB0000292	-1.15584	0.364851	-2.79007
108	261.038	15.719	Sorbitol 6-phosphate	C01096	HMDB0001123	-1.06242	0.276324	-2.83231
109	455.154	15.7556	5-10-Methenyltetrahydrofolic acid	C00445	METPA0228	-1.05887	0.281136	-2.57424
110	151.026	12.0946	Xanthine	C00385	HMDB0010715	-1.05853	1.52748	-0.761738
111	136.041	4.94863	2-Aminobenzoic acid	C00108	HMDB0000630	-1.05208	0.30048	-2.98214
112	128.036	11.1052	4-Oxoproline	C01877	HMDB0000126	-0.948496	0.352151	-2.2525
113	134.061	5.25591	2-Phenylacetamide	C02505	HMDB0010715	-0.890761	0.429244	-2.11821
114	GC	XXXX	Glutathione	C00051	HMDB0000125	-0.883385	5.59998	-0.205814
115	171.006	15.5155	Glycerol-1-phosphate	C00623	METPA1027	-0.873813	0.169619	-3.2208
116	171.006	15.5155	sn-Glycerol 3-phosphate	C00093	HMDB0001264	-0.873813	0.169619	-3.2208
119	173.01	15.5134	Dehydroascorbic acid	C00425	HMDB0001264	-0.809926	0.214516	-2.90828
120	215.033	14.3257	2-C-Methyl-D-erythritol 4-phosphate	C11434	HMDB0000229	-0.797499	0.678905	-1.04248
121	147.066	8.00787	Mevalonic acid	C00418	HMDB0000098	-0.795273	0.743152	-1.25662
122	GC	XXXX	D-(+)-Xylose	C00181	HMDB0000098	-0.770602	0.801472	-2.90037
123	GC	XXXX	Glycine	C00037	HMDB0000123	-0.744202	0.67282	-3.49967
124	287.051	13.1418	Orotidine	Orotidine	HMDB0000788	-0.595079	0.279867	-2.3329
125	GC	XXXX	D-Gluconic acid	C00257	HMDB0000625	-0.594189	1.80699	-0.432955
126	333.051	14.6174	nicotinamide mononucleotide	C00455	HMDB0000250	-0.590554	0.199573	-2.53673
127	GC	XXXX	myo-Inositol	C00137	HMDB0000211	-0.581591	0.752121	-2.48304
128	GC	XXXX	D-Galactitol	C01697	HMDB0000107	-0.576619	3.86861	-0.266076
129	221.062	9.18823	L-Cystathionine	C02291	HMDB0000167	-0.563343	0.268651	-2.25399
130	379.028	16.0738	Urate D-ribonucleotide	C03312	HMDB0000719	-0.558061	0.604533	-1.32827
131	GC	XXXX	Methionine	C00073	HMDB0000696	-0.543861	0.886217	-1.88554
132	836.543	3.72505	PS-Lipid	C02737	HMDB0000538	-0.539243	0.45617	-1.51163
133	176.936	16.3295	Pyrophosphate	C00013	HMDB0000935	-0.47461	0.322781	-1.61864
134	96.9696	16.3263	Phosphate	C00009	HMDB0001429	-0.462511	0.295228	-1.6943
135	223.206	4.47015	3-7-11-Trimethyl-6E-10-dodecadien-1-ol	3-7-11-Trimethyl-6E-10-dodecadien-1-ol	HMDB0000887	-0.448216	0.362074	-1.05242
136	174.088	15.7881	L-Citrulline	C00327	HMDB0003337	-0.445743	0.443942	-1.09092
137	118.051	14.6011	L-Homoserine	C00263	HMDB0000719	-0.443782	0.624956	-1.01057
139	199.17	4.17634	Dodecanoic acid	C02679	HMDB0003903	-0.426097	0.27375	-1.87121
140	505.988	16.2533	ATP	C00002	METPA1170	-0.425401	0.355751	-1.43627
141	579.026	18.7268	Uridine diphosphate glucuronic acid	C00167	HMDB0000791	-0.40428	0.394362	-1.41769
142	594.209	13.1599	Glu Met Met Trp	Glu Met Met Trp	HMDB0000806	-0.39822	0.204836	-2.18876
143	GC	XXXX	Serine	C00065	HMDB0000187	-0.397028	0.774103	-1.52083
144	594.209	13.1573	ferriprotoporphyrin IX	C06767	HMDB0011111	-0.389208	0.194255	-2.19117
145	611.144	17.6907	Glutathione disulfide	C00127	HMDB0003337	-0.384731	0.289058	-1.10637
146	331.049	15.2895	dIMP	C06196	HMDB0000482	-0.344137	0.374728	-1.32815
147	223.133	4.08387	(-)-jasmonic acid methyl ester	C11512	HMDB0006529	-0.332292	0.480029	-0.635983
148	124.992	7.07449	2-Hydroxyethanesulfonate	C05123	HMDB0000107	-0.323988	1.08102	-0.252886
149	364.082	16.7415	2-S-Glutathionyl acetate	C14862	HMDB0001405	-0.284494	0.321064	-1.17557
150	286.202	4.80516	octanoate	C02838	HMDB0000482	-0.282933	0.521617	-0.495552
151	227.201	4.18428	Tetradecanoic acid	C06424	HMDB0000220	-0.282544	0.214478	-1.73884
152	130.051	14.5193	5-Aminolevulinic acid	C00430	HMDB0000158	-0.274916	0.192483	-1.76421
153	87.0089	13.8526	malonate semialdehyde	C00222	HMDB0000707	-0.259835	0.115212	-2.39393
154	357.133	15.2795	2-Phenylaminoadenosine	2-Phenylaminoadenosine	HMDB0000205	-0.25229	0.244624	-1.28092
155	143.108	4.8198	Octanoic acid	C06423	HMDB0000211	-0.245028	0.337943	-0.860979
156	1030.35	5.54946	2E-Octadecenoyl-CoA	C16218	HMDB0000687	-0.21169	1.83705	-0.740954
157	GC	XXXX	Isoleucine	C00407	HMDB0000172	-0.206625	0.842892	-0.570226
158	150.971	17.4865	3-Sulfinylpyruvic acid	C05527	HMDB0000162	-0.188546	0.345381	-0.591453
159	602.241	13.1562	Asp Phe His Trp	Asp Phe His Trp	HMDB0006248	-0.165836	0.173064	-1.0885
160	255.233	3.98397	Palmitic acid	C00249	HMDB0001322	-0.149888	0.256914	-0.829863
161	180.066	13.161	DL-Tyrosine	C00082	METPA0344	-0.145758	0.194429	-0.900336
162	179.035	12.2398	4-hydroxyphenylpyruvate	C01179	HMDB0001401	-0.139528	0.241299	-0.456969
163	163.04	13.1684	phenylpyruvate	C00166	METPA0369	-0.125045	0.263436	-0.527853
166	163.04	13.1673	2-hydroxycinnamic acid	C01772	HMDB0000127	-0.115835	0.245984	-0.524957
167	GC	XXXX	Proline	C00148	HMDB0000162	-0.0312537	0.823131	-0.0271827
169	202.06	10.3845	gamma-L-Glutamyl-D-alanine	C03740	HMDB0000125	0	0	#DIV/0!
170	1030.35	5.73383	Oleyl-CoA	C00510	HMDB0003646	0.00411543	0.735429	-0.146306
171	164.037	13.7656	Methionine sulfoxide	C02989	HMDB0000067	0.0108761	0.750746	-0.0806037
172	GC	XXXX	Citrate	C00158	HMDB0000094	0.0249338	0.975427	-0.00541429
173	253.012	8.23801	Shikimate 3-phosphate	C03175	HMDB0000641	0.0347368	0.3168	-0.0387176
174	164.072	10.283	D-Phenylalanine	C00079	HMDB0001078	0.0471054	0.273722	-0.0112295
175	147.044	10.2857	4-Hydroxycinnamyl aldehyde	C05608	HMDB0003229	0.0615853	0.259256	-0.111879
176	GC	XXXX	D-(+)-Mannose	C02209	NA	0.0805543	3.99838	-0.487803
177	295.226	4.07963	12-13(S)-epoxylinolenate	C14826	HMDB0000044	0.095592	0.351543	-0.203732
178	GC	XXXX	Cysteine	C00097	HMDB0000574	0.0970537	1.11044	-0.276809
179	384.19	22.4947	Ala Ala Pro Gln	Ala Ala Pro Gln	HMDB0001370	0.0970759	0.888327	-0.0432134
180	GC	XXXX	Leucine	C00123	HMDB0000687	0.101173	0.698924	-0.358467
182	113.035	15.3673	N-Methylhydantoin	C02565	HMDB0000148	0.107607	0.261179	-0.26272
183	385.346	4.29804	Cholesterol	C00187	HMDB0000067	0.115143	0.426251	-0.214676
184	101.025	15.5901	2-Oxobutanoate	C00109	HMDB0000618	0.120024	0.535337	-0.253416
185	145.062	15.1014	L-Glutamine	C00064	METPA0190	0.127643	0.157097	-0.855989
186	286.202	4.81026	L-Octanoylcarnitine	C02838	HMDB0001128	0.127716	0.942762	-0.179192
187	GC	XXXX	D-Ribulose-5-phosphate	C00199	HMDB0000618	0.135773	0.916266	-0.0917931
188	253.217	4.11389	9Z-Hexadecenoic acid	C08362	HMDB0001245	0.13947	0.11352	-1.48332
190	175.025	15.6181	Ascorbic acid	C00072	HMDB0000290	0.146611	0.218617	-0.679784
191	GC	XXXX	Glycerol-3-phosphate	C00093	HMDB0000126	0.200817	1.56614	-0.119674
192	GC	XXXX	Guanine	C00242	HMDB0000132	0.209643	2.83665	-0.609143
193	189.088	17.9719	LL-2-6-Diaminopimelate	C00666	HMDB0001370	0.234864	0.575297	-0.439833
194	334.055	4.62156	7-8-dihydroneopterin phosphate	C05925	NA	0.258001	0.304953	-0.97492
195	GC	XXXX	Octadecanoic acid	C01530	HMDB0000827	0.28263	1.93123	-0.212797
196	146.046	15.3032	DL-Glutamate	C00025	HMDB0001011	0.302636	0.137726	-2.92913
197	228.099	14.9713	Asparaginyl-Proline	Asparaginyl-Proline	HMDB0000134	0.308688	0.259003	-1.70501
198	GC	XXXX	D-Erythrose	C01796	HMDB0002649	0.344891	1.78189	-0.355094
199	114.02	15.443	Maleamate	C01596	HMDB0000883	0.351347	0.341422	-1.34414
200	228.027	16.0994	5-Phosphoribosylamine	C03090	HMDB0002520	0.378208	0.620208	-0.591283
201	128.036	15.3042	Pyroglutamic acid	C01879	HMDB0034014	0.378652	0.157655	-3.44091
202	295.227	4.15875	13S-HODE	C14762	HMDB0001117	0.37957	0.692668	-0.445327
203	386.015	14.9223	dCDP	C00705	HMDB0000139	0.379604	0.285047	-1.96639
204	102.056	15.3014	4-Aminobutyric acid	C00334	HMDB0000123	0.386518	0.15152	-3.65524
205	606.074	15.5141	UDP-N-acetyl-D-glucosamine	C00043	HMDB0000132	0.38716	0.213533	-2.88193
206	262.087	14.9587	Asparaginyl-Methionine	Asparaginyl-Methionine	HMDB0000943	0.387341	0.318674	-1.87723
207	177.036	14.9684	Cysteinylglycine	C01419	HMDB0000157	0.390879	0.144791	-3.315
209	GC	XXXX	D-Ribose-5-phosphate	C00103	HMDB0001586	0.431124	0.803359	-1.41186
210	472.107	14.9191	CMP-trimethyl-aminoethylphsphonate	C05674	HMDB0001193	0.441273	0.213549	-3.17433
211	455.182	11.027	Asp Glu Pro Pro	Asp Glu Pro Pro	HMDB0001554	0.441742	0.80319	-0.577359
212	400.031	14.9151	5-Methyldeoxycytidine diphosphate	C04187	HMDB0000014	0.449075	0.248869	-2.93333
213	834.136	16.3568	Methacrylyl-CoA	C03460	METPA0159	0.449635	0.52409	-1.03848
214	GC	XXXX	Glycerol-2-phosphate	C02979	HMDB0002520	0.458295	1.6368	-0.227383
216	GC	XXXX	D-Fructose-6-phosphate	C00085	HMDB0000124	0.47704	2.9347	-0.0051145
217	GC	XXXX	5-Oxo-proline	C01879	HMDB0000267	0.485699	0.649074	-3.07356
218	GC	XXXX	Phenylalanine	C00079	HMDB0000159	0.511432	0.934609	-1.71401
220	GC	XXXX	3-Phosphoglycerate	C00197	NA	0.533043	0.806943	-1.56605
221	285.041	18.4091	2--hydroxygenistein	C12134	HMDB0000052	0.545276	1.59351	-0.281741
222	401.079	9.63307	4-Phosphopantothenoylcysteine	C04352	HMDB0001117	0.546947	1.20887	-0.338291
223	105.019	12.7815	Glycerate	C00258	HMDB0001487	0.557171	0.359931	-2.00368
224	GC	XXXX	Threonine	C00188	HMDB0000167	0.558195	0.804683	-2.55662
225	GC	XXXX	Asparagine	C00152	HMDB0000168	0.583156	1.15507	-1.55867
226	GC	XXXX	Thymine	C00178	HMDB0000262	0.5971	1.23653	-1.83131
227	GC	XXXX	Glutamate	C00025	HMDB0000148	0.604433	0.876131	-2.58087
228	135.03	13.3234	Threonate	C01620	HMDB0000943	0.613517	0.162987	-3.58906
229	GC	XXXX	2-Phospho-D-glycerate	C00631	HMDB0003391	0.623785	0.851642	-2.20448
230	GC	XXXX	Uracil	C00106	HMDB0000300	0.648191	1.17714	-2.29925
231	319.229	3.91309	5S-HETE	C04805	HMDB0011134	0.657794	0.207312	-2.60963
232	156.067	14.6405	N-ACETYLPROLINE	N-ACETYLPROLINE	NA	0.667656	0.363929	-2.5578
233	335.221	5.23521	5S-HPETE	C05356	HMDB0003876	0.669566	1.15557	-0.613431
234	363.034	16.0834	XMP	C00655	HMDB0001209	0.690617	0.470949	-1.49644
235	226.083	10.6633	Deoxycytidine	C00881	METPA1226	0.702228	0.356031	-2.87058
236	353.049	6.13898	5-amino-6-(5-phospho-D-ribosylamino)uracil	C01268	METPA0266	0.712015	0.149399	-4.20448
237	173.104	22.2591	Arginine	C00062	HMDB0003351	0.73891	0.266921	-4.45014
239	127.113	4.14368	octanal	C01545	HMDB0000673	0.789569	1.46757	-0.787393
240	281.249	3.92183	Oleate	C00712	HMDB0001406	0.862531	0.153262	-4.57529
241	GC	XXXX	D-Mannose-6-phosphate	C00275	HMDB0001078	0.877434	1.53589	-1.85664
242	277.217	3.93126	alpha-linolenate	C06427	HMDB0000089	0.961268	0.230748	-2.7953
243	619.302	22.3455	Pro Arg Trp Tyr	Pro Arg Trp Tyr	HMDB0001121	0.972426	0.901858	-1.34764
244	GC	XXXX	Valine	C00183	HMDB0000883	0.984223	1.34392	-3.39518
245	289.115	17.1415	ARGININO-SUCCINATE	C03406	HMDB0000302	0.985096	0.347164	-3.99834
246	695.543	3.759	2-Octaprenyl-3-methyl-6-methoxy-14-benzoquinone	C05814	NA	1.00839	0.766416	-1.72163
247	664.117	13.972	NADH	C00004	HMDB0001316	1.04657	0.3226	-4.29018
248	GC	XXXX	cis-Aconitic acid	C00417	HMDB0000072	1.04763	2.11324	-2.52096
249	173.009	18.0057	(cis)-aconitate	C00417	HMDB0000175	1.05747	0.938994	-1.31949
250	422.087	18.4067	S-(2-Succinyl)glutathione	S-(2-Succinyl)glutathione	HMDB0000224	1.10011	0.270295	-3.56059
251	258.039	15.9573	Glucosamine-1P	C06156	HMDB0003834	1.10348	0.710349	-2.13286
252	GC	XXXX	Cytosine	C00380	HMDB0000630	1.10836	1.35803	-2.35842
253	288.12	14.2056	Al-Al-Glu	Al-Al-Glu	HMDB0000226	1.11049	0.407251	-3.05972
254	174.042	15.1137	N-Acetyl-aspartate	C01042	HMDB0000812	1.11936	0.204678	-5.54754
255	1004.34	5.898	Palmityl-CoA	C00154	HMDB0001338	1.12885	0.653074	-2.14619
256	GC	XXXX	Citrulline	C00327	HMDB0000904	1.1612	1.25902	-3.85819
257	259.13	11.9127	L-gamma-glutamyl-L-Leucine	L-gamma-glutamyl-L-Leucine	HMDB0001271	1.16514	0.273967	-6.09599
258	559.274	22.2572	Lys Met Pro Trp	Lys Met Pro Trp	HMDB0012230	1.17303	0.703261	-2.54787
260	319.227	4.50802	15S-15-Hydroxy-5811-cis-13-trans-eicosatetraenoate	C04742	HMDB0000195	1.22246	2.34491	-0.571875
261	175.047	15.1272	Allantoate	C00499	METPA0487	1.24195	0.841941	-1.39441
262	604.069	18.4626	GDP-L-galactose	C02280	HMDB0001201	1.24518	0.294073	-4.86726
263	604.069	18.252	GDP-L-gulose	C15925	HMDB0001346	1.24518	0.294073	-4.86726
264	604.069	18.2531	GDP-glucose	C00394	HMDB0002329	1.25267	0.285411	-4.75228
265	604.069	18.2531	GDP-mannose	C00096	HMDB0001064	1.25267	0.285411	-4.75228
266	279.233	4.05455	Linoleate	C01595	HMDB0000673	1.27147	0.150292	-4.02611
267	214.049	15.6217	sn-glycero-3-Phosphoethanolamine	-	METPA0497	1.30676	0.337961	-6.14712
268	GC	XXXX	Nicotinamide	C00153	HMDB0001406	1.32838	3.57502	-0.210251
269	442.148	16.4603	Dihydrofolic acid	C00415	HMDB0001056	1.3318	0.529771	-2.06517
270	242.079	14.4034	Cytidine	C00475	METPA0695	1.34165	0.542012	-2.86393
271	300.049	15.6049	N-Acetyl-D-mannosamine 6-phosphate	C04257	HMDB0003571	1.3671	0.196393	-5.47673
272	565.047	16.5801	UDP-D-galactose	C00052	HMDB0000244	1.37633	0.346631	-5.00803
273	565.047	16.5801	UDP-D-glucose	C00029	HMDB0001532	1.37633	0.346631	-5.00803
274	429.058	15.7524	CMP-2-aminoethylphosphonate	C05673	HMDB0001520	1.43907	0.263379	-5.68125
275	229.012	15.59	D-Ribose 1-phosphate	C00620	METPA0497	1.46186	0.335808	-5.12796
276	275.017	17.1621	6-Phospho-D-gluconate	C00345	METPA0332	1.47467	0.391542	-5.09752
277	GC	XXXX	Alanine	C00041	HMDB0000161	1.48518	0.954656	-6.18785
278	347.04	15.8861	IMP	C00130	HMDB0000033	1.51961	0.266912	-5.14329
279	GC	XXXX	Aspartate	C00049	HMDB0000191	1.52432	0.84611	-8.00193
280	868.995	19.1567	P1P4-Bis5-xanthosyl tetraphosphate	C04392	HMDB0001132	1.54294	0.311473	-3.08419
281	GC	XXXX	Tyrosine	C00082	HMDB0000158	1.54483	1.61288	-3.81906
282	229.012	15.5495	D-Xylulose 5-phosphate	C00231	HMDB0001031	1.56022	0.216237	-5.76471
283	229.012	15.5495	Ribose-1-Phosphate	C00620	HMDB0001414	1.56022	0.216237	-5.76471
284	132.03	15.5337	L-Aspartate	C00049	HMDB0001213	1.63893	0.113045	-7.19058
285	GC	XXXX	Adenine	C00147	HMDB0000034	1.65925	0.828123	-4.28938
286	519.264	11.9571	Asp Lys Lys Met	Asp Lys Lys Met	HMDB0001494	1.67659	0.224506	-3.89629
287	320.093	13.7345	S-Methyl GSH	C11347	NA	1.70158	0.266306	-6.55786
288	681.523	3.69501	3-octaprenyl-4-hydroxybenzoate	C05809	HMDB0001211	1.71616	0.61325	-2.73048
289	323.029	16.6241	Pseudouridine 5--phosphate	C01168	HMDB0000217	1.74705	0.389029	-3.56795
290	216.135	16.0308	Gamma-glutamyl-L-putrescine	C15699	HMDB0001314	1.75979	0.426039	-2.77269
291	194.069	11.2859	6-hydroxymethyl-7-8-dihydropterin	C01300	NA	1.82723	0.637543	-1.93034
292	267.075	11.08	Inosine	C00294	HMDB0000121	1.86453	0.4142	-5.12849
293	222	14.815	4-Methyl-5-2-phosphooxyethylthiazole	C04327	HMDB0000252	1.87297	0.344486	-3.30059
294	586.058	17.3178	GDP-4-Dehydro-6-deoxy-D-mannose	C01222	HMDB0001480	1.91503	0.237906	-3.78415
295	442.016	18.0354	GDP	C00035	HMDB0001201	1.9381	0.669496	-2.21364
296	442.016	17.849	Guanosine diphosphate	C00035	HMDB0000012	1.9381	0.669496	-2.21364
297	GC	XXXX	Oxalic acid	C00209	HMDB0002329	2.00698	2.44337	-1.80032
298	1028.34	7.71248	Linoleoyl-CoA	C02050	MA3TEM037	2.03889	0.25198	-3.34393
299	259.022	17.1115	Glucose-6-phosphate	C00092	HMDB0001321	2.09267	0.288835	-4.54202
300	GC	XXXX	D-myo-Inositol-3-phosphate	C04006	HMDB0000213	2.1419	3.4185	-1.28071
301	527.308	21.3821	Arg Thr Arg Pro	Arg Thr Arg Pro	HMDB0000218	2.1533	2.23634	-1.01939
302	249.055	14.8283	gamma-L-Glutamyl-L-cysteine	C00669	METPA1105	2.21608	0.300642	-6.33055
303	851.162	14.6886	L-3-aminobutyryl-CoA	C05231	HMDB0000187	2.26876	0.201328	-4.45647
304	588.239	8.47742	Glu Gln Gln Trp	Glu Gln Gln Trp	HMDB0001311	2.31944	0.584891	-4.03438
305	144.067	14.6723	2-Keto-6-aminocaproic acid	C05825	HMDB0012151	2.32102	0.535969	-4.31949
306	948.275	8.39569	Lauroyl-CoA	C01832	HMDB0012177	2.42849	1.23658	-2.55049
307	489.993	15.7934	dATP	C00131	HMDB0001532	2.48451	0.356316	-2.60029
309	GC	XXXX	Cadaverine	C01672	HMDB0002322	2.51109	1.28525	-9.27965
310	375.129	8.48951	Riboflavin	C00255	HMDB0000446	2.58221	0.264147	-5.77972
311	455.096	12.4854	Flavin Mononucleotide	C00061	HMDB0001520	2.59228	0.608148	-4.24296
312	452.278	4.82935	PE(16:0/0:0)	C04438	HMDB0001274	2.63297	0.135499	-4.97846
313	152.995	13.4826	Propanoyl phosphate	C02876	HMDB0001070	2.80867	0.625166	-4.55706
314	188.057	14.6789	N-Acetyl-L-glutamate	C00624	HMDB0001015	2.81258	0.437961	-5.49667
315	GC	XXXX	D-Glucose-6-phosphate	C00668	HMDB0001401	2.82207	2.14702	-3.40843
316	GC	XXXX	pyruvate	C00022	HMDB0000243	2.82948	0.752721	-9.82227
317	766.107	13.9027	CoA	C00010	HMDB0000254	2.83716	0.392099	-3.15879
318	335.037	15.8134	Nicotinic acid mononucleotide	C01185	HMDB0001132	2.85653	1.152	-2.39441
319	808.118	12.825	Acetyl-CoA	C00024	HMDB0012290	2.90041	0.366044	-6.30169
321	213.017	14.4756	1-Deoxy-D-xylulose 5-phosphate	C11437	HMDB0000271	2.96282	0.382549	-3.82764
322	213.017	14.4756	2-deoxyribose-5-P	C00673	HMDB0001031	2.96282	0.382549	-3.82764
323	GC	XXXX	D-Ribose	C00121	HMDB0000283	3.00615	1.63748	-5.62312
324	138.98	15.8359	Acetylphosphate	C00227	HMDB0001494	3.02216	0.687032	-5.10413
325	597.372	14.4623	Ile Pro Ile Thr Arg	Ile Pro Ile Thr Arg	HMDB0012161	3.02469	0.0855584	-6.44444
326	835.044	16.2125	P1P4-Bis5-adenosyltetraphosphate	C01260	HMDB0000828	3.09096	0.394856	-5.78152
327	743.071	16.9382	NADP+	C00006	HMDB0000245	3.10925	0.287846	-4.00269
328	344.038	13.5062	Cyclic GMP	C00942	HMDB0001314	3.12287	0.755026	-3.982
329	430.16	15.3699	Asp Asn Pro Ser	Asp Asn Pro Ser	HMDB0029433	3.15257	0.179654	-4.86749
330	440.131	16.9028	Folic acid	C00504	HMDB0001248	3.1896	0.341452	-4.08195
331	298.276	4.159	3-Dehydrosphinganine	C02934	HMDB0012289	3.19296	0.168767	-4.02616
332	298.276	4.159	Sphingosine	C00319	HMDB0001066	3.19296	0.168767	-4.02616
333	500.278	4.62988	LysoPE(0:0/20:4)	C04438	HMDB0012204	3.21217	0.156959	-5.44503
334	227.066	14.3864	Deoxyuridine	C00526	HMDB0000963	3.25346	0.845537	-1.5869
335	229.156	6.07212	Isoleucyl-Valine	Isoleucyl-Valine	HMDB0000221	3.27842	0.345468	-3.78515
336	152.995	12.317	Hydroxyacetone phosphate	C03505	HMDB0000262	3.28961	0.684262	-7.29861
337	524.298	4.43068	PS(18:0/0:0)	C18125	HMDB0001273	3.34004	0.12562	-6.37034
338	199	17.118	D-Erythrose 4-phosphate	C00279	HMDB0000536	3.34844	0.672029	-4.75723
339	173.093	10.3962	VD	VD	NA	3.35499	0.329105	-4.65373
340	367.018	17.4873	Orotidine 5-phosphate	C01103	METPA0984	3.38087	0.269806	-4.28296
341	202.073	14.6164	N2-Acetyl-L-aminoadipate	C12986	METPA1105	3.38552	0.531594	-5.04237
342	GC	XXXX	Lactate	C00186	HMDB0000190	3.40857	0.505034	-12.1047
343	89.0244	10.4909	D-Lactic acid	C00256	HMDB0000961	3.42918	0.313815	-3.53702
344	89.0244	10.4909	L-Lactic acid	C00186	HMDB0001227	3.42918	0.313815	-3.53702
345	316.151	11.9524	Leu Glu Gly	Leu Glu Gly	HMDB0001413	3.46785	0.590577	-3.21921
346	716.264	17.4589	5-methyltetrahydropteroyltri-L-glutamate	C04489	HMDB0000929	3.50439	0.429947	-3.06155
347	211.001	15.8412	2-Phosphinomethylmalate	C17947	HMDB0001120	3.51048	0.271453	-4.04241
348	822.137	15.7947	Propionyl-CoA	C00100	HMDB0001347	3.52428	1.01468	-3.73433
349	GC	XXXX	Spermidine	C00315	HMDB0001257	3.52668	1.79244	-2.72374
350	187.108	14.4495	Acetyllysine	C12989	METPA0134	3.58054	0.250449	-4.36586
351	459.07	15.7461	CDP-N-methylethanolamine	C03486	HMDB0004486	3.61202	0.695687	-3.92569
352	401.02	14.978	dTDP	C00363	HMDB0001416	3.61697	0.901964	-1.82512
353	892.219	15.4991	octanoyl-CoA	C01944	HMDB0001070	3.6336	0.107941	-6.08908
354	176.039	8.07481	N-Formyl-L-methionine	C03145	HMDB0002104	3.64697	0.836722	-2.17117
355	686.141	10.5758	Dephospho-CoA	C00882	HMDB0012247	3.66877	0.282417	-3.99141
356	190.054	7.07607	N-Acetyl-L-methionine	C02712	HMDB0011745	3.69899	0.189023	-7.42368
357	GC	XXXX	Fumarate	C00122	HMDB0000134	3.72029	0.745644	-10.978
358	203.104	10.8897	VS	C00107	NA	3.73706	0.72924	-4.9552
359	702.245	11.0652	tetrahydropteroyl tri-L-glutamate	C04144	NA	3.73903	0.206164	-4.82655
360	157.025	11.9893	Dihydroorotate	C00337	HMDB0001397	3.81006	0.359085	-5.20654
361	558.066	15.2213	Phosphoribosyl-AMP	C02741	HMDB0012276	3.85555	0.409967	-4.40076
362	130.052	9.72151	Acetyl-alanine	C00430	HMDB0001259	3.89672	0.513914	-4.87225
363	88.0405	13.8611	Sarcosine	C00213	HMDB0001172	3.91658	0.738944	-5.03845
364	243.062	14.7897	Uridine	C00299	METPA0618	3.93994	0.761515	-5.48652
365	345.142	14.4788	Glu-Al-Gln	Glu-Al-Gln	NA	3.94099	0.423779	-4.10013
366	231.098	14.4567	4-(glutamylamino) butanoate	C15767	HMDB0001521	3.9432	0.239998	-4.12329
367	175.036	16.9298	N-Carbamoyl-L-aspartate	C00438	HMDB0000828	3.96406	0.188064	-4.60609
368	225.087	15.6552	Porphobilinogen	C00931	HMDB0000245	3.97173	0.565617	-5.14312
369	345.142	14.4882	Ala Ala Ala Asp	Ala Ala Ala Asp	HMDB0003335	3.97613	0.396242	-4.37429
370	158.047	14.5939	4-Methylene-L-glutamate	C00651	HMDB0000058	3.97753	1.01333	-6.01595
371	784.148	12.3054	FAD	C00016	HMDB0003178	3.99514	0.190865	-3.90027
373	378.096	13.07	(R)-S-Lactoylglutathione	C03451	HMDB0000295	4.10802	0.235803	-3.21518
374	GC	XXXX	Malate	C00149	HMDB0000156	4.13254	0.732759	-12.1132
375	145.098	21.3274	lysine	C00047	HMDB0000182	4.14852	0.30107	-3.20911
376	170.046	15.1988	Tetrahydrodipicolinate	C03972	HMDB0012289	4.16391	0.807563	-5.51215
377	218.103	15.511	cis-zeatin	C00371	HMDB0012204	4.16547	0.655284	-4.39847
378	259.005	12.8367	S-Methyl-5-thio-D-ribose 1-phosphate	C04188	HMDB0001180	4.18478	0.359787	-3.58611
379	474.263	4.907	LysoPE(0:0/18:3)	C04438	HMDB0011478	4.19065	0.202771	-5.09878
380	744.078	16.9364	NADPH	C00005	HMDB0000221	4.21163	0.895955	-2.40289
381	GC	XXXX	Putrescine	C00134	HMDB0001414	4.23866	0.819177	-10.1509
382	521.982	18.8774	GTP	C00044	HMDB0012267	4.24502	0.584911	-3.83317
383	462.067	18.0583	Succinoadenosine	C03794	HMDB0000061	4.27778	0.384364	-3.40956
384	115.052	14.6923	N-N--Diacetylhydrazine	C16622	NA	4.29481	0.282478	-4.0476
385	416.026	15.7677	2--Deoxy-5-hydroxymethylcytidine-5--diphosphate	C11038	HMDB0001552	4.31414	0.399556	-4.49507
386	216.097	13.1811	Gln-Al	C00107	NA	4.38662	0.756358	-5.54564
387	245.043	13.4901	Glycerophosphoglycerol	C03274	HMDB0001173	4.39883	0.163923	-5.49604
388	112.041	14.5633	1-Pyrroline-5-carboxylic acid	C04322	HMDB0000939	4.41079	0.75941	-4.63834
389	381.124	5.44543	Farnesyl pyrophosphate	C00448	METPA0397	4.43797	1.04377	-2.02281
390	321.049	13.8156	dTMP	C00364	HMDB0000998	4.44894	0.258371	-4.65383
391	487.1	15.7659	CDP-choline	C00307	HMDB0001413	4.45041	0.218462	-4.77812
392	GC	XXXX	2-Oxoglutarate	C00026	HMDB0000208	4.4687	1.48312	-10.5645
393	117.02	15.6077	Succinate	C00042	HMDB0001178	4.5231	0.816607	-3.41096
394	244.998	13.215	dimethylallyl diphosphate	C00235	HMDB0001199	4.54244	0.698139	-3.99276
395	244.998	13.215	Isopentenyl pyrophosphate	C00129	METPA0367	4.54244	0.698139	-3.99276
396	397.13	15.711	S-Adenosyl-L-methionine	C00019	HMDB0001185	4.57798	0.854266	-5.02871
397	218.067	14.4027	O-Succinyl-L-homoserine	C01118	HMDB0000902	4.63127	0.523598	-1.86699
398	449.187	5.33885	Geranylgeranyl-PP	C00353	HMDB0004486	4.63147	0.658442	-4.05595
399	GC	XXXX	Pipecolic acid	C00386	HMDB0000033	4.64822	1.28919	-11.1711
400	321.049	13.8326	thymidine monophosphate	C00364	HMDB0011733	4.70219	0.346557	-3.97639
401	357.089	11.0838	Pantetheine 4--phosphate	C01134	NA	4.71929	0.732974	-4.64596
402	288.12	10.1016	Ophthalmic acid	Ophthalmic acid	HMDB0005765	4.72669	0.466758	-4.0391
403	130.052	13.854	L-Glutamic gamma-semialdehyde	C01165	HMDB0002104	4.73564	0.3075	-5.34731
404	168.03	13.8354	L-2-3-Dihydrodipicolinate	C03340	HMDB0006454	4.76205	0.822862	-5.08241
405	482.191	11.5916	Asn Ser Thr Tyr	Asn Ser Thr Tyr	HMDB0000082	4.79696	0.701712	-5.22832
406	441.167	11.6306	Asp Asp Pro Pro	Asp Asp Pro Pro	NA	4.80424	0.723031	-6.53969
407	350.102	9.96126	S-(2-Hydroxyethyl)glutathione	C14875	NA	4.90228	0.210378	-4.73747
408	384.1	15.2164	S-Inosyl-L-homocysteine	C03431	NA	5.08054	0.331362	-5.05787
409	362.05	17.0073	GMP	C00144	HMDB0001397	5.15904	0.834637	-2.64831
410	382.128	11.4963	Ser Asp Tyr	Ser Asp Tyr	NA	5.20104	0.598693	-5.44886
411	101.025	15.9214	2-Methyl-3-oxopropanoic acid	C00349	HMDB0001172	5.22032	0.350373	-5.97501
412	101.025	15.9214	Succinic acid semialdehyde	C00232	HMDB0003011	5.22032	0.350373	-5.97501
413	144.031	9.27364	4-Oxoglutaramate	C05572	METPA0618	5.23576	0.984938	-3.75908
414	359.168	15.1144	Gly-Glu-Arg	Gly-Glu-Arg	NA	5.28202	1.11746	-5.52271
415	976.305	8.0438	myristoyl-CoA	C02593	HMDB0001564	5.30432	0.878355	-3.48712
416	467.166	12.0776	Ala Cys Glu Phe	Ala Cys Glu Phe	HMDB0001534	5.31052	0.664853	-3.62006
417	145.014	15.9221	a-ketoglutarate	C00026	HMDB0000854	5.35841	0.358658	-5.32532
418	388.183	15.8806	Ala Ala Gln Thr	Ala Ala Gln Thr	HMDB0001565	5.38357	0.834774	-5.03114
419	427.005	17.5047	IDP	C00104	HMDB0000070	5.40343	0.204312	-4.81838
420	328.046	14.7301	cyclic-AMP	C00575	HMDB0000058	5.41916	0.211825	-4.83316
421	559.236	15.0259	Heme	C00032	HMDB0001067	5.48723	0.251458	-4.34346
422	402.009	17.1486	CDP	C00112	HMDB0001546	5.4904	0.673455	-2.61332
423	402.994	16.5372	UDP	C00015	HMDB0001342	5.54776	0.463173	-3.07272
424	GC	XXXX	O-phosphoethanolamine	C00346	HMDB0000224	5.58503	3.33699	-3.74955
425	637.532	3.91809	2-octaprenylphenol	C05810	MA3TEM036	5.60724	0.78402	-3.18118
426	357.177	7.48262	Ala Ala Pro Thr	Ala Ala Pro Thr	HMDB0001016	5.61633	0.707714	-6.9194
427	382.102	14.9756	Ala-Trp-OH	C00107	METPA0718	5.63766	0.977892	-5.03936
428	230.07	13.7122	succinyl-L-glutamate 5-semialdehyde	C05932	HMDB0001180	5.75729	0.739493	-5.24386
429			GABA	C00334	HMDB0000112	5.76282	2.24892	-9.36461
430	273.073	13.6279	Glutamyl-Glutamate	Glutamyl-Glutamate	HMDB0000285	5.76632	1.38963	-3.91682
431	274.141	17.3033	&Epsilon;-(gamma-Glutamyl)-lysine	&Epsilon;-(gamma-Glutamyl)-lysine	NA	5.87046	0.665522	-4.47745
432	390.168	5.23093	Pro Glu Phe	Pro Glu Phe	NA	5.95309	0.591178	-4.22811
433	289.103	13.5444	N-Succinyl-L-L-2-6-diaminopimelate	C04421	HMDB0012267	6.02245	0.533153	-4.17946
434	426.022	14.7511	adenosine-3--5--bisphosphate	C00054	HMDB0000288	6.04513	0.400958	-5.04678
435	460.207	10.1595	Ala Asp Glu Lys	Ala Asp Glu Lys	NA	6.14244	0.496485	-5.15614
436	144.031	11.551	2-Oxoglutaramate	C00940	HMDB0003826	6.19955	0.950918	-6.45752
437	521.203	11.5007	Asp Phe Asn Gln	Asp Phe Asn Gln	NA	6.21301	0.298258	-4.52788
438	522.283	4.4382	Lyso PS	C18125	NA	6.26756	0.202299	-6.96777
439	297.067	7.67694	5-Methylthioadenosine	C00170	HMDB0001173	6.29246	0.121105	-6.03559
440	383.115	13.696	S-Adenosyl-L-homocysteine	C00021	HMDB0000939	6.29418	0.321072	-6.12145
441	126.019	11.5315	2-3-6-Trihydroxypyridine	C03458	0	6.37526	0.735695	-5.12352
442	465.981	17.3291	dCTP	C00458	0	6.3974	1.01427	-3.86918
443	301.151	13.7125	Ala Ala Ala Ala	Ala Ala Ala Ala	0	6.41857	0.283337	-4.21758
444	435.173	10.5212	Ala Cys Phe Pro	Ala Cys Phe Pro	0	6.48781	0.653161	-2.73557
445	558.066	14.7489	ADP-ribose	C00301	0	6.57734	0.625575	-5.31568
446	231.098	9.67784	N2-Succinyl-L-ornithine	C03415	0	6.58966	0.101376	-6.34004
447	122.985	15.536	Phosphonoacetaldehyde	C03167	0	6.60248	0.226224	-4.72643
448	168.045	15.478	Phosphodimethylethanolamine	C13482	0	6.6027	0.464071	-3.05514
449	155.01	10.9747	Orotate	C00295	0	6.62772	0.786833	-4.02965
450	663.104	14.7539	NAD+	C00003	0	6.67354	0.404388	-5.82721
451	540.053	14.7529	Cyclic ADP-ribose	C13050	0	6.67504	0.579995	-6.00116
452	260.088	12.5209	Aspartyl-Glutamine	Aspartyl-Glutamine	0	6.68325	0.581516	-5.1791
453	131.046	14.3126	Gly-Gly	C02037	0	6.71692	0.668071	-4.35815
454	259.13	12.7209	Glu-Ile	Glu-Ile	0	6.72398	1.3665	-3.93889
455	274.141	15.1466	Gly-Val-Thr	Gly-Val-Thr	0	6.72962	0.530805	-4.98338
456	205.083	13.4395	Serinyl-Threonine	C00107	0	6.74487	1.476	-3.76557
457	300.12	15.2594	Gly-Pro-Glu	Gly-Pro-Glu	0	6.79297	0.447764	-7.12855
458	116.035	11.5733	L-2-Amino-3-oxobutanoic acid	C03508	0	6.80978	0.521256	-6.26047
459	259.023	17.5408	myo-inositol-3-P	C04006	0	6.83076	0.405627	-4.76082
460	481.977	17.9946	CTP	C00063	0	7.03188	0.50236	-3.98344
461	189.052	17.074	Gly-Asp	Gly-Asp	0	7.08021	0.786835	-4.39742
462	316.113	13.6652	Pro Ser Asp	Pro Ser Asp	0	7.27613	0.538014	-4.43362
463	557.195	11.4952	Asn Cys Trp His	Asn Cys Trp His	0	7.32395	0.224219	-4.75628
464	531.24	9.63927	Ala Ala Trp Trp	Ala Ala Trp Trp	0	7.33759	0.683995	-6.12839
465	203.067	11.0063	&gamma;-D-Glutamylglycine	C00107	0	7.35284	0.0932732	-6.63755
466	402.199	14.9254	Glu-Lys-Gln	Glu-Lys-Gln	0	7.3943	0.203021	-4.91274
467	146.045	11.6473	O-Acetyl-L-serine	C00979	0	7.40163	1.30252	-5.50594
468	274.141	15.2207	Glutamyl-lysine	Glutamyl-lysine	0	7.42996	0.774417	-4.96541
469	187.071	10.5765	N&alpha;-Acetyl-L-glutamine	N&alpha;-Acetyl-L-glutamine	0	7.48589	1.59476	-5.53713
470	542.212	11.4926	Cys Phe Phe Gln	Cys Phe Phe Gln	0	7.51098	0.823373	-6.23406
471	445.053	16.6777	CDP-ethanolamine	C00570	0	7.58673	0.307453	-4.04899
472	471.176	11.9648	5-Formiminotetrahydrofolate	C00664	0	7.7037	0.308875	-2.89731
473	173.056	11.0049	N-Formimino-L-glutamate	C00439	0	7.72689	0.117073	-6.16787
474	182.059	15.4858	Phosphocholine	C00588	0	7.72771	0.33545	-4.52131
475	128.072	12.4588	L-Pipecolate	C00408	0	7.80274	0.431167	-4.69739
476	201.088	13.8055	Pro-Ser	Pro-Ser	0	7.95754	0.161669	-5.44618
477	303.083	13.5421	N-Acetylaspartylglutamic acid	C12270	0	8.00158	0.722708	-3.09559
478	247.094	10.9338	Glu Thr	Glu Thr	0	8.21332	0.61214	-5.75835
479	303.083	16.706	N-acetyl-Aspartyl-glutamate	C12270	0	8.27052	0.888952	-4.73492
480	480.981	15.9524	dTTP	C00459	0	8.45851	0.333176	-3.78668
481	322.045	16.324	CMP	C00055	0	8.50947	0.872419	-3.87575
482	511.303	3.97456	LysoPG(18:0/0:0)	C18126	0	8.59635	0.738062	-5.88298
483	298.07	15.5262	D-4--Phosphopantothenate	C03492	0	8.89346	0.179844	-3.83605
484	140.011	16.4243	Ethanolamine phosphate	C00346	0	8.94345	0.96961	-4.34669
485	246.061	14.6182	N-Succinyl-L-glutamate	C05931	0	8.9679	0.438885	-5.39433
486	233.078	11.9966	L-beta-aspartyl-L-threonine	L-beta-aspartyl-L-threonine	0	8.97205	0.356224	-6.83679
487	276.988	15.7751	2-C-Methyl-D-erythritol 2-4-cyclodiphosphate	C11453	0	9.35366	0.243162	-4.51735
488	482.961	17.4951	UTP	C00075	0	9.62111	1.05092	-4.81394
489	417.199	8.60627	Ala Asp Ile Thr	Ala Asp Ile Thr	0	9.66083	0.13826	-5.70486
490	332.109	13.8212	Gly Glu Glu	Gly Glu Glu	0	9.76203	0.774945	-5.67222
491	305.082	11.6795	gamma-Glutamyl-S-(1-propenyl)cysteine sulfoxide	gamma-Glutamyl-S-(1-propenyl)cysteine sulfoxide	0	9.91584	0.88656	-6.47997
492	323.029	15.6407	UMP	C00105	0	10.3849	0.491849	-4.94227
493	215.104	12.5841	Pro-Thr	Pro-Thr	0	11.091	0.0978424	-6.51472
494	325.115	13.8161	6-7-dimethyl-8-(1-D-ribityl)lumazine	C04332	0	11.4033	0.991214	-4.31014
495	275.088	14.5355	Glu-Glu	Glu-Glu	0	12.0065	1.03115	-4.06165
496	245.078	14.3637	L-alpha-Aspartyl-L-hydroxyproline	L-alpha-Aspartyl-L-hydroxyproline	0	12.3152	1.05838	-1.6586
497	376.136	13.8306	Glu Thr Glu	Glu Thr Glu	0	12.8814	0.575562	-6.01387
498	261.073	14.7681	L-beta-aspartyl-L-glutamic acid	L-beta-aspartyl-L-glutamic acid	0	13.7512	0.127615	-5.93122

## Sheet: Lipid Pool Size Analysis
medMz	medRt	note	compound	AV	SD
760.585	10.0892	CONFIRMED	PC(16:0/18:1)	-14.2899	0.057763
794.603	9.90794	PUTATIVE	PC(P-18:0/18:1)	-5.90063	2.95788
773.651	11.7963	CONFIRMED	SM(d19:1/20:0)	-3.01136	2.00914
932.861	21.7948	CONFIRMED	TG 56:2 [M+NH4]+	-2.13916	2.77167
836.543	8.63707	CONFIRMED	PS(18:0/22:6)	-2.09376	0.484484
812.544	8.71512	CONFIRMED	PS 38:4; [M+H]+; GPSer(18:0/20:4)	-1.92269	0.664878
651.534	8.65087	PUTATIVE	1-(8-[3]-ladderane-octanoyl-2-(8-[3]-ladderane-octanyl)-sn-glycerol	-1.59585	0.67112
782.603	12.4581	CONFIRMED	PC(P-16:0/19:0)	-1.37189	1.08898
815.708	20.9918	PUTATIVE	TG(16:1/16:1/17:1)	-1.12596	0.206713
730.574	12.4871	CONFIRMED	plasmenyl-PE 36:1 [M+NH4]+	-1.08868	0.568423
729.589	8.73922	CONFIRMED	SM(d18:1/18:1)	-1.05415	0.142195
750.543	10.5697	CONFIRMED	PE(20:4/P-18:1)	-0.861072	0.995276
838.558	8.74825	CONFIRMED	PS(18:0/22:5)	-0.835778	0.776877
780.589	12.2648	CONFIRMED	plasmenyl-PE 40:4; [M+H]+; PE(P-18:0/22:4)	-0.719609	0.427293
724.526	10.0603	CONFIRMED	plasmenyl-PE 36:4; [M+H]+; PE(P-16:0/20:4)	-0.610283	0.259341
752.558	11.01	CONFIRMED	PE(20:3/P-18:1)	-0.557164	0.354357
776.559	11.0625	CONFIRMED	plasmenyl-PE 40:6; [M+H]+; PE(P-18:0/22:6)	-0.549608	0.333596
750.543	10.4081	CONFIRMED	PE(20:4/P-18:1)	-0.545528	0.808179
748.528	9.72898	CONFIRMED	PE(P-16:0/22:6)	-0.302638	0.302734
701.558	7.43886	CONFIRMED	SM(d16:1/18:1)	-0.225596	0.0989476
778.574	11.4531	CONFIRMED	PE(22:4/P-18:1)	-0.217459	0.354769
778.573	11.4531	CONFIRMED	PE(P-18:0/20:2)	-0.217459	0.354769
675.543	7.20557	CONFIRMED	SM(d18:1/14:0)	-0.195114	0.188419
809.649	12.505	CONFIRMED	SM 40:1 +Na	-0.17067	0.557718
837.68	13.8219	CONFIRMED	SM 42:1 [M+Na]+	-0.163185	0.50568
787.668	12.5147	CONFIRMED	SM 40:1; [M]+; SM(d14:0/26:1(17Z))	-0.138993	0.383249
787.668	12.5147	CONFIRMED	SM(d18:1/22:0)	-0.138993	0.383249
815.7	13.8159	CONFIRMED	SM(d18:1/24:0)	-0.0952965	0.53825
843.729	15.2079	CONFIRMED	SM(d18:0/26:1(17Z))	-0.0788138	0.603312
826.667	12.4622	PUTATIVE	PC(22:1/P-18:1)	-0.0259402	0.643213
835.665	12.4733	CONFIRMED	SM 42:2 +Na	0.00160082	0.605052
773.661	20.2091	PUTATIVE	TG(12:0/12:0/22:3)	0.0096731	0.238265
839.698	12.7052	CONFIRMED	SM(d18:0/24:0) + Na	0.0286458	0.302879
813.684	12.4728	CONFIRMED	SM(d18:1/24:1)	0.0290175	0.373084
841.714	13.7184	CONFIRMED	SM(d18:1/26:1(17Z))	0.0499914	0.40391
799.667	11.8824	CONFIRMED	SM 41:2; [M]+; SM(d15:1/26:1(17Z))	0.0682196	0.373966
799.667	11.8824	CONFIRMED	SM(d17:1/24:1)	0.0682196	0.373966
815.697	12.9495	CONFIRMED	SM(d18:0/24:1)	0.0841952	0.323147
801.683	13.1952	CONFIRMED	SM 41:1; [M]+; SM(d15:0/26:1(17Z))	0.102096	0.392683
703.574	8.4743	CONFIRMED	SM(d18:1/16:0)	0.10693	0.342286
829.714	14.5149	CONFIRMED	SM 43:1; [M]+; SM(d17:0/26:1(17Z))	0.112122	0.564008
1136.8	13.227	CONFIRMED	Galalpha1-4Galbeta1-4Glcbeta-Cer(d18:1/24:0)	0.143622	0.588544
648.628	14.6723	CONFIRMED	Ceramide (d18:1/24:1)	0.165114	0.047607
648.628	14.6723	CONFIRMED	N-(15Z-tetracosenoyl)-sphing-4-enine; [M+H]+; Cer(d18:1/24:1)	0.165114	0.047607
827.698	13.0903	CONFIRMED	SM 43:2; [M]+; SM(d17:1/26:1(17Z))	0.165339	0.314055
843.739	21.3659	PUTATIVE	TG(17:1/17:1/17:1)	0.172099	0.48635
759.635	11.3247	CONFIRMED	SM(d18:1/20:0)	0.177532	0.346483
1339.88	12.7134	CONFIRMED	GalNAcbeta1-3Galalpha1-4Galbeta1-4Glcbeta-Cer(d18:1/24:0)	0.214637	0.435857
848.538	9.11332	PUTATIVE	PS(19:1/22:6)	0.216424	0.21921
689.558	7.81434	CONFIRMED	SM(d16:1/17:0)	0.219542	0.259229
834.527	7.56449	CONFIRMED	PS(22:6/18:1)	0.220426	0.589616
850.554	10.1279	PUTATIVE	PS(19:0/22:6)	0.259576	0.482908
785.652	11.2916	CONFIRMED	SM(d18:2/22:0)	0.265273	0.296858
750.543	10.1942	CONFIRMED	PE(20:4/P-18:1)	0.271127	0.264752
801.692	20.782	PUTATIVE	TG(16:1/16:1/16:1)	0.289481	0.18967
758.57	9.11651	CONFIRMED	PC(16:0/18:2)	0.312835	0.0845482
820.62	10.785	CONFIRMED	PC(P-18:0/20:2)	0.345233	0.116928
811.668	11.4752	CONFIRMED	SM(d18:2/24:1)	0.375928	0.229126
789.681	12.9937	CONFIRMED	SM 40:0	0.394017	0.431694
789.681	12.9937	CONFIRMED	SM(d18:0/22:0)	0.394017	0.431694
731.602	9.87807	CONFIRMED	SM(d18:1/18:0)	0.399661	0.659864
796.526	9.10918	PUTATIVE	C16-OH Sulfatide	0.482193	0.108045
650.643	16.1617	CONFIRMED	N-Lignoceroylsphingosine	0.491927	0.22171
726.507	8.70885	CONFIRMED	PC(14:0/18:4)	0.524162	0.0538411
764.526	8.69919	CONFIRMED	PE 38:6; [M+H]+; GPEtn(18:1/20:5)	0.53114	0.0485355
817.713	14.3258	CONFIRMED	SM 42:0; [M]+; SM(d16:0/26:0)	0.555448	0.893078
771.646	19.3767	PUTATIVE	TG(12:0/12:0/22:4)	0.615489	0.277635
806.57	8.6633	CONFIRMED	PC(20:3/18:3)	0.670539	0.150045
830.492	10.5766	PUTATIVE	PS(18:3/22:6)	0.722153	1.07526
788.521	10.6994	PUTATIVE	PE(20:4/20:4)	0.746135	0.0569659
862.513	8.95319	PUTATIVE	Erythromycin ethylsuccinate	0.757863	0.246136
813.693	20.5942	PUTATIVE	TG(16:1/16:1/17:2)	0.809649	0.153358
650.438	2.94029	CONFIRMED	PC(16:0/9:0(CHO))	0.86008	0.486274
762.506	9.39078	PUTATIVE	PE(16:1/22:6)	0.873607	0.153038
705.588	8.99546	CONFIRMED	SM(d18:0/16:0)	0.910662	0.319317
774.635	12.1836	CONFIRMED	PC(P-20:0/16:0)	1.0298	0.0367775
1023.75	20.5506	PUTATIVE	TG(22:6/22:6/22:6)	1.0971	1.70151
808.512	7.26493	CONFIRMED	PS(18:1/20:5)	1.10531	0.646467
764.523	9.07466	CONFIRMED	PE 38:6; [M+H]+; GPEtn(16:0/22:6)	1.11883	0.166097
764.523	9.07466	CONFIRMED	PE 38:6; [M+H]+; GPEtn(18:1/20:5)	1.11883	0.166097
797.529	9.08709	PUTATIVE	PG(16:0/22:5)	1.15803	0.427157
810.527	7.94686	CONFIRMED	PS(18:0/20:5)	1.20265	0.734798
587.504	11.7944	PUTATIVE	DG(14:0/20:5/0:0)	1.28556	0.643218
881.511	8.36927	PUTATIVE	PI(18:2/20:5)	1.37716	1.0651
790.54	10.7367	PUTATIVE	PE(18:1/22:6)	1.38871	0.253062
786.601	10.4545	CONFIRMED	PC(18:1/18:1)	1.53067	0.0896926
760.586	10.0875	CONFIRMED	PC(16:0/18:1)	1.67814	0.0671523
788.543	8.77373	CONFIRMED	PS(18:1/18:1)	1.80094	0.906525
740.522	9.39492	CONFIRMED	PE(18:2/18:2)	1.93354	0.24821
784.511	7.5286	CONFIRMED	PS(18:2/18:2)	1.94692	0.678059
815.652	20.2726	PUTATIVE	PA(22:0/22:1)	1.972	0.696068
824.556	10.4399	PUTATIVE	C18-OH Sulfatide	1.97533	0.0691667
743.456	13.1251	PUTATIVE	Alliosterol 1-rhamnoside 16-galactoside	2.00225	0.0267442
768.554	10.3626	CONFIRMED	PE 38:4 [M+NH4]+	2.02442	0.342711
480.344	2.24296	CONFIRMED	LysoPC16:0	2.03557	0.105342
800.548	10.0216	PUTATIVE	PS(15:1/22:2)	2.05144	0.612056
839.709	20.6854	PUTATIVE	TG(17:1/17:2/17:2)	2.06111	0.14254
796.584	11.6188	CONFIRMED	PE 40:4; [M+H]+; GPEtn(18:0/22:4)	2.09113	0.385972
926.818	21.8984	CONFIRMED	TG 56:5 [M+NH4]+	2.10397	0.582365
808.737	20.6139	CONFIRMED	TG(14:0/14:1/19:0) [M+NH4]+	2.11886	1.107
810.6	10.2963	CONFIRMED	PC(16:0/22:4)	2.18788	0.193619
720.552	11.6202	CONFIRMED	PE 34:0; [M+H]+; GPEtn(16:0/18:0)	2.3915	0.641637
837.693	20.2215	PUTATIVE	TG(17:2/17:2/17:2)	2.4284	0.251055
768.554	10.7394	CONFIRMED	PE 38:4 [M+NH4]+	2.43827	0.406264
768.554	10.7394	CONFIRMED	PE(20:4/18:0) [M+NH4]+	2.43827	0.406264
834.6	9.97747	PUTATIVE	PE(21:0/22:6)	2.4505	0.17717
685.532	14.2073	PUTATIVE	PE-Cer(d14:2/22:1)	2.48418	0.261941
766.542	9.51778	CONFIRMED	PC(15:0/20:5) [M+NH4]+	2.51366	0.248764
925.816	21.8767	PUTATIVE	TG(17:2/20:1/20:1)	2.56534	0.139885
387.289	12.1675	PUTATIVE	Testosterone isocaproate	2.59835	2.01434
712.491	8.06834	CONFIRMED	PE(14:0/20:4)	2.78047	0.12813
841.724	21.0373	PUTATIVE	TG(17:0/17:2/17:2)	2.79922	0.136029
692.522	10.3377	CONFIRMED	PE 32:0	2.8253	0.391348
835.677	19.3866	PUTATIVE	PG(O-20:0/21:0)	2.84472	0.180147
789.564	13.122	PUTATIVE	PG(15:0/22:2)	2.88149	0.415058
419.256	8.76233	PUTATIVE	CPA(18:1/0:0)	2.89355	0.951242
621.486	6.50738	PUTATIVE	1-(6-[5]-ladderane-hexanoyl)-2-(8-[3]-ladderane-octanyl)-sn-glycerol	2.935	0.344837
922.732	20.9987	PUTATIVE	PC(22:4/24:0)	2.99969	0.905895
1001.76	21.1726	PUTATIVE	TG(20:5/22:5/22:5)	3.00638	0.429407
852.557	7.46785	CONFIRMED	PI(17:0/17:2)+NH4	3.05096	1.07338
762.526	8.64673	CONFIRMED	PS(16:0/18:1)	3.07078	0.741085
762.526	8.64673	PUTATIVE	PS(16:0/18:1)	3.07078	0.741085
738.507	8.58599	CONFIRMED	PE 36:5; [M+H]+; GPEtn(16:0/20:5)	3.10209	0.132797
738.507	8.58599	CONFIRMED	PE(14:0/22:5)	3.10209	0.132797
593.513	12.1754	PUTATIVE	DG(17:1/17:1/0:0)	3.1085	0.131272
780.554	8.1415	CONFIRMED	PC(16:0/20:5)	3.11346	0.111769
619.468	12.5067	PUTATIVE	PA(O-16:0/15:1)	3.20686	0.186483
635.499	14.3092	PUTATIVE	PA(O-18:0/14:0)	3.2209	0.440932
965.7	19.718	PUTATIVE	PI(21:0/22:0)	3.27521	0.319529
852.799	21.4982	CONFIRMED	TG 50:0; [M+NH4]+; TG(16:0/16:0/18:0)	3.28285	0.171528
830.663	13.0408	PUTATIVE	PE(20:0/22:1)	3.2912	0.419157
1089.68	15.5436	PUTATIVE	alpha-D-galactosyl undecaprenyl diphosphate	3.29268	0.394319
792.554	10.422	CONFIRMED	PE 40:6; [M+H]+; GPEtn(18:0/22:6)	3.31256	0.29274
812.616	10.7933	CONFIRMED	PC(16:0/22:3)	3.32377	0.19311
794.722	20.2673	CONFIRMED	TG 46:1 [M+NH4]+	3.34236	0.438001
987.765	15.5519	PUTATIVE	Trehalose-6-6--dibehenate	3.37696	0.214121
786.527	7.9869	CONFIRMED	PS(18:1/18:2)	3.4108	0.637631
831.74	20.8858	PUTATIVE	TG(16:0/17:1/17:1)	3.4236	0.105934
1669.43	20.5632	PUTATIVE	Cyanidin 3-O-[6-O-(malonyl)-beta-D-glucopyranoside]-7-O-[6-O-(trans-caffeyl)-beta-D-glucopyranoside]-3--O-[6-O-(trans-4-O-(6-O-(trans-4-O-(beta-D-glucopyranosyl)-caffeyl)-beta-D-glucopyranosyl)-caffeyl)-beta-D-glucopyranoside]	3.43832	0.261851
1669.43	20.5703	PUTATIVE	Cyanidin 3-O-[6-O-(malonyl)-beta-D-glucopyranoside]-7-O-[6-O-(trans-caffeyl)-beta-D-glucopyranoside]-3--O-[6-O-(trans-4-O-(6-O-(trans-4-O-(beta-D-glucopyranosyl)-caffeyl)-beta-D-glucopyranosyl)-caffeyl)-beta-D-glucopyranoside]	3.45707	0.234591
821.661	18.6992	PUTATIVE	PG(O-20:0/20:0)	3.46755	0.234342
832.584	8.79306	CONFIRMED	PC(18:1/22:6)	3.51932	0.298875
725.515	11.1442	CONFIRMED	PE 36:3; [M+H]+; GPEtn(18:1/18:2)	3.5249	0.40321
796.584	9.62408	CONFIRMED	PC(20:2/17:2)	3.53272	0.0635848
734.57	9.87723	CONFIRMED	PC(10:0/22:0)	3.53787	0.524516
718.539	8.63845	CONFIRMED	PC(17:0/14:1)	3.5419	0.31119
1004.63	10.3005	PUTATIVE	MIPC(t18:0/18:0(2OH))	3.55216	0.195326
794.571	8.77787	CONFIRMED	PC(15:0/22:5)	3.56202	0.177079
784.585	9.46533	CONFIRMED	PC(16:0/20:3)	3.56673	0.052869
716.523	9.54124	CONFIRMED	PE(16:0/18:2)	3.57498	0.342515
617.548	9.45043	PUTATIVE	1-(10-methyl-hexadecanoyl-2-(8-[3]-ladderane-octanyl)-sn-glycerol	3.58988	0.31729
827.708	20.8386	PUTATIVE	TG(16:0/17:2/17:2)	3.61174	0.149178
772.585	9.77178	CONFIRMED	PC(16:0/19:2)	3.62036	0.07044
587.503	20.7726	PUTATIVE	Erythrinasinate A	3.6212	0.113525
766.54	9.4888	CONFIRMED	PE 38:5; [M+H]+; GPEtn(16:0/22:5)	3.654	0.282007
629.454	11.2753	PUTATIVE	R.g.-Keto III	3.66864	0.166628
733.62	10.3888	CONFIRMED	SM 36:0; [M]+; SM(d14:0/22:0)	3.68792	0.39529
733.62	10.3888	CONFIRMED	SM(d18:0/18:0)	3.68792	0.39529
816.553	10.8071	PUTATIVE	PE(20:2/22:6)	3.69989	0.250664
820.585	9.30882	CONFIRMED	PC(19:1/20:5)	3.70406	1.8966
760.512	7.65559	CONFIRMED	PS(20:1/14:1)	3.77736	1.27008
617.549	21.4076	PUTATIVE	1-(10-methyl-hexadecanoyl-2-(8-[3]-ladderane-octanyl)-sn-glycerol	3.79333	0.085092
744.553	8.44519	CONFIRMED	PC(16:1/17:1)	3.83278	0.107038
823.678	19.8267	PUTATIVE	beta-hydroarchaetidylglyerol	3.85996	0.571264
838.631	11.1826	CONFIRMED	PC(18:0/22:4)	3.86713	0.203496
907.772	21.2905	CONFIRMED	TG(18:3/18:3/20:0)	3.89975	0.798006
790.56	9.83773	CONFIRMED	PS(16:0/20:1)	3.91532	0.925827
770.57	11.2364	CONFIRMED	PE 38:3; [M+H]+; GPEtn(18:0/20:3)	3.92561	0.459927
718.539	10.5398	CONFIRMED	PE 34:1 [M+NH4]+	3.95332	0.395506
664.496	11.2591	PUTATIVE	PC(10:0/17:0)	3.96479	1.7445
834.753	20.6802	CONFIRMED	TG 49:2 [M+NH4]+	3.97367	0.331242
762.601	11.182	CONFIRMED	PC(10:0/24:0)	3.99294	0.170199
734.471	9.21993	PUTATIVE	N-demethyl-6-O-methylerythromycin	4.03781	0.377241
884.538	9.20485	PUTATIVE	PS(22:4/22:6)	4.05739	0.505059
607.468	12.9627	PUTATIVE	PA(O-16:0/14:0)	4.0604	0.266798
965.85	21.2403	PUTATIVE	TG(20:1/20:2/20:2)	4.06116	0.319863
647.5	13.796	PUTATIVE	PA(O-16:0/17:1)	4.0984	0.109867
1121.77	20.5269	PUTATIVE	Ganglioside GA2 (d18:1/20:0)	4.09974	0.14378
730.573	9.86426	CONFIRMED	PC(16:1/16:1)	4.10209	0.238051
800.615	11.0666	CONFIRMED	PC(18:2/19:0)	4.10708	0.188493
976.596	8.95871	PUTATIVE	MIPC(t18:0/16:0(2OH))	4.13547	0.178703
880.59	8.63569	PUTATIVE	PI(18:1/18:1)	4.15091	0.683139
880.59	8.63569	PUTATIVE	PI(18:1/18:1)	4.15091	0.683139
814.633	11.576	CONFIRMED	PC(16:0/22:2)	4.15295	1.09632
861.789	21.5074	PUTATIVE	TG(17:0/17:1/18:0)	4.16112	0.304591
645.487	12.7004	PUTATIVE	PA(O-16:0/17:2)	4.1742	0.454822
979.772	20.7367	PUTATIVE	TG(20:4/20:5/22:3)	4.18274	0.113066
789.465	7.10372	PUTATIVE	PG(18:4/20:5)	4.1884	0.186427
695.557	14.1853	PUTATIVE	DG(20:4/22:3/0:0)	4.27822	0.238581
627.496	11.7778	PUTATIVE	DG(17:2/20:4/0:0)	4.28738	0.190712
860.77	21.223	CONFIRMED	TG 51:3 [M+NH4]+	4.29105	0.623078
1003.77	20.3834	PUTATIVE	TG(20:5/22:3/22:6)	4.315	0.240856
758.473	8.62861	PUTATIVE	PE(18:4/20:5)	4.37229	0.408724
746.57	11.8179	CONFIRMED	PE 36:1; [M+H]+; GPEtn(18:0/18:1)	4.43474	0.55627
746.57	11.8179	CONFIRMED	PE(20:1/16:0)	4.43474	0.55627
706.539	8.58005	CONFIRMED	PC(10:0/20:0)	4.45826	0.290248
1039.79	21.0719	PUTATIVE	54:3 SLBPA	4.48049	0.274746
847.677	18.9946	PUTATIVE	undecaprenyl phosphate	4.52456	0.170141
605.455	11.9268	PUTATIVE	PA(O-16:0/14:1)	4.52756	0.466852
664.49	8.98029	CONFIRMED	PE 30:0	4.52946	0.338947
819.512	8.13075	PUTATIVE	PG(18:2/22:6)	4.53189	0.191538
788.617	11.3419	CONFIRMED	PC(16:0/20:1)	4.55434	4.96392
913.725	20.2398	PUTATIVE	TG(17:2/20:4/20:4)	4.56576	0.111121
905.755	20.9987	CONFIRMED	TG(18:3/18:3/20:1)	4.58349	0.942129
756.551	9.87393	CONFIRMED	PE(17:1/20:2)	4.59979	0.597554
744.556	10.8803	CONFIRMED	PE(20:2/16:0)	4.62023	0.70951
833.758	21.2061	PUTATIVE	TG(16:0/16:0/18:1)	4.63006	0.144375
826.575	11.4228	PUTATIVE	PI-Cer(t18:0/18:0)	4.63757	0.616544
815.48	7.24176	PUTATIVE	PG(18:4/22:6)	4.64408	0.29257
1099.78	21.0097	PUTATIVE	GlcN?1-6Ins-1-P-Cer(t18:0/26:0)	4.66461	1.00372
653.453	11.1207	PUTATIVE	PA(P-16:0/18:4)	4.68293	0.189342
770.569	8.72404	CONFIRMED	PC(16:0/19:3)	4.69072	0.449651
867.74	21.0967	PUTATIVE	TG(17:1/18:2/18:2)	4.69867	0.155008
853.724	20.9117	PUTATIVE	TG(17:2/17:2/18:1)	4.71382	0.149102
769.5	7.8171	PUTATIVE	PG(16:1/20:4)	4.71413	0.478408
859.534	12.0953	PUTATIVE	PI(16:0/20:4)	4.74548	0.171545
859.534	12.0953	PUTATIVE	PI(16:0/20:4)	4.74548	0.171545
683.5	12.6558	PUTATIVE	PA(O-18:0/18:4)	4.7486	0.22943
824.768	21.2434	CONFIRMED	TG 48:0 [M+NH4]+	4.75615	0.948104
748.584	10.3336	CONFIRMED	PC(16:0/17:0)	4.77229	0.234429
748.584	10.3336	CONFIRMED	PC(18:0/15:0)	4.77229	0.234429
804.576	10.2211	PUTATIVE	PT(18:0/18:1)	4.79001	0.691179
887.709	20.1679	PUTATIVE	TG(17:2/18:3/20:4)	4.81849	0.0419993
966.735	21.2855	PUTATIVE	PI-Cer(t20:0/26:0)	4.81959	0.856055
800.615	10.8775	CONFIRMED	PC(18:2/19:0)	4.82289	0.125161
745.501	7.10095	PUTATIVE	PG(16:0/18:3)	4.86995	0.195801
678.506	7.33809	CONFIRMED	PC(10:0/18:0)	4.88581	0.446913
894.753	19.4735	CONFIRMED	TG 54:7 [M+NH4]+	4.88686	0.909279
754.537	7.69563	CONFIRMED	PC(16:0/18:4)	4.9198	0.246511
794.57	10.8016	CONFIRMED	PE 40:5	4.96702	0.584404
766.539	9.90154	CONFIRMED	PC(15:0/20:5) [M+NH4]+	4.98528	0.305953
766.539	9.90154	CONFIRMED	PE 38:5; [M+H]+; GPEtn(16:0/22:5)	4.98528	0.305953
809.524	12.1726	PUTATIVE	PI(16:0/16:1)	4.99471	0.0901398
784.582	11.1908	CONFIRMED	PC 34:0; [M+Na]+; GPCho(16:0/18:0)	4.99757	0.409987
808.585	9.04429	CONFIRMED	PC(16:0/22:5)	5.00313	0.105286
767.483	7.09268	PUTATIVE	PG(18:3/18:3)	5.01543	0.239665
825.693	20.382	CONFIRMED	TG(16:1/17:2/17:2)	5.02595	0.550498
975.74	19.8284	PUTATIVE	TG(20:5/20:5/22:4)	5.03656	0.217687
791.481	7.80497	PUTATIVE	Bis-[2-lyso-3-arachidonoyl-sn-glycerol]-1-phosphate	5.04652	0.231699
335.258	11.4762	PUTATIVE	Tetrahydrodeoxycorticosterone	5.04725	0.135902
817.496	8.03136	PUTATIVE	PG(18:3/22:6)	5.05278	0.293654
662.476	7.92645	CONFIRMED	PE(12:0/18:1)	5.0726	0.304117
858.597	10.3557	PUTATIVE	PC(20:2/22:6)	5.0733	0.281901
655.469	11.6453	PUTATIVE	PA(O-16:0/18:4)	5.07486	0.110748
865.728	20.7309	PUTATIVE	TG(17:2/18:2/18:2)	5.07622	0.205968
930.845	21.5683	CONFIRMED	TG 56:3 [M+NH4]+	5.08388	0.351451
855.74	21.2044	PUTATIVE	TG(17:1/17:2/18:1)	5.0918	0.0945327
748.585	10.5434	CONFIRMED	PE 36:0; [M+H]+; GPEtn(18:0/18:0)	5.10879	0.221534
752.522	7.81986	CONFIRMED	PC 34:5; [M+H]+; GPCho(14:0/20:5)	5.10934	0.712701
710.476	7.29724	CONFIRMED	PE(14:0/20:5)	5.13635	0.463652
881.756	21.251	CONFIRMED	TG(17:2/17:2/20:1)	5.15111	0.46049
671.559	13.3184	PUTATIVE	DG(20:2/20:3/0:0)	5.15797	0.269481
798.563	7.14331	CONFIRMED	PC(16:0/20:4(12OH[S]))	5.18286	0.578107
899.71	19.4747	CONFIRMED	TG 54:7; [M+Na]+; TG(16:0/18:2/20:5)	5.19043	1.04049
812.614	12.4175	CONFIRMED	PC 36:0; [M+Na]+; GPCho(18:0/18:0)	5.20588	0.845017
796.546	6.07363	PUTATIVE	PS(P-16:0/20:1)	5.21983	0.832175
730.538	7.81986	CONFIRMED	PC(14:0/18:2)	5.2794	0.236568
1057.74	15.6872	PUTATIVE	1-O-[6---sulfo-alpha-D-Mannosyl -1---2--alpha-D-Glucosyl]-sn-2-3-di-O-phytanylglycerol	5.28499	0.102807
878.574	7.84682	PUTATIVE	PC(22:6/22:6)[S]	5.30401	0.293385
822.526	8.7972	PUTATIVE	PS(17:2/22:4)	5.31413	0.400195
851.709	20.526	CONFIRMED	TG(17:2/17:2/18:2)	5.32074	0.514176
676.491	8.61916	CONFIRMED	PE(17:0/14:1)	5.3343	0.435683
901.725	20.1921	CONFIRMED	TG 54:6; [M+Na]+; TG(18:1/18:2/18:3)	5.34741	1.10567
595.529	13.1251	PUTATIVE	DG(18:1/16:0/0:0)	5.36994	0.0796421
886.783	21.5039	CONFIRMED	TG 53:4 [M+NH4]+	5.38268	0.616418
873.695	19.3698	PUTATIVE	TG(17:2/17:2/20:5)	5.38501	0.824197
790.631	12.4029	CONFIRMED	PC(10:0/26:0)	5.39072	0.142855
836.616	10.364	CONFIRMED	PC(18:0/22:5)	5.39268	0.25055
591.495	12.9633	PUTATIVE	DG(17:1/17:2/0:0)	5.40919	0.577058
868.738	19.3307	CONFIRMED	TG(15:0/17:2/20:4) [M+NH4]+	5.41048	0.239304
949.725	19.7373	PUTATIVE	TG(20:3/20:5/20:5)	5.41299	0.197088
824.612	10.5614	PUTATIVE	PE(18:3/24:1)	5.43641	0.654007
707.498	12.1671	PUTATIVE	PA(O-16:0/22:6)	5.4646	0.305443
923.802	21.6724	PUTATIVE	TG(17:1/20:2/20:2)	5.49729	0.845979
732.554	8.75972	CONFIRMED	PC(14:0/18:1)	5.52159	0.166593
732.554	8.75972	CONFIRMED	PC(16:0/16:1)	5.52159	0.166593
879.74	20.9439	CONFIRMED	TG 52:3; [M+Na]+; TG(16:0/18:1/18:2)	5.5642	0.334044
920.715	20.7047	PUTATIVE	PC(22:4/24:1)	5.5667	0.830452
714.507	8.66192	CONFIRMED	PE(16:0/18:3)	5.57564	0.13943
853.724	20.9133	CONFIRMED	TG 50:2; [M+Na]+; TG(16:0/16:0/18:2)	5.59639	2.07114
897.695	19.0885	PUTATIVE	TG(16:1/20:5/20:5)	5.60372	0.124127
836.769	21.042	CONFIRMED	TG 49:1 [M+NH4]+	5.60394	0.0753744
917.755	21.0415	PUTATIVE	TG(17:2/20:3/20:3)	5.61049	0.162113
603.534	8.74474	PUTATIVE	1-Hexadecyl-2-arachidonoyl-glycerol	5.62166	0.805181
313.275	8.68844	PUTATIVE	Ricinoleic Acid methyl ester	5.62519	0.198339
621.544	13.2714	PUTATIVE	1-2-Dioleoyl-sn-glycerol	5.62959	0.211959
782.569	8.63569	CONFIRMED	PC(16:0/20:4)	5.64504	0.077035
756.553	8.24917	CONFIRMED	PC(15:0/19:3)	5.6657	0.0849427
700.491	8.00928	CONFIRMED	PE(15:0/18:3)	5.71915	0.182263
915.74	20.6915	PUTATIVE	TG(17:1/20:4/20:4)	5.73201	0.359958
822.599	9.70137	CONFIRMED	PC(16:0/23:5)	5.74007	0.256253
835.538	12.3714	PUTATIVE	PI(16:0/18:2)	5.78123	0.123479
702.508	8.86036	CONFIRMED	PE(17:1/16:1)	5.80027	0.939965
822.753	20.8484	CONFIRMED	TG 48:1 [M+NH4]+	5.80274	0.118829
720.554	9.20856	CONFIRMED	PC(13:0/18:0)	5.8235	0.173768
909.786	21.5505	CONFIRMED	TG(18:2/18:3/20:0)	5.84573	0.244408
977.755	20.3502	PUTATIVE	TG(20:5/20:5/22:3)	5.8467	0.227207
742.538	7.63212	CONFIRMED	PC(15:1/18:2)	5.86644	0.192921
923.71	19.2183	PUTATIVE	TG(18:2/20:5/20:5)	5.91037	0.189097
959.802	21.4642	PUTATIVE	TG(20:2/20:3/20:3)	5.94545	0.55766
631.47	12.1738	PUTATIVE	PA(P-16:0/16:1)	5.95028	0.347843
603.498	12.5012	PUTATIVE	DG(17:2/18:2/0:0)	5.95888	0.1508
565.518	21.3331	PUTATIVE	12-OAHSA	5.9625	0.107814
613.48	11.2781	PUTATIVE	DG(18:3/18:3/0:0)	5.99113	0.208078
778.537	8.24641	PUTATIVE	PC(14:0/22:6)	6.00642	0.138224
802.631	11.9763	CONFIRMED	PC(18:1/19:0)	6.01714	0.220012
589.518	8.24946	CONFIRMED	12-SAHSA	6.02523	0.272215
754.537	8.76821	CONFIRMED	PC 32:1	6.03475	0.248745
839.571	14.4751	PUTATIVE	PI(16:0/18:0)	6.08671	0.0970501
945.729	20.8366	PUTATIVE	DAT(16:0/23:0(2Me[S]-4Me[S]))	6.10124	0.218418
619.529	12.3824	PUTATIVE	DG(18:1/18:2/0:0)	6.12835	0.193501
820.738	20.3554	CONFIRMED	TG 48:2 [M+NH4]+	6.15751	1.89926
889.723	20.3981	PUTATIVE	TG(17:2/18:3/20:3)	6.16133	0.352153
869.756	21.3721	CONFIRMED	TG(17:2/18:1/18:1)	6.16927	0.541108
688.492	8.20631	CONFIRMED	PE(16:1/16:1)	6.18089	0.738203
773.533	8.06343	PUTATIVE	PG(16:0/20:3)	6.19027	0.419811
856.582	9.37222	PUTATIVE	PC(20:3/22:6)	6.1922	0.587722
651.533	7.94355	CONFIRMED	1-(8-[3]-ladderane-octanoyl-2-(8-[3]-ladderane-octanyl)-sn-glycerol	6.19603	0.658904
893.756	21.1326	PUTATIVE	TG(17:2/18:3/20:1)	6.23975	0.582854
551.503	21.2085	PUTATIVE	DG(P-14:0/18:1)	6.25875	0.243624
795.514	8.03412	PUTATIVE	PG(16:0/22:6)	6.32661	0.334307
774.6	10.7436	CONFIRMED	PC(15:0/20:1)	6.33176	0.0516871
816.647	12.4503	CONFIRMED	PC(16:0/22:1)	6.33313	1.47829
892.831	21.6435	CONFIRMED	TG 53:1 [M+NH4]+	6.3371	0.0866328
854.574	8.31405	CONFIRMED	PI(14:1/20:0)+NH4 [M+NH4]+	6.34708	0.680735
911.802	21.7607	CONFIRMED	TG(18:1/18:3/20:0)	6.35279	0.0785249
840.573	7.90307	PUTATIVE	PS(18:2/22:2)	6.35465	0.512933
664.586	13.8015	CONFIRMED	DG(18:0/20:3/0:0) [M+NH4]+	6.36008	0.194728
659.501	13.2822	PUTATIVE	PA(O-16:0/18:2)	6.36056	0.475133
651.533	7.92084	PUTATIVE	1-(8-[3]-ladderane-octanoyl-2-(8-[3]-ladderane-octanyl)-sn-glycerol	6.36429	0.598118
752.521	6.97228	CONFIRMED	PC(14:0/20:5)	6.39334	0.512485
879.74	20.9235	CONFIRMED	TG 54:6 [M+NH4]+	6.40169	2.23537
661.516	14.4669	PUTATIVE	PA(O-20:0/14:1)	6.40498	0.0927654
933.789	21.3937	CONFIRMED	TG(18:3/20:2/20:2)	6.43156	0.555772
898.784	20.6458	CONFIRMED	TG 54:5 [M+NH4]+	6.48824	1.05079
686.475	7.39637	CONFIRMED	PE(14:0/18:3)	6.4936	0.209792
629.511	12.7182	PUTATIVE	DG(17:2/20:3/0:0)	6.50036	0.161483
834.6	9.36455	CONFIRMED	PC(20:5/20:1)	6.51992	0.357459
747.516	7.81325	PUTATIVE	PG(16:0/18:2)	6.5211	0.305526
887.561	9.56929	PUTATIVE	Glc-GP(18:0/20:4)	6.55124	0.412309
972.802	20.3529	CONFIRMED	TG 60:10 [M+NH4]+	6.57877	0.258432
951.74	20.3005	PUTATIVE	TG(20:4/20:4/20:4)	6.58549	0.171905
657.485	12.3935	PUTATIVE	PA(P-16:0e/18:2)	6.593	0.33318
903.739	20.7222	CONFIRMED	TG(18:3/18:3/20:2)	6.62677	1.09991
184.073	10.0893	CONFIRMED	Phosphocholine	6.65282	0.268326
798.563	6.58162	CONFIRMED	PC(16:0/20:4(5OH[S]))	6.66419	0.893918
844.738	19.908	CONFIRMED	TG(14:0/18:1/18:3) [M+NH4]+	6.68795	0.356953
788.542	7.70125	CONFIRMED	PG(18:0/18:4)	6.69333	0.481348
953.761	20.7907	CONFIRMED	TG(20:3/20:4/20:4)	6.6971	0.797459
842.59	8.95129	PUTATIVE	PS(18:1/22:2)	6.71076	0.64326
891.74	20.8096	PUTATIVE	TG(17:2/18:3/20:2)	6.71918	0.852742
846.753	20.5349	CONFIRMED	TG 50:3 [M+NH4]+	6.72306	0.53509
631.527	13.7849	PUTATIVE	DG(17:2/20:2/0:0)	6.76694	0.0945992
794.566	8.39136	CONFIRMED	PC(15:0/22:5)	6.78057	0.594617
337.275	12.3929	PUTATIVE	5beta-Pregnane-3alpha-17alpha-20alpha-triol	6.79916	0.440467
875.708	20.0966	CONFIRMED	TG 52:5; [M+Na]+; TG(16:0/18:2/18:3)	6.83082	0.841636
776.615	11.8107	CONFIRMED	PC(16:0/19:0)	6.83471	0.42796
796.582	9.26931	CONFIRMED	PC(17:0/20:4)	6.8671	0.672868
669.542	13.8015	PUTATIVE	DG(20:1/20:5/0:0)	6.9032	0.193076
863.707	20.3217	PUTATIVE	TG(17:1/18:3/18:3)	6.90444	0.329847
862.784	21.0892	CONFIRMED	TG 51:2 [M+NH4]+	6.90606	0.163997
746.569	9.43507	CONFIRMED	PC(15:0/18:1)	6.91341	0.0659341
746.569	9.42742	CONFIRMED	PC(16:0/17:1)	6.91341	0.0659341
897.788	21.6537	CONFIRMED	TG(17:1/18:3/20:0)	6.92352	0.729847
637.479	11.1207	PUTATIVE	DG(18:3/20:5/0:0)	6.93972	0.201013
957.789	21.2087	PUTATIVE	TG(20:3/20:3/20:3)	6.9469	0.428109
762.528	7.09543	CONFIRMED	PG(16:0/18:3)	6.997	0.191601
955.772	20.8952	PUTATIVE	TG(20:2/20:4/20:4)	7.01833	0.489977
906.846	21.7684	CONFIRMED	TG 54:1 [M+NH4]+	7.02674	0.0494198
860.768	20.7401	CONFIRMED	TG 51:3 [M+NH4]+	7.0406	0.746571
902.815	21.2778	CONFIRMED	TG 54:3 [M+NH4]+	7.04378	0.721872
1028.79	14.8285	PUTATIVE	PS-NAc(18:0/18:1/16:0)	7.0556	0.0559281
946.784	20.0134	CONFIRMED	TG 58:9 [M+NH4]+	7.05762	0.228182
895.772	21.4103	CONFIRMED	TG(17:2/18:3/20:0)	7.0722	0.799563
603.534	21.2596	PUTATIVE	1-Hexadecyl-2-arachidonoyl-glycerol	7.12436	0.6037
778.592	7.366	PUTATIVE	PS(O-20:0/16:0)	7.14327	0.332531
864.799	21.3669	CONFIRMED	TG 51:1 [M+NH4]+	7.14579	0.132941
814.558	7.78012	CONFIRMED	PG(22:4/16:1)	7.14994	0.338073
883.772	21.5148	CONFIRMED	TG(17:2/17:2/20:0)	7.17186	1.10456
870.752	20.1106	CONFIRMED	TG 52:5 [M+NH4]+	7.27544	0.486122
900.798	20.9911	CONFIRMED	TG 54:4 [M+NH4]+	7.27898	0.941263
848.769	20.9121	CONFIRMED	TG 50:2 [M+NH4]+	7.38537	0.0977281
928.83	21.3632	CONFIRMED	TG 56:4 [M+NH4]+	7.39099	0.453666
667.526	13.2458	PUTATIVE	DG(20:2/20:5/0:0)	7.4908	0.268705
667.526	13.2458	PUTATIVE	DG(20:2/20:5/0:0)	7.4908	0.268705
662.571	13.2493	CONFIRMED	DG(18:0/20:4/0:0) [M+NH4]+	7.53096	0.264868
888.799	21.144	CONFIRMED	TG 53:3 [M+NH4]+	7.58791	0.141255
341.305	14.4473	PUTATIVE	Glycidyl stearate	7.60567	0.713202
875.709	20.1194	PUTATIVE	TG(17:2/17:2/20:4)	7.63238	1.2152
692.523	7.91894	CONFIRMED	PC(10:0/19:0)	7.63488	0.341712
688.587	13.3073	CONFIRMED	DG(18:0/22:5/0:0) [M+NH4]+	7.65473	0.25269
718.538	8.14288	CONFIRMED	PC(16:0/15:1)	7.67846	0.214364
890.815	21.4027	CONFIRMED	TG 53:2 [M+NH4]+	7.68182	0.156908
884.77	20.6558	CONFIRMED	TG 53:5 [M+NH4]+	7.7232	0.332628
899.709	19.9416	PUTATIVE	TG(18:3/18:3/20:4)	7.73306	0.0574337
639.495	11.4979	PUTATIVE	DG(18:3/20:4/0:0)	7.74146	0.445702
775.548	8.8041	PUTATIVE	PG(18:1/18:1)	7.76991	1.10852
925.724	20.0189	CONFIRMED	TG 56:8; [M+Na]+; TG(18:1/18:2/20:5)	7.78112	0.143644
925.724	20.0189	PUTATIVE	TG(18:3/20:4/20:4)	7.78112	0.143644
615.495	12.1737	PUTATIVE	DG(18:2/18:3/0:0)	7.78293	0.64189
603.534	15.7019	CONFIRMED	DG(O-16:0/18:1)	7.81156	0.386745
849.692	19.9454	PUTATIVE	TG(17:2/17:2/18:3)	7.83569	0.714011
693.542	13.3113	PUTATIVE	DG(20:5/22:3/0:0)	7.84348	0.239134
589.48	11.9202	PUTATIVE	DG(17:2/17:2/0:0)	7.85837	0.209956
704.522	7.55302	CONFIRMED	PC(12:0/18:1)	7.9006	0.962368
931.77	21.1271	PUTATIVE	TG(18:2/20:3/20:3)	7.92277	0.354992
313.275	13.1414	PUTATIVE	Ricinoleic Acid methyl ester	7.97937	0.68318
704.524	9.89039	CONFIRMED	PE 33:1;	7.98165	1.03933
877.726	20.6114	CONFIRMED	TG(17:2/17:2/20:3)	8.06531	0.768687
686.571	12.203	CONFIRMED	DG(18:1/22:5/0:0) [M+NH4]+	8.11623	0.277142
920.768	20.0272	CONFIRMED	TG 56:8 [M+NH4]+	8.2181	0.189144
872.768	20.5897	CONFIRMED	TG 52:4 [M+NH4]+	8.2214	0.443465
691.526	12.2097	CONFIRMED	PA(18:0/17:0)	8.36762	0.21513
768.551	11.8678	CONFIRMED	PE(20:4/18:0)	8.38779	1.10394
886.783	20.8191	CONFIRMED	TG 53:4 [M+NH4]+	8.39053	0.711269
876.8	21.2459	CONFIRMED	TG 52:2 [M+NH4]+	8.44333	0.249199
950.817	21.106	CONFIRMED	TG 58:7 [M+NH4]+	8.46956	0.745249
865.577	9.57266	PUTATIVE	PI(14:0/22:1)	8.475	1.01225
610.54	12.179	CONFIRMED	DG(17:1/17:1/0:0) [M+NH4]+	8.47841	0.840932
792.559	9.82867	CONFIRMED	PE 40:6; [M+H]+; GPEtn(18:1/22:5)	8.50832	0.299641
874.784	20.949	CONFIRMED	TG 52:3 [M+NH4]+	8.53724	0.297922
850.784	21.2153	CONFIRMED	TG 50:1 [M+NH4]+	8.5579	0.0668718
904.83	21.5415	CONFIRMED	TG 54:2 [M+NH4]+	8.58092	0.203055
660.555	12.0953	CONFIRMED	DG(18:1/20:4/0:0) [M+NH4]+	8.58498	0.223614
690.508	9.23479	CONFIRMED	PE 32:1	8.64215	0.782181
764.543	7.80773	CONFIRMED	PG(18:2/16:0)	8.65783	0.295452
792.559	9.64921	CONFIRMED	PE 40:6; [M+H]+; GPEtn(18:1/22:5)	8.67028	0.166271
1004.79	15.5491	PUTATIVE	LacCer(d18:0/26:0)	8.71842	0.331933
878.814	21.516	CONFIRMED	TG 52:1 [M+NH4]+	8.73175	0.13159
882.606	9.56121	CONFIRMED	PI(20:1/16:0)+NH4	8.80301	1.23596
927.742	20.5143	CONFIRMED	TG(18:2/20:4/20:4)	8.85727	0.356534
638.572	13.4326	CONFIRMED	DG(18:1/18:1/0:0) [M+NH4]+	8.93011	0.343786
665.511	12.0898	PUTATIVE	DG(20:4/20:4/0:0)	8.94923	0.170696
790.559	8.06449	CONFIRMED	PG(18:1/18:2)	8.98077	0.329251
948.799	20.5214	CONFIRMED	TG 58:8 [M+NH4]+	9.02202	0.147618
641.511	12.3449	PUTATIVE	DG(18:3/20:3/0:0)	9.03431	0.467825
926.816	21.2191	CONFIRMED	TG 56:5 [M+NH4]+	9.04616	0.170289
643.527	13.2932	PUTATIVE	DG(18:3/20:2/0:0)	9.13896	0.250605
901.726	20.4877	CONFIRMED	TG(18:3/18:3/20:3) [M+NH4]+	9.16622	0.578224
634.54	11.4603	CONFIRMED	DG 36:4 [M+NH4]+	9.21318	0.191284
929.758	20.8547	CONFIRMED	TG(18:3/20:3/20:3)	9.27049	0.867014
617.511	13.1193	PUTATIVE	DG(18:2/18:2/0:0)	9.30038	0.544987
339.29	13.2797	CONFIRMED	Glycidyl oleate	9.30297	0.195845
728.522	7.05897	CONFIRMED	PC(14:0/18:3)	9.64416	0.439609
792.574	8.8538	CONFIRMED	PG(16:0/20:2)	9.78489	0.988171
636.556	12.3673	CONFIRMED	DG(18:1/18:2/0:0) [M+NH4]+	9.81027	0.4781
640.587	14.4697	CONFIRMED	DG(18:0/18:1/0:0) [M+NH4]+	9.96469	0.190321
922.786	20.5477	CONFIRMED	TG 56:7 [M+NH4]+	10.1142	0.281081
612.556	13.1265	CONFIRMED	DG(18:1/16:0/0:0) [M+NH4]+	10.1636	0.960376
924.803	20.8624	CONFIRMED	TG 56:6 [M+NH4]+	10.3029	0.186615
952.833	21.2255	CONFIRMED	TG 58:6 [M+NH4]+	10.3658	0.686773
645.542	14.482	PUTATIVE	1-(octadecatrienoyl)-2-(eicosenoyl)-sn-glycerol	10.3806	0.44061
645.542	14.482	CONFIRMED	DG(18:1/20:3/0:0)	10.3806	0.44061
766.559	8.74475	CONFIRMED	PG(16:0/18:1) [M+NH4]+	10.4831	0.658545
638.572	13.2833	CONFIRMED	DG(18:1/18:1/0:0) [M+NH4]+	10.8823	0.635489
