# Supplementary material for: Non‐canonical metabolic pathways in the malaria parasite detected by isotope‐tracing metabolomics
Source: Mol Syst Biol. 2021 Apr 6;17(4):e10023. doi: 10.15252/msb.202010023 (PMC8022201; doi:10.15252/msb.202010023)
Supplement: Supplementary file 6 — Dataset EV4 [file MSB-17-e10023-s001.xlsx]

## Sheet: ToC
		Tab	Description
		1	Predicted reactions in P. falciparum reported in Huthmacher et al. 2010 (organelle redunduncy condensed and non-small molecular reactions removed)
		2	Observed reaction in P. falciparum-infected erythrocytes
		3	Proposed reactions not predicted from Huthmacher et al. 2010 based on observed metabolites and 13C-labelling
		4	Reactions predicted to be present in P. falciparum (from Huthmacher et al. 2010) but no substrate or product observed in this study
		5	Predicted reactions in human erythroyctes reported in Huthmacher et al. 2010 (organelle redunduncy condensed and non-small molecular reactions removed)
		6	Observed reaction in human erythrocytes
		7	Reactions predicted to be present in human erythrocytes (from Huthmacher et al. 2010) but no substrate or product observed in this study

## Sheet: 1. iRBC Theoretical Reactions
iRBC Reaction Number	IDs w KEGG Results	PlasmoDB ID	EC	Definition	Name	SubstratesKEGGID				ProductsKEGGID					Matched Substrate1	Matched Substrate 2	Matched Substrate 3	Matched Substrate 4	Matched Product 1	Matched Product 2	Matched Product 3	Matched Product 4	Matched Product 5	Total Matched Substrate	Total Matched Product	Reactions w no Sub/Product Match
1	R00004_c	PF3D7_0316300	3.6.1.1	Diphosphate + H2O <=> 2 Orthophosphate	diphosphate phosphohydrolase;	C00013	C00001			C00009					1	0	0	0	1	0	0	0	0	1	1
2	R00009_c	No	1.11.1.6 1.11.1.21	2 Hydrogen peroxide <=> Oxygen + 2 H2O	hydrogen-peroxide:hydrogen-peroxide oxidoreductase	C00027				C00007	C00001				0	0	0	0	0	0	0	0	0	0	0	X
3	R00009_v	No	1.11.1.6 1.11.1.21	2 Hydrogen peroxide <=> Oxygen + 2 H2O	hydrogen-peroxide:hydrogen-peroxide oxidoreductase	C00027				C00007	C00001				0	0	0	0	0	0	0	0	0	0	0	X
4	R00014_a	No	1.2.4.1 2.2.1.6 4.1.1.1	Pyruvate + Thiamin diphosphate <=> 2-(alpha-Hydroxyethyl)thiamine diphosphate + CO2	pyruvate:thiamin diphosphate acetaldehydetransferase (decarboxylating)	C00022	C00068			C05125	C00011				1	0	0	0	0	0	0	0	0	1	0
5	R00034_c	PF3D7_0513600	4.1.99.3	Cyclobutadipyrimidine <=> 2 Pyrimidine 5'-deoxynucleotide	Cyclobutadipyrimidine (in DNA) pyrimidine-lyase	C03103				C08249					0	0	0	0	0	0	0	0	0	0	0	X
6	R00036_a	PF3D7_1440300	4.2.1.24	2 5-Aminolevulinate <=> Porphobilinogen + 2 H2O	5-aminolevulinate hydro-lyase (adding 5-aminolevulinate and cyclizing; porphobilinogen-forming)	C00430				C00931	C00001				1	0	0	0	1	0	0	0	0	1	1
7	R00081_c	PF3D7_0927800	1.7.2.1 1.9.3.1	Oxygen + 4 Ferrocytochrome c + 4 H+ <=> 4 Ferricytochrome c + 2 H2O	Ferrocytochrome-c:oxygen oxidoreductase	C00007	C00126	C00080		C00125	C00001				0	0	0	0	0	0	0	0	0	0	0	X
8	R00084_a	PF3D7_1209600	2.5.1.61	4 Porphobilinogen + H2O <=> Hydroxymethylbilane + 4 Ammonia	porphobilinogen:(4-[2-carboxyethyl]-3-[carboxymethyl]pyrrol-2-yl)methyltransferase (hydrolysing);	C00931	C00001			C01024	C00014				1	0	0	0	0	0	0	0	0	1	0
9	R00084_m	PF3D7_1209600	2.5.1.61	4 Porphobilinogen + H2O <=> Hydroxymethylbilane + 4 Ammonia	porphobilinogen ammonia-lyase (polymerizing)	C00931	C00001			C01024	C00014				1	0	0	0	0	0	0	0	0	1	0
10	R00085_a	PF3D7_1431800	3.6.1.5	ATP + 2 H2O <=> AMP + 2 Orthophosphate	ATP diphosphohydrolase (phosphate-forming)	C00002	C00001			C00020	C00009				1	0	0	0	1	1	0	0	0	1	2
11	R00086_a	PF3D7_1431800	3.6.1.3 3.6.1.5 3.6.1.8 3.6.1.15	ATP + H2O <=> ADP + Orthophosphate	ATP phosphohydrolase	C00002	C00001			C00008	C00009				1	0	0	0	1	1	0	0	0	1	2
12	R00086_c	PF3D7_1431800	3.6.1.3 3.6.1.5 3.6.1.8 3.6.1.15	ATP + H2O <=> ADP + Orthophosphate	ATP phosphohydrolase	C00002	C00001			C00008	C00009				1	0	0	0	1	1	0	0	0	1	2
13	R00086_m	PF3D7_1431800	3.6.1.3 3.6.1.5 3.6.1.8 3.6.1.15	ATP + H2O <=> ADP + Orthophosphate	ATP phosphohydrolase	C00002	C00001			C00008	C00009				1	0	0	0	1	1	0	0	0	1	2
14	R00086_n	PF3D7_1431800	3.6.1.3 3.6.1.5 3.6.1.8 3.6.1.15	ATP + H2O <=> ADP + Orthophosphate	ATP phosphohydrolase	C00002	C00001			C00008	C00009				1	0	0	0	1	1	0	0	0	1	2
15	R00089_a	PF3D7_0802600	4.6.1.1	ATP <=> 3',5'-Cyclic AMP + Diphosphate	ATP diphosphate-lyase (cyclizing; 3',5'-cyclic-AMP-forming)	C00002				C00575	C00013				1	0	0	0	0	1	0	0	0	1	1
16	R00093_c	PF3D7_1435300	1.4.1.14	2 L-Glutamate + NAD+ <=> L-Glutamine + 2-Oxoglutarate + NADH + H+	L-glutamate:NAD+ oxidoreductase (transaminating)	C00025	C00003			C00064	C00026	C00004	C00080		1	1	0	0	1	1	1	0	0	2	3
17	R00100_m	PF3D7_1367500	1.6.2.2	NADH + 2 Ferricytochrome b5 <=> NAD+ + 2 Ferrocytochrome b5 + H+	NADH:ferricytochrome-b5 oxidoreductase	C00004	C00996			C00003	C00999	C00080			1	0	0	0	1	0	0	0	0	1	1
18	R00102_c	No	3.2.2.5 3.2.2.6 3.5.1.-	NAD+ + H2O <=> Nicotinamide + ADP-ribose	NAD+ glycohydrolase	C00003	C00001			C00153	C00301				1	0	0	0	1	0	0	0	0	1	1
19	R00103_c	No	3.6.1.9 3.6.1.22	NAD+ + H2O <=> AMP + Nicotinamide D-ribonucleotide	NAD+ phosphohydrolase	C00003	C00001			C00020	C00455				1	0	0	0	1	1	0	0	0	1	2
20	R00104_c	PF3D7_0913300	2.7.1.23	ATP + NAD+ <=> ADP + NADP+	ATP:NAD+ 2'-phosphotransferase	C00002	C00003			C00008	C00006				1	1	0	0	1	1	0	0	0	2	2
21	R00105_c	No	2.7.1.86	ATP + NADH <=> ADP + NADPH	ATP:NADH 2'-phosphotransferase	C00002	C00004			C00008	C00005				1	1	0	0	1	1	0	0	0	2	2
22	R00112_a	PF3D7_1453500	1.6.1.1 1.6.1.2 1.6.1.3	NADPH + NAD+ <=> NADP+ + NADH	NADPH:NAD+ oxidoreductase	C00005	C00003			C00006	C00004				1	1	0	0	1	1	0	0	0	2	2
23	R00112_m	PF3D7_1453500	1.6.1.1 1.6.1.2 1.6.1.3	NADPH + NAD+ <=> NADP+ + NADH	NADPH:NAD+ oxidoreductase	C00005	C00003			C00006	C00004				1	1	0	0	1	1	0	0	0	2	2
24	R00114_c	No	1.4.1.13	2 L-Glutamate + NADP+ <=> L-Glutamine + 2-Oxoglutarate + NADPH + H+	L-Glutamate:NADP+ oxidoreductase (transaminating)	C00025	C00006			C00064	C00026	C00005	C00080		1	1	0	0	1	1	1	0	0	2	3
25	R00118_a	No	3.1.3.-	NADP+ + H2O <=> Orthophosphate + NAD+	NADP+ 2'-phosphohydrolase	C00006	C00001			C00009	C00003				1	0	0	0	1	1	0	0	0	1	2
26	R00120_c	No	1.8.3.3	Oxygen + 2 Glutathione <=> Glutathione disulfide + Hydrogen peroxide	glutathione:oxygen oxidoreductase	C00007	C00051			C00127	C00027				0	1	0	0	1	0	0	0	0	1	1
27	R00122_a	PF3D7_1431800	3.6.1.5	ADP + H2O <=> AMP + Orthophosphate	ADP phosphohydrolase	C00008	C00001			C00020	C00009				1	0	0	0	1	1	0	0	0	1	2
28	R00127_m	PF3D7_0110900	2.7.4.3	ATP + AMP <=> 2 ADP	ATP:AMP phosphotransferase	C00002	C00020			C00008					1	1	0	0	1	0	0	0	0	2	1
29	R00130_a	PF3D7_1443700	2.7.1.24	ATP + Dephospho-CoA <=> ADP + CoA	ATP:dephospho-CoA 3'-phosphotransferase	C00002	C00882			C00008	C00010				1	1	0	0	1	1	0	0	0	2	2
30	R00137_c	No	2.7.7.1 2.7.7.18	ATP + Nicotinamide D-ribonucleotide <=> Diphosphate + NAD+	ATP:nicotinamide-nucleotide adenylyltransferase	C00002	C00455			C00013	C00003				1	1	0	0	1	1	0	0	0	2	2
31	R00149_c	No	6.3.4.16	2 ATP + Ammonia + CO2 + H2O <=> 2 ADP + Orthophosphate + Carbamoyl phosphate	Carbon-dioxide:ammonia ligase (ADP-forming,carbamate-phosphorylating)	C00002	C00014	C00011	C00001	C00008	C00009	C00169			1	0	0	0	1	1	0	0	0	1	2
32	R00155_a	PF3D7_1431800	3.6.1.5 3.6.1.6	UDP + H2O <=> UMP + Orthophosphate	UDP phosphohydrolase	C00015	C00001			C00105	C00009				1	0	0	0	1	1	0	0	0	1	2
33	R00155_er	PF3D7_1322000	3.6.1.5 3.6.1.6	UDP + H2O <=> UMP + Orthophosphate	UDP phosphohydrolase	C00015	C00001			C00105	C00009				1	0	0	0	1	1	0	0	0	1	2
34	R00156_c	PF3D7_0605600	2.7.4.6	ATP + UDP <=> ADP + UTP	ATP:UDP phosphotransferase	C00002	C00015			C00008	C00075				1	1	0	0	1	1	0	0	0	2	2
35	R00156_m	PF3D7_1366500	2.7.4.6	ATP + UDP <=> ADP + UTP	ATP:UDP phosphotransferase	C00002	C00015			C00008	C00075				1	1	0	0	1	1	0	0	0	2	2
36	R00157_c	PF3D7_0415600	2.7.4.10	UTP + AMP <=> UDP + ADP	Uridine triphosphate:AMP phosphotransferase;	C00075	C00020			C00015	C00008				1	1	0	0	1	1	0	0	0	2	2
37	R00158_a	No	2.7.4.4 2.7.4.14 2.7.4.22	ATP + UMP <=> ADP + UDP	ATP:UMP phosphotransferase	C00002	C00105			C00008	C00015				1	1	0	0	1	1	0	0	0	2	2
38	R00159_a	PF3D7_1431800	3.6.1.5 3.6.1.39	UTP + H2O <=> UDP + Orthophosphate	UTP phosphohydrolase	C00075	C00001			C00015	C00009				1	0	0	0	1	1	0	0	0	1	2
39	R00161_c	PF3D7_1015000	2.7.7.2	ATP + FMN <=> Diphosphate + FAD	ATP:FMN adenylyltransferase	C00002	C00061			C00013	C00016				1	1	0	0	1	1	0	0	0	2	2
40	R00174_c	PF3D7_0616000	2.7.1.35	ATP + Pyridoxal <=> ADP + Pyridoxal phosphate	ATP:pyridoxal 5'-phosphotransferase	C00002	C00250			C00008	C00018				1	0	0	0	1	0	0	0	0	1	1
41	R00177_c	PF3D7_0922200	2.5.1.6	Orthophosphate + Diphosphate + S-Adenosyl-L-methionine <=> ATP + L-Methionine + H2O	ATP:L-methionine S-adenosyltransferase	C00009	C00013	C00019		C00002	C00073	C00001			1	1	1	0	1	1	0	0	0	3	2
42	R00178_c	No	4.1.1.50	S-Adenosyl-L-methionine + H+ <=> S-Adenosylmethioninamine + CO2	S-adenosyl-L-methionine carboxy-lyase [(5-deoxy-5-adenosyl)(3-aminopropyl)methylsulfonium-forming]	C00019	C00080			C01137	C00011				1	0	0	0	0	0	0	0	0	1	0
43	R00181_c	PF3D7_1329400	3.5.4.6 3.5.4.17	AMP + H2O <=> IMP + Ammonia	AMP aminohydrolase	C00020	C00001			C00130	C00014				1	0	0	0	1	0	0	0	0	1	1
44	R00184_c	PF3D7_0520600	3.6.1.17 3.6.1.61	P1,P4-Bis(5'-adenosyl)tetraphosphate + H2O <=> ATP + AMP	P1,P4-bis(5'-adenosyl)-tetraphosphate adenylohydrolase	C01260	C00001			C00002	C00020				1	0	0	0	1	1	0	0	0	1	2
45	R00189_c	PF3D7_0926700	6.3.1.5 6.3.5.1	ATP + Deamino-NAD+ + Ammonia <=> AMP + Diphosphate + NAD+	deamido-NAD+:ammonia ligase (AMP-forming)	C00002	C00857	C00014		C00020	C00013	C00003			1	0	0	0	1	1	1	0	0	1	3
46	R00191_c	PF3D7_1321500	3.1.4.17 3.1.4.53	3',5'-Cyclic AMP + H2O <=> AMP	adenosine 3',5'-phosphate 5'-nucleotidohydrolase	C00575	C00001			C00020					0	0	0	0	1	0	0	0	0	0	1
47	R00200_a	PF3D7_1037100	2.7.1.40	ATP + Pyruvate <=> ADP + Phosphoenolpyruvate	ATP:pyruvate 2-O-phosphotransferase	C00002	C00022			C00008	C00074				1	1	0	0	1	1	0	0	0	2	2
48	R00200_c	PF3D7_0626800	2.7.1.40	ATP + Pyruvate <=> ADP + Phosphoenolpyruvate	ATP:pyruvate 2-O-phosphotransferase	C00002	C00022			C00008	C00074				1	1	0	0	1	1	0	0	0	2	2
49	R00212_c	No	2.3.1.54	Acetyl-CoA + Formate <=> CoA + Pyruvate	Acetyl-CoA:formate C-acetyltransferase	C00024	C00058			C00010	C00022				1	0	0	0	1	1	0	0	0	1	2
50	R00229_c	No	6.2.1.13	ATP + Acetate + CoA <=> ADP + Acetyl-CoA + Orthophosphate	acetate:CoA ligase (ADP-forming)	C00002	C00033	C00010		C00008	C00024	C00009			1	0	1	0	1	1	1	0	0	2	3
51	R00235_c	PF3D7_0627800	6.2.1.1	ATP + Acetate + CoA <=> AMP + Diphosphate + Acetyl-CoA	Acetate:CoA ligase (AMP-forming)	C00002	C00033	C00010		C00020	C00013	C00024			1	0	1	0	1	1	1	0	0	2	3
52	R00236_c	No	6.2.1.1	Acetyl adenylate + CoA <=> AMP + Acetyl-CoA	acetyl adenylate:CoA acetyltransferase	C05993	C00010			C00020	C00024				0	1	0	0	1	1	0	0	0	1	2
53	R00238_c	PF3D7_1450900	2.3.1.9	2 Acetyl-CoA <=> CoA + Acetoacetyl-CoA	Acetyl-CoA:acetyl-CoA C-acetyltransferase	C00024				C00010	C00332				1	0	0	0	1	0	0	0	0	1	1
54	R00243_a	No	1.4.1.2 1.4.1.3	L-Glutamate + NAD+ + H2O <=> 2-Oxoglutarate + Ammonia + NADH + H+	L-glutamate:NAD+ oxidoreductase (deaminating)	C00025	C00003	C00001		C00026	C00014	C00004	C00080		1	1	0	0	1	0	1	0	0	2	2
55	R00243_c	PF3D7_0802000	1.4.1.2 1.4.1.3	L-Glutamate + NAD+ + H2O <=> 2-Oxoglutarate + Ammonia + NADH + H+	L-glutamate:NAD+ oxidoreductase (deaminating)	C00025	C00003	C00001		C00026	C00014	C00004	C00080		1	1	0	0	1	0	1	0	0	2	2
56	R00248_a	PF3D7_1430700	1.4.1.3 1.4.1.4 1.4.1.13	L-Glutamate + NADP+ + H2O <=> 2-Oxoglutarate + Ammonia + NADPH + H+	L-Glutamate:NADP+ oxidoreductase (deaminating)	C00025	C00006	C00001		C00026	C00014	C00005	C00080		1	1	0	0	1	0	1	0	0	2	2
57	R00248_c	PF3D7_1416500	1.4.1.3 1.4.1.4 1.4.1.13	L-Glutamate + NADP+ + H2O <=> 2-Oxoglutarate + Ammonia + NADPH + H+	L-Glutamate:NADP+ oxidoreductase (deaminating)	C00025	C00006	C00001		C00026	C00014	C00005	C00080		1	1	0	0	1	0	1	0	0	2	2
58	R00253_c	PF3D7_0922600	6.3.1.2	ATP + L-Glutamate + Ammonia <=> ADP + Orthophosphate + L-Glutamine	L-Glutamate:ammonia ligase (ADP-forming)	C00002	C00025	C00014		C00008	C00009	C00064			1	1	0	0	1	1	1	0	0	2	3
59	R00256_c	No	1.4.1.13 1.4.7.1 3.5.1.2 3.5.1.38	L-Glutamine + H2O <=> L-Glutamate + Ammonia	L-glutamine amidohydrolase	C00064	C00001			C00025	C00014				1	0	0	0	1	0	0	0	0	1	1
60	R00257_c	PF3D7_0926700	6.3.5.1	ATP + Deamino-NAD+ + L-Glutamine + H2O <=> AMP + Diphosphate + NAD+ + L-Glutamate	Deamido-NAD+:L-glutamine amido-ligase (AMP-forming)	C00002	C00857	C00064	C00001	C00020	C00013	C00003	C00025		1	0	1	0	1	1	1	1	0	2	4
61	R00259_c	No	2.3.1.1	Acetyl-CoA + L-Glutamate <=> CoA + N-Acetyl-L-glutamate	acetyl-CoA:L-glutamate N-acetyltransferase	C00024	C00025			C00010	C00624				1	1	0	0	1	1	0	0	0	2	2
62	R00267_m	PF3D7_1345700	1.1.1.42	Isocitrate + NADP+ <=> 2-Oxoglutarate + CO2 + NADPH + H+	Isocitrate:NADP+ oxidoreductase (decarboxylating)	C00311	C00006			C00026	C00011	C00005	C00080		1	1	0	0	1	0	1	0	0	2	2
63	R00268_m	PF3D7_1345700	1.1.1.42	Oxalosuccinate <=> 2-Oxoglutarate + CO2	oxalosuccinate carboxy-lyase (2-oxoglutarate-forming)	C05379				C00026	C00011				0	0	0	0	1	0	0	0	0	0	1
64	R00274_a	PF3D7_1212000	1.11.1.9	Hydrogen peroxide + 2 Glutathione <=> Glutathione disulfide + 2 H2O	glutathione:hydrogen-peroxide oxidoreductase	C00027	C00051			C00127	C00001				0	1	0	0	1	0	0	0	0	1	1
65	R00274_m	PF3D7_1212000	1.11.1.9	Hydrogen peroxide + 2 Glutathione <=> Glutathione disulfide + 2 H2O	glutathione:hydrogen-peroxide oxidoreductase	C00027	C00051			C00127	C00001				0	1	0	0	1	0	0	0	0	1	1
66	R00277_c	No	1.4.3.5	Pyridoxamine phosphate + H2O + Oxygen <=> Pyridoxal phosphate + Ammonia + Hydrogen peroxide	Pyridoxamine-5'-phosphate:oxygen oxidoreductase (deaminating)	C00647	C00001	C00007		C00018	C00014	C00027			0	0	0	0	0	0	0	0	0	0	0	X
67	R00278_c	PF3D7_1459700	1.4.3.5	Pyridoxine phosphate + Oxygen <=> Hydrogen peroxide + Pyridoxal phosphate	Pyridoxine 5-phosphate:oxygen oxidoreductase	C00627	C00007			C00027	C00018				1	0	0	0	0	0	0	0	0	1	0
68	R00286_c	No	1.1.1.22	UDP-glucose + H2O + 2 NAD+ <=> UDP-glucuronate + 2 NADH + 2 H+	UDP-glucose:NAD+ 6-oxidoreductase	C00029	C00001	C00003		C00167	C00004	C00080			1	0	1	0	1	1	0	0	0	2	2
69	R00289_c	PF3D7_0517500	2.7.7.9 2.7.7.64	UTP + D-Glucose 1-phosphate <=> Diphosphate + UDP-glucose	UTP:alpha-D-glucose-1-phosphate uridylyltransferase	C00075	C00103			C00013	C00029				1	1	0	0	1	1	0	0	0	2	2
70	R00291_c	No	5.1.3.2	UDP-glucose <=> UDP-alpha-D-galactose	UDP-glucose 4-epimerase;	C00029				C00052					1	0	0	0	1	0	0	0	0	1	1
71	R00299_c	PF3D7_0624000	2.7.1.1 2.7.1.2	ATP + D-Glucose <=> ADP + D-Glucose 6-phosphate	ATP:D-glucose 6-phosphotransferase	C00002	C00031			C00008	C00092				1	1	0	0	1	1	0	0	0	2	2
72	R00310_m	PF3D7_1364900	4.99.1.1	Protoporphyrin + Fe2+ <=> Heme + 2 H+	protoheme ferro-lyase (protoporphyrin-forming)	C02191	C14818			C00032	C00080				0	0	0	0	0	0	0	0	0	0	0	X
73	R00316_c	No	6.2.1.1	ATP + Acetate <=> Diphosphate + Acetyl adenylate	ATP:acetate adenylyltransferase	C00002	C00033			C00013	C05993				1	0	0	0	1	0	0	0	0	1	1
74	R00328_a	PF3D7_1349100	3.6.1.5 3.6.1.6 3.6.1.42	GDP + H2O <=> GMP + Orthophosphate	GDP phosphohydrolase	C00035	C00001			C00144	C00009				1	0	0	0	1	1	0	0	0	1	2
75	R00328_er	PF3D7_1322000	3.6.1.5 3.6.1.6 3.6.1.42	GDP + H2O <=> GMP + Orthophosphate	GDP phosphohydrolase	C00035	C00001			C00144	C00009				1	0	0	0	1	1	0	0	0	1	2
76	R00330_c	PF3D7_0605600	2.7.4.6	ATP + GDP <=> ADP + GTP	ATP:GDP phosphotransferase	C00002	C00035			C00008	C00044				1	1	0	0	1	1	0	0	0	2	2
77	R00332_c	PF3D7_0928900	2.7.4.8	ATP + GMP <=> ADP + GDP	ATP:GMP phosphotransferase	C00002	C00144			C00008	C00035				1	1	0	0	1	1	0	0	0	2	2
78	R00335_a	PF3D7_1431800	3.6.1.5 3.6.5.1 3.6.5.2 3.6.5.3	GTP + H2O <=> GDP + Orthophosphate	GTP phosphohydrolase	C00044	C00001			C00035	C00009				1	0	0	0	1	1	0	0	0	1	2
79	R00335_c	PF3D7_1431800	3.6.1.5 3.6.5.1 3.6.5.2 3.6.5.3	GTP + H2O <=> GDP + Orthophosphate	GTP phosphohydrolase	C00044	C00001			C00035	C00009				1	0	0	0	1	1	0	0	0	1	2
80	R00341_c	PF3D7_1342800	4.1.1.49	ATP + Oxaloacetate <=> ADP + Phosphoenolpyruvate + CO2	ATP:oxaloacetate carboxy-lyase (transphosphorylating;phosphoenolpyruvate-forming)	C00002	C00036			C00008	C00074	C00011			1	0	0	0	1	1	0	0	0	1	2
81	R00342_m	PF3D7_0618500	1.1.1.37 1.1.1.299	(S)-Malate + NAD+ <=> Oxaloacetate + NADH + H+	(S)-malate:NAD+ oxidoreductase	C00149	C00003			C00036	C00004	C00080			1	1	0	0	0	1	0	0	0	2	1
82	R00345_c	PF3D7_1426700	4.1.1.31	Orthophosphate + Oxaloacetate <=> H2O + Phosphoenolpyruvate + CO2	phosphate:oxaloacetate carboxy-lyase (adding phosphate;phosphoenolpyruvate-forming);	C00009	C00036			C00001	C00074	C00011			1	0	0	0	0	1	0	0	0	1	1
83	R00351_m	PF3D7_0609200	2.3.3.1 2.3.3.3 2.3.3.16	Citrate + CoA <=> Acetyl-CoA + H2O + Oxaloacetate	acetyl-CoA:oxaloacetate C-acetyltransferase (thioester-hydrolysing)	C00158	C00010			C00024	C00001	C00036			1	1	0	0	1	0	0	0	0	2	1
84	R00355_c	PF3D7_0204500	2.6.1.1	L-Aspartate + 2-Oxoglutarate <=> Oxaloacetate + L-Glutamate	L-Aspartate:2-oxoglutarate aminotransferase	C00049	C00026			C00036	C00025				1	1	0	0	0	1	0	0	0	2	1
85	R00355_m	PF3D7_0204500	2.6.1.1	L-Aspartate + 2-Oxoglutarate <=> Oxaloacetate + L-Glutamate	L-Aspartate:2-oxoglutarate aminotransferase	C00049	C00026			C00036	C00025				1	1	0	0	0	1	0	0	0	2	1
86	R00371_m	No	2.3.1.29	Acetyl-CoA + Glycine <=> CoA + L-2-Amino-3-oxobutanoic acid	Acetyl-CoA:glycine C-acetyltransferase	C00024	C00037			C00010	C03508				1	1	0	0	1	1	0	0	0	2	2
87	R00405_m	PF3D7_1431600	6.2.1.5	ATP + Succinate + CoA <=> ADP + Orthophosphate + Succinyl-CoA	Succinate:CoA ligase (ADP-forming)	C00002	C00042	C00010		C00008	C00009	C00091			1	1	1	0	1	1	0	0	0	3	2
88	R00408_m	No		Succinate + FAD <=> FADH2 + Fumarate	succinate:FAD oxidoreductase	C00042	C00016			C01352	C00122				1	1	0	0	0	1	0	0	0	2	1
89	R00416_c	PF3D7_1343600	2.7.7.23	UTP + N-Acetyl-alpha-D-glucosamine 1-phosphate <=> Diphosphate + UDP-N-acetyl-alpha-D-glucosamine	UTP:N-acetyl-alpha-D-glucosamine-1-phosphate uridylyltransferase	C00075	C04501			C00013	C00043				1	1	0	0	1	1	0	0	0	2	2
90	R00418_c	No	5.1.3.2 5.1.3.7	UDP-N-acetyl-alpha-D-glucosamine <=> UDP-N-acetyl-D-galactosamine	UDP-N-acetyl-D-glucosamine 4-epimerase	C00043				C00203					1	0	0	0	0	0	0	0	0	1	0
91	R00424_c	PF3D7_1224000	3.5.4.16	GTP + H2O <=> 7,8-Dihydroneopterin 3'-triphosphate + Formate	GTP 7,8-8,9-dihydrolase	C00044	C00001			C04895	C00058				1	0	0	0	0	0	0	0	0	1	0
92	R00428_c	PF3D7_1224000	3.5.4.16	GTP + H2O <=> Formamidopyrimidine nucleoside triphosphate	GTP 8,9-hydrolase	C00044	C00001			C05922					1	0	0	0	0	0	0	0	0	1	0
93	R00430_a	PF3D7_1037100	2.7.1.40	GTP + Pyruvate <=> GDP + Phosphoenolpyruvate	GTP:pyruvate 2-O-phosphotransferase	C00044	C00022			C00035	C00074				1	1	0	0	1	1	0	0	0	2	2
94	R00430_c	PF3D7_0626800	2.7.1.40	GTP + Pyruvate <=> GDP + Phosphoenolpyruvate	GTP:pyruvate 2-O-phosphotransferase	C00044	C00022			C00035	C00074				1	1	0	0	1	1	0	0	0	2	2
95	R00432_m	PF3D7_1108500	6.2.1.4	GTP + Succinate + CoA <=> GDP + Orthophosphate + Succinyl-CoA	Succinate:CoA ligase (GDP-forming)	C00044	C00042	C00010		C00035	C00009	C00091			1	1	1	0	1	1	0	0	0	3	2
96	R00434_c	PF3D7_1138400	4.6.1.1 4.6.1.2	GTP <=> 3',5'-Cyclic GMP + Diphosphate	GTP diphosphate-lyase (cyclizing; 3',5'-cyclic-GMP-forming)	C00044				C00942	C00013				1	0	0	0	1	1	0	0	0	1	2
97	R00462_c	PF3D7_0405700	4.1.1.18	L-Lysine <=> Cadaverine + CO2	L-lysine carboxy-lyase (cadaverine-forming)	C00047				C01672	C00011				1	0	0	0	1	0	0	0	0	1	1
98	R00497_c	PF3D7_0512200	6.3.2.3	ATP + gamma-L-Glutamyl-L-cysteine + Glycine <=> ADP + Orthophosphate + Glutathione	gamma-L-glutamyl-L-cysteine:glycine ligase (ADP-forming)	C00002	C00669	C00037		C00008	C00009	C00051			1	1	1	0	1	1	1	0	0	3	3
99	R00512_a	PF3D7_0111500	2.7.4.14 2.7.4.25	ATP + CMP <=> ADP + CDP	ATP:CMP phosphotransferase	C00002	C00055			C00008	C00112				1	1	0	0	1	1	0	0	0	2	2
100	R00514_a	PF3D7_1431800	3.6.1.5	CDP + H2O <=> CMP + Orthophosphate	CDP phosphohydrolase	C00112	C00001			C00055	C00009				1	0	0	0	1	1	0	0	0	1	2
101	R00548_a	PF3D7_1430300	3.1.3.2 3.1.3.102	FMN + H2O <=> Riboflavin + Orthophosphate	riboflavin-5-phosphate phosphohydrolase	C00061	C00001			C00255	C00009				1	0	0	0	1	1	0	0	0	1	2
102	R00549_c	PF3D7_1359100	2.7.1.26	ATP + Riboflavin <=> ADP + FMN	ATP:riboflavin 5'-phosphotransferase	C00002	C00255			C00008	C00061				1	1	0	0	1	1	0	0	0	2	2
103	R00551_c	PF3D7_0906500	3.5.3.1	L-Arginine + H2O <=> L-Ornithine + Urea	L-Arginine amidinohydrolase	C00062	C00001			C00077	C00086				1	0	0	0	1	0	0	0	0	1	1
104	R00557_m	PF3D7_0923200	1.14.13.39	2 L-Arginine + 4 Oxygen + 3 NADPH + 3 H+ <=> 2 Nitric oxide + 2 L-Citrulline + 3 NADP+ + 4 H2O	L-arginine,NADPH:oxygen oxidoreductase (nitric-oxide-forming)	C00062	C00007	C00005	C00080	C00533	C00327	C00006	C00001		1	0	1	0	0	1	1	0	0	2	2
105	R00566_c	No	4.1.1.19	L-Arginine <=> Agmatine + CO2	L-arginine carboxy-lyase (agmatine-forming)	C00062				C00179	C00011				1	0	0	0	0	0	0	0	0	1	0
106	R00569_a	PF3D7_1431800	3.6.1.5	CTP + H2O <=> CDP + Orthophosphate	CTP phosphohydrolase	C00063	C00001			C00112	C00009				1	0	0	0	1	1	0	0	0	1	2
107	R00570_c	PF3D7_1366500	2.7.4.6	ATP + CDP <=> ADP + CTP	ATP:CDP phosphotransferase	C00002	C00112			C00008	C00063				1	1	0	0	1	1	0	0	0	2	2
108	R00570_m	PF3D7_0605600	2.7.4.6	ATP + CDP <=> ADP + CTP	ATP:CDP phosphotransferase	C00002	C00112			C00008	C00063				1	1	0	0	1	1	0	0	0	2	2
109	R00571_c	PF3D7_1410200	6.3.4.2	ATP + UTP + Ammonia <=> ADP + Orthophosphate + CTP	UTP:ammonia ligase (ADP-forming)	C00002	C00075	C00014		C00008	C00009	C00063			1	1	0	0	1	1	1	0	0	2	3
110	R00573_c	PF3D7_1410200	6.3.4.2	ATP + UTP + L-Glutamine + H2O <=> ADP + Orthophosphate + CTP + L-Glutamate	UTP:L-glutamine amido-ligase (ADP-forming)	C00002	C00075	C00064	C00001	C00008	C00009	C00063	C00025		1	1	1	0	1	1	1	1	0	3	4
111	R00575_c	PF3D7_1308200	6.3.5.5	2 ATP + L-Glutamine + HCO3- + H2O <=> 2 ADP + Orthophosphate + L-Glutamate + Carbamoyl phosphate	HCO3-:L-glutamine amido-ligase (ADP-forming, carbamate-phosphorylating)	C00002	C00064	C00288	C00001	C00008	C00009	C00025	C00169		1	1	0	0	1	1	1	0	0	2	3
112	R00578_c	PF3D7_0309500	6.3.5.4	ATP + L-Aspartate + L-Glutamine + H2O <=> AMP + Diphosphate + L-Asparagine + L-Glutamate	L-aspartate:L-glutamine amido-ligase (AMP-forming)	C00002	C00049	C00064	C00001	C00020	C00013	C00152	C00025		1	1	1	0	1	1	1	1	0	3	4
113	R00602_a	No	1.11.1.6 1.11.1.7 1.11.1.21	Methanol + Hydrogen peroxide <=> Formaldehyde + 2 H2O	methanol:hydrogen-peroxide oxidoreductase	C00132	C00027			C00067	C00001				0	0	0	0	0	0	0	0	0	0	0	X
114	R00602_m	No	1.11.1.6 1.11.1.7 1.11.1.21	Methanol + Hydrogen peroxide <=> Formaldehyde + 2 H2O	methanol:hydrogen-peroxide oxidoreductase	C00132	C00027			C00067	C00001				0	0	0	0	0	0	0	0	0	0	0	X
115	R00617_c	No	2.7.4.16	ATP + Thiamin monophosphate <=> ADP + Thiamin diphosphate	ATP:thiamin-phosphate phosphotransferase	C00002	C01081			C00008	C00068				1	0	0	0	1	0	0	0	0	1	1
116	R00619_a	PF3D7_0924300	2.7.6.2	ATP + Thiamine <=> AMP + Thiamin diphosphate	ATP:thiamine diphosphotransferase	C00002	C00378			C00020	C00068				1	0	0	0	1	0	0	0	0	1	1
117	R00621_m	PF3D7_0820700	1.2.4.2	2-Oxoglutarate + Thiamin diphosphate <=> 3-Carboxy-1-hydroxypropyl-ThPP + CO2	No	C00026	C00068			C05381	C00011				1	0	0	0	0	0	0	0	0	1	0
118	R00645_m	No	1.14.-.-	2 Ascorbate + Acceptor <=> 2 Monodehydroascorbate + Reduced acceptor	ascorbate:acceptor oxidoreductase	C00072	C00028			C01041	C00030				1	0	0	0	0	0	0	0	0	1	0
119	R00653_a	No	3.5.1.31	N-Formylmethionine + H2O <=> Formate + L-Methionine	N-Formyl-L-methionine amidohydrolase	C03145	C00001			C00058	C00073				1	0	0	0	0	1	0	0	0	1	1
120	R00658_c	PF3D7_1015900	4.2.1.11	2-Phospho-D-glycerate <=> Phosphoenolpyruvate + H2O	2-phospho-D-glycerate hydro-lyase (phosphoenolpyruvate-forming)	C00631				C00074	C00001				1	0	0	0	1	0	0	0	0	1	1
121	R00667_c	PF3D7_0608800	2.6.1.13	L-Ornithine + 2-Oxoglutarate <=> L-Glutamate 5-semialdehyde + L-Glutamate	L-Ornithine:2-oxo-acid aminotransferase	C00077	C00026			C01165	C00025				1	1	0	0	0	1	0	0	0	2	1
122	R00670_c	PF3D7_1033100	4.1.1.17	L-Ornithine <=> Putrescine + CO2	L-ornithine carboxy-lyase (putrescine-forming)	C00077				C00134	C00011				1	0	0	0	1	0	0	0	0	1	1
123	R00694_c	No	2.6.1.1 2.6.1.5 2.6.1.9 2.6.1.57	L-Phenylalanine + 2-Oxoglutarate <=> Phenylpyruvate + L-Glutamate	L-Phenylalanine:2-oxoglutarate aminotransferase	C00079	C00026			C00166	C00025				1	1	0	0	1	1	0	0	0	2	2
124	R00698_a	No	1.11.1.21	L-Phenylalanine + Oxygen <=> 2-Phenylacetamide + CO2	L-phenylalanine:oxygen oxidoreductase (decarboxylating)	C00079	C00007			C02505	C00011				1	0	0	0	1	0	0	0	0	1	1
125	R00698_m	No	1.11.1.21	L-Phenylalanine + Oxygen <=> 2-Phenylacetamide + CO2	L-phenylalanine:oxygen oxidoreductase (decarboxylating)	C00079	C00007			C02505	C00011				1	0	0	0	1	0	0	0	0	1	1
126	R00703_c	PF3D7_1324900	1.1.1.27	(S)-Lactate + NAD+ <=> Pyruvate + NADH + H+	(S)-Lactate:NAD+ oxidoreductase	C00186	C00003			C00022	C00004	C00080			1	1	0	0	1	1	0	0	0	2	2
127	R00704_c	No	1.1.1.28	(R)-Lactate + NAD+ <=> Pyruvate + NADH + H+	(R)-Lactate:NAD+ oxidoreductase	C00256	C00003			C00022	C00004	C00080			1	1	0	0	1	1	0	0	0	2	2
128	R00719_a	PF3D7_1431800	3.6.1.5	ITP + H2O <=> IDP + Orthophosphate	ITP phosphohydrolase	C00081	C00001			C00104	C00009				0	0	0	0	1	1	0	0	0	0	2
129	R00722_c	PF3D7_1366500	2.7.4.6	ATP + IDP <=> ADP + ITP	ATP:IDP phosphotransferase	C00002	C00104			C00008	C00081				1	1	0	0	1	0	0	0	0	2	1
130	R00722_m	PF3D7_0605600	2.7.4.6	ATP + IDP <=> ADP + ITP	ATP:IDP phosphotransferase	C00002	C00104			C00008	C00081				1	1	0	0	1	0	0	0	0	2	1
131	R00727_m	PF3D7_1108500	6.2.1.4	ITP + Succinate + CoA <=> IDP + Orthophosphate + Succinyl-CoA	Succinate:CoA ligase (IDP-forming)	C00081	C00042	C00010		C00104	C00009	C00091			0	1	1	0	1	1	0	0	0	2	2
132	R00734_c	No	2.6.1.1 2.6.1.5 2.6.1.9 2.6.1.57	L-Tyrosine + 2-Oxoglutarate <=> 3-(4-Hydroxyphenyl)pyruvate + L-Glutamate	L-tyrosine:2-oxoglutarate aminotransferase	C00082	C00026			C01179	C00025				1	1	0	0	1	1	0	0	0	2	2
133	R00756_c	PF3D7_0915400	2.7.1.11	ATP + D-Fructose 6-phosphate <=> ADP + D-Fructose 1,6-bisphosphate	ATP:D-fructose-6-phosphate 1-phosphotransferase	C00002	C00085			C00008	C00354				1	1	0	0	1	1	0	0	0	2	2
134	R00760_c	PF3D7_0624000	2.7.1.1 2.7.1.4	ATP + D-Fructose <=> ADP + D-Fructose 6-phosphate	ATP:D-fructose 6-phosphotransferase	C00002	C00095			C00008	C00085				1	1	0	0	1	1	0	0	0	2	2
135	R00761_c	No	4.1.2.22	D-Fructose 6-phosphate + Orthophosphate <=> Acetyl phosphate + D-Erythrose 4-phosphate + H2O	D-fructose-6-phosphate D-erythrose-4-phosphate-lyase (adding phosphate; acetyl-phosphate-forming)	C00085	C00009			C00227	C00279	C00001			1	1	0	0	1	1	0	0	0	2	2
136	R00764_c	No	2.7.1.90	Diphosphate + D-Fructose 6-phosphate <=> Orthophosphate + D-Fructose 1,6-bisphosphate	diphosphate:D-fructose-6-phosphate 1-phosphotransferase	C00013	C00085			C00009	C00354				1	1	0	0	1	1	0	0	0	2	2
137	R00768_a	PF3D7_1025100	2.6.1.16	L-Glutamine + D-Fructose 6-phosphate <=> L-Glutamate + D-Glucosamine 6-phosphate	L-glutamine:D-fructose-6-phosphate isomerase (deaminating);	C00064	C00085			C00025	C00352				1	1	0	0	1	1	0	0	0	2	2
138	R00771_c	PF3D7_1436000	5.3.1.9	D-Glucose 6-phosphate <=> D-Fructose 6-phosphate	D-glucose-6-phosphate aldose-ketose-isomerase	C00092				C00085					1	0	0	0	1	0	0	0	0	1	1
139	R00772_c	PF3D7_0801800	5.3.1.8	D-Mannose 6-phosphate <=> D-Fructose 6-phosphate	D-mannose-6-phosphate aldose-ketose-isomerase	C00275				C00085					1	0	0	0	1	0	0	0	0	1	1
140	R00794_m	No	1.7.1.1 1.7.1.2	Nitrite + NAD+ + H2O <=> Nitrate + NADH + H+	nitrite:NAD+ oxidoreductase;	C00088	C00003	C00001		C00244	C00004	C00080			0	1	0	0	0	1	0	0	0	1	1
141	R00796_m	No	1.7.1.2 1.7.1.3	Nitrite + NADP+ + H2O <=> Nitrate + NADPH + H+	nitrite:NADP+ oxidoreductase;	C00088	C00006	C00001		C00244	C00005	C00080			0	1	0	0	0	1	0	0	0	1	1
142	R00829_c	No	2.3.1.16 2.3.1.174	Succinyl-CoA + Acetyl-CoA <=> CoA + 3-Oxoadipyl-CoA	succinyl-CoA:acetyl-CoA C-acyltransferase;	C00091	C00024			C00010	C02232				0	1	0	0	1	0	0	0	0	1	1
143	R00830_m	PF3D7_1246100	2.3.1.37	Succinyl-CoA + Glycine <=> 5-Aminolevulinate + CoA + CO2	succinyl-CoA:glycine C-succinyltransferase (decarboxylating)	C00091	C00037			C00430	C00010	C00011			0	1	0	0	1	1	0	0	0	1	2
144	R00835_c	PF3D7_1453800	1.1.1.49 1.1.1.363	D-Glucose 6-phosphate + NADP+ <=> D-Glucono-1,5-lactone 6-phosphate + NADPH + H+	D-glucose-6-phosphate:NADP+ 1-oxidoreductase	C00092	C00006			C01236	C00005	C00080			1	1	0	0	0	1	0	0	0	2	1
145	R00842_a	PF3D7_1114800	1.1.1.8 1.1.1.94	sn-Glycerol 3-phosphate + NAD+ <=> Glycerone phosphate + NADH + H+	sn-Glycerol-3-phosphate:NAD+ 2-oxidoreductase	C00093	C00003			C00111	C00004	C00080			1	1	0	0	1	1	0	0	0	2	2
146	R00842_c	PF3D7_1216200	1.1.1.8 1.1.1.94	sn-Glycerol 3-phosphate + NAD+ <=> Glycerone phosphate + NADH + H+	sn-Glycerol-3-phosphate:NAD+ 2-oxidoreductase	C00093	C00003			C00111	C00004	C00080			1	1	0	0	1	1	0	0	0	2	2
147	R00842_m	PF3D7_1216200	1.1.1.8 1.1.1.94	sn-Glycerol 3-phosphate + NAD+ <=> Glycerone phosphate + NADH + H+	sn-Glycerol-3-phosphate:NAD+ 2-oxidoreductase	C00093	C00003			C00111	C00004	C00080			1	1	0	0	1	1	0	0	0	2	2
148	R00847_c	PF3D7_1351600	2.7.1.30	ATP + Glycerol <=> ADP + sn-Glycerol 3-phosphate	ATP:glycerol 3-phosphotransferase	C00002	C00116			C00008	C00093				1	0	0	0	1	1	0	0	0	1	2
149	R00848_m	PF3D7_0306400	1.1.5.3	sn-Glycerol 3-phosphate + FAD <=> Glycerone phosphate + FADH2	sn-Glycerol-3-phosphate:(acceptor) 2-oxidoreductase	C00093	C00016			C00111	C01352				1	1	0	0	1	0	0	0	0	2	1
150	R00851_a	PF3D7_1212500	2.3.1.15	sn-Glycerol 3-phosphate + Acyl-CoA <=> 1-Acyl-sn-glycerol 3-phosphate + CoA	acyl-CoA:sn-glycerol-3-phosphate 1-O-acyltransferase	C00093	C00040			C00681	C00010				1	0	0	0	1	1	0	0	0	1	2
151	R00851_m	PF3D7_1318200	2.3.1.15	sn-Glycerol 3-phosphate + Acyl-CoA <=> 1-Acyl-sn-glycerol 3-phosphate + CoA	acyl-CoA:sn-glycerol-3-phosphate 1-O-acyltransferase	C00093	C00040			C00681	C00010				1	0	0	0	1	1	0	0	0	1	2
152	R00885_c	PF3D7_1213900	2.7.7.13	GTP + D-Mannose 1-phosphate <=> Diphosphate + GDP-mannose	GTP:alpha-D-mannose-1-phosphate guanylyltransferase	C00044	C00636			C00013	C00096				1	1	0	0	1	1	0	0	0	2	2
153	R00888_c	PF3D7_0813800	4.2.1.47	GDP-mannose <=> GDP-4-dehydro-6-deoxy-D-mannose + H2O	GDP-alpha-D-mannose 4,6-hydro-lyase (GDP-4-dehydro-alpha-D-rhamnose-forming);	C00096				C01222	C00001				1	0	0	0	1	0	0	0	0	1	1
154	R00893_c	No	1.13.11.20	L-Cysteine + Oxygen <=> 3-Sulfino-L-alanine	L-Cysteine:oxygen oxidoreductase	C00097	C00007			C00606					1	0	0	0	0	0	0	0	0	1	0
155	R00894_c	PF3D7_0918900	6.3.2.2	ATP + L-Glutamate + L-Cysteine <=> ADP + Orthophosphate + gamma-L-Glutamyl-L-cysteine	L-glutamate:L-cysteine gamma-ligase (ADP-forming)	C00002	C00025	C00097		C00008	C00009	C00669			1	1	1	0	1	1	1	0	0	3	3
156	R00896_c	PF3D7_0204500	2.6.1.1	L-Cysteine + 2-Oxoglutarate <=> Mercaptopyruvate + Glutamate	L-cysteine:2-oxoglutarate aminotransferase	C00097	C00026			C00957	C00302				1	1	0	0	0	0	0	0	0	2	0
157	R00899_a	PF3D7_1446200	3.4.11.1 3.4.11.2 3.4.11.23 3.4.13.-	Cys-Gly + H2O <=> L-Cysteine + Glycine	L-cysteinylglycine dipeptidase	C01419	C00001			C00097	C00037				1	0	0	0	1	1	0	0	0	1	2
158	R00899_c	PF3D7_1446200	3.4.11.1 3.4.11.2 3.4.11.23 3.4.13.-	Cys-Gly + H2O <=> L-Cysteine + Glycine	L-cysteinylglycine dipeptidase	C01419	C00001			C00097	C00037				1	0	0	0	1	1	0	0	0	1	2
159	R00899_m	PF3D7_1446200	3.4.11.1 3.4.11.2 3.4.11.23 3.4.13.-	Cys-Gly + H2O <=> L-Cysteine + Glycine	L-cysteinylglycine dipeptidase	C01419	C00001			C00097	C00037				1	0	0	0	1	1	0	0	0	1	2
160	R00907_c	No	2.6.1.18	L-Alanine + 3-Oxopropanoate <=> Pyruvate + beta-Alanine	L-Alanine:3-oxopropanoate aminotransferase	C00041	C00222			C00022	C00099				1	1	0	0	1	0	0	0	0	2	1
161	R00920_c	No	6.2.1.13	ATP + Propanoate + CoA <=> ADP + Orthophosphate + Propanoyl-CoA	propanoate:CoA ligase (ADP-forming)	C00002	C00163	C00010		C00008	C00009	C00100			1	0	1	0	1	1	1	0	0	2	3
162	R00925_c	No	6.2.1.1 6.2.1.17	ATP + Propanoate + CoA <=> AMP + Diphosphate + Propanoyl-CoA	Propanoate:CoA ligase (AMP-forming)	C00002	C00163	C00010		C00020	C00013	C00100			1	0	1	0	1	1	1	0	0	2	3
163	R00926_c	No	6.2.1.1 6.2.1.17	Propionyladenylate + CoA <=> AMP + Propanoyl-CoA	Propionyladenylate:CoA propionyltransferase	C05983	C00010			C00020	C00100				0	1	0	0	1	1	0	0	0	1	2
164	R00927_c	PF3D7_1450900	2.3.1.9 2.3.1.16	Propanoyl-CoA + Acetyl-CoA <=> CoA + 2-Methylacetoacetyl-CoA	acetyl-CoA:propanoyl-CoA 2-C-acetyltransferase;	C00100	C00024			C00010	C03344				1	1	0	0	1	0	0	0	0	2	1
165	R00936_c	No	1.5.1.3	Tetrahydrofolate + NAD+ <=> Dihydrofolate + NADH + H+	5,6,7,8-tetrahydrofolate:NAD+ oxidoreductase	C00101	C00003			C00415	C00004	C00080			0	1	0	0	1	1	0	0	0	1	2
166	R00937_c	No	1.5.1.3	Tetrahydrofolate + 2 NAD+ <=> Folate + 2 NADH + 2 H+	5,6,7,8-tetrahydrofolate:NAD+ oxidoreductase	C00101	C00003			C00504	C00004	C00080			0	1	0	0	1	1	0	0	0	1	2
167	R00939_c	PF3D7_0417200	1.5.1.3	Tetrahydrofolate + NADP+ <=> Dihydrofolate + NADPH + H+	5,6,7,8-tetrahydrofolate:NADP+ oxidoreductase	C00101	C00006			C00415	C00005	C00080			0	1	0	0	1	1	0	0	0	1	2
168	R00940_c	PF3D7_0417200	1.5.1.3	Tetrahydrofolate + 2 NADP+ <=> Folate + 2 NADPH + 2 H+	5,6,7,8-tetrahydrofolate:NADP+ oxidoreductase	C00101	C00006			C00504	C00005	C00080			0	1	0	0	1	1	0	0	0	1	2
169	R00942_c	No	6.3.2.17	ATP + Tetrahydrofolate + L-Glutamate <=> ADP + Orthophosphate + THF-L-glutamate	Tetrahydrofolate:L-glutamate gamma-ligase (ADP-forming)	C00002	C00101	C00025		C00008	C00009	C09332			1	0	1	0	1	1	0	0	0	2	2
170	R00943_c	No	6.3.4.3	Tetrahydrofolate + Formate + ATP <=> ADP + Orthophosphate + 10-Formyltetrahydrofolate	Formate:tetrahydrofolate ligase (ADP-forming)	C00101	C00058	C00002		C00008	C00009	C00234			0	0	1	0	1	1	1	0	0	1	3
171	R00944_c	No	3.5.1.10	10-Formyltetrahydrofolate + H2O <=> Formate + Tetrahydrofolate	10-Formyltetrahydrofolate amidohydrolase	C00234	C00001			C00058	C00101				1	0	0	0	0	0	0	0	0	1	0
172	R00945_c	PF3D7_1235600	2.1.2.1	5,10-Methylenetetrahydrofolate + Glycine + H2O <=> Tetrahydrofolate + L-Serine	5,10-Methylenetetrahydrofolate:glycine hydroxymethyltransferase	C00143	C00037	C00001		C00101	C00065				0	1	0	0	0	1	0	0	0	1	1
173	R00946_c	No	2.1.1.13	5-Methyltetrahydrofolate + L-Homocysteine <=> Tetrahydrofolate + L-Methionine	5-Methyltetrahydrofolate:L-homocysteine S-methyltransferase	C00440	C00155			C00101	C00073				1	0	0	0	0	1	0	0	0	1	1
174	R00955_c	No	2.7.7.12	UDP-glucose + alpha-D-Galactose 1-phosphate <=> D-Glucose 1-phosphate + UDP-alpha-D-galactose	UDP-glucose:alpha-D-galactose-1-phosphate uridylyltransferase	C00029	C00446			C00103	C00052				1	0	0	0	1	1	0	0	0	1	2
175	R00961_a	PF3D7_1349100	3.6.1.5 3.6.1.6 3.6.1.64	IDP + H2O <=> IMP + Orthophosphate	IDP phosphohydrolase;	C00104	C00001			C00130	C00009				1	0	0	0	1	1	0	0	0	1	2
176	R00961_er	PF3D7_1349100	3.6.1.5 3.6.1.6 3.6.1.64	IDP + H2O <=> IMP + Orthophosphate	IDP phosphohydrolase;	C00104	C00001			C00130	C00009				1	0	0	0	1	1	0	0	0	1	2
177	R00965_c	PF3D7_1023200	4.1.1.23	Orotidine 5'-phosphate <=> UMP + CO2	orotidine-5'-phosphate carboxy-lyase (UMP-forming)	C01103				C00105	C00011				1	0	0	0	1	0	0	0	0	1	1
178	R00969_c	PF3D7_0520600	3.6.1.17	P1,P4-Bis(5'-uridyl) tetraphosphate + H2O <=> UTP + UMP	P1,P4-bis(5'-uridyl)-tetraphosphate uridylohydrolase	C06198	C00001			C00075	C00105				0	0	0	0	1	1	0	0	0	0	2
179	R01001_c	No	4.4.1.1	L-Cystathionine + H2O <=> L-Cysteine + Ammonia + 2-Oxobutanoate	L-cystathionine cysteine-lyase (deaminating; 2-oxobutanoate-forming)	C02291	C00001			C00097	C00014	C00109			1	0	0	0	1	0	0	0	0	1	1
180	R01004_c	No	3.6.1.43	Dolichyl diphosphate + H2O <=> Dolichyl phosphate + Orthophosphate	Dolichyl-diphosphate phosphohydrolase	C00621	C00001			C00110	C00009				0	0	0	0	0	1	0	0	0	0	1
181	R01005_c	No	2.4.1.117	UDP-glucose + Dolichyl phosphate <=> UDP + Dolichyl beta-D-glucosyl phosphate	UDPglucose:dolichyl-phosphate beta-D-glucosyltransferase	C00029	C00110			C00015	C01246				1	0	0	0	1	0	0	0	0	1	1
182	R01005_er	No	2.4.1.117	UDP-glucose + Dolichyl phosphate <=> UDP + Dolichyl beta-D-glucosyl phosphate	UDPglucose:dolichyl-phosphate beta-D-glucosyltransferase	C00029	C00110			C00015	C01246				1	0	0	0	1	0	0	0	0	1	1
183	R01007_c	PF3D7_0321200	2.7.8.15	UDP-N-acetyl-alpha-D-glucosamine + Dolichyl phosphate <=> UMP + N-Acetyl-D-glucosaminyldiphosphodolichol	UDP-N-acetyl-D-glucosamine:dolichyl-phosphate N-acetyl-D-glucosamine phosphotransferase	C00043	C00110			C00105	C04500				1	0	0	0	1	0	0	0	0	1	1
184	R01009_c	PF3D7_1141600	2.4.1.83	GDP-mannose + Dolichyl phosphate <=> GDP + Dolichyl phosphate D-mannose	GDPmannose:dolichyl-phosphate O-beta-D-mannosyltransferase	C00096	C00110			C00035	C03862				1	0	0	0	1	0	0	0	0	1	1
185	R01009_er	PF3D7_1210900	2.4.1.83	GDP-mannose + Dolichyl phosphate <=> GDP + Dolichyl phosphate D-mannose	GDPmannose:dolichyl-phosphate O-beta-D-mannosyltransferase	C00096	C00110			C00035	C03862				1	0	0	0	1	0	0	0	0	1	1
186	R01015_a	PF3D7_0318800	5.3.1.1	D-Glyceraldehyde 3-phosphate <=> Glycerone phosphate	D-glyceraldehyde-3-phosphate aldose-ketose-isomerase	C00118				C00111					1	0	0	0	1	0	0	0	0	1	1
187	R01015_c	PF3D7_1439900	5.3.1.1	D-Glyceraldehyde 3-phosphate <=> Glycerone phosphate	D-glyceraldehyde-3-phosphate aldose-ketose-isomerase	C00118				C00111					1	0	0	0	1	0	0	0	0	1	1
188	R01016_c	No	4.2.3.3	Glycerone phosphate <=> Methylglyoxal + Orthophosphate	glycerone-phosphate phosphate-lyase (methylglyoxal-forming)	C00111				C00546	C00009				1	0	0	0	0	1	0	0	0	1	1
189	R01018_a	No	2.7.1.108	CTP + Dolichol <=> CDP + Dolichyl phosphate	CTP:dolichol O-phosphotransferase	C00063	C00381			C00112	C00110				1	0	0	0	1	0	0	0	0	1	1
190	R01021_c	PF3D7_1401800	2.7.1.32	ATP + Choline <=> ADP + Choline phosphate	ATP:choline phosphotransferase	C00002	C00114			C00008	C00588				1	0	0	0	1	1	0	0	0	1	2
191	R01030_c	No	3.1.4.2 3.1.4.46	sn-Glycero-3-phosphocholine + H2O <=> Choline + sn-Glycerol 3-phosphate	sn-Glycero-3-phosphocholine glycerophosphohydrolase	C00670	C00001			C00114	C00093				0	0	0	0	0	1	0	0	0	0	1
192	R01049_a	PF3D7_1325100	2.7.6.1	ATP + D-Ribose 5-phosphate <=> AMP + 5-Phospho-alpha-D-ribose 1-diphosphate	ATP:D-ribose-5-phosphate diphosphotransferase	C00002	C00117			C00020	C00119				1	0	0	0	1	0	0	0	0	1	1
193	R01049_c	PF3D7_1327800	2.7.6.1	ATP + D-Ribose 5-phosphate <=> AMP + 5-Phospho-alpha-D-ribose 1-diphosphate	ATP:D-ribose-5-phosphate diphosphotransferase	C00002	C00117			C00020	C00119				1	0	0	0	1	0	0	0	0	1	1
194	R01055_a	PF3D7_0219500	4.2.1.70	Uracil + D-Ribose 5-phosphate <=> Pseudouridine 5'-phosphate + H2O	uracil hydro-lyase (adding D-ribose 5-phosphate;pseudouridine-5'-phosphate-forming)	C00106	C00117			C01168	C00001				1	0	0	0	1	0	0	0	0	1	1
195	R01055_c	PF3D7_0521500	4.2.1.70	Uracil + D-Ribose 5-phosphate <=> Pseudouridine 5'-phosphate + H2O	uracil hydro-lyase (adding D-ribose 5-phosphate;pseudouridine-5'-phosphate-forming)	C00106	C00117			C01168	C00001				1	0	0	0	1	0	0	0	0	1	1
196	R01055_m	PF3D7_0914000	4.2.1.70	Uracil + D-Ribose 5-phosphate <=> Pseudouridine 5'-phosphate + H2O	uracil hydro-lyase (adding D-ribose 5-phosphate;pseudouridine-5'-phosphate-forming)	C00106	C00117			C01168	C00001				1	0	0	0	1	0	0	0	0	1	1
197	R01056_c	PF3D7_0514600	5.3.1.6	D-Ribose 5-phosphate <=> D-Ribulose 5-phosphate	D-ribose-5-phosphate aldose-ketose-isomerase	C00117				C00199					0	0	0	0	1	0	0	0	0	0	1
198	R01057_c	PF3D7_1012500	5.4.2.2 5.4.2.7	alpha-D-Ribose 1-phosphate <=> D-Ribose 5-phosphate	D-Ribose 1,5-phosphomutase	C00620				C00117					1	0	0	0	0	0	0	0	0	1	0
199	R01061_c	PF3D7_1462800	1.2.1.12 1.2.1.59	D-Glyceraldehyde 3-phosphate + Orthophosphate + NAD+ <=> 3-Phospho-D-glyceroyl phosphate + NADH + H+	D-glyceraldehyde-3-phosphate:NAD+ oxidoreductase (phosphorylating)	C00118	C00009	C00003		C00236	C00004	C00080			1	1	1	0	1	1	0	0	0	3	2
200	R01061_m	No	1.2.1.12 1.2.1.59	D-Glyceraldehyde 3-phosphate + Orthophosphate + NAD+ <=> 3-Phospho-D-glyceroyl phosphate + NADH + H+	D-glyceraldehyde-3-phosphate:NAD+ oxidoreductase (phosphorylating)	C00118	C00009	C00003		C00236	C00004	C00080			1	1	1	0	1	1	0	0	0	3	2
201	R01063_c	No	1.2.1.13 1.2.1.59	D-Glyceraldehyde 3-phosphate + Orthophosphate + NADP+ <=> 3-Phospho-D-glyceroyl phosphate + NADPH + H+	D-glyceraldehyde-3-phosphate:NADP+ oxidoreductase (phosphorylating)	C00118	C00009	C00006		C00236	C00005	C00080			1	1	1	0	1	1	0	0	0	3	2
202	R01063_m	No	1.2.1.13 1.2.1.59	D-Glyceraldehyde 3-phosphate + Orthophosphate + NADP+ <=> 3-Phospho-D-glyceroyl phosphate + NADPH + H+	D-glyceraldehyde-3-phosphate:NADP+ oxidoreductase (phosphorylating)	C00118	C00009	C00006		C00236	C00005	C00080			1	1	1	0	1	1	0	0	0	3	2
203	R01066_c	PF3D7_1021600	4.1.2.4	2-Deoxy-D-ribose 5-phosphate <=> D-Glyceraldehyde 3-phosphate + Acetaldehyde	2-deoxy-D-ribose-5-phosphate acetaldehyde-lyase (D-glyceraldehyde-3-phosphate-forming)	C00673				C00118	C00084				1	0	0	0	1	0	0	0	0	1	1
204	R01067_c	PF3D7_0610800	2.2.1.1	D-Fructose 6-phosphate + D-Glyceraldehyde 3-phosphate <=> D-Erythrose 4-phosphate + D-Xylulose 5-phosphate	D-Fructose 6-phosphate:D-glyceraldehyde-3-phosphate glycolaldehyde transferase	C00085	C00118			C00279	C00231				1	1	0	0	1	1	0	0	0	2	2
205	R01068_c	PF3D7_1444800	4.1.2.13	D-Fructose 1,6-bisphosphate <=> Glycerone phosphate + D-Glyceraldehyde 3-phosphate	D-fructose-1,6-bisphosphate D-glyceraldehyde-3-phosphate-lyase (glycerone-phosphate-forming)	C00354				C00111	C00118				1	0	0	0	1	1	0	0	0	1	2
206	R01072_a	No	2.4.2.14	5-Phosphoribosylamine + Diphosphate + L-Glutamate <=> L-Glutamine + 5-Phospho-alpha-D-ribose 1-diphosphate + H2O	5-phosphoribosylamine:diphosphate phospho-alpha-D-ribosyltransferase (glutamate-amidating)	C03090	C00013	C00025		C00064	C00119	C00001			1	1	1	0	1	0	0	0	0	3	1
207	R01082_c	PF3D7_0927300	4.2.1.2	(S)-Malate <=> Fumarate + H2O	(S)-malate hydro-lyase (fumarate-forming)	C00149				C00122	C00001				1	0	0	0	1	0	0	0	0	1	1
208	R01082_m	PF3D7_0927300	4.2.1.2	(S)-Malate <=> Fumarate + H2O	(S)-malate hydro-lyase (fumarate-forming)	C00149				C00122	C00001				1	0	0	0	1	0	0	0	0	1	1
209	R01083_c	PF3D7_0206700	4.3.2.2	N6-(1,2-Dicarboxyethyl)-AMP <=> Fumarate + AMP	N6-(1,2-dicarboxyethyl)AMP AMP-lyase (fumarate-forming)	C03794				C00122	C00020				1	0	0	0	1	1	0	0	0	1	2
210	R01088_a	No	1.4.1.9	L-Leucine + H2O + NAD+ <=> 4-Methyl-2-oxopentanoate + Ammonia + NADH + H+	L-leucine:NAD+ oxidoreductase (deaminating)	C00123	C00001	C00003		C00233	C00014	C00004	C00080		1	0	1	0	0	0	1	0	0	2	1
211	R01092_c	No	2.7.1.6	ATP + alpha-D-Galactose <=> ADP + alpha-D-Galactose 1-phosphate	ATP:alpha-D-galactose 1-phosphotransferase	C00002	C00984			C00008	C00446				1	0	0	0	1	0	0	0	0	1	1
212	R01130_c	PF3D7_0920800	1.1.1.205	IMP + NAD+ + H2O <=> Xanthosine 5'-phosphate + NADH + H+	IMP:NAD+ oxidoreductase	C00130	C00003	C00001		C00655	C00004	C00080			1	1	0	0	1	1	0	0	0	2	2
213	R01132_c	PF3D7_1012400	2.4.2.8	IMP + Diphosphate <=> Hypoxanthine + 5-Phospho-alpha-D-ribose 1-diphosphate	IMP:diphosphate phospho-D-ribosyltransferase	C00130	C00013			C00262	C00119				1	1	0	0	1	0	0	0	0	2	1
214	R01135_c	PF3D7_1354500	6.3.4.4	GTP + IMP + L-Aspartate <=> GDP + Orthophosphate + N6-(1,2-Dicarboxyethyl)-AMP	IMP:L-aspartate ligase (GDP-forming)	C00044	C00130	C00049		C00035	C00009	C03794			1	1	1	0	1	1	1	0	0	3	3
215	R01137_c	PF3D7_1366500	2.7.4.6	ATP + dADP <=> ADP + dATP	ATP:dADP phosphotransferase	C00002	C00206			C00008	C00131				1	0	0	0	1	1	0	0	0	1	2
216	R01138_a	PF3D7_1037100	2.7.1.40	dATP + Pyruvate <=> dADP + Phosphoenolpyruvate	dATP:pyruvate 2-O-phosphotransferase	C00131	C00022			C00206	C00074				1	1	0	0	0	1	0	0	0	2	1
217	R01138_c	PF3D7_0626800	2.7.1.40	dATP + Pyruvate <=> dADP + Phosphoenolpyruvate	dATP:pyruvate 2-O-phosphotransferase	C00131	C00022			C00206	C00074				1	1	0	0	0	1	0	0	0	2	1
218	R01152_c	No	3.5.1.53	N-Carbamoylputrescine + H2O <=> Putrescine + CO2 + Ammonia	N-Carbamoylputrescine amidohydrolase	C00436	C00001			C00134	C00011	C00014			0	0	0	0	1	0	0	0	0	0	1
219	R01159_a	PF3D7_1236700	2.1.1.-	L-Histidine + S-Adenosyl-L-methionine <=> N(pi)-Methyl-L-histidine + S-Adenosyl-L-homocysteine	S-adenosyl-L-methionine:L-histidine N-methyltransferase	C00135	C00019			C01152	C00021				1	1	0	0	0	1	0	0	0	2	1
220	R01159_m	PF3D7_1236700	2.1.1.-	L-Histidine + S-Adenosyl-L-methionine <=> N(pi)-Methyl-L-histidine + S-Adenosyl-L-homocysteine	S-adenosyl-L-methionine:L-histidine N-methyltransferase	C00135	C00019			C01152	C00021				1	1	0	0	0	1	0	0	0	2	1
221	R01177_c	PF3D7_1450900	2.3.1.9 2.3.1.16	Acetyl-CoA + Butanoyl-CoA <=> CoA + 3-Oxohexanoyl-CoA	butanoyl-CoA:acetyl-CoA C-butanoyltransferase	C00024	C00136			C00010	C05269				1	0	0	0	1	0	0	0	0	1	1
222	R01185_c	PF3D7_0705500	3.1.3.25	Inositol 1-phosphate + H2O <=> myo-Inositol + Orthophosphate	1D-myo-inositol 1-phosphate phosphohydrolase	C01177	C00001			C00137	C00009				1	0	0	0	1	1	0	0	0	1	2
223	R01195_a	PF3D7_0623200	1.18.1.2	2 Reduced ferredoxin + NADP+ + H+ <=> 2 Oxidized ferredoxin + NADPH	Ferredoxin:NADP+ oxidoreductase	C00138	C00006	C00080		C00139	C00005				0	1	0	0	0	1	0	0	0	1	1
224	R01195_m	PF3D7_0720400	1.18.1.2	2 Reduced ferredoxin + NADP+ + H+ <=> 2 Oxidized ferredoxin + NADPH	Ferredoxin:NADP+ oxidoreductase	C00138	C00006	C00080		C00139	C00005				0	1	0	0	0	1	0	0	0	1	1
225	R01201_c	No	2.7.1.59	ATP + N-Acetyl-D-glucosamine <=> ADP + N-Acetyl-D-glucosamine 6-phosphate	ATP:N-acetyl-D-glucosamine 6-phosphotransferase	C00002	C00140			C00008	C00357				1	1	0	0	1	0	0	0	0	2	1
226	R01210_m	No	1.2.1.25	3-Methyl-2-oxobutanoic acid + CoA + NAD+ <=> 2-Methylpropanoyl-CoA + CO2 + NADH + H+	3-methyl-2-oxobutanoate:NAD+ oxidoreductase (CoA-mehtylpropanoylating)	C00141	C00010	C00003		C00630	C00011	C00004	C00080		0	1	1	0	0	0	1	0	0	2	1
227	R01218_c	No	1.5.1.15	5,10-Methylenetetrahydrofolate + NAD+ <=> 5,10-Methenyltetrahydrofolate + NADH	5,10-methylenetetrahydrofolate:NAD+ oxidoreductase	C00143	C00003			C00445	C00004				0	1	0	0	1	1	0	0	0	1	2
228	R01220_c	PF3D7_0630700	1.5.1.5	5,10-Methylenetetrahydrofolate + NADP+ <=> 5,10-Methenyltetrahydrofolate + NADPH	5,10-methylenetetrahydrofolate:NADP+ oxidoreductase	C00143	C00006			C00445	C00005				0	1	0	0	1	1	0	0	0	1	2
229	R01221_c	No	1.4.4.2 1.8.1.4 2.1.2.10	Glycine + Tetrahydrofolate + NAD+ <=> 5,10-Methylenetetrahydrofolate + Ammonia + CO2 + NADH + H+	glycine synthase;	C00037	C00101	C00003		C00143	C00014	C00011	C00004	C00080	1	0	1	0	0	0	0	1	0	2	1
230	R01221_m	No	1.4.4.2 1.8.1.4 2.1.2.10	Glycine + Tetrahydrofolate + NAD+ <=> 5,10-Methylenetetrahydrofolate + Ammonia + CO2 + NADH + H+	glycine synthase;	C00037	C00101	C00003		C00143	C00014	C00011	C00004	C00080	1	0	1	0	0	0	0	1	0	2	1
231	R01224_c	No	1.5.1.20	5-Methyltetrahydrofolate + NADP+ <=> 5,10-Methylenetetrahydrofolate + NADPH + H+	5-methyltetrahydrofolate:NADP+ oxidoreductase	C00440	C00006			C00143	C00005	C00080			1	1	0	0	0	1	0	0	0	2	1
232	R01229_c	PF3D7_1012400	2.4.2.7 2.4.2.8 2.4.2.22	GMP + Diphosphate <=> Guanine + 5-Phospho-alpha-D-ribose 1-diphosphate	GMP:diphosphate 5-phospho-alpha-D-ribosyltransferase	C00144	C00013			C00242	C00119				1	1	0	0	1	0	0	0	0	2	1
233	R01230_c	PF3D7_1012600	6.3.5.2	ATP + Xanthosine 5'-phosphate + Ammonia <=> AMP + Diphosphate + GMP	Xanthosine-5'-phosphate:ammonia ligase (AMP-forming)	C00002	C00655	C00014		C00020	C00013	C00144			1	1	0	0	1	1	1	0	0	2	3
234	R01231_c	PF3D7_1012600	6.3.5.2	ATP + Xanthosine 5'-phosphate + L-Glutamine + H2O <=> AMP + Diphosphate + GMP + L-Glutamate	Xanthosine-5'-phosphate:L-glutamine amido-ligase (AMP-forming)	C00002	C00655	C00064	C00001	C00020	C00013	C00144	C00025		1	1	1	0	1	1	1	1	0	3	4
235	R01232_c	PF3D7_0520600	3.6.1.17	P1,P4-Bis(5'-guanosyl) tetraphosphate + H2O <=> GTP + GMP	P1,P4-bis(5'-guanosyl)-tetraphosphate guanylylhydrolase	C01261	C00001			C00044	C00144				0	0	0	0	1	1	0	0	0	0	2
236	R01234_c	PF3D7_1239000	3.1.4.17 3.1.4.35	3',5'-Cyclic GMP + H2O <=> GMP	Guanosine 3',5'-cyclic phosphate 5'-nucleotidohydrolase	C00942	C00001			C00144					1	0	0	0	1	0	0	0	0	1	1
237	R01248_c	PF3D7_1357900	1.5.1.2	L-Proline + NAD+ <=> (S)-1-Pyrroline-5-carboxylate + NADH + H+	L-Proline:NAD+ 5-oxidoreductase	C00148	C00003			C03912	C00004	C00080			1	1	0	0	1	1	0	0	0	2	2
238	R01251_c	PF3D7_1357900	1.5.1.2	L-Proline + NADP+ <=> (S)-1-Pyrroline-5-carboxylate + NADPH + H+	L-Proline:NADP+ 5-oxidoreductase	C00148	C00006			C03912	C00005	C00080			1	1	0	0	1	1	0	0	0	2	2
239	R01256_m	No	6.2.1.9	ATP + (S)-Malate + CoA <=> ADP + Orthophosphate + L-Malyl-CoA	(S)-malate:CoA ligase (ADP-forming)	C00002	C00149	C00010		C00008	C00009	C04348			1	1	1	0	1	1	0	0	0	3	2
240	R01257_m	PF3D7_0616800	1.1.5.4	(S)-Malate + FAD <=> Oxaloacetate + FADH2	(S)-Malate:FAD oxidoreductase	C00149	C00016			C00036	C01352				1	1	0	0	0	0	0	0	0	2	0
241	R01268_c	PF3D7_0320500	3.5.1.19	Nicotinamide + H2O <=> Nicotinate + Ammonia	Nicotinamide amidohydrolase	C00153	C00001			C00253	C00014				1	0	0	0	0	0	0	0	0	1	0
242	R01270_c	No	3.2.2.14	Nicotinamide D-ribonucleotide + H2O <=> Nicotinamide + D-Ribose 5-phosphate	Nicotinamide D-ribonucleotide phosphoribohydrolase	C00455	C00001			C00153	C00117				1	0	0	0	1	0	0	0	0	1	1
243	R01280_a	PF3D7_0215000	6.2.1.3	ATP + Hexadecanoic acid + CoA <=> AMP + Palmitoyl-CoA + Diphosphate	Palmitate:CoA ligase (AMP-forming)	C00002	C00249	C00010		C00020	C00154	C00013			1	1	1	0	1	1	1	0	0	3	3
244	R01280_c	PF3D7_0215300	6.2.1.3	ATP + Hexadecanoic acid + CoA <=> AMP + Palmitoyl-CoA + Diphosphate	Palmitate:CoA ligase (AMP-forming)	C00002	C00249	C00010		C00020	C00154	C00013			1	1	1	0	1	1	1	0	0	3	3
245	R01281_c	PF3D7_1415700	2.3.1.50	Palmitoyl-CoA + L-Serine <=> 3-Dehydrosphinganine + CoA + CO2	Palmitoyl-CoA:L-serine C-palmitoyltransferase (decarboxylating)	C00154	C00065			C02934	C00010	C00011			1	1	0	0	0	1	0	0	0	2	1
246	R01290_c	No	4.2.1.22	L-Serine + L-Homocysteine <=> L-Cystathionine + H2O	L-serine hydro-lyase (adding homocysteine; L-cystathionine-forming)	C00065	C00155			C02291	C00001				1	0	0	0	1	0	0	0	0	1	1
247	R01302_c	No	4.1.3.40	4-Hydroxybenzoate + Pyruvate <=> Chorismate	chorismate pyruvate-lyase (4-hydroxybenzoate-forming)	C00156	C00022			C00251					0	1	0	0	0	0	0	0	0	1	0
248	R01312_c	No	3.1.4.3	Phosphatidylcholine + H2O <=> 1,2-Diacyl-sn-glycerol + Choline phosphate	Phosphatidylcholine cholinephosphohydrolase	C00157	C00001			C00641	C00588				1	0	0	0	1	1	0	0	0	1	2
249	R01315_c	PF3D7_0209100	3.1.1.4	Phosphatidylcholine + H2O <=> 1-Acyl-sn-glycero-3-phosphocholine + Fatty acid	phosphatidylcholine 2-acylhydrolase	C00157	C00001			C04230	C00162				1	0	0	0	1	0	0	0	0	1	1
250	R01321_c	PF3D7_0628300	2.7.8.2	CDP-choline + 1,2-Diacyl-sn-glycerol <=> CMP + Phosphatidylcholine	CDP-choline:1,2-diacyl-sn-glycerol cholinephosphotransferase	C00307	C00641			C00055	C00157				1	1	0	0	1	1	0	0	0	2	2
251	R01325_m	PF3D7_1342100	4.2.1.3	Citrate <=> cis-Aconitate + H2O	citrate hydro-lyase (cis-aconitate-forming)	C00158				C00417	C00001				1	0	0	0	1	0	0	0	0	1	1
252	R01326_c	PF3D7_0624000	2.7.1.1 2.7.1.7	ATP + D-Mannose <=> ADP + D-Mannose 6-phosphate	ATP:D-mannose 6-phosphotransferase	C00002	C00159			C00008	C00275				1	0	0	0	1	1	0	0	0	1	2
253	R01351_c	PF3D7_1001600	3.1.1.23	1-Acylglycerol + H2O <=> Glycerol + Fatty acid	1-acylglycerol acylhydrolase	C01885	C00001			C00116	C00162				0	0	0	0	0	0	0	0	0	0	0	X
254	R01354_c	No	6.2.1.1 6.2.1.17	ATP + Propanoate <=> Diphosphate + Propionyladenylate	ATP:propanoate adenylyltransferase	C00002	C00163			C00013	C05983				1	0	0	0	1	0	0	0	0	1	1
255	R01359_c	No	2.8.3.8	Acetoacetyl-CoA + Acetate <=> Acetoacetate + Acetyl-CoA	acetoacetyl-CoA:acetate CoA-transferase	C00332	C00033			C00164	C00024				0	0	0	0	1	1	0	0	0	0	2
256	R01397_a	PF3D7_1344800	2.1.3.2	Carbamoyl phosphate + L-Aspartate <=> Orthophosphate + N-Carbamoyl-L-aspartate	carbamoyl-phosphate:L-aspartate carbamoyltransferase	C00169	C00049			C00009	C00438				0	1	0	0	1	1	0	0	0	1	2
257	R01397_c	PF3D7_1344800	2.1.3.2	Carbamoyl phosphate + L-Aspartate <=> Orthophosphate + N-Carbamoyl-L-aspartate	carbamoyl-phosphate:L-aspartate carbamoyltransferase	C00169	C00049			C00009	C00438				0	1	0	0	1	1	0	0	0	1	2
258	R01398_a	No	2.1.3.3	Carbamoyl phosphate + L-Ornithine <=> Orthophosphate + L-Citrulline	Carbamoyl-phosphate:L-ornithine carbamoyltransferase	C00169	C00077			C00009	C00327				0	1	0	0	1	1	0	0	0	1	2
259	R01398_c	No	2.1.3.3	Carbamoyl phosphate + L-Ornithine <=> Orthophosphate + L-Citrulline	Carbamoyl-phosphate:L-ornithine carbamoyltransferase	C00169	C00077			C00009	C00327				0	1	0	0	1	1	0	0	0	1	2
260	R01416_c	No	3.5.3.12	Agmatine + H2O <=> N-Carbamoylputrescine + Ammonia	Agmatine iminohydrolase	C00179	C00001			C00436	C00014				0	0	0	0	0	0	0	0	0	0	0	X
261	R01468_c	PF3D7_1124600	2.7.1.82	ATP + Ethanolamine <=> ADP + Ethanolamine phosphate	ATP:ethanolamine O-phosphotransferase	C00002	C00189			C00008	C00346				1	0	0	0	1	1	0	0	0	1	2
262	R01470_c	No	3.1.4.2 3.1.4.46	sn-Glycero-3-phosphoethanolamine + H2O <=> Ethanolamine + sn-Glycerol 3-phosphate	sn-Glycero-3-phosphoethanolamine glycerophosphohydrolase	C01233	C00001			C00189	C00093				1	0	0	0	0	1	0	0	0	1	1
263	R01496_c	PF3D7_0508200	2.3.1.24	Acyl-CoA + Sphingosine <=> CoA + N-Acylsphingosine	acyl-CoA:sphingosine N-acyltransferase	C00040	C00319			C00010	C00195				0	1	0	0	1	1	0	0	0	1	2
264	R01497_c	No	2.4.1.80	UDP-glucose + N-Acylsphingosine <=> UDP + beta-D-Glucosyl-(1<->1)-ceramide	UDP-glucose:N-acylsphingosine D-glucosyltransferase	C00029	C00195			C00015	C01190				1	1	0	0	1	0	0	0	0	2	1
265	R01503_c	No	2.7.8.-	CDP-ethanolamine + N-Acylsphingosine <=> CMP + Ceramide phosphoethanolamine	CDP-ethanolamine:N-acylsphingosine ethanolaminephosphotransferase	C00570	C00195			C00055	C06062				1	1	0	0	1	1	0	0	0	2	2
266	R01512_c	PF3D7_0922500	2.7.2.3	ATP + 3-Phospho-D-glycerate <=> ADP + 3-Phospho-D-glyceroyl phosphate	ATP:3-phospho-D-glycerate 1-phosphotransferase	C00002	C00197			C00008	C00236				1	1	0	0	1	1	0	0	0	2	2
267	R01518_c	PF3D7_0310300	5.4.2.11 5.4.2.12	2-Phospho-D-glycerate <=> 3-Phospho-D-glycerate	D-phosphoglycerate 2,3-phosphomutase	C00631				C00197					1	0	0	0	1	0	0	0	0	1	1
268	R01528_c	PF3D7_1454700	1.1.1.44 1.1.1.351	6-Phospho-D-gluconate + NADP+ <=> D-Ribulose 5-phosphate + CO2 + NADPH + H+	6-phospho-D-gluconate:NADP+ 2-oxidoreductase (decarboxylating)	C00345	C00006			C00199	C00011	C00005	C00080		1	1	0	0	1	0	1	0	0	2	2
269	R01529_c	PF3D7_1219900	5.1.3.1	D-Ribulose 5-phosphate <=> D-Xylulose 5-phosphate	D-Ribulose-5-phosphate 3-epimerase	C00199				C00231					1	0	0	0	1	0	0	0	0	1	1
270	R01547_m	PF3D7_0816900	2.7.4.3 2.7.4.11	ATP + dAMP <=> ADP + dADP	ATP:dAMP phosphotransferase	C00002	C00360			C00008	C00206				1	0	0	0	1	0	0	0	0	1	1
271	R01560_c	PF3D7_1029600	3.5.4.4	Adenosine + H2O <=> Inosine + Ammonia	Adenosine aminohydrolase	C00212	C00001			C00294	C00014				1	0	0	0	1	0	0	0	0	1	1
272	R01561_c	PF3D7_0513300	2.4.2.1	Adenosine + Orthophosphate <=> Adenine + alpha-D-Ribose 1-phosphate	Adenosine:phosphate alpha-D-ribosyltransferase	C00212	C00009			C00147	C00620				1	1	0	0	1	1	0	0	0	2	2
273	R01621_c	No	4.1.2.9	D-Xylulose 5-phosphate + Orthophosphate <=> Acetyl phosphate + D-Glyceraldehyde 3-phosphate + H2O	D-xylulose 5-phosphate D-glyceraldehyde-3-phosphate-lyase (adding phosphate; acetyl-phosphate-forming)	C00231	C00009			C00227	C00118	C00001			1	1	0	0	1	1	0	0	0	2	2
274	R01624_a	No	2.3.1.38 2.3.1.85 2.3.1.86 2.3.1.-	Acetyl-CoA + Acyl-carrier protein <=> CoA + Acetyl-[acyl-carrier protein]	acetyl-CoA:[acyl-carrier-protein] S-acetyltransferase	C00024	C00229			C00010	C03939				1	0	0	0	1	0	0	0	0	1	1
275	R01625_a	PF3D7_0420200	2.7.8.7 2.7.8.-	CoA + Apo-[acyl-carrier-protein] <=> Adenosine 3',5'-bisphosphate + Acyl-carrier protein	CoA:apo-[acyl-carrier-protein] pantetheinephosphotransferase	C00010	C03688			C00054	C00229				1	0	0	0	1	0	0	0	0	1	1
276	R01626_a	PF3D7_1312000	2.3.1.39 2.3.1.85 2.3.1.86 2.3.1.-	Malonyl-CoA + Acyl-carrier protein <=> CoA + Malonyl-[acyl-carrier protein]	Malonyl-CoA:[acyl-carrier-protein] S-malonyltransferase	C00083	C00229			C00010	C01209				0	0	0	0	1	0	0	0	0	0	1
277	R01641_c	PF3D7_0610800	2.2.1.1	Sedoheptulose 7-phosphate + D-Glyceraldehyde 3-phosphate <=> D-Ribose 5-phosphate + D-Xylulose 5-phosphate	sedoheptulose-7-phosphate:D-glyceraldehyde-3-phosphate glycolaldehyde transferase	C05382	C00118			C00117	C00231				1	1	0	0	0	1	0	0	0	2	1
278	R01644_c	No	1.1.1.61	4-Hydroxybutanoic acid + NAD+ <=> Succinate semialdehyde + NADH + H+	4-hydroxybutanoate:NAD+ oxidoreductase	C00989	C00003			C00232	C00004	C00080			1	1	0	0	1	1	0	0	0	2	2
279	R01648_c	No	2.6.1.19	4-Aminobutanoate + 2-Oxoglutarate <=> Succinate semialdehyde + L-Glutamate	4-aminobutanoate:2-oxoglutarate aminotransferase	C00334	C00026			C00232	C00025				1	1	0	0	1	1	0	0	0	2	2
280	R01651_m	No	1.2.1.25	4-Methyl-2-oxopentanoate + CoA + NAD+ <=> 3-Methylbutanoyl-CoA + CO2 + NADH + H+	4-methyl-2-oxopentanoate:NAD+ oxidoreductase (CoA-mehtylpropanoylating)	C00233	C00010	C00003		C02939	C00011	C00004	C00080		0	1	1	0	0	0	1	0	0	2	1
281	R01655_c	PF3D7_0630700	3.5.4.9	5,10-Methenyltetrahydrofolate + H2O <=> 10-Formyltetrahydrofolate + H+	5,10-Methenyltetrahydrofolate 5-hydrolase (decyclizing)	C00445	C00001			C00234	C00080				1	0	0	0	1	0	0	0	0	1	1
282	R01658_c	PF3D7_1128400	2.5.1.1	Dimethylallyl diphosphate + Isopentenyl diphosphate <=> Diphosphate + Geranyl diphosphate	Dimethylallyl-diphosphate:isopentenyl-diphosphate dimethylallyltranstransferase	C00235	C00129			C00013	C00341				1	1	0	0	1	0	0	0	0	2	1
283	R01665_a	PF3D7_0111500	2.7.4.14 2.7.4.25	ATP + dCMP <=> ADP + dCDP	ATP:dCMP phosphotransferase	C00002	C00239			C00008	C00705				1	0	0	0	1	1	0	0	0	1	2
284	R01698_c	PF3D7_1232200	1.8.1.4	Dihydrolipoamide + NAD+ <=> Lipoamide + NADH + H+	Dihydrolipoamide:NAD+ oxidoreductase	C00579	C00003			C00248	C00004	C00080			0	1	0	0	0	1	0	0	0	1	1
285	R01698_m	PF3D7_0815900	1.8.1.4	Dihydrolipoamide + NAD+ <=> Lipoamide + NADH + H+	Dihydrolipoamide:NAD+ oxidoreductase	C00579	C00003			C00248	C00004	C00080			0	1	0	0	0	1	0	0	0	1	1
286	R01699_a	PF3D7_1124500	1.2.4.1	Pyruvate + Enzyme N6-(lipoyl)lysine <=> [Dihydrolipoyllysine-residue acetyltransferase] S-acetyldihydrolipoyllysine + CO2	pyruvate:[dihydrolipoyllysine-residue acetyltransferase]-lipoyllysine 2-oxidoreductase (decarboxylating, acceptor-acetylating)	C00022	C15972			C16255	C00011				1	0	0	0	0	0	0	0	0	1	0
287	R01700_m	PF3D7_0820700	1.2.4.2	2-Oxoglutarate + Enzyme N6-(lipoyl)lysine <=> [Dihydrolipoyllysine-residue succinyltransferase] S-succinyldihydrolipoyllysine + CO2	2-oxoglutarate:[dihydrolipoyllysine-residue succinyltransferase]-lipoyllysine 2-oxidoreductase (decarboxylating, acceptor-succinylating)	C00026	C15972			C16254	C00011				1	0	0	0	0	0	0	0	0	1	0
288	R01701_m	PF3D7_0504600	1.2.4.4	3-Methyl-2-oxobutanoic acid + Enzyme N6-(lipoyl)lysine <=> [Dihydrolipoyllysine-residue (2-methylpropanoyl)transferase] S-(2-methylpropanoyl)dihydrolipoyllysine + CO2	3-methyl-2-oxobutanoate:[dihydrolipoyllysine-residue (2-methylpropanoyl)transferase] lipoyllysine 2-oxidoreductase (decarboxylating, acceptor-2-methylpropanoylating)	C00141	C15972			C15977	C00011				0	0	0	0	0	0	0	0	0	0	0	X
289	R01702_m	PF3D7_1312600	1.2.4.4	4-Methyl-2-oxopentanoate + Enzyme N6-(lipoyl)lysine <=> [Dihydrolipoyllysine-residue (2-methylpropanoyl)transferase] S-(3-methylbutanoyl)dihydrolipoyllysine + CO2	4-methyl-2-oxopentanoate:[dihydrolipoyllysine-residue (2-methylpropanoyl)transferase] lipoyllysine 2-oxidoreductase (decarboxylating, acceptor-2-methylpropanoylating)	C00233	C15972			C15975	C00011				0	0	0	0	0	0	0	0	0	0	0	X
290	R01706_a	No	2.3.1.85 3.1.2.14	Hexadecanoyl-[acp] + H2O <=> Acyl-carrier protein + Hexadecanoic acid	hexadecanoyl-[acyl-carrier protein] hydrolase	C05764	C00001			C00229	C00249				0	0	0	0	0	1	0	0	0	0	1
291	R01709_a	No	1.2.3.1 1.2.3.8	Pyridoxal + Oxygen + H2O <=> 4-Pyridoxate + Hydrogen peroxide	pyridoxal:oxygen 4-oxidoreductase	C00250	C00007	C00001		C00847	C00027				0	0	0	0	0	0	0	0	0	0	0	X
292	R01712_c	No	2.6.1.30	Pyridoxamine + Pyruvate <=> Pyridoxal + L-Alanine	pyridoxamine:pyruvate aminotransferase	C00534	C00022			C00250	C00041				0	1	0	0	0	1	0	0	0	1	1
293	R01714_c	PF3D7_0623000	4.2.3.5	5-O-(1-Carboxyvinyl)-3-phosphoshikimate <=> Chorismate + Orthophosphate	5-O-(1-Carboxyvinyl)-3-phosphoshikimate phosphate-lyase (chorismate-forming)	C01269				C00251	C00009				0	0	0	0	0	1	0	0	0	0	1
294	R01716_c	PF3D7_0922400	2.6.1.85	Chorismate + L-Glutamine <=> 4-Amino-4-deoxychorismate + L-Glutamate	chorismate:L-glutamine aminotransferase	C00251	C00064			C11355	C00025				0	1	0	0	1	1	0	0	0	1	2
295	R01724_c	PF3D7_0629100	6.3.4.21	Nicotinate D-ribonucleotide + Diphosphate + ADP + Orthophosphate <=> Nicotinate + 5-Phospho-alpha-D-ribose 1-diphosphate + ATP + H2O + H+	5-phospho-alpha-D-ribose 1-diphosphate:nicotinate ligase (ADP, diphosphate-forming)	C01185	C00013	C00008	C00009	C00253	C00119	C00002	C00001	C00080	1	1	1	1	0	0	1	0	0	4	1
296	R01737_c	No	2.7.1.12	ATP + D-Gluconic acid <=> ADP + 6-Phospho-D-gluconate	ATP:D-Gluconate 6-phosphotransferase	C00002	C00257			C00008	C00345				1	1	0	0	1	1	0	0	0	2	2
297	R01799_c	PF3D7_1409900	2.7.7.41	CTP + Phosphatidate <=> Diphosphate + CDP-diacylglycerol	CTP:phosphatidate cytidyltransferase	C00063	C00416			C00013	C00269				1	1	0	0	1	0	0	0	0	2	1
298	R01800_a	PF3D7_0820200	2.7.8.8	CDP-diacylglycerol + L-Serine <=> CMP + Phosphatidylserine	CDP-diacylglycerol:L-serine 3-phosphatidyltransferase	C00269	C00065			C00055	C02737				0	1	0	0	1	1	0	0	0	1	2
299	R01800_c	PF3D7_0820200	2.7.8.8	CDP-diacylglycerol + L-Serine <=> CMP + Phosphatidylserine	CDP-diacylglycerol:L-serine 3-phosphatidyltransferase	C00269	C00065			C00055	C02737				0	1	0	0	1	1	0	0	0	1	2
300	R01800_m	PF3D7_0820200	2.7.8.8	CDP-diacylglycerol + L-Serine <=> CMP + Phosphatidylserine	CDP-diacylglycerol:L-serine 3-phosphatidyltransferase	C00269	C00065			C00055	C02737				0	1	0	0	1	1	0	0	0	1	2
301	R01801_c	No	2.7.8.5	CDP-diacylglycerol + sn-Glycerol 3-phosphate <=> CMP + Phosphatidylglycerophosphate	CDP-diacylglycerol:sn-glycerol-3-phosphate 3-phosphatidyltransferase	C00269	C00093			C00055	C03892				0	1	0	0	1	0	0	0	0	1	1
302	R01802_c	PF3D7_1315600	2.7.8.11	CDP-diacylglycerol + myo-Inositol <=> CMP + 1-Phosphatidyl-D-myo-inositol	CDP-diacylglycerol:myo-inositol 3-phosphatidyltransferase	C00269	C00137			C00055	C01194				0	1	0	0	1	1	0	0	0	1	2
303	R01811_c	No	4.1.3.3	N-Acetylneuraminate <=> N-Acetyl-D-mannosamine + Pyruvate	N-Acetylneuraminate pyruvate-lyase (N-acetyl-D-mannosamine-forming)	C00270				C00645	C00022				0	0	0	0	1	1	0	0	0	0	2
304	R01818_c	PF3D7_1017400	5.4.2.8	D-Mannose 6-phosphate <=> D-Mannose 1-phosphate	D-mannose 6-phosphate 1,6-phosphomutase	C00275				C00636					1	0	0	0	1	0	0	0	0	1	1
305	R01826_c	No	2.5.1.54	Phosphoenolpyruvate + D-Erythrose 4-phosphate + H2O <=> 2-Dehydro-3-deoxy-D-arabino-heptonate 7-phosphate + Orthophosphate	Phosphoenolpyruvate:D-erythrose-4-phosphate C-(1-carboxyvinyl)transferase (phosphate hydrolysing, 2-carboxy-2-oxoethyl-forming)	C00074	C00279	C00001		C04691	C00009				1	1	0	0	0	1	0	0	0	2	1
306	R01827_c	No	2.2.1.2	Sedoheptulose 7-phosphate + D-Glyceraldehyde 3-phosphate <=> D-Erythrose 4-phosphate + beta-D-Fructose 6-phosphate	sedoheptulose-7-phosphate:D-glyceraldehyde-3-phosphate glyceronetransferase	C05382	C00118			C00279	C05345				1	1	0	0	1	0	0	0	0	2	1
307	R01829_c	PF3D7_1444800	4.1.2.13	Sedoheptulose 1,7-bisphosphate <=> Glycerone phosphate + D-Erythrose 4-phosphate	sedoheptulose 1,7-bisphosphate D-glyceraldehyde-3-phosphate-lyase	C00447				C00111	C00279				1	0	0	0	1	1	0	0	0	1	2
308	R01836_a	No	1.1.1.51 1.1.1.239	Testosterone + NAD+ <=> Androstenedione + NADH + H+	testosterone:NAD+ 17-oxidoreductase	C00535	C00003			C00280	C00004	C00080			0	1	0	0	0	1	0	0	0	1	1
309	R01857_c	PF3D7_0605600	2.7.4.6	ATP + dGDP <=> ADP + dGTP	ATP:dGDP phosphotransferase	C00002	C00361			C00008	C00286				1	0	0	0	1	0	0	0	0	1	1
310	R01858_a	PF3D7_1037100	2.7.1.40	dGTP + Pyruvate <=> dGDP + Phosphoenolpyruvate	dGTP:pyruvate 2-O-phosphotransferase	C00286	C00022			C00361	C00074				0	1	0	0	0	1	0	0	0	1	1
311	R01858_c	PF3D7_0626800	2.7.1.40	dGTP + Pyruvate <=> dGDP + Phosphoenolpyruvate	dGTP:pyruvate 2-O-phosphotransferase	C00286	C00022			C00361	C00074				0	1	0	0	0	1	0	0	0	1	1
312	R01863_c	PF3D7_0513300	2.4.2.1 2.4.2.15	Inosine + Orthophosphate <=> Hypoxanthine + alpha-D-Ribose 1-phosphate	inosine:phosphate alpha-D-ribosyltransferase	C00294	C00009			C00262	C00620				1	1	0	0	1	1	0	0	0	2	2
313	R01870_c	PF3D7_0512700	2.4.2.10	Orotidine 5'-phosphate + Diphosphate <=> Orotate + 5-Phospho-alpha-D-ribose 1-diphosphate	Orotidine-5'-phosphate:diphosphate phospho-alpha-D-ribosyl-transferase	C01103	C00013			C00295	C00119				1	1	0	0	1	0	0	0	0	2	1
314	R01876_c	No	2.4.2.2 2.4.2.3	Uridine + Orthophosphate <=> Uracil + alpha-D-Ribose 1-phosphate	uridine:phosphate alpha-D-ribosyltransferase	C00299	C00009			C00106	C00620				1	1	0	0	1	1	0	0	0	2	2
315	R01890_c	PF3D7_1316600	2.7.7.15	CTP + Choline phosphate <=> Diphosphate + CDP-choline	CTP:choline-phosphate cytidylyltransferase	C00063	C00588			C00013	C00307				1	1	0	0	1	1	0	0	0	2	2
316	R01891_c	No	2.7.8.3	CDP-choline + N-Acylsphingosine <=> CMP + Sphingomyelin	CDP-choline:N-acylsphingosine cholinephosphotransferase	C00307	C00195			C00055	C00550				1	1	0	0	1	1	0	0	0	2	2
317	R01900_m	PF3D7_1342100	4.2.1.3	Isocitrate <=> cis-Aconitate + H2O	isocitrate hydro-lyase (cis-aconitate-forming)	C00311				C00417	C00001				1	0	0	0	1	0	0	0	0	1	1
318	R01909_c	PF3D7_0616000	2.7.1.35	ATP + Pyridoxine <=> ADP + Pyridoxine phosphate	ATP:pyridoxine 5'-phosphotransferase	C00002	C00314			C00008	C00627				1	1	0	0	1	1	0	0	0	2	2
319	R01920_c	PF3D7_1129000	2.5.1.16	S-Adenosylmethioninamine + Putrescine <=> 5'-Methylthioadenosine + Spermidine	S-adenosylmethioninamine:putrescine 3-aminopropyltransferase	C01137	C00134			C00170	C00315				0	1	0	0	1	1	0	0	0	1	2
320	R01931_m	PF3D7_1206400	2.8.1.1	Thiosulfate + Cyanide ion <=> Sulfite + Thiocyanate	thiosulfate:cyanide sulfurtranserase	C00320	C00177			C00094	C01755				0	0	0	0	0	0	0	0	0	0	0	X
321	R01933_m	No	1.2.4.2 1.8.1.4 2.3.1.61	2-Oxoadipate + CoA + NAD+ <=> Glutaryl-CoA + CO2 + NADH + H+	2-oxoadipate dehydrogenase complex	C00322	C00010	C00003		C00527	C00011	C00004	C00080		0	1	1	0	0	0	1	0	0	2	1
322	R01940_m	PF3D7_0820700	1.2.4.2	2-Oxoadipate + Enzyme N6-(lipoyl)lysine <=> [Dihydrolipoyllysine-residue succinyltransferase] S-glutaryldihydrolipoyllysine + CO2	2-Oxoadipate:lipoamde 2-oxidoreductase(decarboxylating and acceptor-succinylating)	C00322	C15972			C06157	C00011				0	0	0	0	0	0	0	0	0	0	0	X
323	R01961_c	PF3D7_0624000	2.7.1.1 2.7.1.8	ATP + D-Glucosamine <=> ADP + D-Glucosamine 6-phosphate	ATP:D-glucosamine 6-phosphotransferase	C00002	C00329			C00008	C00352				1	1	0	0	1	1	0	0	0	2	2
324	R01977_m	PF3D7_0626100	1.1.1.36	(R)-3-Hydroxybutanoyl-CoA + NADP+ <=> Acetoacetyl-CoA + NADPH + H+	(R)-3-Hydroxybutanoyl-CoA:NADP+ oxidoreductase	C03561	C00006			C00332	C00005	C00080			0	1	0	0	0	1	0	0	0	1	1
325	R01993_c	PF3D7_1472900	3.5.2.3	(S)-Dihydroorotate + H2O <=> N-Carbamoyl-L-aspartate	(S)-dihydroorotate amidohydrolase	C00337	C00001			C00438					1	0	0	0	1	0	0	0	0	1	1
326	R02000_c	No	1.18.1.1 1.18.1.3 1.18.1.4	2 Reduced rubredoxin + NAD+ + H+ <=> 2 Oxidized rubredoxin + NADH	rubredoxin:NAD+ oxidoreductase	C00340	C00003	C00080		C00435	C00004				0	1	0	0	0	1	0	0	0	1	1
327	R02003_c	PF3D7_0202700	2.5.1.10	Geranyl diphosphate + Isopentenyl diphosphate <=> Diphosphate + trans,trans-Farnesyl diphosphate	Geranyl-diphosphate:isopentenyl-diphosphate geranyltrans-transferase	C00341	C00129			C00013	C00448				0	1	0	0	1	1	0	0	0	1	2
328	R02017_c	PF3D7_1015800	1.17.4.1	dADP + Thioredoxin disulfide + H2O <=> Thioredoxin + ADP	2'-Deoxyadenosine 5'-diphosphate:oxidized-thioredoxin 2'-oxidoreductase	C00206	C00343	C00001		C00342	C00008				0	0	0	0	0	1	0	0	0	0	1
329	R02018_c	PF3D7_1015800	1.17.4.1	dUDP + Thioredoxin disulfide + H2O <=> Thioredoxin + UDP	2'-Deoxyuridine 5'-diphosphate:oxidized-thioredoxin 2'-oxidoreductase	C01346	C00343	C00001		C00342	C00015				0	0	0	0	0	1	0	0	0	0	1
330	R02019_c	PF3D7_1015800	1.17.4.1	dGDP + Thioredoxin disulfide + H2O <=> GDP + Thioredoxin	2'-Deoxyguanosine 5'-diphosphate:oxidized-thioredoxin 2'-oxidoreductase	C00361	C00343	C00001		C00035	C00342				0	0	0	0	1	0	0	0	0	0	1
331	R02023_c	No	1.17.4.2	dUTP + Thioredoxin disulfide + H2O <=> UTP + Thioredoxin	2'-Deoxyuridine 5'-triphosphate:oxydized-thioredoxin 2'-oxidoreductase	C00460	C00343	C00001		C00075	C00342				0	0	0	0	1	0	0	0	0	0	1
332	R02024_c	PF3D7_1015800	1.17.4.1	dCDP + Thioredoxin disulfide + H2O <=> Thioredoxin + CDP	2'-Deoxycytidine diphosphate:oxidized-thioredoxin 2'-oxidoreductase	C00705	C00343	C00001		C00342	C00112				1	0	0	0	0	1	0	0	0	1	1
333	R02027_c	No	3.1.4.3 3.1.4.-	Phosphatidylglycerol + H2O <=> 1,2-Diacyl-sn-glycerol + sn-Glycerol 3-phosphate	Phosphatidylglycerol cholinephosphohydrolase	C00344	C00001			C00641	C00093				1	0	0	0	1	1	0	0	0	1	2
334	R02029_c	No	3.1.3.27	Phosphatidylglycerophosphate + H2O <=> Phosphatidylglycerol + Orthophosphate	Phosphatidylglycerophosphate phosphohydrolase	C03892	C00001			C00344	C00009				0	0	0	0	1	1	0	0	0	0	2
335	R02030_c	No	2.7.8.41	Phosphatidylglycerol + CDP-diacylglycerol <=> Cardiolipin + CMP	CDP-diacylglycerol:phosphatidylglycerol 3-phosphatidyltransferase	C00344	C00269			C05980	C00055				1	0	0	0	0	1	0	0	0	1	1
336	R02030_m	No	2.7.8.41	Phosphatidylglycerol + CDP-diacylglycerol <=> Cardiolipin + CMP	CDP-diacylglycerol:phosphatidylglycerol 3-phosphatidyltransferase	C00344	C00269			C05980	C00055				1	0	0	0	0	1	0	0	0	1	1
337	R02035_c	No	3.1.1.31	D-Glucono-1,5-lactone 6-phosphate + H2O <=> 6-Phospho-D-gluconate	6-Phospho-D-glucono-1,5-lactone lactonohydrolase	C01236	C00001			C00345					0	0	0	0	1	0	0	0	0	0	1
338	R02037_c	PF3D7_1343000	2.1.1.103	S-Adenosyl-L-methionine + Ethanolamine phosphate <=> S-Adenosyl-L-homocysteine + N-Methylethanolamine phosphate	S-Adenosyl-L-methionine:ethanolamine-phosphate N-methyltransferase	C00019	C00346			C00021	C01210				1	1	0	0	1	0	0	0	0	2	1
339	R02038_c	PF3D7_1347700	2.7.7.14	CTP + Ethanolamine phosphate <=> Diphosphate + CDP-ethanolamine	CTP:ethanolamine-phosphate cytidylyltransferase	C00063	C00346			C00013	C00570				1	1	0	0	1	1	0	0	0	2	2
340	R02052_c	No	3.1.4.3	Phosphatidylethanolamine + H2O <=> 1,2-Diacyl-sn-glycerol + Ethanolamine phosphate	Phosphatidylethanolamine ethanolaminephosphohydrolase	C00350	C00001			C00641	C00346				1	0	0	0	1	1	0	0	0	1	2
341	R02053_c	PF3D7_0218600	3.1.1.4	Phosphatidylethanolamine + H2O <=> 1-Acyl-sn-glycero-3-phosphoethanolamine + Fatty acid	phosphatidylethanolamine 2-acylhydrolase	C00350	C00001			C04438	C00162				1	0	0	0	1	0	0	0	0	1	1
342	R02055_c	PF3D7_0927900	4.1.1.65	Phosphatidylserine <=> Phosphatidylethanolamine + CO2	Phsophatidyl-L-serine carboxy-lyase	C02737				C00350	C00011				1	0	0	0	1	0	0	0	0	1	1
343	R02057_c	PF3D7_0628300	2.7.8.1	CDP-ethanolamine + 1,2-Diacyl-sn-glycerol <=> CMP + Phosphatidylethanolamine	CDPethanolamine:1,2-diacylglycerol ethanolaminephosphotransferase	C00570	C00641			C00055	C00350				1	1	0	0	1	1	0	0	0	2	2
344	R02058_c	No	2.3.1.4	Acetyl-CoA + D-Glucosamine 6-phosphate <=> CoA + N-Acetyl-D-glucosamine 6-phosphate	acetyl-CoA:D-glucosamine-6-phosphate N-acetyltransferase	C00024	C00352			C00010	C00357				1	1	0	0	1	0	0	0	0	2	1
345	R02059_c	No	3.5.1.25	N-Acetyl-D-glucosamine 6-phosphate + H2O <=> D-Glucosamine 6-phosphate + Acetate	N-Acetyl-D-glucosamine-6-phosphate amidohydrolase	C00357	C00001			C00352	C00033				0	0	0	0	1	0	0	0	0	0	1
346	R02060_c	No	5.4.2.10	alpha-D-Glucosamine 1-phosphate <=> D-Glucosamine 6-phosphate	D-Glucosamine 1-phosphate 1,6-phosphomutase;	C06156				C00352					1	0	0	0	1	0	0	0	0	1	1
347	R02061_c	No	2.5.1.29	trans,trans-Farnesyl diphosphate + Isopentenyl diphosphate <=> Diphosphate + Geranylgeranyl diphosphate	trans,trans-Farnesyl-diphosphate:isopentenyl-diphosphate farnesyltranstransferase	C00448	C00129			C00013	C00353				1	1	0	0	1	1	0	0	0	2	2
348	R02087_c	No	5.1.3.9	N-Acetyl-D-glucosamine 6-phosphate <=> N-Acetyl-D-mannosamine 6-phosphate	N-Acetyl-D-glucosamine 6-phosphate 2-epimerase	C00357				C04257					0	0	0	0	1	0	0	0	0	0	1
349	R02090_c	PF3D7_0928900	2.7.4.8 2.7.4.12	ATP + dGMP <=> ADP + dGDP	ATP:dGMP phosphotransferase	C00002	C00362			C00008	C00361				1	0	0	0	1	0	0	0	0	1	1
350	R02092_a	PF3D7_1431800	3.6.1.5	dTDP + H2O <=> dTMP + Orthophosphate	dTDP phosphohydrolase	C00363	C00001			C00364	C00009				1	0	0	0	1	1	0	0	0	1	2
351	R02093_c	PF3D7_1366500	2.7.4.6	ATP + dTDP <=> ADP + dTTP	ATP:dTDP phosphotransferase	C00002	C00363			C00008	C00459				1	1	0	0	1	1	0	0	0	2	2
352	R02093_m	PF3D7_0605600	2.7.4.6	ATP + dTDP <=> ADP + dTTP	ATP:dTDP phosphotransferase	C00002	C00363			C00008	C00459				1	1	0	0	1	1	0	0	0	2	2
353	R02094_c	PF3D7_1251300	2.7.4.9 2.7.4.12	ATP + dTMP <=> ADP + dTDP	ATP:dTMP phosphotransferase	C00002	C00364			C00008	C00363				1	1	0	0	1	1	0	0	0	2	2
354	R02095_a	PF3D7_1431800	3.6.1.5 3.6.1.39	dTTP + H2O <=> dTDP + Orthophosphate	dTTP nucleotidohydrolase	C00459	C00001			C00363	C00009				1	0	0	0	1	1	0	0	0	1	2
355	R02098_a	No	2.7.4.4 2.7.4.9	ATP + dUMP <=> ADP + dUDP	ATP:dUMP phosphotransferase	C00002	C00365			C00008	C01346				1	0	0	0	1	0	0	0	0	1	1
356	R02098_c	No	2.7.4.4 2.7.4.9	ATP + dUMP <=> ADP + dUDP	ATP:dUMP phosphotransferase	C00002	C00365			C00008	C01346				1	0	0	0	1	0	0	0	0	1	1
357	R02100_c	PF3D7_1127100	3.6.1.23 3.6.1.-	dUTP + H2O <=> dUMP + Diphosphate	dUTP nucleotidohydrolase	C00460	C00001			C00365	C00013				0	0	0	0	0	1	0	0	0	0	1
358	R02101_c	No	2.1.1.45	dUMP + 5,10-Methylenetetrahydrofolate <=> Dihydrofolate + dTMP	5,10-Methylenetetrahydrofolate:dUMP C-methyltransferase	C00365	C00143			C00415	C00364				0	0	0	0	1	1	0	0	0	0	2
359	R02114_a	PF3D7_0629300	2.3.1.43	Phosphatidylcholine + Sterol <=> 1-Acyl-sn-glycero-3-phosphocholine + Steryl ester	Phosphatidylcholine:sterol O-acyltransferase	C00157	C00370			C04230	C01958				1	0	0	0	1	0	0	0	0	1	1
360	R02134_c	No	2.7.1.89	ATP + Thiamine <=> ADP + Thiamin monophosphate	ATP:thiamine phosphotransferase	C00002	C00378			C00008	C01081				1	0	0	0	1	0	0	0	0	1	1
361	R02142_c	PF3D7_1012400	2.4.2.8 2.4.2.22	Xanthosine 5'-phosphate + Diphosphate <=> Xanthine + 5-Phospho-alpha-D-ribose 1-diphosphate	XMP:pyrophosphate phosphoribosyltransferase	C00655	C00013			C00385	C00119				1	1	0	0	1	0	0	0	0	2	1
362	R02147_c	PF3D7_0513300	2.4.2.1 2.4.2.15	Guanosine + Orthophosphate <=> Guanine + alpha-D-Ribose 1-phosphate	guanosine:phosphate alpha-D-ribosyltransferase	C00387	C00009			C00242	C00620				0	1	0	0	1	1	0	0	0	1	2
363	R02163_m	PF3D7_0915000	1.6.5.3 1.6.5.8 1.6.5.9	Ubiquinol + NAD+ <=> Ubiquinone + NADH + H+	NADH:ubiquinone oxidoreductase	C00390	C00003			C00399	C00004	C00080			0	1	0	0	0	1	0	0	0	1	1
364	R02164_m	PF3D7_0611100	1.3.5.1 1.3.5.4	Quinone + Succinate <=> Hydroquinone + Fumarate	succinate:quinone oxidoreductase	C15602	C00042			C15603	C00122				0	1	0	0	0	1	0	0	0	1	1
365	R02196_a	No	1.4.1.9	L-Isoleucine + NAD+ + H2O <=> (S)-3-Methyl-2-oxopentanoic acid + Ammonia + NADH + H+	L-Isoleucine:NAD+ oxidoreductase(deaminating)	C00407	C00003	C00001		C00671	C00014	C00004	C00080		1	1	0	0	0	0	1	0	0	2	1
366	R02222_a	PF3D7_0511200	1.14.19.1	Stearoyl-CoA + 2 Ferrocytochrome b5 + Oxygen + 2 H+ <=> Oleoyl-CoA + 2 Ferricytochrome b5 + 2 H2O	steroyl-CoA,hydrogen-donor:oxygen oxidoreductase	C00412	C00999	C00007	C00080	C00510	C00996	C00001			1	0	0	0	1	0	0	0	0	1	1
367	R02222_er	PF3D7_0511200	1.14.19.1	Stearoyl-CoA + 2 Ferrocytochrome b5 + Oxygen + 2 H+ <=> Oleoyl-CoA + 2 Ferricytochrome b5 + 2 H2O	steroyl-CoA,hydrogen-donor:oxygen oxidoreductase	C00412	C00999	C00007	C00080	C00510	C00996	C00001			1	0	0	0	1	0	0	0	0	1	1
368	R02235_c	No	1.5.1.3	Dihydrofolate + NAD+ <=> Folate + NADH + H+	dihydrofolate:NAD+ oxidoreductase	C00415	C00003			C00504	C00004	C00080			1	1	0	0	1	1	0	0	0	2	2
369	R02236_c	No	1.5.1.3	Dihydrofolate + NADP+ <=> Folate + NADPH + H+	dihydrofolate:NADP+ oxidoreductase	C00415	C00006			C00504	C00005	C00080			1	1	0	0	1	1	0	0	0	2	2
370	R02237_c	PF3D7_1324800	6.3.2.12 6.3.2.17	ATP + Dihydropteroate + L-Glutamate <=> ADP + Orthophosphate + Dihydrofolate	7,8-dihydropteroate:L-glutamate ligase (ADP-forming)	C00002	C00921	C00025		C00008	C00009	C00415			1	0	1	0	1	1	1	0	0	2	3
371	R02239_c	PF3D7_0303200	3.1.3.4 3.1.3.81	Phosphatidate + H2O <=> 1,2-Diacyl-sn-glycerol + Orthophosphate	1,2-diacyl-sn-glycerol 3-phosphate phosphohydrolase	C00416	C00001			C00641	C00009				1	0	0	0	1	1	0	0	0	1	2
372	R02240_a	PF3D7_0930500	2.7.1.107	ATP + 1,2-Diacyl-sn-glycerol <=> ADP + Phosphatidate	ATP:1,2-diacylglycerol 3-phosphotransferase	C00002	C00641			C00008	C00416				1	1	0	0	1	1	0	0	0	2	2
373	R02240_c	PF3D7_1471400	2.7.1.107	ATP + 1,2-Diacyl-sn-glycerol <=> ADP + Phosphatidate	ATP:1,2-diacylglycerol 3-phosphotransferase	C00002	C00641			C00008	C00416				1	1	0	0	1	1	0	0	0	2	2
374	R02241_c	PF3D7_1444300	2.3.1.51	Phosphatidate + CoA <=> 1-Acyl-sn-glycerol 3-phosphate + Acyl-CoA	acyl-CoA:1-acyl-sn-glycerol-3-phosphate 2-O-acyltransferase	C00416	C00010			C00681	C00040				1	1	0	0	1	0	0	0	0	2	1
375	R02251_c	PF3D7_0322300	2.3.1.20	Triacylglycerol + CoA <=> 1,2-Diacyl-sn-glycerol + Acyl-CoA	acyl-CoA:1,2-diacyl-sn-glycerol O-acyltransferase	C00422	C00010			C00641	C00040				1	1	0	0	1	0	0	0	0	2	1
376	R02283_c	No	2.6.1.11	N-Acetylornithine + 2-Oxoglutarate <=> N-Acetyl-L-glutamate 5-semialdehyde + L-Glutamate	N2-Acetyl-L-ornithine:2-oxoglutarate aminotransferase	C00437	C00026			C01250	C00025				1	1	0	0	0	1	0	0	0	2	1
377	R02300_c	PF3D7_1344000	2.1.2.10	Folinic acid <=> 5,10-Methenyltetrahydrofolate + H2O	S-Aminomethyldihydrolipoylprotein:(6S)-tetrahydrofolate aminomethyltransferase (ammonia-forming)	C03479				C00445	C00001				1	0	0	0	1	0	0	0	0	1	1
378	R02300_m	PF3D7_1365500	2.1.2.10	Folinic acid <=> 5,10-Methenyltetrahydrofolate + H2O	S-Aminomethyldihydrolipoylprotein:(6S)-tetrahydrofolate aminomethyltransferase (ammonia-forming)	C03479				C00445	C00001				1	0	0	0	1	0	0	0	0	1	1
379	R02301_c	No	6.3.3.2	ATP + Folinic acid + H+ <=> ADP + Orthophosphate + 5,10-Methenyltetrahydrofolate	5-Formyltetrahydrofolate cyclo-ligase (ADP-forming)	C00002	C03479	C00080		C00008	C00009	C00445			1	1	0	0	1	1	1	0	0	2	3
380	R02322_c	No	3.5.1.42	Nicotinamide D-ribonucleotide + H2O <=> Nicotinate D-ribonucleotide + Ammonia	nicotinamide-D-ribonucleotide amidohydrolase	C00455	C00001			C01185	C00014				1	0	0	0	1	0	0	0	0	1	1
381	R02323_c	PF3D7_1206100	3.1.3.5 3.1.3.-	Nicotinamide D-ribonucleotide + H2O <=> Nicotinamide-beta-riboside + Orthophosphate	nicotinamide ribonucleotide phosphohydrolase	C00455	C00001			C03150	C00009				1	0	0	0	0	1	0	0	0	1	1
382	R02324_c	No	2.7.1.22	ATP + Nicotinamide-beta-riboside <=> ADP + Nicotinamide D-ribonucleotide	ATP:N-ribosylnicotinamide 5'-phosphotransferase	C00002	C03150			C00008	C00455				1	0	0	0	1	1	0	0	0	1	2
383	R02325_c	No	3.5.4.13	dCTP + H2O <=> dUTP + Ammonia	dCTP aminohydrolase	C00458	C00001			C00460	C00014				1	0	0	0	0	0	0	0	0	1	0
384	R02326_c	PF3D7_1366500	2.7.4.6	ATP + dCDP <=> ADP + dCTP	ATP:dCDP phosphotransferase	C00002	C00705			C00008	C00458				1	1	0	0	1	1	0	0	0	2	2
385	R02326_m	PF3D7_0605600	2.7.4.6	ATP + dCDP <=> ADP + dCTP	ATP:dCDP phosphotransferase	C00002	C00705			C00008	C00458				1	1	0	0	1	1	0	0	0	2	2
386	R02331_c	PF3D7_1366500	2.7.4.6	ATP + dUDP <=> ADP + dUTP	ATP:dUDP phosphotransferase	C00002	C01346			C00008	C00460				1	0	0	0	1	0	0	0	0	1	1
387	R02331_m	PF3D7_0605600	2.7.4.6	ATP + dUDP <=> ADP + dUTP	ATP:dUDP phosphotransferase	C00002	C01346			C00008	C00460				1	0	0	0	1	0	0	0	0	1	1
388	R02412_c	No	2.7.1.71	ATP + Shikimate <=> ADP + Shikimate 3-phosphate	ATP:shikimate 3-phosphotransferase	C00002	C00493			C00008	C03175				1	0	0	0	1	1	0	0	0	1	2
389	R02413_c	PF3D7_0206300	1.1.1.25 1.1.1.282	Shikimate + NADP+ <=> 3-Dehydroshikimate + NADPH + H+	Shikimate:NADP+ 3-oxidoreductase	C00493	C00006			C02637	C00005	C00080			0	1	0	0	0	1	0	0	0	1	1
390	R02422_c	PF3D7_1440500	3.5.3.4	Allantoate + H2O <=> (S)-Ureidoglycolate + Urea	Allantoate amidinohydrolase	C00499	C00001			C00603	C00086				1	0	0	0	0	0	0	0	0	1	0
391	R02433_c	PF3D7_0204500	2.6.1.1	L-Cysteate + 2-Oxoglutarate <=> 3-Sulfopyruvate + L-Glutamate	L-cysteate:2-oxoglutarate aminotransferase	C00506	C00026			C05528	C00025				0	1	0	0	0	1	0	0	0	1	1
392	R02480_m	PF3D7_1203600	4.4.1.17	Cytochrome c <=> Apocytochrome c + Heme	Cytochrome c apocytochrome-c-lyase	C00524				C02248	C00032				0	0	0	0	0	0	0	0	0	0	0
393	R02484_c	PF3D7_0513300	2.4.2.1 2.4.2.2 2.4.2.3 2.4.2.4	Deoxyuridine + Orthophosphate <=> Uracil + 2-Deoxy-D-ribose 1-phosphate	deoxyuridine:orthophosphate 2-deoxy-D-ribosyltransferase;	C00526	C00009			C00106	C00672				1	1	0	0	1	0	0	0	0	2	1
394	R02485_c	PF3D7_1204600	3.5.4.5	Deoxycytidine + H2O <=> Deoxyuridine + Ammonia	deoxycytidine aminohydrolase	C00881	C00001			C00526	C00014				1	0	0	0	1	0	0	0	0	1	1
395	R02493_c	PF3D7_0616000	2.7.1.35	ATP + Pyridoxamine <=> ADP + Pyridoxamine phosphate	ATP:pyridoxal 5'-phosphotransferase	C00002	C00534			C00008	C00647				1	0	0	0	1	0	0	0	0	1	1
396	R02528_a	No	1.1.1.-	Methylglyoxal + NADPH + H+ <=> Hydroxyacetone + NADP+	Methylglyoxal + NADPH + H+ <=> Hydroxyacetone + NADP+	C00546	C00005	C00080		C05235	C00006				0	1	0	0	0	1	0	0	0	1	1
397	R02530_a	PF3D7_0604700	4.4.1.5	(R)-S-Lactoylglutathione <=> Glutathione + Methylglyoxal	(R)-S-Lactoylglutathione methylglyoxal-lyase (isomerizing)	C03451				C00051	C00546				1	0	0	0	1	0	0	0	0	1	1
398	R02530_c	PF3D7_1113700	4.4.1.5	(R)-S-Lactoylglutathione <=> Glutathione + Methylglyoxal	(R)-S-Lactoylglutathione methylglyoxal-lyase (isomerizing)	C03451				C00051	C00546				1	0	0	0	1	0	0	0	0	1	1
399	R02541_c	PF3D7_1238600	3.1.4.12	Sphingomyelin + H2O <=> N-Acylsphingosine + Choline phosphate	Sphingomyelin cholinephosphohydrolase	C00550	C00001			C00195	C00588				1	0	0	0	1	1	0	0	0	1	2
400	R02556_c	PF3D7_1029600	3.5.4.4	Deoxyadenosine + H2O <=> Deoxyinosine + Ammonia	Deoxyadenosine aminohydrolase	C00559	C00001			C05512	C00014				1	0	0	0	0	0	0	0	0	1	0
401	R02568_c	PF3D7_1444800	4.1.2.13	D-Fructose 1-phosphate <=> Glycerone phosphate + D-Glyceraldehyde	D-fructose 1-phosphate D-glyceraldehyde-3-phosphate-lyase	C01094				C00111	C00577				1	0	0	0	1	0	0	0	0	1	1
402	R02569_a	PF3D7_1020800	2.3.1.12	Acetyl-CoA + Enzyme N6-(dihydrolipoyl)lysine <=> CoA + [Dihydrolipoyllysine-residue acetyltransferase] S-acetyldihydrolipoyllysine	acetyl-CoA:enzyme N6-(dihydrolipoyl)lysine S-acetyltransferase	C00024	C15973			C00010	C16255				1	0	0	0	1	0	0	0	0	1	1
403	R02569_m	No	2.3.1.12	Acetyl-CoA + Enzyme N6-(dihydrolipoyl)lysine <=> CoA + [Dihydrolipoyllysine-residue acetyltransferase] S-acetyldihydrolipoyllysine	acetyl-CoA:enzyme N6-(dihydrolipoyl)lysine S-acetyltransferase	C00024	C15973			C00010	C16255				1	0	0	0	1	0	0	0	0	1	1
404	R02570_m	PF3D7_1320800	2.3.1.61	Succinyl-CoA + Enzyme N6-(dihydrolipoyl)lysine <=> CoA + [Dihydrolipoyllysine-residue succinyltransferase] S-succinyldihydrolipoyllysine	succinyl-CoA:enzyme N6-(dihydrolipoyl)lysine S-succinyltransferase	C00091	C15973			C00010	C16254				0	0	0	0	1	0	0	0	0	0	1
405	R02571_m	PF3D7_1320800	2.3.1.61	Glutaryl-CoA + Enzyme N6-(dihydrolipoyl)lysine <=> CoA + [Dihydrolipoyllysine-residue succinyltransferase] S-glutaryldihydrolipoyllysine	Glutaryl-CoA:dihydrolipoamide S-succinyltransferase	C00527	C15973			C00010	C06157				0	0	0	0	1	0	0	0	0	0	1
406	R02573_c	No	2.1.1.19	Trimethylsulfonium + Tetrahydrofolate <=> Dimethyl sulfide + 5-Methyltetrahydrofolate	Trimethylsulfonium:tetrahydrofolate N-methyltransferase	C01008	C00101			C00580	C00440				0	0	0	0	0	1	0	0	0	0	1
407	R02590_c	PF3D7_1316600	2.7.7.15	CTP + N-Trimethyl-2-aminoethylphosphonate <=> Diphosphate + CMP-N-trimethyl-2-aminoethylphosphonate	CTP:choline-phosphate cytidylyltransferase	C00063	C06459			C00013	C05674				1	0	0	0	1	1	0	0	0	1	2
408	R02596_a	No	1.11.1.7 1.11.1.21	Coniferyl alcohol <=> Guaiacyl lignin	Donor:hydrogen-peroxide oxidoreductase	C00590				C15805					0	0	0	0	0	0	0	0	0	0	0	X
409	R02596_m	No	1.11.1.7 1.11.1.21	Coniferyl alcohol <=> Guaiacyl lignin	Donor:hydrogen-peroxide oxidoreductase	C00590				C15805					0	0	0	0	0	0	0	0	0	0	0	X
410	R02619_c	No	2.6.1.1	3-Sulfino-L-alanine + 2-Oxoglutarate <=> 3-Sulfinylpyruvate + L-Glutamate	3-sulfino-L-alanine:2-oxoglutarate aminotransferase	C00606	C00026			C05527	C00025				0	1	0	0	1	1	0	0	0	1	2
411	R02654_c	PF3D7_0618900	2.4.1.198	UDP-N-acetyl-alpha-D-glucosamine + 1-Phosphatidyl-D-myo-inositol <=> UDP + N-Acetyl-D-glucosaminylphosphatidylinositol	UDP-N-acetyl-D-glucosamine:phosphatidylinositol N-acetyl-D-glucosaminyltransferase	C00043	C01194			C00015	C01288				1	1	0	0	1	0	0	0	0	2	1
412	R02662_m	PF3D7_0303700	2.3.1.168	2-Methylpropanoyl-CoA + Enzyme N6-(dihydrolipoyl)lysine <=> CoA + [Dihydrolipoyllysine-residue (2-methylpropanoyl)transferase] S-(2-methylpropanoyl)dihydrolipoyllysine	2-methylpropanoyl-CoA:enzyme N6-(dihydrolipoyl)lysine S-(2-methylpropanoyl)transferase	C00630	C15973			C00010	C15977				0	0	0	0	1	0	0	0	0	0	1
413	R02705_c	No	2.7.1.60	ATP + N-Acetyl-D-mannosamine <=> ADP + N-Acetyl-D-mannosamine 6-phosphate	ATP:N-acyl-D-mannosamine 6-phosphotransferase	C00002	C00645			C00008	C04257				1	1	0	0	1	1	0	0	0	2	2
414	R02746_a	PF3D7_0102400	3.1.1.5	1-Acyl-sn-glycero-3-phosphocholine + H2O <=> sn-Glycero-3-phosphocholine + Fatty acid	1-Acyl-sn-glycero-3-phosphocholine acylhydrolase	C04230	C00001			C00670	C00162				1	0	0	0	0	0	0	0	0	1	0
415	R02746_c	PF3D7_0702200	3.1.1.5	1-Acyl-sn-glycero-3-phosphocholine + H2O <=> sn-Glycero-3-phosphocholine + Fatty acid	1-Acyl-sn-glycero-3-phosphocholine acylhydrolase	C04230	C00001			C00670	C00162				1	0	0	0	0	0	0	0	0	1	0
416	R02747_c	PF3D7_0731800	3.1.1.5	2-Acyl-sn-glycero-3-phosphocholine + H2O <=> sn-Glycero-3-phosphocholine + Fatty acid	2-Acyl-sn-glycero-3-phosphocholine acylhydrolase	C04233	C00001			C00670	C00162				0	0	0	0	0	0	0	0	0	0	0	X
417	R02747_m	PF3D7_0936700	3.1.1.5	2-Acyl-sn-glycero-3-phosphocholine + H2O <=> sn-Glycero-3-phosphocholine + Fatty acid	2-Acyl-sn-glycero-3-phosphocholine acylhydrolase	C04233	C00001			C00670	C00162				0	0	0	0	0	0	0	0	0	0	0	X
418	R02749_c	No	5.4.2.7	2-Deoxy-D-ribose 1-phosphate <=> 2-Deoxy-D-ribose 5-phosphate	2-deoxy-D-ribose 1-phosphate 1,5-phosphomutase	C00672				C00673					0	0	0	0	1	0	0	0	0	0	1
419	R02805_c	PF3D7_0520600	3.6.1.17	P1,P4-Bis(5'-xanthosyl) tetraphosphate + H2O <=> XTP + Xanthosine 5'-phosphate	P1,P4-Bis(5'-nucleosyl)-tetraphosphate nucleotidohydrolase	C04392	C00001			C00700	C00655				1	0	0	0	0	1	0	0	0	1	1
420	R02814_a	No	3.1.2.14	Oleoyl-[acyl-carrier protein] + H2O <=> Acyl-carrier protein + (9Z)-Octadecenoic acid	Oleoyl-[acyl-carrier-protein] hydrolase	C01203	C00001			C00229	C00712				0	0	0	0	0	1	0	0	0	0	1
421	R02869_c	PF3D7_1129000	2.5.1.16 2.5.1.22	S-Adenosylmethioninamine + Spermidine <=> 5'-Methylthioadenosine + Spermine	S-adenosylmethioninamine:spermidine 3-aminopropyltransferase	C01137	C00315			C00170	C00750				0	1	0	0	1	0	0	0	0	1	1
422	R02918_a	PF3D7_0807900	6.1.1.1	ATP + L-Tyrosine + tRNA(Tyr) <=> AMP + Diphosphate + L-Tyrosyl-tRNA(Tyr)	L-Tyrosine:tRNA(Tyr) ligase (AMP-forming)	C00002	C00082	C00787		C00020	C00013	C02839			1	1	0	0	1	1	0	0	0	2	2
423	R02918_c	PF3D7_1117500	6.1.1.1	ATP + L-Tyrosine + tRNA(Tyr) <=> AMP + Diphosphate + L-Tyrosyl-tRNA(Tyr)	L-Tyrosine:tRNA(Tyr) ligase (AMP-forming)	C00002	C00082	C00787		C00020	C00013	C02839			1	1	0	0	1	1	0	0	0	2	2
424	R02918_m	PF3D7_1117500	6.1.1.1	ATP + L-Tyrosine + tRNA(Tyr) <=> AMP + Diphosphate + L-Tyrosyl-tRNA(Tyr)	L-Tyrosine:tRNA(Tyr) ligase (AMP-forming)	C00002	C00082	C00787		C00020	C00013	C02839			1	1	0	0	1	1	0	0	0	2	2
425	R02973_c	No	3.5.1.92	Pantetheine + H2O <=> Pantothenate + Cysteamine	(R)-pantetheine amidohydrolase	C00831	C00001			C00864	C01678				0	0	0	0	1	0	0	0	0	0	1
426	R02978_c	PF3D7_0409500	1.1.1.102	Sphinganine + NADP+ <=> 3-Dehydrosphinganine + NADPH + H+	Sphinganine:NADP+ 3-oxidoreductase	C00836	C00006			C02934	C00005	C00080			0	1	0	0	0	1	0	0	0	1	1
427	R03005_c	No	2.7.7.1 2.7.7.18	ATP + Nicotinate D-ribonucleotide <=> Diphosphate + Deamino-NAD+	ATP:nicotinamide-nucleotide adenylyltransferase	C00002	C01185			C00013	C00857				1	1	0	0	1	0	0	0	0	2	1
428	R03018_c	PF3D7_1420600	2.7.1.33	ATP + Pantothenate <=> ADP + D-4'-Phosphopantothenate	ATP:pantothenate 4'-phosphotransferase	C00002	C00864			C00008	C03492				1	1	0	0	1	1	0	0	0	2	2
429	R03024_a	PF3D7_1226100	3.1.3.1 3.1.3.2 3.1.3.41	4-Nitrophenyl phosphate + H2O <=> 4-Nitrophenol + Orthophosphate	4-nitrophenyl phosphate phosphohydrolase	C03360	C00001			C00870	C00009				0	0	0	0	0	1	0	0	0	0	1
430	R03024_c	No	3.1.3.1 3.1.3.2 3.1.3.41	4-Nitrophenyl phosphate + H2O <=> 4-Nitrophenol + Orthophosphate	4-nitrophenyl phosphate phosphohydrolase	C03360	C00001			C00870	C00009				0	0	0	0	0	1	0	0	0	0	1
431	R03027_c	No	4.2.1.55	(R)-3-Hydroxybutanoyl-CoA <=> Crotonoyl-CoA + H2O	(3R)-3-hydroxybutanoyl-CoA hydro-lyase	C03561				C00877	C00001				0	0	0	0	0	0	0	0	0	0	0	X
432	R03035_c	PF3D7_0704700	2.7.7.3	ATP + Pantetheine 4'-phosphate <=> Diphosphate + Dephospho-CoA	ATP:pantetheine-4'-phosphate adenylyltransferase	C00002	C01134			C00013	C00882				1	1	0	0	1	1	0	0	0	2	2
433	R03038_a	PF3D7_1367700	6.1.1.7	ATP + L-Alanine + tRNA(Ala) <=> AMP + Diphosphate + L-Alanyl-tRNA	L-Alanine:tRNA(Ala) ligase (AMP-forming)	C00002	C00041	C01635		C00020	C00013	C00886			1	1	0	0	1	1	0	0	0	2	2
434	R03038_c	PF3D7_1367700	6.1.1.7	ATP + L-Alanine + tRNA(Ala) <=> AMP + Diphosphate + L-Alanyl-tRNA	L-Alanine:tRNA(Ala) ligase (AMP-forming)	C00002	C00041	C01635		C00020	C00013	C00886			1	1	0	0	1	1	0	0	0	2	2
435	R03038_m	PF3D7_1367700	6.1.1.7	ATP + L-Alanine + tRNA(Ala) <=> AMP + Diphosphate + L-Alanyl-tRNA	L-Alanine:tRNA(Ala) ligase (AMP-forming)	C00002	C00041	C01635		C00020	C00013	C00886			1	1	0	0	1	1	0	0	0	2	2
436	R03066_c	PF3D7_0810800	2.5.1.15	6-(Hydroxymethyl)-7,8-dihydropterin + 4-Aminobenzoate <=> Dihydropteroate + H2O	6-(hydroxymethyl)-7,8-dihydropterin:4-aminobenzoate 2-amino-4-hydroxydihydropteridine-6-methenyltransferase	C01300	C00568			C00921	C00001				1	1	0	0	0	0	0	0	0	2	0
437	R03067_c	PF3D7_0810800	2.5.1.15	6-Hydroxymethyl-7,8-dihydropterin diphosphate + 4-Aminobenzoate <=> Diphosphate + Dihydropteroate	(7,8-dihydropterin-6-yl)methyl diphosphate:4-aminobenzoate 2-amino-4-hydroxy-7,8-dihydropteridine-6-methenyltransferase	C04807	C00568			C00013	C00921				0	1	0	0	1	0	0	0	0	1	1
438	R03083_c	No	4.2.3.4	2-Dehydro-3-deoxy-D-arabino-heptonate 7-phosphate <=> 3-Dehydroquinate + Orthophosphate	2-Dehydro-3-deoxy-D-arabino-heptonate 7-phosphate phosphate-lyase (cyclyzing)	C04691				C00944	C00009				0	0	0	0	0	1	0	0	0	0	1
439	R03084_c	No	4.2.1.10	3-Dehydroquinate <=> 3-Dehydroshikimate + H2O	3-Dehydroquinate hydro-lyase	C00944				C02637	C00001				0	0	0	0	0	0	0	0	0	0	0	X
440	R03146_c	No	1.2.2.1	Formate + 2 Ferricytochrome b1 <=> CO2 + 2 Ferrocytochrome b1 + 2 H+	Formate:ferricytochrome-b1 oxidoreductase	C00058	C00995			C00011	C00998	C00080			0	0	0	0	0	0	0	0	0	0	0	X
441	R03157_c	No	6.2.1.-	3-Hydroxypropionyl-CoA + Orthophosphate + ADP <=> 3-Hydroxypropanoate + CoA + ATP	3-Hydroxypropionyl-CoA + Orthophosphate + ADP <=> 3-Hydroxypropanoate + CoA + ATP	C05668	C00009	C00008		C01013	C00010	C00002			0	1	1	0	1	1	1	0	0	2	3
442	R03158_c	PF3D7_1240000	3.1.2.4	3-Hydroxypropanoate + CoA <=> 3-Hydroxypropionyl-CoA + H2O	3-Hydroxypropanoate + CoA <=> 3-Hydroxypropionyl-CoA + H2O	C01013	C00010			C05668	C00001				1	1	0	0	0	0	0	0	0	2	0
443	R03165_a	No	4.2.1.75	Hydroxymethylbilane <=> Uroporphyrinogen III + H2O	Hydroxymethylbilane hydro-lyase(cyclizing)	C01024				C01051	C00001				0	0	0	0	0	0	0	0	0	0	0	X
444	R03167_a	No	1.11.1.12	Lipid hydroperoxide + 2 Glutathione <=> Lipid + Glutathione disulfide + 2 H2O	glutathione:lipid-hydroperoxide oxidoreductase	C01025	C00051			C01356	C00127	C00001			0	1	0	0	0	1	0	0	0	1	1
445	R03167_m	No	1.11.1.12	Lipid hydroperoxide + 2 Glutathione <=> Lipid + Glutathione disulfide + 2 H2O	glutathione:lipid-hydroperoxide oxidoreductase	C01025	C00051			C01356	C00127	C00001			0	1	0	0	0	1	0	0	0	1	1
446	R03174_m	PF3D7_0303700	2.3.1.168	(S)-2-Methylbutanoyl-CoA + Enzyme N6-(dihydrolipoyl)lysine <=> CoA + [Dihydrolipoyllysine-residue (2-methylpropanoyl)transferase] S-(2-methylbutanoyl)dihydrolipoyllysine	(S)-2-methylbutanoyl-CoA:enzyme N6-(dihydrolipoyl)lysine S-(2-methylbutanoyl)transferase	C15980	C15973			C00010	C15979				0	0	0	0	1	0	0	0	0	0	1
447	R03197_a	PF3D7_0607300	4.1.1.37	Uroporphyrinogen III <=> Coproporphyrinogen III + 4 CO2	Uroporphyrinogen-III carboxy-lyase	C01051				C03263	C00011				0	0	0	0	0	0	0	0	0	0	0	X
448	R03220_a	PF3D7_1142400	1.3.3.3	Coproporphyrinogen III + Oxygen <=> Protoporphyrinogen IX + 2 CO2 + 2 H2O	Coproporphyrinogen:oxygen oxidoreductase(decarboxylating)	C03263	C00007			C01079	C00011	C00001			0	0	0	0	0	0	0	0	0	0	0	X
449	R03222_m	PF3D7_1028100	1.3.3.4	Protoporphyrinogen IX + 3 Oxygen <=> Protoporphyrin + 3 Hydrogen peroxide	protoporphyrinogen-IX:oxygen oxidoreductase	C01079	C00007			C02191	C00027				0	0	0	0	0	0	0	0	0	0	0	X
450	R03223_c	PF3D7_0614000	2.5.1.3	4-Amino-5-hydroxymethyl-2-methylpyrimidine diphosphate + 4-Methyl-5-(2-phosphooxyethyl)thiazole <=> Diphosphate + Thiamin monophosphate	2-methyl-4-amino-5-hydroxymethylpyrimidine-diphosphate:4-methyl-5-(2-phosphoethyl)-thiazole 2-methyl-4-aminopyridine-5-methenyltransferase	C04752	C04327			C00013	C01081				0	1	0	0	1	0	0	0	0	1	1
451	R03234_a	No	1.1.1.-	Sorbitol 6-phosphate + NADP+ <=> Sorbose 1-phosphate + NADPH + H+	Sorbitol 6-phosphate + NADP+ <=> Sorbose 1-phosphate + NADPH + H+	C01096	C00006			C02888	C00005	C00080			1	1	0	0	0	1	0	0	0	2	1
452	R03236_c	No	2.7.1.11 2.7.1.56 2.7.1.144	D-Tagatose 6-phosphate + ATP <=> D-Tagatose 1,6-bisphosphate + ADP	ATP:D-tagatose-6-phosphate 1-phosphotransferase	C01097	C00002			C03785	C00008				1	1	0	0	0	1	0	0	0	2	1
453	R03237_c	No	2.7.1.11	CTP + D-Tagatose 6-phosphate <=> CDP + D-Tagatose 1,6-bisphosphate	CTP:D-tagatose 6-phosphate 1-phosphotransferase	C00063	C01097			C00112	C03785				1	1	0	0	1	0	0	0	0	2	1
454	R03238_c	No	2.7.1.11	UTP + D-Tagatose 6-phosphate <=> UDP + D-Tagatose 1,6-bisphosphate	UTP:D-tagatose 6-phosphate 1-phosphotransferase	C00075	C01097			C00015	C03785				1	1	0	0	1	0	0	0	0	2	1
455	R03239_c	No	2.7.1.11	ITP + D-Tagatose 6-phosphate <=> IDP + D-Tagatose 1,6-bisphosphate	ITP:D-tagatose 6-phosphate 1-phosphotransferase	C00081	C01097			C00104	C03785				0	1	0	0	1	0	0	0	0	1	1
456	R03269_c	PF3D7_0816100	4.1.1.36	(R)-4'-Phosphopantothenoyl-L-cysteine <=> Pantetheine 4'-phosphate + CO2	N-[(R)-4'-Phosphopantothenoyl]-L-cysteine carboxy-lyase	C04352				C01134	C00011				1	0	0	0	1	0	0	0	0	1	1
457	R03270_a	PF3D7_1446400	1.2.4.1	2-(alpha-Hydroxyethyl)thiamine diphosphate + Enzyme N6-(lipoyl)lysine <=> [Dihydrolipoyllysine-residue acetyltransferase] S-acetyldihydrolipoyllysine + Thiamin diphosphate	2-(alpha-Hydroxyethyl)thiamine diphosphate + Enzyme N6-(lipoyl)lysine <=> [Dihydrolipoyllysine-residue acetyltransferase] S-acetyldihydrolipoyllysine + Thiamin diphosphate	C05125	C15972			C16255	C00068				0	0	0	0	0	0	0	0	0	0	0	X
458	R03284_c	No	4.1.2.-	4-Trimethylammoniobutanal + Glycine <=> 3-Hydroxy-N6,N6,N6-trimethyl-L-lysine	4-Trimethylammoniobutanal + Glycine <=> 3-Hydroxy-N6,N6,N6-trimethyl-L-lysine	C01149	C00037			C01259					0	1	0	0	0	0	0	0	0	1	0
459	R03291_c	PF3D7_1357900	1.5.1.2	Hydroxyproline + NAD+ <=> L-1-Pyrroline-3-hydroxy-5-carboxylate + NADH + H+	trans-4-Hydroxy-L-proline:NAD+ 5-oxidoreductase	C01157	C00003			C04281	C00004	C00080			0	1	0	0	0	1	0	0	0	1	1
460	R03293_c	PF3D7_1357900	1.5.1.2	Hydroxyproline + NADP+ <=> L-1-Pyrroline-3-hydroxy-5-carboxylate + NADPH + H+	trans-4-Hydroxy-L-proline:NADP+ 5-oxidoreductase	C01157	C00006			C04281	C00005	C00080			0	1	0	0	0	1	0	0	0	1	1
461	R03316_m	PF3D7_0820700	1.2.4.2	3-Carboxy-1-hydroxypropyl-ThPP + Enzyme N6-(lipoyl)lysine <=> [Dihydrolipoyllysine-residue succinyltransferase] S-succinyldihydrolipoyllysine + Thiamin diphosphate	3-Carboxy-1-hydroxypropyl-ThPP + Enzyme N6-(lipoyl)lysine <=> [Dihydrolipoyllysine-residue succinyltransferase] S-succinyldihydrolipoyllysine + Thiamin diphosphate	C05381	C15972			C16254	C00068				0	0	0	0	0	0	0	0	0	0	0	X
462	R03332_c	No	3.1.4.3 3.1.4.11 4.6.1.13	1-Phosphatidyl-D-myo-inositol + H2O <=> Inositol 1-phosphate + 1,2-Diacyl-sn-glycerol	1-Phosphatidyl-D-myo-inositol inositolphosphohydrolase	C01194	C00001			C01177	C00641				1	0	0	0	1	1	0	0	0	1	2
463	R03347_c	No	2.7.1.173	Nicotinate D-ribonucleotide + ADP <=> Nicotinate D-ribonucleoside + ATP	ATP:beta-D-ribosylnicotinate 5-phosphotransferase	C01185	C00008			C05841	C00002				1	1	0	0	0	1	0	0	0	2	1
464	R03361_c	PF3D7_0311300	2.7.1.67	ATP + 1-Phosphatidyl-D-myo-inositol <=> ADP + 1-Phosphatidyl-1D-myo-inositol 4-phosphate	ATP:1-Phosphatidyl-1D-myo-inositol 4-phosphotransferase	C00002	C01194			C00008	C01277				1	1	0	0	1	0	0	0	0	2	1
465	R03362_c	PF3D7_0515300	2.7.1.137 2.7.1.154	ATP + 1-Phosphatidyl-D-myo-inositol <=> ADP + 1-Phosphatidyl-1D-myo-inositol 3-phosphate	ATP:1-phosphatidyl-1D-myo-inositol 3-phosphotransferase	C00002	C01194			C00008	C04549				1	1	0	0	1	0	0	0	0	2	1
466	R03393_c	No	3.1.3.57	1D-myo-Inositol 1,4-bisphosphate + H2O <=> myo-Inositol 4-phosphate + Orthophosphate	D-myo-Inositol-1,4-bisphosphate 1-phosphohydrolase	C01220	C00001			C03546	C00009				0	0	0	0	1	1	0	0	0	0	2
467	R03394_c	PF3D7_1111600	3.1.3.56	D-myo-Inositol 1,4,5-trisphosphate + H2O <=> 1D-myo-Inositol 1,4-bisphosphate + Orthophosphate	D-myo-Inositol-1,4,5-trisphosphate 5-phosphohydrolase	C01245	C00001			C01220	C00009				0	0	0	0	0	1	0	0	0	0	1
468	R03409_c	PF3D7_1402000	3.6.1.11 3.6.1.40	Guanosine 3'-diphosphate 5'-triphosphate + H2O <=> Guanosine 3',5'-bis(diphosphate) + Orthophosphate	guanosine 3'-diphosphate 5'-triphosphate 5'-phosphohydrolase	C04494	C00001			C01228	C00009				0	0	0	0	0	1	0	0	0	0	1
469	R03416_a	PF3D7_0937200	3.1.1.5	1-Acyl-sn-glycero-3-phosphoethanolamine + H2O <=> Fatty acid + sn-Glycero-3-phosphoethanolamine	1-Acyl-sn-glycero-3-phosphoethanolamine aldehydohydrolase	C04438	C00001			C00162	C01233				1	0	0	0	0	1	0	0	0	1	1
470	R03416_c	PF3D7_1001400	3.1.1.5	1-Acyl-sn-glycero-3-phosphoethanolamine + H2O <=> Fatty acid + sn-Glycero-3-phosphoethanolamine	1-Acyl-sn-glycero-3-phosphoethanolamine aldehydohydrolase	C04438	C00001			C00162	C01233				1	0	0	0	0	1	0	0	0	1	1
471	R03425_c	No	1.4.4.2	Glycine + Lipoylprotein <=> S-Aminomethyldihydrolipoylprotein + CO2	glycine:lipoylprotein oxidoreductase (decarboxylating and acceptor-aminomethylating)	C00037	C02051			C01242	C00011				1	0	0	0	0	0	0	0	0	1	0
472	R03435_c	PF3D7_1013500	3.1.4.11	1-Phosphatidyl-D-myo-inositol 4,5-bisphosphate + H2O <=> D-myo-Inositol 1,4,5-trisphosphate + 1,2-Diacyl-sn-glycerol	1-Phosphatidyl-1D-myo-inositol-4,5-bisphosphate inositoltrisphosphohydrolase	C04637	C00001			C01245	C00641				0	0	0	0	0	1	0	0	0	0	1
473	R03460_c	No	2.5.1.19	Phosphoenolpyruvate + Shikimate 3-phosphate <=> Orthophosphate + 5-O-(1-Carboxyvinyl)-3-phosphoshikimate	Phosphoenolpyruvate:3-phosphoshikimate 5-O-(1-carboxyvinyl)-transferase	C00074	C03175			C00009	C01269				1	1	0	0	1	0	0	0	0	2	1
474	R03469_c	PF3D7_0110600	2.7.1.68	ATP + 1-Phosphatidyl-1D-myo-inositol 4-phosphate <=> ADP + 1-Phosphatidyl-D-myo-inositol 4,5-bisphosphate	ATP:1-phosphatidyl-1D-myo-inositol-4-phosphate 5-phosphotransferase	C00002	C01277			C00008	C04637				1	0	0	0	1	0	0	0	0	1	1
475	R03471_c	PF3D7_0520500	2.7.1.49	ATP + 4-Amino-5-hydroxymethyl-2-methylpyrimidine <=> ADP + 4-Amino-2-methyl-5-(phosphooxymethyl)pyrimidine	ATP:4-amino-5-hydroxymethyl-2-methylpyrimidine 5-phosphotransferase	C00002	C01279			C00008	C04556				1	0	0	0	1	0	0	0	0	1	1
476	R03482_c	PF3D7_0624700	3.5.1.89	N-Acetyl-D-glucosaminylphosphatidylinositol + H2O <=> 6-(alpha-D-Glucosaminyl)-1-phosphatidyl-1D-myo-inositol + Acetate	N-Acetyl-D-glucosaminylphosphatidylinositol acetyhydrolase	C01288	C00001			C04248	C00033				0	0	0	0	0	0	0	0	0	0	0	X
477	R03503_c	No	2.7.6.3	ATP + 6-(Hydroxymethyl)-7,8-dihydropterin <=> AMP + 6-Hydroxymethyl-7,8-dihydropterin diphosphate	ATP:6-hydroxymethyl-7,8-dihydropterin 6'-diphosphotransferase	C00002	C01300			C00020	C04807				1	1	0	0	1	0	0	0	0	2	1
478	R03504_c	No	4.1.2.25	7,8-Dihydroneopterin <=> Glycolaldehyde + 6-(Hydroxymethyl)-7,8-dihydropterin	7,8-dihydroneopterin glycolaldehyde-lyase [6-(hydroxymethyl)-7,8-dihydropterin-forming]	C04874				C00266	C01300				0	0	0	0	0	1	0	0	0	0	1
479	R03530_c	PF3D7_1366500	2.7.4.6	ATP + dIDP <=> ADP + dITP	ATP:dIDP phosphotransferase	C00002	C01344			C00008	C01345				1	0	0	0	1	0	0	0	0	1	1
480	R03530_m	PF3D7_0605600	2.7.4.6	ATP + dIDP <=> ADP + dITP	ATP:dIDP phosphotransferase	C00002	C01344			C00008	C01345				1	0	0	0	1	0	0	0	0	1	1
481	R03540_c	No	3.5.1.107	Maleic acid + Ammonia <=> Maleamate + H2O	maleamate amidohydrolase	C01384	C00014			C01596	C00001				0	0	0	0	1	0	0	0	0	0	1
482	R03544_a	No	1.1.1.-	Butanal + NADH + H+ <=> 1-Butanol + NAD+	No	C01412	C00004	C00080		C06142	C00003				0	1	0	0	0	1	0	0	0	1	1
483	R03545_a	No	1.1.1.-	Butanal + NADPH + H+ <=> 1-Butanol + NADP+	No	C01412	C00005	C00080		C06142	C00006				0	1	0	0	0	1	0	0	0	1	1
484	R03552_c	PF3D7_0823300	2.3.1.48	Acetyl-CoA + Histone-L-lysine <=> CoA + Histone N6-acetyl-L-lysine	Acetyl-CoA:histone acetyltransferase	C00024	C02415			C00010	C01997				1	0	0	0	1	0	0	0	0	1	1
485	R03595_c	PF3D7_0910400	2.7.9.3	ATP + Hydrogen selenide + H2O <=> AMP + Selenophosphoric acid + Orthophosphate	ATP:selenide, water phosphotransferase	C00002	C01528	C00001		C00020	C05172	C00009			1	0	0	0	1	0	1	0	0	1	2
486	R03646_a	PF3D7_0913900	6.1.1.19	ATP + L-Arginine + tRNA(Arg) <=> AMP + Diphosphate + L-Arginyl-tRNA(Arg)	L-Arginine:tRNA(Arg) ligase (AMP-forming)	C00002	C00062	C01636		C00020	C00013	C02163			1	1	0	0	1	1	0	0	0	2	2
487	R03646_c	PF3D7_1218600	6.1.1.19	ATP + L-Arginine + tRNA(Arg) <=> AMP + Diphosphate + L-Arginyl-tRNA(Arg)	L-Arginine:tRNA(Arg) ligase (AMP-forming)	C00002	C00062	C01636		C00020	C00013	C02163			1	1	0	0	1	1	0	0	0	2	2
488	R03646_m	PF3D7_1218600	6.1.1.19	ATP + L-Arginine + tRNA(Arg) <=> AMP + Diphosphate + L-Arginyl-tRNA(Arg)	L-Arginine:tRNA(Arg) ligase (AMP-forming)	C00002	C00062	C01636		C00020	C00013	C02163			1	1	0	0	1	1	0	0	0	2	2
489	R03648_a	PF3D7_0211800	6.1.1.22	ATP + L-Asparagine + tRNA(Asn) <=> AMP + Diphosphate + L-Asparaginyl-tRNA(Asn)	L-Asparagine:tRNA(Asn) ligase (AMP-forming)	C00002	C00152	C01637		C00020	C00013	C03402			1	1	0	0	1	1	0	0	0	2	2
490	R03648_c	PF3D7_0509600	6.1.1.22	ATP + L-Asparagine + tRNA(Asn) <=> AMP + Diphosphate + L-Asparaginyl-tRNA(Asn)	L-Asparagine:tRNA(Asn) ligase (AMP-forming)	C00002	C00152	C01637		C00020	C00013	C03402			1	1	0	0	1	1	0	0	0	2	2
491	R03648_m	PF3D7_0211800	6.1.1.22	ATP + L-Asparagine + tRNA(Asn) <=> AMP + Diphosphate + L-Asparaginyl-tRNA(Asn)	L-Asparagine:tRNA(Asn) ligase (AMP-forming)	C00002	C00152	C01637		C00020	C00013	C03402			1	1	0	0	1	1	0	0	0	2	2
492	R03650_a	PF3D7_1015200	6.1.1.16	ATP + L-Cysteine + tRNA(Cys) <=> AMP + Diphosphate + L-Cysteinyl-tRNA(Cys)	L-Cysteine:tRNA(Cys) ligase (AMP-forming)	C00002	C00097	C01639		C00020	C00013	C03125			1	1	0	0	1	1	0	0	0	2	2
493	R03650_c	PF3D7_1015200	6.1.1.16	ATP + L-Cysteine + tRNA(Cys) <=> AMP + Diphosphate + L-Cysteinyl-tRNA(Cys)	L-Cysteine:tRNA(Cys) ligase (AMP-forming)	C00002	C00097	C01639		C00020	C00013	C03125			1	1	0	0	1	1	0	0	0	2	2
494	R03650_m	PF3D7_1015200	6.1.1.16	ATP + L-Cysteine + tRNA(Cys) <=> AMP + Diphosphate + L-Cysteinyl-tRNA(Cys)	L-Cysteine:tRNA(Cys) ligase (AMP-forming)	C00002	C00097	C01639		C00020	C00013	C03125			1	1	0	0	1	1	0	0	0	2	2
495	R03651_c	No	6.1.1.24	ATP + L-Glutamate + tRNA(Gln) <=> AMP + Diphosphate + L-Glutamyl-tRNA(Gln)	L-Glutamate:tRNA(Gln) ligase (AMP-forming)	C00002	C00025	C01640		C00020	C00013	C06112			1	1	0	0	1	1	0	0	0	2	2
496	R03652_a	PF3D7_1331700	6.1.1.18	ATP + L-Glutamine + tRNA(Gln) <=> AMP + Diphosphate + Glutaminyl-tRNA	L-Glutamine:tRNA(Gln) ligase (AMP-forming)	C00002	C00064	C01640		C00020	C00013	C02282			1	1	0	0	1	1	0	0	0	2	2
497	R03652_c	PF3D7_1331700	6.1.1.18	ATP + L-Glutamine + tRNA(Gln) <=> AMP + Diphosphate + Glutaminyl-tRNA	L-Glutamine:tRNA(Gln) ligase (AMP-forming)	C00002	C00064	C01640		C00020	C00013	C02282			1	1	0	0	1	1	0	0	0	2	2
498	R03652_m	PF3D7_1331700	6.1.1.18	ATP + L-Glutamine + tRNA(Gln) <=> AMP + Diphosphate + Glutaminyl-tRNA	L-Glutamine:tRNA(Gln) ligase (AMP-forming)	C00002	C00064	C01640		C00020	C00013	C02282			1	1	0	0	1	1	0	0	0	2	2
499	R03654_a	PF3D7_1420400	6.1.1.14	ATP + Glycine + tRNA(Gly) <=> AMP + Diphosphate + Glycyl-tRNA(Gly)	glycine:tRNA(Gly) ligase (AMP-forming)	C00002	C00037	C01642		C00020	C00013	C02412			1	1	0	0	1	1	0	0	0	2	2
500	R03654_c	PF3D7_1420400	6.1.1.14	ATP + Glycine + tRNA(Gly) <=> AMP + Diphosphate + Glycyl-tRNA(Gly)	glycine:tRNA(Gly) ligase (AMP-forming)	C00002	C00037	C01642		C00020	C00013	C02412			1	1	0	0	1	1	0	0	0	2	2
501	R03654_m	PF3D7_1420400	6.1.1.14	ATP + Glycine + tRNA(Gly) <=> AMP + Diphosphate + Glycyl-tRNA(Gly)	glycine:tRNA(Gly) ligase (AMP-forming)	C00002	C00037	C01642		C00020	C00013	C02412			1	1	0	0	1	1	0	0	0	2	2
502	R03655_a	PF3D7_0934000	6.1.1.21	ATP + L-Histidine + tRNA(His) <=> AMP + Diphosphate + L-Histidyl-tRNA(His)	L-Histidine:tRNA(His) ligase (AMP-forming)	C00002	C00135	C01643		C00020	C00013	C02988			1	1	0	0	1	1	0	0	0	2	2
503	R03655_c	PF3D7_1445100	6.1.1.21	ATP + L-Histidine + tRNA(His) <=> AMP + Diphosphate + L-Histidyl-tRNA(His)	L-Histidine:tRNA(His) ligase (AMP-forming)	C00002	C00135	C01643		C00020	C00013	C02988			1	1	0	0	1	1	0	0	0	2	2
504	R03655_m	PF3D7_1445100	6.1.1.21	ATP + L-Histidine + tRNA(His) <=> AMP + Diphosphate + L-Histidyl-tRNA(His)	L-Histidine:tRNA(His) ligase (AMP-forming)	C00002	C00135	C01643		C00020	C00013	C02988			1	1	0	0	1	1	0	0	0	2	2
505	R03656_a	PF3D7_1225100	6.1.1.5	ATP + L-Isoleucine + tRNA(Ile) <=> AMP + Diphosphate + L-Isoleucyl-tRNA(Ile)	L-Isoleucine:tRNA(Ile) ligase (AMP-forming)	C00002	C00407	C01644		C00020	C00013	C03127			1	1	0	0	1	1	0	0	0	2	2
506	R03656_c	PF3D7_1332900	6.1.1.5	ATP + L-Isoleucine + tRNA(Ile) <=> AMP + Diphosphate + L-Isoleucyl-tRNA(Ile)	L-Isoleucine:tRNA(Ile) ligase (AMP-forming)	C00002	C00407	C01644		C00020	C00013	C03127			1	1	0	0	1	1	0	0	0	2	2
507	R03656_m	PF3D7_1332900	6.1.1.5	ATP + L-Isoleucine + tRNA(Ile) <=> AMP + Diphosphate + L-Isoleucyl-tRNA(Ile)	L-Isoleucine:tRNA(Ile) ligase (AMP-forming)	C00002	C00407	C01644		C00020	C00013	C03127			1	1	0	0	1	1	0	0	0	2	2
508	R03657_a	PF3D7_0622800	6.1.1.4	ATP + L-Leucine + tRNA(Leu) <=> AMP + Diphosphate + L-Leucyl-tRNA	L-Leucine:tRNA(Leu) ligase (AMP-forming)	C00002	C00123	C01645		C00020	C00013	C02047			1	1	0	0	1	1	0	0	0	2	2
509	R03657_c	PF3D7_0828200	6.1.1.4	ATP + L-Leucine + tRNA(Leu) <=> AMP + Diphosphate + L-Leucyl-tRNA	L-Leucine:tRNA(Leu) ligase (AMP-forming)	C00002	C00123	C01645		C00020	C00013	C02047			1	1	0	0	1	1	0	0	0	2	2
510	R03657_m	PF3D7_0828200	6.1.1.4	ATP + L-Leucine + tRNA(Leu) <=> AMP + Diphosphate + L-Leucyl-tRNA	L-Leucine:tRNA(Leu) ligase (AMP-forming)	C00002	C00123	C01645		C00020	C00013	C02047			1	1	0	0	1	1	0	0	0	2	2
511	R03658_a	PF3D7_1350100	6.1.1.6	ATP + L-Lysine + tRNA(Lys) <=> AMP + Diphosphate + L-Lysyl-tRNA	L-lysine:tRNALys ligase (AMP-forming)	C00002	C00047	C01646		C00020	C00013	C01931			1	1	0	0	1	1	0	0	0	2	2
512	R03658_c	PF3D7_1416800	6.1.1.6	ATP + L-Lysine + tRNA(Lys) <=> AMP + Diphosphate + L-Lysyl-tRNA	L-lysine:tRNALys ligase (AMP-forming)	C00002	C00047	C01646		C00020	C00013	C01931			1	1	0	0	1	1	0	0	0	2	2
513	R03658_m	PF3D7_1416800	6.1.1.6	ATP + L-Lysine + tRNA(Lys) <=> AMP + Diphosphate + L-Lysyl-tRNA	L-lysine:tRNALys ligase (AMP-forming)	C00002	C00047	C01646		C00020	C00013	C01931			1	1	0	0	1	1	0	0	0	2	2
514	R03659_a	PF3D7_1005000	6.1.1.10	ATP + L-Methionine + tRNA(Met) <=> AMP + Diphosphate + L-Methionyl-tRNA	L-Methionine:tRNAMet ligase (AMP-forming)	C00002	C00073	C01647		C00020	C00013	C02430			1	1	0	0	1	1	0	0	0	2	2
515	R03659_c	PF3D7_1034900	6.1.1.10	ATP + L-Methionine + tRNA(Met) <=> AMP + Diphosphate + L-Methionyl-tRNA	L-Methionine:tRNAMet ligase (AMP-forming)	C00002	C00073	C01647		C00020	C00013	C02430			1	1	0	0	1	1	0	0	0	2	2
516	R03659_m	PF3D7_1005000	6.1.1.10	ATP + L-Methionine + tRNA(Met) <=> AMP + Diphosphate + L-Methionyl-tRNA	L-Methionine:tRNAMet ligase (AMP-forming)	C00002	C00073	C01647		C00020	C00013	C02430			1	1	0	0	1	1	0	0	0	2	2
517	R03660_a	PF3D7_0109800	6.1.1.20	ATP + L-Phenylalanine + tRNA(Phe) <=> AMP + Diphosphate + L-Phenylalanyl-tRNA(Phe)	L-Phenylalanine:tRNA(Ala) ligase (AMP-forming)	C00002	C00079	C01648		C00020	C00013	C03511			1	1	0	0	1	1	0	0	0	2	2
518	R03660_c	PF3D7_0603700	6.1.1.20	ATP + L-Phenylalanine + tRNA(Phe) <=> AMP + Diphosphate + L-Phenylalanyl-tRNA(Phe)	L-Phenylalanine:tRNA(Ala) ligase (AMP-forming)	C00002	C00079	C01648		C00020	C00013	C03511			1	1	0	0	1	1	0	0	0	2	2
519	R03660_m	PF3D7_1104000	6.1.1.20	ATP + L-Phenylalanine + tRNA(Phe) <=> AMP + Diphosphate + L-Phenylalanyl-tRNA(Phe)	L-Phenylalanine:tRNA(Ala) ligase (AMP-forming)	C00002	C00079	C01648		C00020	C00013	C03511			1	1	0	0	1	1	0	0	0	2	2
520	R03661_a	PF3D7_0925300	6.1.1.15	ATP + L-Proline + tRNA(Pro) <=> AMP + Diphosphate + L-Prolyl-tRNA(Pro)	L-proline:tRNA(Pro) ligase (AMP-forming)	C00002	C00148	C01649		C00020	C00013	C02702			1	1	0	0	1	1	0	0	0	2	2
521	R03661_c	PF3D7_1213800	6.1.1.15	ATP + L-Proline + tRNA(Pro) <=> AMP + Diphosphate + L-Prolyl-tRNA(Pro)	L-proline:tRNA(Pro) ligase (AMP-forming)	C00002	C00148	C01649		C00020	C00013	C02702			1	1	0	0	1	1	0	0	0	2	2
522	R03661_m	PF3D7_1213800	6.1.1.15	ATP + L-Proline + tRNA(Pro) <=> AMP + Diphosphate + L-Prolyl-tRNA(Pro)	L-proline:tRNA(Pro) ligase (AMP-forming)	C00002	C00148	C01649		C00020	C00013	C02702			1	1	0	0	1	1	0	0	0	2	2
523	R03662_a	PF3D7_0717700	6.1.1.11	ATP + L-Serine + tRNA(Ser) <=> AMP + Diphosphate + L-Seryl-tRNA(Ser)	L-Serine:tRNA(Ser) ligase (AMP-forming)	C00002	C00065	C01650		C00020	C00013	C02553			1	1	0	0	1	1	0	0	0	2	2
524	R03662_c	PF3D7_1216000	6.1.1.11	ATP + L-Serine + tRNA(Ser) <=> AMP + Diphosphate + L-Seryl-tRNA(Ser)	L-Serine:tRNA(Ser) ligase (AMP-forming)	C00002	C00065	C01650		C00020	C00013	C02553			1	1	0	0	1	1	0	0	0	2	2
525	R03662_m	PF3D7_0717700	6.1.1.11	ATP + L-Serine + tRNA(Ser) <=> AMP + Diphosphate + L-Seryl-tRNA(Ser)	L-Serine:tRNA(Ser) ligase (AMP-forming)	C00002	C00065	C01650		C00020	C00013	C02553			1	1	0	0	1	1	0	0	0	2	2
526	R03663_a	PF3D7_1126000	6.1.1.3	ATP + L-Threonine + tRNA(Thr) <=> AMP + Diphosphate + L-Threonyl-tRNA(Thr)	L-Threonine:tRNA(Thr) ligase (AMP-forming)	C00002	C00188	C01651		C00020	C00013	C02992			1	1	0	0	1	1	0	0	0	2	2
527	R03663_c	PF3D7_1126000	6.1.1.3	ATP + L-Threonine + tRNA(Thr) <=> AMP + Diphosphate + L-Threonyl-tRNA(Thr)	L-Threonine:tRNA(Thr) ligase (AMP-forming)	C00002	C00188	C01651		C00020	C00013	C02992			1	1	0	0	1	1	0	0	0	2	2
528	R03663_m	PF3D7_1126000	6.1.1.3	ATP + L-Threonine + tRNA(Thr) <=> AMP + Diphosphate + L-Threonyl-tRNA(Thr)	L-Threonine:tRNA(Thr) ligase (AMP-forming)	C00002	C00188	C01651		C00020	C00013	C02992			1	1	0	0	1	1	0	0	0	2	2
529	R03664_a	PF3D7_1251700	6.1.1.2	ATP + L-Tryptophan + tRNA(Trp) <=> AMP + Diphosphate + L-Tryptophanyl-tRNA(Trp)	L-Tryptophan -tRNA(Trp) ligase (AMP-forming)	C00002	C00078	C01652		C00020	C00013	C03512			1	1	0	0	1	1	0	0	0	2	2
530	R03664_c	PF3D7_1336900	6.1.1.2	ATP + L-Tryptophan + tRNA(Trp) <=> AMP + Diphosphate + L-Tryptophanyl-tRNA(Trp)	L-Tryptophan -tRNA(Trp) ligase (AMP-forming)	C00002	C00078	C01652		C00020	C00013	C03512			1	1	0	0	1	1	0	0	0	2	2
531	R03664_m	PF3D7_1336900	6.1.1.2	ATP + L-Tryptophan + tRNA(Trp) <=> AMP + Diphosphate + L-Tryptophanyl-tRNA(Trp)	L-Tryptophan -tRNA(Trp) ligase (AMP-forming)	C00002	C00078	C01652		C00020	C00013	C03512			1	1	0	0	1	1	0	0	0	2	2
532	R03665_a	PF3D7_0311200	6.1.1.9	ATP + L-Valine + tRNA(Val) <=> AMP + Diphosphate + L-Valyl-tRNA(Val)	L-Valine:tRNAVal ligase (AMP-forming)	C00002	C00183	C01653		C00020	C00013	C02554			1	1	0	0	1	1	0	0	0	2	2
533	R03665_c	PF3D7_1461900	6.1.1.9	ATP + L-Valine + tRNA(Val) <=> AMP + Diphosphate + L-Valyl-tRNA(Val)	L-Valine:tRNAVal ligase (AMP-forming)	C00002	C00183	C01653		C00020	C00013	C02554			1	1	0	0	1	1	0	0	0	2	2
534	R03665_m	PF3D7_0311200	6.1.1.9	ATP + L-Valine + tRNA(Val) <=> AMP + Diphosphate + L-Valyl-tRNA(Val)	L-Valine:tRNAVal ligase (AMP-forming)	C00002	C00183	C01653		C00020	C00013	C02554			1	1	0	0	1	1	0	0	0	2	2
535	R03719_c	No	2.3.1.176	Propanoyl-CoA + Choloyl-CoA <=> CoA + 3alpha,7alpha,12alpha-Trihydroxy-5beta-24-oxocholestanoyl-CoA	3alpha,7alpha,12alpha-trihydroxy-5beta-cholanoyl-CoA:propanoyl-CoA C-acyltransferase;	C00100	C01794			C00010	C05467				1	0	0	0	1	0	0	0	0	1	1
536	R03778_c	No	2.3.1.16	Octanoyl-CoA + Acetyl-CoA <=> CoA + 3-Oxodecanoyl-CoA	Octanoyl-CoA:acetyl-CoA C-acyltransferase	C01944	C00024			C00010	C05265				1	1	0	0	1	0	0	0	0	2	1
537	R03858_c	No	2.3.1.16	Lauroyl-CoA + Acetyl-CoA <=> CoA + 3-Oxotetradecanoyl-CoA	Lauroyl-CoA:acetyl-CoA C-acyltransferase	C01832	C00024			C00010	C05261				1	1	0	0	1	0	0	0	0	2	1
538	R03875_n	PF3D7_0508100	2.1.1.43 2.1.1.59 2.1.1.60	Protein lysine + S-Adenosyl-L-methionine <=> Protein N6-methyl-L-lysine + S-Adenosyl-L-homocysteine	No	C02188	C00019			C05544	C00021				0	1	0	0	0	1	0	0	0	1	1
539	R03876_a	No	X	ATP + Ubiquitin + Protein lysine <=> AMP + Diphosphate + Protein N-ubiquityllysine	No	C00002	C00496	C02188		C00020	C00013	C03635			1	0	0	0	1	1	0	0	0	1	2
540	R03876_c	No	X	ATP + Ubiquitin + Protein lysine <=> AMP + Diphosphate + Protein N-ubiquityllysine	No	C00002	C00496	C02188		C00020	C00013	C03635			1	0	0	0	1	1	0	0	0	1	2
541	R03905_a	PF3D7_0416100	6.3.5.7	Glutaminyl-tRNA + L-Glutamate + Orthophosphate + ADP <=> L-Glutamyl-tRNA(Gln) + L-Glutamine + ATP + H2O	Glu-tRNA(Gln):L-glutamine amido-ligase(ADP-forming)	C02282	C00025	C00009	C00008	C06112	C00064	C00002	C00001		0	1	1	1	0	1	1	0	0	3	2
542	R03919_a	No	1.11.1.7 1.11.1.21	Sinapyl alcohol <=> Syringyl lignin	Donor:hydrogen-peroxide oxidoreductase	C02325				C15806					0	0	0	0	0	0	0	0	0	0	0	X
543	R03919_m	No	1.11.1.7 1.11.1.21	Sinapyl alcohol <=> Syringyl lignin	Donor:hydrogen-peroxide oxidoreductase	C02325				C15806					0	0	0	0	0	0	0	0	0	0	0	X
544	R03938_n	PF3D7_0403900	2.1.1.43	S-Adenosyl-L-methionine + Histone-L-lysine <=> S-Adenosyl-L-homocysteine + Histone N6-methyl-L-lysine	S-Adenosyl-L-methionine:histone-L-lysine N6-methyltransferase	C00019	C02415			C00021	C03702				1	0	0	0	1	0	0	0	0	1	1
545	R03943_a	PF3D7_1236700	2.1.1.-	N-Methyltyramine + S-Adenosyl-L-methionine <=> Hordenine + S-Adenosyl-L-homocysteine	No	C02442	C00019			C06199	C00021				0	1	0	0	0	1	0	0	0	1	1
546	R03943_m	PF3D7_1236700	2.1.1.-	N-Methyltyramine + S-Adenosyl-L-methionine <=> Hordenine + S-Adenosyl-L-homocysteine	No	C02442	C00019			C06199	C00021				0	1	0	0	0	1	0	0	0	1	1
547	R03955_a	PF3D7_1236700	2.1.1.-	Xanthurenic acid + S-Adenosyl-L-methionine <=> 8-Methoxykynurenate + S-Adenosyl-L-homocysteine	No	C02470	C00019			C05830	C00021				0	1	0	0	0	1	0	0	0	1	1
548	R03955_m	PF3D7_1236700	2.1.1.-	Xanthurenic acid + S-Adenosyl-L-methionine <=> 8-Methoxykynurenate + S-Adenosyl-L-homocysteine	No	C02470	C00019			C05830	C00021				0	1	0	0	0	1	0	0	0	1	1
549	R03991_c	No	2.3.1.16 2.3.1.155	Tetradecanoyl-CoA + Acetyl-CoA <=> CoA + 3-Oxopalmitoyl-CoA	myristoyl-CoA:acetylCoA C-myristoyltransferase	C02593	C00024			C00010	C05259				1	1	0	0	1	0	0	0	0	2	1
550	R03992_c	PF3D7_1412800	2.3.1.97	Tetradecanoyl-CoA + Glycylpeptide <=> CoA + N-Tetradecanoylglycylpeptide	Tetradecanoyl-CoA:glycylpeptide N-tetradecanoyltransferase	C02593	C02038			C00010	C03881				1	0	0	0	1	0	0	0	0	1	1
551	R04007_a	No	1.11.1.7 1.11.1.21	4-Coumaryl alcohol <=> p-Hydroxyphenyl lignin	Donor:hydrogen-peroxide oxidoreductase	C02646				C15804					0	0	0	0	0	0	0	0	0	0	0	X
552	R04007_m	No	1.11.1.7 1.11.1.21	4-Coumaryl alcohol <=> p-Hydroxyphenyl lignin	Donor:hydrogen-peroxide oxidoreductase	C02646				C15804					0	0	0	0	0	0	0	0	0	0	0	X
553	R04014_a	No	3.1.2.14 3.1.2.21	Dodecanoyl-[acyl-carrier protein] + H2O <=> Acyl-carrier protein + Dodecanoic acid	dodecanoyl-[acyl-carrier-protein] hydrolase	C05223	C00001			C00229	C02679				0	0	0	0	0	1	0	0	0	0	1
554	R04097_m	No	2.3.1.168	3-Methylbutanoyl-CoA + Enzyme N6-(dihydrolipoyl)lysine <=> CoA + [Dihydrolipoyllysine-residue (2-methylpropanoyl)transferase] S-(3-methylbutanoyl)dihydrolipoyllysine	3-methylbutanoyl-CoA:enzyme N6-(dihydrolipoyl)lysine S-(3-methylbutanoyl)transferase	C02939	C15973			C00010	C15975				0	0	0	0	1	0	0	0	0	0	1
555	R04125_c	PF3D7_1452200	2.1.2.10	S-Aminomethyldihydrolipoylprotein + Tetrahydrofolate <=> Dihydrolipoylprotein + 5,10-Methylenetetrahydrofolate + Ammonia	S-aminomethyldihydrolipoylprotein:(6S)-tetrahydrofolate aminomethyltransferase (ammonia-forming)	C01242	C00101			C02972	C00143	C00014			0	0	0	0	0	0	0	0	0	0	0	X
556	R04125_m	PF3D7_1452200	2.1.2.10	S-Aminomethyldihydrolipoylprotein + Tetrahydrofolate <=> Dihydrolipoylprotein + 5,10-Methylenetetrahydrofolate + Ammonia	S-aminomethyldihydrolipoylprotein:(6S)-tetrahydrofolate aminomethyltransferase (ammonia-forming)	C01242	C00101			C02972	C00143	C00014			0	0	0	0	0	0	0	0	0	0	0	X
557	R04216_a	PF3D7_0311600	2.4.99.18	Dolichyl diphosphooligosaccharide + Protein asparagine <=> Dolichyl diphosphate + Glycoprotein with the oligosaccharide chain attached by N-glycosyl linkage to protein L-asparagine	dolichyl-diphosphooligosaccharide:protein-L-asparagine oligopolysaccharidotransferase	C04213	C03021			C00621	C11572				0	0	0	0	0	0	0	0	0	0	0	X
558	R04216_c	PF3D7_1116600	2.4.99.18	Dolichyl diphosphooligosaccharide + Protein asparagine <=> Dolichyl diphosphate + Glycoprotein with the oligosaccharide chain attached by N-glycosyl linkage to protein L-asparagine	dolichyl-diphosphooligosaccharide:protein-L-asparagine oligopolysaccharidotransferase	C04213	C03021			C00621	C11572				0	0	0	0	0	0	0	0	0	0	0	X
559	R04216_er	PF3D7_0919600	2.4.99.18	Dolichyl diphosphooligosaccharide + Protein asparagine <=> Dolichyl diphosphate + Glycoprotein with the oligosaccharide chain attached by N-glycosyl linkage to protein L-asparagine	dolichyl-diphosphooligosaccharide:protein-L-asparagine oligopolysaccharidotransferase	C04213	C03021			C00621	C11572				0	0	0	0	0	0	0	0	0	0	0	X
560	R04217_c	No	2.6.1.81	N2-Succinyl-L-ornithine + 2-Oxoglutarate <=> N-Succinyl-L-glutamate 5-semialdehyde + L-Glutamate	N2-succinyl-L-ornithine:2-oxoglutarate 5-aminotransferase	C03415	C00026			C05932	C00025				1	1	0	0	1	1	0	0	0	2	2
561	R04225_m	No	1.2.4.4	(S)-3-Methyl-2-oxopentanoic acid + Enzyme N6-(lipoyl)lysine <=> [Dihydrolipoyllysine-residue (2-methylpropanoyl)transferase] S-(2-methylbutanoyl)dihydrolipoyllysine + CO2	(S)-3-Methyl-2-oxopentanoate:[dihydrolipoyllysine-residue (2-methylpropanoyl)transferase] lipoyllysine 2-oxidoreductase (decarboxylating, acceptor-2-methylpropanoylating)	C00671	C15972			C15979	C00011				0	0	0	0	0	0	0	0	0	0	0	X
562	R04230_c	No	6.3.2.51	ATP + D-4'-Phosphopantothenate + L-Cysteine <=> AMP + Diphosphate + (R)-4'-Phosphopantothenoyl-L-cysteine	(R)-4'-phosphopantothenate:L-cysteine ligase (ATP-utilizing)	C00002	C03492	C00097		C00020	C00013	C04352			1	1	1	0	1	1	1	0	0	3	3
563	R04231_c	PF3D7_0412300	6.3.2.5	CTP + D-4'-Phosphopantothenate + L-Cysteine <=> CMP + Diphosphate + (R)-4'-Phosphopantothenoyl-L-cysteine	(R)-4'-phosphopantothenate:L-cysteine ligase	C00063	C03492	C00097		C00055	C00013	C04352			1	1	1	0	1	1	1	0	0	3	3
564	R04247_c	PF3D7_1347700	2.7.7.14	CTP + 2-Aminoethylphosphonate <=> Diphosphate + CMP-2-aminoethylphosphonate	CTP:ethanolamine-phosphate cytidylyltransferase	C00063	C03557			C00013	C05673				1	0	0	0	1	1	0	0	0	1	2
565	R04286_c	PF3D7_0628000	4.2.3.12	7,8-Dihydroneopterin 3'-triphosphate <=> 6-Pyruvoyltetrahydropterin + Triphosphate	2-amino-4-hydroxy-6-(erythro-1,2,3-trihydroxypropyl) dihydropteridine triphosphate lyase	C04895				C03684	C00536				0	0	0	0	1	0	0	0	0	0	1
566	R04355_a	PF3D7_0626300	2.3.1.41 2.3.1.85 2.3.1.86 2.3.1.179	Acetyl-[acyl-carrier protein] + Malonyl-[acyl-carrier protein] <=> Acetoacetyl-[acp] + CO2 + Acyl-carrier protein	Acyl-[acyl-carrier-protein]:malonyl-[acyl-carrier-protein] C-acyltransferase (decarboxylating)	C03939	C01209			C05744	C00011	C00229			0	0	0	0	0	0	0	0	0	0	0	X
567	R04385_a	PF3D7_1469600	6.3.4.14	ATP + Holo-[carboxylase] + HCO3- <=> ADP + Orthophosphate + Carboxybiotin-carboxyl-carrier protein	biotin-carboxyl-carrier-protein:carbon-dioxide ligase (ADP-forming)	C00002	C06250	C00288		C00008	C00009	C04419			1	0	0	0	1	1	0	0	0	1	2
568	R04385_c	PF3D7_1460000	6.3.4.14	ATP + Holo-[carboxylase] + HCO3- <=> ADP + Orthophosphate + Carboxybiotin-carboxyl-carrier protein	biotin-carboxyl-carrier-protein:carbon-dioxide ligase (ADP-forming)	C00002	C06250	C00288		C00008	C00009	C04419			1	0	0	0	1	1	0	0	0	1	2
569	R04386_a	PF3D7_1026900	6.4.1.2	Acetyl-CoA + Carboxybiotin-carboxyl-carrier protein <=> Malonyl-CoA + Holo-[carboxylase]	carboxybiotin-carboxyl-carrier-protein:acetyl-CoA carboxytransferase	C00024	C04419			C00083	C06250				1	0	0	0	0	0	0	0	0	1	0
570	R04428_a	PF3D7_0109300	2.3.1.85 2.3.1.86 2.3.1.- 4.2.1.59	(3R)-3-Hydroxybutanoyl-[acyl-carrier protein] <=> But-2-enoyl-[acyl-carrier protein] + H2O	(3R)-3-Hydroxybutanoyl-[acyl-carrier-protein] hydro-lyase	C04618				C04246	C00001				0	0	0	0	0	0	0	0	0	0	0	X
571	R04428_c	PF3D7_0605900	2.3.1.85 2.3.1.86 2.3.1.- 4.2.1.59	(3R)-3-Hydroxybutanoyl-[acyl-carrier protein] <=> But-2-enoyl-[acyl-carrier protein] + H2O	(3R)-3-Hydroxybutanoyl-[acyl-carrier-protein] hydro-lyase	C04618				C04246	C00001				0	0	0	0	0	0	0	0	0	0	0	X
572	R04429_a	PF3D7_0615100	1.3.1.9 2.3.1.-	Butyryl-[acp] + NAD+ <=> But-2-enoyl-[acyl-carrier protein] + NADH + H+	butyryl-[acp]:NAD+ trans-2-oxidoreductase	C05745	C00003			C04246	C00004	C00080			0	1	0	0	0	1	0	0	0	1	1
573	R04448_c	PF3D7_0627500	2.7.1.50	ATP + 5-(2-Hydroxyethyl)-4-methylthiazole <=> ADP + 4-Methyl-5-(2-phosphooxyethyl)thiazole	ATP:4-methyl-5-(2-hydroxyethyl)-thiazole 2-phosphotransferase	C00002	C04294			C00008	C04327				1	0	0	0	1	1	0	0	0	1	2
574	R04448_m	PF3D7_1143900	2.7.1.50	ATP + 5-(2-Hydroxyethyl)-4-methylthiazole <=> ADP + 4-Methyl-5-(2-phosphooxyethyl)thiazole	ATP:4-methyl-5-(2-hydroxyethyl)-thiazole 2-phosphotransferase	C00002	C04294			C00008	C04327				1	0	0	0	1	1	0	0	0	1	2
575	R04463_c	No	6.3.5.3	ATP + 5'-Phosphoribosyl-N-formylglycinamide + L-Glutamine + H2O <=> ADP + Orthophosphate + 2-(Formamido)-N1-(5'-phosphoribosyl)acetamidine + L-Glutamate	5'-Phosphoribosylformylglycinamide:L-glutamine amido-ligase (ADP-forming)	C00002	C04376	C00064	C00001	C00008	C00009	C04640	C00025		1	0	1	0	1	1	0	1	0	2	3
576	R04481_c	No	2.1.1.98	S-Adenosyl-L-methionine + Peptide 2-(3-carboxy-3-aminopropyl)-L-histidine <=> S-Adenosyl-L-homocysteine + Peptide 2-[3-carboxy-3-(methylammonio)propyl]-L-histidine	S-Adenosyl-L-methionine:2-(3-carboxy-3-aminopropyl)-L-histidine methyltransferase	C00019	C04441			C00021	C04692				1	0	0	0	1	0	0	0	0	1	1
577	R04494_c	PF3D7_0211600	2.4.1.141	UDP-N-acetyl-alpha-D-glucosamine + N-Acetyl-D-glucosaminyldiphosphodolichol <=> UDP + N,N'-Diacetylchitobiosyldiphosphodolichol	UDP-N-acetyl-D-glucosamine:N-acetyl-D-glucosaminyl diphosphodolichol N-acetyl-D-glucosaminyltransferase	C00043	C04500			C00015	C04537				1	0	0	0	1	0	0	0	0	1	1
578	R04496_a	PF3D7_1236800	2.1.1.100	S-Adenosyl-L-methionine + Protein C-terminal S-farnesyl-L-cysteine <=> S-Adenosyl-L-homocysteine + Protein C-terminal S-farnesyl-L-cysteine methyl ester	S-Adenosyl-L-methionine:protein-C-terminal-S-farnesyl-L-cysteine O-methyltransferase	C00019	C04506			C00021	C04748				1	0	0	0	1	0	0	0	0	1	1
579	R04496_c	PF3D7_1236800	2.1.1.100	S-Adenosyl-L-methionine + Protein C-terminal S-farnesyl-L-cysteine <=> S-Adenosyl-L-homocysteine + Protein C-terminal S-farnesyl-L-cysteine methyl ester	S-Adenosyl-L-methionine:protein-C-terminal-S-farnesyl-L-cysteine O-methyltransferase	C00019	C04506			C00021	C04748				1	0	0	0	1	0	0	0	0	1	1
580	R04502_c	No	2.4.1.142	GDP-mannose + N,N'-Diacetylchitobiosyldiphosphodolichol <=> GDP + beta-D-Mannosyldiacetylchitobiosyldiphosphodolichol	GDPmannose:chitobiosyldiphosphodolichol beta-D-mannosyltransferase	C00096	C04537			C00035	C05860				1	0	0	0	1	0	0	0	0	1	1
581	R04509_c	No	2.7.4.7	ATP + 4-Amino-2-methyl-5-(phosphooxymethyl)pyrimidine <=> ADP + 4-Amino-5-hydroxymethyl-2-methylpyrimidine diphosphate	ATP:4-amino-2-methyl-5-phosphomethylpyrimidine phosphotransferase	C00002	C04556			C00008	C04752				1	0	0	0	1	0	0	0	0	1	1
582	R04533_a	PF3D7_0922900	1.1.1.100 2.3.1.85 2.3.1.86 2.3.1.-	(3R)-3-Hydroxybutanoyl-[acyl-carrier protein] + NADP+ <=> Acetoacetyl-[acp] + NADPH + H+	(3R)-3-Hydroxybutanoyl-[acyl-carrier protein]:NADP+ oxidoreductase	C04618	C00006			C05744	C00005	C00080			0	1	0	0	0	1	0	0	0	1	1
583	R04534_a	PF3D7_0922900	1.1.1.100 2.3.1.85 2.3.1.86 2.3.1.-	(3R)-3-Hydroxydecanoyl-[acyl-carrier protein] + NADP+ <=> 3-Oxodecanoyl-[acp] + NADPH	(3R)-3-Hydroxydecanoyl-[acyl-carrier-protein]:NADP+ oxidoreductase	C04619	C00006			C05753	C00005				0	1	0	0	0	1	0	0	0	1	1
584	R04535_a	PF3D7_0920000	2.3.1.85 2.3.1.86 2.3.1.- 4.2.1.59	(3R)-3-Hydroxydecanoyl-[acyl-carrier protein] <=> trans-Dec-2-enoyl-[acp] + H2O	(3R)-3-Hydroxybutanoyl-[acyl-carrier-protein] hydro-lyase	C04619				C05754	C00001				0	0	0	0	0	0	0	0	0	0	0	X
585	R04535_c	PF3D7_0109300	2.3.1.85 2.3.1.86 2.3.1.- 4.2.1.59	(3R)-3-Hydroxydecanoyl-[acyl-carrier protein] <=> trans-Dec-2-enoyl-[acp] + H2O	(3R)-3-Hydroxybutanoyl-[acyl-carrier-protein] hydro-lyase	C04619				C05754	C00001				0	0	0	0	0	0	0	0	0	0	0	X
586	R04536_a	PF3D7_0922900	1.1.1.100 2.3.1.85 2.3.1.86 2.3.1.-	(3R)-3-Hydroxyoctanoyl-[acyl-carrier protein] + NADP+ <=> 3-Oxooctanoyl-[acp] + NADPH + H+	(3R)-3-Hydroxyoctanoyl-[acyl-carrier-protein]:NADP+ oxidoreductase	C04620	C00006			C05750	C00005	C00080			0	1	0	0	0	1	0	0	0	1	1
587	R04537_a	PF3D7_1323000	2.3.1.85 2.3.1.86 2.3.1.- 4.2.1.59	(3R)-3-Hydroxyoctanoyl-[acyl-carrier protein] <=> trans-Oct-2-enoyl-[acp] + H2O	No	C04620				C05751	C00001				0	0	0	0	0	0	0	0	0	0	0	X
588	R04537_c	PF3D7_0605900	2.3.1.85 2.3.1.86 2.3.1.- 4.2.1.59	(3R)-3-Hydroxyoctanoyl-[acyl-carrier protein] <=> trans-Oct-2-enoyl-[acp] + H2O	No	C04620				C05751	C00001				0	0	0	0	0	0	0	0	0	0	0	X
589	R04543_a	PF3D7_0922900	1.1.1.100 2.3.1.85 2.3.1.86 2.3.1.-	(3R)-3-Hydroxypalmitoyl-[acyl-carrier protein] + NADP+ <=> 3-Oxohexadecanoyl-[acp] + NADPH + H+	(3R)-3-Hydroxypalmitoyl-[acyl-carrier-protein]:NADP+ oxidoreductase	C04633	C00006			C05762	C00005	C00080			0	1	0	0	0	1	0	0	0	1	1
590	R04544_a	PF3D7_0920000	2.3.1.85 2.3.1.86 2.3.1.- 4.2.1.59	(3R)-3-Hydroxypalmitoyl-[acyl-carrier protein] <=> trans-Hexadec-2-enoyl-[acp] + H2O	(3R)-3-hydroxypalmitoyl-[acyl-carrier-protein] hydro-lyase	C04633				C05763	C00001				0	0	0	0	0	0	0	0	0	0	0	X
591	R04544_c	PF3D7_0109300	2.3.1.85 2.3.1.86 2.3.1.- 4.2.1.59	(3R)-3-Hydroxypalmitoyl-[acyl-carrier protein] <=> trans-Hexadec-2-enoyl-[acp] + H2O	(3R)-3-hydroxypalmitoyl-[acyl-carrier-protein] hydro-lyase	C04633				C05763	C00001				0	0	0	0	0	0	0	0	0	0	0	X
592	R04546_c	No		Propanoyl-CoA + Chenodeoxycholoyl-CoA <=> CoA + 3alpha,7alpha-Dihydroxy-5beta-cholestanoyl-CoA	No	C00100	C05337			C00010	C04644				1	0	0	0	1	0	0	0	0	1	1
593	R04559_c	PF3D7_0206700	4.3.2.2	1-(5'-Phosphoribosyl)-5-amino-4-(N-succinocarboxamide)-imidazole <=> Fumarate + 1-(5'-Phosphoribosyl)-5-amino-4-imidazolecarboxamide	1-(5'-Phosphoribosyl)-5-amino-4-(N-succinocarboxamide)-imidazole AMP-lyase	C04823				C00122	C04677				0	0	0	0	1	0	0	0	0	0	1
594	R04566_a	PF3D7_0922900	1.1.1.100 2.3.1.85 2.3.1.86 2.3.1.-	(3R)-3-Hydroxytetradecanoyl-[acyl-carrier protein] + NADP+ <=> 3-Oxotetradecanoyl-[acp] + NADPH + H+	(3R)-3-Hydroxytetradecanoyl-[acyl-carrier-protein]:NADP+ oxidoreductase	C04688	C00006			C05759	C00005	C00080			0	1	0	0	0	1	0	0	0	1	1
595	R04568_a	PF3D7_0605900	2.3.1.85 2.3.1.86 2.3.1.- 4.2.1.59	(3R)-3-Hydroxytetradecanoyl-[acyl-carrier protein] <=> trans-Tetradec-2-enoyl-[acp] + H2O	(3R)-3-Hydroxypalmitoyl-[acyl-carrier-protein] hydro-lyase	C04688				C05760	C00001				0	0	0	0	0	0	0	0	0	0	0	X
596	R04568_c	PF3D7_0920000	2.3.1.85 2.3.1.86 2.3.1.- 4.2.1.59	(3R)-3-Hydroxytetradecanoyl-[acyl-carrier protein] <=> trans-Tetradec-2-enoyl-[acp] + H2O	(3R)-3-Hydroxypalmitoyl-[acyl-carrier-protein] hydro-lyase	C04688				C05760	C00001				0	0	0	0	0	0	0	0	0	0	0	X
597	R04620_c	PF3D7_0912400	3.1.3.1	7,8-Dihydroneopterin 3'-triphosphate + 3 H2O <=> 7,8-Dihydroneopterin + 3 Orthophosphate	7,8-dihydroneopterin-3'-triphosphate phosphohydrolase (alkaline optimum)	C04895	C00001			C04874	C00009				0	0	0	0	0	1	0	0	0	0	1
598	R04621_c	No	3.6.1.-	7,8-Dihydroneopterin + Orthophosphate <=> Dihydroneopterin phosphate + H2O	No	C04874	C00009			C05925	C00001				0	1	0	0	1	0	0	0	0	1	1
599	R04638_c		3.6.1.67	7,8-Dihydroneopterin 3'-triphosphate + H2O <=> Dihydroneopterin phosphate + Diphosphate	7,8-dihydroneopterin 3'-triphosphate diphosphohydrolase	C04895	C00001			C05925	C00013				0	0	0	0	1	1	0	0	0	0	2
600	R04639_c	No	3.5.4.16	7,8-Dihydroneopterin 3'-triphosphate + H2O <=> 2,5-Diamino-6-(5'-triphosphoryl-3',4'-trihydroxy-2'-oxopentyl)-amino-4-oxopyrimidine	2-amino-4-hydroxy-6-(erythro-1,2,3-trihydroxypropyl) dihydropteridine triphosphate hydrolase	C04895	C00001			C06148					0	0	0	0	0	0	0	0	0	0	0	X
601	R04724_a	PF3D7_0615100	1.3.1.9 2.3.1.-	Dodecanoyl-[acyl-carrier protein] + NAD+ <=> trans-Dodec-2-enoyl-[acp] + NADH + H+	dodecanoyl-[acp]:NAD+ trans-2-oxidoreductase	C05223	C00003			C05758	C00004	C00080			0	1	0	0	0	1	0	0	0	1	1
602	R04726_a	PF3D7_0626300	2.3.1.41 2.3.1.85 2.3.1.86 2.3.1.179	Dodecanoyl-[acyl-carrier protein] + Malonyl-[acyl-carrier protein] <=> 3-Oxotetradecanoyl-[acp] + CO2 + Acyl-carrier protein	dodecanoyl-[acyl-carrier-protein]:malonyl-[acyl-carrier-protein] C-acyltransferase (decarboxylating)	C05223	C01209			C05759	C00011	C00229			0	0	0	0	0	0	0	0	0	0	0	X
603	R04742_c	No	2.3.1.16	Decanoyl-CoA + Acetyl-CoA <=> CoA + 3-Oxododecanoyl-CoA	Decanoyl-CoA:acetyl-CoA C-acyltransferase	C05274	C00024			C00010	C05263				0	1	0	0	1	0	0	0	0	1	1
604	R04747_c	No	2.3.1.16	Hexanoyl-CoA + Acetyl-CoA <=> CoA + 3-Oxooctanoyl-CoA	Hexanoyl-CoA:acetyl-CoA C-acyltransferase	C05270	C00024			C00010	C05267				0	1	0	0	1	0	0	0	0	1	1
605	R04764_a	No	2.1.1.6	2-Hydroxyestradiol + S-Adenosyl-L-methionine <=> 2-Methoxy-17beta-estradiol + S-Adenosyl-L-homocysteine	No	C05301	C00019			C05302	C00021				0	1	0	0	0	1	0	0	0	1	1
606	R04764_m	No	2.1.1.6	2-Hydroxyestradiol + S-Adenosyl-L-methionine <=> 2-Methoxy-17beta-estradiol + S-Adenosyl-L-homocysteine	No	C05301	C00019			C05302	C00021				0	1	0	0	0	1	0	0	0	1	1
607	R04771_c	PF3D7_0922200	2.5.1.6	ATP + L-Selenomethionine + H2O <=> Orthophosphate + Diphosphate + Se-Adenosylselenomethionine	ATP:L-selenomethione S-adenosyltransferase	C00002	C05335	C00001		C00009	C00013	C05691			1	0	0	0	1	1	0	0	0	1	2
608	R04773_a	PF3D7_1005000	6.1.1.10	ATP + L-Selenomethionine + tRNA(Met) <=> AMP + Diphosphate + Selenomethionyl-tRNA(Met)	Selenomethionine:tRNAMet ligase (AMP-forming)	C00002	C05335	C01647		C00020	C00013	C05336			1	0	0	0	1	1	0	0	0	1	2
609	R04773_c	PF3D7_1034900	6.1.1.10	ATP + L-Selenomethionine + tRNA(Met) <=> AMP + Diphosphate + Selenomethionyl-tRNA(Met)	Selenomethionine:tRNAMet ligase (AMP-forming)	C00002	C05335	C01647		C00020	C00013	C05336			1	0	0	0	1	1	0	0	0	1	2
610	R04777_a	PF3D7_0303400	2.3.1.-	4-Hydroxyphenylacetyl-CoA + Glycine <=> p-Hydroxyphenylacetylglycine + CoA	No	C05338	C00037			C05596	C00010				0	1	0	0	0	1	0	0	0	1	1
611	R04810_a	PF3D7_0422000	1.1.1.35	3alpha,7alpha,24-Trihydroxy-5beta-cholestanoyl-CoA + NAD+ <=> 3alpha,7alpha-Dihydroxy-5beta-24-oxocholestanoyl-CoA + NADH + H+	3alpha,7alpha,24-trihydroxy-5beta-cholestanoyl-CoA:NAD+ oxidoreductase	C05448	C00003			C05449	C00004	C00080			0	1	0	0	0	1	0	0	0	1	1
612	R04811_c	No	2.3.1.176	Propanoyl-CoA + Chenodeoxycholoyl-CoA <=> CoA + 3alpha,7alpha-Dihydroxy-5beta-24-oxocholestanoyl-CoA	No	C00100	C05337			C00010	C05449				1	0	0	0	1	0	0	0	0	1	1
613	R04812_a	PF3D7_0422000	1.1.1.35	3alpha,7alpha,12alpha,24-Tetrahydroxy-5beta-cholestanoyl-CoA + NAD+ <=> 3alpha,7alpha,12alpha-Trihydroxy-5beta-24-oxocholestanoyl-CoA + NADH + H+	3alpha,7alpha,12alpha,24-tetrahydroxy-5beta-cholestanoyl-CoA:NAD+ oxidoreductase	C05450	C00003			C05467	C00004	C00080			0	1	0	0	0	1	0	0	0	1	1
614	R04861_c	No	XXX	3-Sulfinylpyruvate + H2O <=> Sulfite + Pyruvate	No	C05527	C00001			C00094	C00022				1	0	0	0	0	1	0	0	0	1	1
615	R04866_n	PF3D7_0629700	2.1.1.43 2.1.1.59 2.1.1.60	S-Adenosyl-L-methionine + Protein N6-methyl-L-lysine <=> S-Adenosyl-L-homocysteine + Protein N6,N6-dimethyl-L-lysine	S-adenosyl-L-methionine:cytochrome-c-L-lysine N6-methyltransferase	C00019	C05544			C00021	C05545				1	0	0	0	1	0	0	0	0	1	1
616	R04867_n	PF3D7_0827800	2.1.1.43 2.1.1.59 2.1.1.60	S-Adenosyl-L-methionine + Protein N6,N6-dimethyl-L-lysine <=> S-Adenosyl-L-homocysteine + Protein N6,N6,N6-trimethyl-L-lysine	S-adenosyl-L-methionine:cytochrome-c-L-lysine N6-methyltransferase	C00019	C05545			C00021	C05546				1	0	0	0	1	0	0	0	0	1	1
617	R04920_c	PF3D7_0628300	2.7.8.1	CMP-2-aminoethylphosphonate + 1,2-Diacyl-sn-glycerol <=> CMP + Diacylglyceryl-2-aminoethylphosphonate	CMP-2-aminoethylphosphonate:1,2-diacylglycerol (2-aminoethylphosphonyl)transferase	C05673	C00641			C00055	C05675				1	1	0	0	1	0	0	0	0	2	1
618	R04921_a	No	2.7.8.-	CMP-2-aminoethylphosphonate + N-Acylsphingosine <=> Ceramide 2-aminoethylphosphonate + CMP	No	C05673	C00195			C05681	C00055				1	1	0	0	0	1	0	0	0	2	1
619	R04921_c	No	2.7.8.-	CMP-2-aminoethylphosphonate + N-Acylsphingosine <=> Ceramide 2-aminoethylphosphonate + CMP	No	C05673	C00195			C05681	C00055				1	1	0	0	0	1	0	0	0	2	1
620	R04921_m	No	2.7.8.-	CMP-2-aminoethylphosphonate + N-Acylsphingosine <=> Ceramide 2-aminoethylphosphonate + CMP	No	C05673	C00195			C05681	C00055				1	1	0	0	0	1	0	0	0	2	1
621	R04952_a	PF3D7_0626300	2.3.1.41 2.3.1.85 2.3.1.86 2.3.1.179	Butyryl-[acp] + Malonyl-[acyl-carrier protein] <=> 3-Oxohexanoyl-[acp] + CO2 + Acyl-carrier protein	butyryl-[acyl-carrier protein]:malonyl-[acyl-carrier-protein] C-acyltransferase (decarboxylating)	C05745	C01209			C05746	C00011	C00229			0	0	0	0	0	0	0	0	0	0	0	X
622	R04953_a	PF3D7_0922900	1.1.1.100 2.3.1.85 2.3.1.86 2.3.1.-	(R)-3-Hydroxyhexanoyl-[acp] + NADP+ <=> 3-Oxohexanoyl-[acp] + NADPH + H+	(3R)-3-Hydroxyhexanoyl-[acyl-carrier-protein]:NADP+ oxidoreductase	C05747	C00006			C05746	C00005	C00080			0	1	0	0	0	1	0	0	0	1	1
623	R04954_a	PF3D7_0109300	2.3.1.85 2.3.1.86 2.3.1.- 4.2.1.59	(R)-3-Hydroxyhexanoyl-[acp] <=> trans-Hex-2-enoyl-[acp] + H2O	(3R)-3-Hydroxybutanoyl-[acyl-carrier-protein] hydro-lyase	C05747				C05748	C00001				0	0	0	0	0	0	0	0	0	0	0	X
624	R04954_c	PF3D7_0605900	2.3.1.85 2.3.1.86 2.3.1.- 4.2.1.59	(R)-3-Hydroxyhexanoyl-[acp] <=> trans-Hex-2-enoyl-[acp] + H2O	(3R)-3-Hydroxybutanoyl-[acyl-carrier-protein] hydro-lyase	C05747				C05748	C00001				0	0	0	0	0	0	0	0	0	0	0	X
625	R04955_a	PF3D7_0615100	1.3.1.9 2.3.1.-	Hexanoyl-[acp] + NAD+ <=> trans-Hex-2-enoyl-[acp] + NADH + H+	hexanoyl-[acp]:NAD+ trans-2-oxidoreductase	C05749	C00003			C05748	C00004	C00080			0	1	0	0	0	1	0	0	0	1	1
626	R04957_a	PF3D7_0626300	2.3.1.41 2.3.1.85 2.3.1.86 2.3.1.179	Hexanoyl-[acp] + Malonyl-[acyl-carrier protein] <=> 3-Oxooctanoyl-[acp] + CO2 + Acyl-carrier protein	hexanoyl-[acyl-carrier protein]:malonyl-[acyl-carrier-protein] C-acyltransferase (decarboxylating)	C05749	C01209			C05750	C00011	C00229			0	0	0	0	0	0	0	0	0	0	0	X
627	R04958_a	PF3D7_0615100	1.3.1.9 2.3.1.-	Octanoyl-[acp] + NAD+ <=> trans-Oct-2-enoyl-[acp] + NADH + H+	octanoyl-[acp]:NAD+ trans-2-oxidoreductase	C05752	C00003			C05751	C00004	C00080			0	1	0	0	0	1	0	0	0	1	1
628	R04960_a	PF3D7_0626300	2.3.1.41 2.3.1.85 2.3.1.86 2.3.1.179	Octanoyl-[acp] + Malonyl-[acyl-carrier protein] <=> 3-Oxodecanoyl-[acp] + CO2 + Acyl-carrier protein	Octanoyl-[acyl-carrier protein]:malonyl-[acyl-carrier-protein] C-acyltransferase (decarboxylating)	C05752	C01209			C05753	C00011	C00229			0	0	0	0	0	0	0	0	0	0	0	X
629	R04961_a	PF3D7_0615100	1.3.1.9 2.3.1.-	Decanoyl-[acp] + NAD+ <=> trans-Dec-2-enoyl-[acp] + NADH + H+	decanoyl-[acp]:NAD+ trans-2-oxidoreductase	C05755	C00003			C05754	C00004	C00080			0	1	0	0	0	1	0	0	0	1	1
630	R04963_a	PF3D7_0626300	2.3.1.41 2.3.1.85 2.3.1.86 2.3.1.179	Decanoyl-[acp] + Malonyl-[acyl-carrier protein] <=> 3-Oxododecanoyl-[acp] + CO2 + Acyl-carrier protein	Decanoyl-[acyl-carrier protein]:malonyl-[acyl-carrier-protein] C-acyltransferase (decarboxylating)	C05755	C01209			C05756	C00011	C00229			0	0	0	0	0	0	0	0	0	0	0	X
631	R04964_a	PF3D7_0922900	1.1.1.100 2.3.1.85 2.3.1.86 2.3.1.-	(R)-3-Hydroxydodecanoyl-[acp] + NADP+ <=> 3-Oxododecanoyl-[acp] + NADPH + H+	(3R)-3-Hydroxydodecanoyl-[acyl-carrier-protein]:NADP+ oxidoreductase	C05757	C00006			C05756	C00005	C00080			0	1	0	0	0	1	0	0	0	1	1
632	R04965_a	PF3D7_0920000	2.3.1.85 2.3.1.86 2.3.1.- 4.2.1.59	(R)-3-Hydroxydodecanoyl-[acp] <=> trans-Dodec-2-enoyl-[acp] + H2O	(3R)-3-Hydroxybutanoyl-[acyl-carrier-protein] hydro-lyase	C05757				C05758	C00001				0	0	0	0	0	0	0	0	0	0	0	X
633	R04965_c	PF3D7_0920000	2.3.1.85 2.3.1.86 2.3.1.- 4.2.1.59	(R)-3-Hydroxydodecanoyl-[acp] <=> trans-Dodec-2-enoyl-[acp] + H2O	(3R)-3-Hydroxybutanoyl-[acyl-carrier-protein] hydro-lyase	C05757				C05758	C00001				0	0	0	0	0	0	0	0	0	0	0	X
634	R04966_a	PF3D7_0615100	1.3.1.9 2.3.1.-	Tetradecanoyl-[acp] + NAD+ <=> trans-Tetradec-2-enoyl-[acp] + NADH + H+	tetradecanoyl-[acp]:NAD+ trans-2-oxidoreductase	C05761	C00003			C05760	C00004	C00080			0	1	0	0	0	1	0	0	0	1	1
635	R04968_a	PF3D7_0626300	2.3.1.41 2.3.1.85 2.3.1.86 2.3.1.179	Tetradecanoyl-[acp] + Malonyl-[acyl-carrier protein] <=> 3-Oxohexadecanoyl-[acp] + CO2 + Acyl-carrier protein	Tetradecanoyl-[acyl-carrier protein]:malonyl-[acyl-carrier-protein] C-acyltransferase (decarboxylating)	C05761	C01209			C05762	C00011	C00229			0	0	0	0	0	0	0	0	0	0	0	X
636	R04969_a	PF3D7_0615100	1.3.1.9 2.3.1.-	Hexadecanoyl-[acp] + NAD+ <=> trans-Hexadec-2-enoyl-[acp] + NADH + H+	hexadecanoyl-[acp]:NAD+ trans-2-oxidoreductase	C05764	C00003			C05763	C00004	C00080			0	1	0	0	0	1	0	0	0	1	1
637	R04972_a	PF3D7_0607300	4.1.1.37	Uroporphyrinogen I <=> Coproporphyrinogen I + 4 CO2	Uroporphyrinogen I carboxy-lyase	C05766				C05768	C00011				0	0	0	0	0	0	0	0	0	0	0	X
638	R04983_m	PF3D7_0204900	2.1.1.201	2-Hexaprenyl-6-methoxy-1,4-benzoquinone + S-Adenosyl-L-methionine <=> 2-Hexaprenyl-3-methyl-6-methoxy-1,4-benzoquinone + S-Adenosyl-L-homocysteine	No	C05803	C00019			C05804	C00021				0	1	0	0	0	1	0	0	0	1	1
639	R04986_m	No	4.1.1.98	3-Octaprenyl-4-hydroxybenzoate <=> 2-Octaprenylphenol + CO2	3-octaprenyl-4-hydroxybenzoate carboxy-lyase	C05809				C05810	C00011				1	0	0	0	1	0	0	0	0	1	1
640	R04987_m	No	1.14.13.-	2-Octaprenylphenol + Oxygen + NADPH + H+ <=> 2-Octaprenyl-6-hydroxyphenol + NADP+ + H2O	No	C05810	C00007	C00005	C00080	C05811	C00006	C00001			1	0	1	0	0	1	0	0	0	2	1
641	R04988_m	No	2.1.1.222	2-Octaprenyl-6-hydroxyphenol + S-Adenosyl-L-methionine <=> 2-Octaprenyl-6-methoxyphenol + S-Adenosyl-L-homocysteine	S-adenosyl-L-methionine:3-(all-trans-octaprenyl)benzene-1,2-diol 2-O-methyltransferase	C05811	C00019			C05812	C00021				0	1	0	0	0	1	0	0	0	1	1
642	R04989_m	No	1.14.13.-	2-Octaprenyl-6-methoxyphenol + Oxygen + NADPH <=> 2-Octaprenyl-6-methoxy-1,4-benzoquinone + NADP+ + H2O	No	C05812	C00007	C00005		C05813	C00006	C00001			0	0	1	0	0	1	0	0	0	1	1
643	R04990_m	PF3D7_0204900	2.1.1.201	2-Octaprenyl-6-methoxy-1,4-benzoquinone + S-Adenosyl-L-methionine <=> 2-Octaprenyl-3-methyl-6-methoxy-1,4-benzoquinone + S-Adenosyl-L-homocysteine	UDP-L-rhamnose:flavonol-3-O-D-glucoside L-rhamnosyltransferase	C05813	C00019			C05814	C00021				0	1	0	0	1	1	0	0	0	1	2
644	R05002_c	No	2.4.1.132	GDP-mannose + beta-D-Mannosyldiacetylchitobiosyldiphosphodolichol <=> GDP + alpha-D-Mannosyl-beta-D-mannosyl-diacetylchitobiosyldiphosphodolichol	GDPmannose:glycolipid 1,3-alpha-D-mannosyltransferase	C00096	C05860			C00035	C05861				1	0	0	0	1	0	0	0	0	1	1
645	R05030_c	No	6.3.5.-	ATP + Undecaprenyl-diphospho-N-acetylmuramoyl-(N-acetylglucosamine)-L-alanyl-gamma-D-glutamyl-L-lysyl-D-alanyl-D-alanine + Ammonia <=> ADP + Orthophosphate + Undecaprenyl-diphospho-N-acetylmuramoyl-(N-acetylglucosamine)-L-alanyl-D-isoglutaminyl-L-lysyl-D-alanyl-D-alanine	Undecaprenyl-diphospho-N-acetylmuramoyl-(N-acetylglucosamine)-L-alanyl-gamma-D-glutamyl-L-lysyl-D-alanyl-D-alanine:ammonia ligase (ADP-forming)	C00002	C05893	C00014		C00008	C00009	C05894			1	0	0	0	1	1	0	0	0	1	2
646	R05046_c	No	3.5.4.16	Formamidopyrimidine nucleoside triphosphate + H2O <=> 2,5-Diaminopyrimidine nucleoside triphosphate + Formate	formamidopyrimidine nucleoside triphosphate amidohydrolase	C05922	C00001			C05923	C00058				0	0	0	0	0	0	0	0	0	0	0	X
647	R05048_c	No	3.5.4.16	2,5-Diaminopyrimidine nucleoside triphosphate <=> 2,5-Diamino-6-(5'-triphosphoryl-3',4'-trihydroxy-2'-oxopentyl)-amino-4-oxopyrimidine	2,5-diaminopyrimidine nucleoside triphosphate mutase	C05923				C06148					0	0	0	0	0	0	0	0	0	0	0	X
648	R05052_c	No	2.6.1.1 2.6.1.23	L-erythro-4-Hydroxyglutamate + 2-Oxoglutarate <=> (4R)-4-Hydroxy-2-oxoglutarate + L-Glutamate	L-erythro-4-hydroxyglutamate:2-oxoglutarate aminotransferase	C05947	C00026			C05946	C00025				0	1	0	0	0	1	0	0	0	1	1
649	R05063_c	No	4.1.3.-	2-Propylmalate + CoA <=> 2-Oxopentanoic acid + Acetyl-CoA + H2O	No	C05994	C00010			C06255	C00024	C00001			0	1	0	0	0	1	0	0	0	1	1
650	R05064_c	PF3D7_1240000	3.1.2.4	(S)-3-Hydroxyisobutyryl-CoA + H2O <=> CoA + (S)-3-Hydroxyisobutyrate	(S)-3-Hydroxyisobutyryl-CoA hydrolase	C06000	C00001			C00010	C06001				0	0	0	0	1	0	0	0	0	0	1
651	R05329_c	PF3D7_1412600	2.5.1.46	[eIF5A-precursor]-lysine + Spermidine <=> [eIF5A-precursor]-deoxyhypusine + 1,3-Diaminopropane	Spermidine:eIF5A-lysine 4-aminobutyltransferase (propane-1,3-diamine-forming)	C07281	C00315			C07282	C00986				0	1	0	0	0	0	0	0	0	1	0
652	R05332_c	No	2.3.1.157	Acetyl-CoA + alpha-D-Glucosamine 1-phosphate <=> CoA + N-Acetyl-alpha-D-glucosamine 1-phosphate	Acetyl-CoA:D-glucosamine-1-phosphate N-acetyltransferase	C00024	C06156			C00010	C04501				1	1	0	0	1	1	0	0	0	2	2
653	R05351_a	No	1.1.1.-	Ethylene oxide + CoA + NAD+ <=> Acetyl-CoA + NADH + H+	No	C06548	C00010	C00003		C00024	C00004	C00080			0	1	1	0	1	1	0	0	0	2	2
654	R05506_a	PF3D7_1027900	2.3.1.16 2.3.1.-	Benzoylacetyl-CoA + CoA <=> Benzoyl-CoA + Acetyl-CoA	No	C07118	C00010			C00512	C00024				0	1	0	0	0	1	0	0	0	1	1
655	R05553_c	PF3D7_1458400	4.1.3.38	4-Amino-4-deoxychorismate <=> 4-Aminobenzoate + Pyruvate	4-amino-4-deoxychorismate pyruvate-lyase	C11355				C00568	C00022				1	0	0	0	1	1	0	0	0	1	2
656	R05555_c	No	2.5.1.-	trans,trans-Farnesyl diphosphate + Isopentenyl diphosphate <=> trans,trans,cis-Geranylgeranyl diphosphate + Diphosphate	Farnesyl diphosphate:Isopentenyl diphosphate farnesyl cistransferase	C00448	C00129			C11356	C00013				1	1	0	0	0	1	0	0	0	2	1
657	R05555_m	No	2.5.1.-	trans,trans-Farnesyl diphosphate + Isopentenyl diphosphate <=> trans,trans,cis-Geranylgeranyl diphosphate + Diphosphate	Farnesyl diphosphate:Isopentenyl diphosphate farnesyl cistransferase	C00448	C00129			C11356	C00013				1	1	0	0	0	1	0	0	0	2	1
658	R05577_a	PF3D7_0102900	6.1.1.12 6.1.1.23	tRNA(Asp) + L-Aspartate + ATP <=> L-Aspartyl-tRNA(Asp) + Diphosphate + AMP	L-Aspartate:tRNA(Asp) ligase (AMP-forming)	C01638	C00049	C00002		C02984	C00013	C00020			0	1	1	0	0	1	1	0	0	2	2
659	R05577_c	PF3D7_0514300	6.1.1.12 6.1.1.23	tRNA(Asp) + L-Aspartate + ATP <=> L-Aspartyl-tRNA(Asp) + Diphosphate + AMP	L-Aspartate:tRNA(Asp) ligase (AMP-forming)	C01638	C00049	C00002		C02984	C00013	C00020			0	1	1	0	0	1	1	0	0	2	2
660	R05577_m	PF3D7_0514300	6.1.1.12 6.1.1.23	tRNA(Asp) + L-Aspartate + ATP <=> L-Aspartyl-tRNA(Asp) + Diphosphate + AMP	L-Aspartate:tRNA(Asp) ligase (AMP-forming)	C01638	C00049	C00002		C02984	C00013	C00020			0	1	1	0	0	1	1	0	0	2	2
661	R05578_a	PF3D7_1349200	6.1.1.17 6.1.1.24	tRNA(Glu) + L-Glutamate + ATP <=> L-Glutamyl-tRNA(Glu) + Diphosphate + AMP	L-glutamate:tRNA(Glu) ligase (AMP-forming)	C01641	C00025	C00002		C02987	C00013	C00020			0	1	1	0	0	1	1	0	0	2	2
662	R05578_c	PF3D7_1357200	6.1.1.17 6.1.1.24	tRNA(Glu) + L-Glutamate + ATP <=> L-Glutamyl-tRNA(Glu) + Diphosphate + AMP	L-glutamate:tRNA(Glu) ligase (AMP-forming)	C01641	C00025	C00002		C02987	C00013	C00020			0	1	1	0	0	1	1	0	0	2	2
663	R05578_m	PF3D7_1349200	6.1.1.17 6.1.1.24	tRNA(Glu) + L-Glutamate + ATP <=> L-Glutamyl-tRNA(Glu) + Diphosphate + AMP	L-glutamate:tRNA(Glu) ligase (AMP-forming)	C01641	C00025	C00002		C02987	C00013	C00020			0	1	1	0	0	1	1	0	0	2	2
664	R05586_a	No	2.3.1.16	3-Oxopimeloyl-CoA + CoA <=> Glutaryl-CoA + Acetyl-CoA	No	C06715	C00010			C00527	C00024				0	1	0	0	0	1	0	0	0	1	1
665	R05611_m	No	2.5.1.-	all-trans-Octaprenyl diphosphate + Diphosphate <=> all-trans-Heptaprenyl diphosphate + Isopentenyl diphosphate	No	C04146	C00013			C04216	C00129				0	1	0	0	0	1	0	0	0	1	1
666	R05612_m	No	2.5.1.-	all-trans-Hexaprenyl diphosphate + Isopentenyl diphosphate <=> all-trans-Heptaprenyl diphosphate + Diphosphate	No	C01230	C00129			C04216	C00013				0	1	0	0	0	1	0	0	0	1	1
667	R05613_m	No	2.5.1.-	all-trans-Pentaprenyl diphosphate + Isopentenyl diphosphate <=> all-trans-Hexaprenyl diphosphate + Diphosphate	No	C04217	C00129			C01230	C00013				0	1	0	0	0	1	0	0	0	1	1
668	R05614_m	PF3D7_0724300	2.1.1.64	2-Octaprenyl-3-methyl-5-hydroxy-6-methoxy-1,4-benzoquinone + S-Adenosyl-L-methionine <=> Ubiquinone-8 + S-Adenosyl-L-homocysteine	No	C05815	C00019			C17569	C00021				0	1	0	0	0	1	0	0	0	1	1
669	R05615_m	PF3D7_0607500	2.5.1.39	all-trans-Octaprenyl diphosphate + 4-Hydroxybenzoate <=> 3-Octaprenyl-4-hydroxybenzoate + Diphosphate	all-trans-octaprenyl-diphosphate:4-hydroxybenzoate 3-octaprenyltransferase	C04146	C00156			C05809	C00013				0	0	0	0	1	1	0	0	0	0	2
670	R05633_a	PF3D7_0106900	2.7.7.60	2-C-Methyl-D-erythritol 4-phosphate + CTP <=> 4-(Cytidine 5'-diphospho)-2-C-methyl-D-erythritol + Diphosphate	CTP: 2-C-Methyl-D-erythritol 4-phosphate cytidylyltransferase	C11434	C00063			C11435	C00013				1	1	0	0	0	1	0	0	0	2	1
671	R05634_a	PF3D7_0503100	2.7.1.148	4-(Cytidine 5'-diphospho)-2-C-methyl-D-erythritol + ATP <=> 2-Phospho-4-(cytidine 5'-diphospho)-2-C-methyl-D-erythritol + ADP	ATP:4-(Cytidine 5'-diphospho)-2-C-methyl-D-erythritol 2-phosphotransferase	C11435	C00002			C11436	C00008				0	1	0	0	0	1	0	0	0	1	1
672	R05636_a	PF3D7_1337200	2.2.1.7	Pyruvate + D-Glyceraldehyde 3-phosphate <=> 1-Deoxy-D-xylulose 5-phosphate + CO2	1-Deoxy-D-xylulose-5-phosphate pyruvate-lyase (carboxylating)	C00022	C00118			C11437	C00011				1	1	0	0	1	0	0	0	0	2	1
673	R05637_a	PF3D7_0209300	4.6.1.12	2-Phospho-4-(cytidine 5'-diphospho)-2-C-methyl-D-erythritol <=> 2-C-Methyl-D-erythritol 2,4-cyclodiphosphate + CMP	2-Phospho-4-(cytidine 5'-diphospho)-2-C-methyl-D-erythritol CMP-lyase (cyclizing)	C11436				C11453	C00055				0	0	0	0	1	1	0	0	0	0	2
674	R05688_a	PF3D7_1467300	1.1.1.267	2-C-Methyl-D-erythritol 4-phosphate + NADP+ <=> 1-Deoxy-D-xylulose 5-phosphate + NADPH + H+	1-Deoxy-D-xylulose-5-phosphate isomeroreductase	C11434	C00006			C11437	C00005	C00080			1	1	0	0	1	1	0	0	0	2	2
675	R05692_c	PF3D7_1014000	1.1.1.271	GDP-L-fucose + NADP+ <=> GDP-4-dehydro-6-deoxy-D-mannose + NADPH + H+	GDP-L-fucose:NADP+ 4-oxidoreductase (3,5-epimerizing)	C00325	C00006			C01222	C00005	C00080			1	1	0	0	1	1	0	0	0	2	2
676	R05841_a	No	2.3.1.13 2.3.1.192	Phenylacetyl-CoA + Glycine <=> Phenylacetylglycine + CoA	phenylacetyl-CoA:glycine N-phenylacetyltransferase	C00582	C00037			C05598	C00010				0	1	0	0	0	1	0	0	0	1	1
677	R05875_a	No	1.18.1.3	2 Reduced ferredoxin + NAD+ + H+ <=> 2 Oxidized ferredoxin + NADH	Ferredoxin:NAD oxidoreductase	C00138	C00003	C00080		C00139	C00004				0	1	0	0	0	1	0	0	0	1	1
678	R05884_a	PF3D7_0104400	1.17.7.4	1-Hydroxy-2-methyl-2-butenyl 4-diphosphate + 2 Reduced ferredoxin + 2 H+ <=> Isopentenyl diphosphate + 2 Oxidized ferredoxin + H2O	isopentenyl-diphosphate:ferredoxin oxidoreductase	C11811	C00138	C00080		C00129	C00139	C00001			0	0	0	0	1	0	0	0	0	0	1
679	R05916_c	PF3D7_0618900	2.4.1.198	UDP-N-acetyl-D-glucosamine + 1-Phosphatidyl-D-myo-inositol <=> UDP + G00143	No	G10610	C01194			G10619	G00143				0	1	0	0	0	0	0	0	0	1	0
680	R05918_c	No	2.3.-.-	G00144 + Palmitoyl-CoA <=> G00145 + CoA	No	G00144	C00154			G00145	C00010				0	1	0	0	0	1	0	0	0	1	1
681	R05918_er	No	2.3.-.-	G00144 + Palmitoyl-CoA <=> G00145 + CoA	No	G00144	C00154			G00145	C00010				0	1	0	0	0	1	0	0	0	1	1
682	R05921_c	PF3D7_1247300	2.4.1.-	Dolichyl phosphate D-mannose + G00147 <=> Dolichyl phosphate + G00148	No	G10617	G00147			G10622	G00148				0	0	0	0	0	0	0	0	0	0	0	X
683	R05976_a	No	2.4.99.18	Protein asparagine + G00008 <=> Dolichyl diphosphate + G00009	No	C03021	G00008			C00621	G00009				0	0	0	0	0	0	0	0	0	0	0	X
684	R05976_er	PF3D7_0919600	2.4.99.18	Protein asparagine + G00008 <=> Dolichyl diphosphate + G00009	No	C03021	G00008			C00621	G00009				0	0	0	0	0	0	0	0	0	0	0	X
685	R06127_c	No	2.4.1.131	G00005 + GDP-D-mannose <=> G10526 + GDP	GDP-mannose:glycolipid 1,2-alpha-D-mannosyltransferase	G00005	G10614			G10526	G10620				0	1	0	0	0	1	0	0	0	1	1
686	R06128_c	No	2.4.1.131	G10526 + GDP-D-mannose <=> G00006 + GDP	GDP-mannose:glycolipid 1,2-alpha-D-mannosyltransferase	G10526	G10614			G00006	G10620				0	1	0	0	0	1	0	0	0	1	1
687	R06146_m	PF3D7_0815300	1.14.13.-	2-Octaprenyl-3-methyl-6-methoxy-1,4-benzoquinone + Oxygen + NADPH + H+ <=> 2-Octaprenyl-3-methyl-5-hydroxy-6-methoxy-1,4-benzoquinone + NADP+ + H2O	2-Octaprenyl-3-methyl-6-methoxy-1,4-benzoquinone ,NADPH2:oxygen oxidoreductase	C05814	C00007	C00005	C00080	C05815	C00006	C00001			1	0	1	0	0	1	0	0	0	2	1
688	R06238_c	No	2.4.1.257	GDP-D-mannose + G00004 <=> GDP + G00005	GDP-D-mannose:D-Man-alpha-(1->3)-D-Man-beta-(1->4)-D-GlcNAc-beta-(1->4)-D-GlcNAc-diphosphodolichol alpha-6-mannosyltransferase	G10614	G00004			G10620	G00005				1	0	0	0	1	0	0	0	0	1	1
689	R06258_c	No	2.4.1.258	Dolichyl phosphate D-mannose + G00006 <=> Dolichyl phosphate + G10595	No	G10617	G00006			G10622	G10595				0	0	0	0	0	0	0	0	0	0	0	X
690	R06259_c	No	2.4.1.259	Dolichyl phosphate D-mannose + G10595 <=> Dolichyl phosphate + G10596	No	G10617	G10595			G10622	G10596				0	0	0	0	0	0	0	0	0	0	0	X
691	R06260_c	No	2.4.1.260	Dolichyl phosphate D-mannose + G10596 <=> Dolichyl phosphate + G10597	No	G10617	G10596			G10622	G10597				0	0	0	0	0	0	0	0	0	0	0	X
692	R06261_c	No	2.4.1.261	Dolichyl phosphate D-mannose + G10597 <=> Dolichyl phosphate + G00007	No	G10617	G10597			G10622	G00007				0	0	0	0	0	0	0	0	0	0	0	X
693	R06262_c	No	2.4.1.267	Dolichyl D-glucosyl phosphate + G00007 <=> Dolichyl phosphate + G10598	dolichyl beta-D-glucosyl phosphate:D-Man-alpha-(1->2)-D-Man-alpha-(1->2)-D-Man-alpha-(1->3)-[D-Man-alpha-(1->2)-D-Man-alpha-(1->3)-[D-Man-alpha-(1->2)-D-Man-alpha-(1->6)]-D-Man-alpha-(1->6)]-D-Man-beta-(1->4)-D-GlcNAc-beta-(1->4)-D-GlcNAc-diphosphodolichol alpha-1,3-glucosyltransferase	G10618	G00007			G10622	G10598				0	0	0	0	0	0	0	0	0	0	0	X
694	R06263_c	No	2.4.1.265	Dolichyl D-glucosyl phosphate + G10598 <=> Dolichyl phosphate + G10599	dolichyl beta-D-glucosyl phosphate:D-Glc-alpha-(1->3)-D-Man-alpha-(1->2)-D-Man-alpha-(1->2)-D-Man-alpha-(1->3)-[D-Man-alpha-(1->2)-D-Man-alpha-(1->3)-[D-Man-alpha-(1->2)-D-Man-alpha-(1->6)]-D-Man-alpha-(1->6)]-D-Man-beta-(1->4)-D-GlcNAc-beta-(1->4)-D-GlcNAc-diphosphodolichol alpha-1,3-glucosyltransferase	G10618	G10598			G10622	G10599				0	0	0	0	0	0	0	0	0	0	0	X
695	R06264_c	PF3D7_1341600	2.4.1.256 2.4.1.-	Dolichyl D-glucosyl phosphate + G10599 <=> Dolichyl phosphate + G00008	dolichyl beta-D-glucosyl phosphate:D-Glc-alpha-(1->3)-D-Glc-alpha-(1->3)-D-Man-alpha-(1->2)-D-Man-alpha-(1->2)-D-Man-alpha-(1->3)-[D-Man-alpha-(1->2)-D-Man-alpha-(1->3)-[D-Man-alpha-(1->2)-D-Man-alpha-(1->6)]-D-Man-alpha-(1->6)]-D-Man-beta-(1->4)-D-GlcNAc-beta-(1->4)-D-GlcNAc-diphosphodolichol alpha-1,2-glucosyltransferase	G10618	G10599			G10622	G00008				0	0	0	0	0	0	0	0	0	0	0	X
696	R06364_c	PF3D7_0628300	2.7.8.1	CDP-ethanolamine + 1-Alkyl-2-acylglycerol <=> CMP + 1-Alkyl-2-acylglycerophosphoethanolamine	CDPethanolamine:1-alkyl-2-acylglycerol ethanolaminephosphotransferase	C00570	C03201			C00055	C04475				1	0	0	0	1	0	0	0	0	1	1
697	R06414_a	PF3D7_0528400	2.3.1.-	2,6-Dimethyl-5-methylene-3-oxo-heptanoyl-CoA + CoA <=> 3-Isopropylbut-3-enoyl-CoA + Propanoyl-CoA	2,6-Dimethyl-5-methylene-3-oxo-heptanoyl-CoA C-acetyltransferase	C11948	C00010			C11949	C00100				0	1	0	0	0	1	0	0	0	1	1
698	R06517_c	PF3D7_1403700	2.3.1.24	Acyl-CoA + Sphinganine <=> CoA + Dihydroceramide	acyl-CoA:sphingosine N-acyltransferase	C00040	C00836			C00010	C12126				0	0	0	0	1	0	0	0	0	0	1
699	R06590_c	PF3D7_0610800	2.2.1.1	Aminofructose 6-phosphate + D-Ribose 5-phosphate <=> Iminoerythrose 4-phosphate + Sedoheptulose 7-phosphate	No	C12214	C00117			C12215	C05382				0	0	0	0	0	1	0	0	0	0	1
700	R06607_c	No	1.14.13.89	Genistein + NADPH + H+ + Oxygen <=> 2'-Hydroxygenistein + NADP+ + H2O	formononetin,NADPH:oxygen oxidoreductase (2'-hydroxylating)	C06563	C00005	C00080	C00007	C12134	C00006	C00001			0	1	0	0	1	1	0	0	0	1	2
701	R06735_a	No	2.3.1.185	Acetyl-CoA + Tropine <=> CoA + Acetyltropine	acetyl-CoA:tropine O-acetyltransferase	C00024	C00729			C00010	C12452				1	0	0	0	1	0	0	0	0	1	1
702	R06736_a	No	2.3.1.186	Acetyl-CoA + Pseudotropine <=> CoA + Acetylpseudotropine	acetyl-CoA:pseudotropine O-acetyltransferase	C00024	C02066			C00010	C12453				1	0	0	0	1	0	0	0	0	1	1
703	R06868_c	PF3D7_1343000	2.1.1.103	S-Adenosyl-L-methionine + N-Methylethanolamine phosphate <=> S-Adenosyl-L-homocysteine + Phosphodimethylethanolamine	S-Adenosyl-L-methionine:methylethanolamine phosphate N-methyltransferase	C00019	C01210			C00021	C13482				1	0	0	0	1	1	0	0	0	1	2
704	R06869_c	PF3D7_1343000	2.1.1.103	S-Adenosyl-L-methionine + Phosphodimethylethanolamine <=> S-Adenosyl-L-homocysteine + Choline phosphate	S-Adenosyl-L-methionine:phosphodimethylethanolamine N-methyltransferase	C00019	C13482			C00021	C00588				1	1	0	0	1	1	0	0	0	2	2
705	R06871_c	No	3.1.3.75	Choline phosphate + H2O <=> Choline + Orthophosphate	Phosphocholine phosphohydrolase	C00588	C00001			C00114	C00009				1	0	0	0	0	1	0	0	0	1	1
706	R06872_a	No	2.3.1.198	sn-Glycerol 3-phosphate + Acyl-CoA <=> 2-Acyl-sn-glycerol 3-phosphate + CoA	acyl-CoA:sn-glycerol-3-phosphate 2-O-acyltransferase	C00093	C00040			C03974	C00010				1	0	0	0	0	1	0	0	0	1	1
707	R06891_a	No	1.1.1.-	1-(4'-Hydroxyphenyl)ethanol + NAD+ <=> 4'-Hydroxyacetophenone + NADH + H+	No	C13638	C00003			C10700	C00004	C00080			0	1	0	0	0	1	0	0	0	1	1
708	R06908_a	PF3D7_0609800	2.3.1.-	Naphthyl-2-oxomethyl-succinyl-CoA + CoA <=> 2-Naphthoyl-CoA + Succinyl-CoA	No	C14119	C00010			C14120	C00091				0	1	0	0	0	0	0	0	0	1	0
709	R06970_c	No	3.5.4.-	Cyromazine + H2O <=> N-Cyclopropylammeline + Ammonia	No	C14147	C00001			C14148	C00014				0	0	0	0	0	0	0	0	0	0	0	X
710	R06971_c	No	3.5.4.-	N-Cyclopropylammeline + H2O <=> N-Cyclopropylammelide + Ammonia	No	C14148	C00001			C14149	C00014				0	0	0	0	0	0	0	0	0	0	0	X
711	R06972_c	No	3.5.4.-	N-Cyclopropylammelide + H2O <=> Cyanuric acid + Cyclopropylamine	No	C14149	C00001			C06554	C14150				0	0	0	0	0	0	0	0	0	0	0	X
712	R07034_a	No	1.11.1.9	2 Glutathione + 5(S)-HPETE <=> Glutathione disulfide + 5(S)-HETE + H2O	Glutathione: 5-HPETE oxidoreductase	C00051	C05356			C00127	C04805	C00001			1	1	0	0	1	1	0	0	0	2	2
713	R07034_m	No	1.11.1.9	2 Glutathione + 5(S)-HPETE <=> Glutathione disulfide + 5(S)-HETE + H2O	Glutathione: 5-HPETE oxidoreductase	C00051	C05356			C00127	C04805	C00001			1	1	0	0	1	1	0	0	0	2	2
714	R07035_a	No	1.11.1.9	2 Glutathione + 15(S)-HPETE <=> Glutathione disulfide + (15S)-15-Hydroxy-5,8,11-cis-13-trans-eicosatetraenoate + H2O	Glutathione: 15-HPETE oxidoreductase	C00051	C05966			C00127	C04742	C00001			1	0	0	0	1	1	0	0	0	1	2
715	R07035_m	No	1.11.1.9	2 Glutathione + 15(S)-HPETE <=> Glutathione disulfide + (15S)-15-Hydroxy-5,8,11-cis-13-trans-eicosatetraenoate + H2O	Glutathione: 15-HPETE oxidoreductase	C00051	C05966			C00127	C04742	C00001			1	0	0	0	1	1	0	0	0	1	2
716	R07058_a	No	1.1.1.-	13(S)-HODE + NAD+ <=> 13-OxoODE + NADH + H+	13-HODE:NAD+ oxidoreductase	C14762	C00003			C14765	C00004	C00080			1	1	0	0	0	1	0	0	0	2	1
717	R07168_c	No	1.5.1.20	5-Methyltetrahydrofolate + NAD+ <=> 5,10-Methylenetetrahydrofolate + NADH + H+	5-methyltetrahydrofolate:NAD+ oxidoreductase	C00440	C00003			C00143	C00004	C00080			1	1	0	0	0	1	0	0	0	2	1
718	R07235_m	PF3D7_0724300	2.1.1.64	S-Adenosyl-L-methionine + 3-Demethylubiquinone-9 <=> S-Adenosyl-L-homocysteine + Ubiquinone-9	S-adenosyl-L-methionine:2-nonaprenyl-3-methyl-5-hydroxy-6-methoxy-1,4-benzoquinone 3-O-methyltransferase	C00019	C03226			C00021	C01967				1	0	0	0	1	0	0	0	0	1	1
719	R07273_m	No	2.5.1.39	all-trans-Nonaprenyl diphosphate + 4-Hydroxybenzoate <=> Diphosphate + 3-Nonaprenyl-4-hydroxybenzoate	solanesyl-diphosphate:4-hydroxybenzoate nonaprenyltransferase	C04145	C00156			C00013	C03885				0	0	0	0	1	0	0	0	0	0	1
720	R07324_c	PF3D7_0511800	5.5.1.4	D-Glucose 6-phosphate <=> 1D-myo-Inositol 3-phosphate	1D-myo-inositol-3-phosphate lyase (isomerizing)	C00092				C04006					1	0	0	0	1	0	0	0	0	1	1
721	R07381_c	No	3.1.4.3	O-1-Alk-1-enyl-2-acyl-sn-glycero-3-phosphoethanolamine + H2O <=> 1-Alkenyl-2-acylglycerol + Ethanolamine phosphate	Plasmenylethanolamine ethanolamine phosphohydrolase	C04756	C00001			C03454	C00346				1	0	0	0	0	1	0	0	0	1	1
722	R07384_c	PF3D7_0628300	2.7.8.1	O-1-Alk-1-enyl-2-acyl-sn-glycero-3-phosphoethanolamine + CMP <=> 1-Alkenyl-2-acylglycerol + CDP-ethanolamine	No	C04756	C00055			C03454	C00570				1	1	0	0	0	1	0	0	0	2	1
723	R07390_c	PF3D7_0609400	2.7.8.-	2 Phosphatidylglycerol <=> Cardiolipin + Glycerol	No	C00344				C05980	C00116				1	0	0	0	0	0	0	0	0	1	0
724	R07390_m	PF3D7_0609400	2.7.8.-	2 Phosphatidylglycerol <=> Cardiolipin + Glycerol	No	C00344				C05980	C00116				1	0	0	0	0	0	0	0	0	1	0
725	R07411_m	No	2.5.1.141	Heme + H2O + trans,trans-Farnesyl diphosphate <=> Heme O + Diphosphate	(2E,6E)-farnesyl-diphosphate:protoheme IX farnesyltranstransferase	C00032	C00001	C00448		C15672	C00013				0	0	1	0	0	1	0	0	0	1	1
726	R07412_m	No		Heme O <=> Heme A	No	C15672				C15670					0	0	0	0	0	0	0	0	0	0	0	X
727	R07443_a	No	1.11.1.7 1.11.1.21	5-Hydroxyconiferyl alcohol <=> 5-Hydroxy-guaiacyl lignin	donor:hydrogen-peroxide oxidoreductase	C12205				C15807					0	0	0	0	0	0	0	0	0	0	0	X
728	R07443_m	No	1.11.1.7 1.11.1.21	5-Hydroxyconiferyl alcohol <=> 5-Hydroxy-guaiacyl lignin	donor:hydrogen-peroxide oxidoreductase	C12205				C15807					0	0	0	0	0	0	0	0	0	0	0	X
729	R07456_c	PF3D7_1116200	4.3.3.6	D-Glyceraldehyde 3-phosphate + D-Ribulose 5-phosphate + L-Glutamine <=> Pyridoxal phosphate + L-Glutamate + Orthophosphate + 3 H2O	D-ribulose 5-phosphate,D-glyceraldehyde 3-phosphate pyridoxal 5'-phosphate-lyase	C00118	C00199	C00064		C00018	C00025	C00009	C00001		1	1	1	0	0	1	1	0	0	3	2
730	R07459_a	No	2.7.7.73 2.7.7.80	Sulfur-carrier protein + ATP <=> Adenylyl-[sulfur-carrier protein] + Diphosphate	ATP:[sulfur-carrier protein] adenylyltransferase	C15810	C00002			C15813	C00013				0	1	0	0	0	1	0	0	0	1	1
731	R07459_c	No	2.7.7.73 2.7.7.80	Sulfur-carrier protein + ATP <=> Adenylyl-[sulfur-carrier protein] + Diphosphate	ATP:[sulfur-carrier protein] adenylyltransferase	C15810	C00002			C15813	C00013				0	1	0	0	0	1	0	0	0	1	1
732	R07459_m	No	2.7.7.73 2.7.7.80	Sulfur-carrier protein + ATP <=> Adenylyl-[sulfur-carrier protein] + Diphosphate	ATP:[sulfur-carrier protein] adenylyltransferase	C15810	C00002			C15813	C00013				0	1	0	0	0	1	0	0	0	1	1
733	R07460_a	PF3D7_0716600	2.8.1.7	[Enzyme]-cysteine + L-Cysteine <=> [Enzyme]-S-sulfanylcysteine + L-Alanine	L-cysteine:[enzyme]-cysteine sulfurtransferase	C15811	C00097			C15812	C00041				0	1	0	0	0	1	0	0	0	1	1
734	R07460_c	PF3D7_0727200	2.8.1.7	[Enzyme]-cysteine + L-Cysteine <=> [Enzyme]-S-sulfanylcysteine + L-Alanine	L-cysteine:[enzyme]-cysteine sulfurtransferase	C15811	C00097			C15812	C00041				0	1	0	0	0	1	0	0	0	1	1
735	R07460_m	PF3D7_1311000	2.8.1.7	[Enzyme]-cysteine + L-Cysteine <=> [Enzyme]-S-sulfanylcysteine + L-Alanine	L-cysteine:[enzyme]-cysteine sulfurtransferase	C15811	C00097			C15812	C00041				0	1	0	0	0	1	0	0	0	1	1
736	R07461_a	No	2.8.1.4 2.8.1.11	[Enzyme]-S-sulfanylcysteine + Adenylyl-[sulfur-carrier protein] + Reduced acceptor <=> AMP + Thiocarboxy-[sulfur-carrier protein] + [Enzyme]-cysteine + Acceptor	[enzyme]-S-sulfanyl-L-cysteine:adenylyl-[sulfur-carrier protein] sulfurtransferase	C15812	C15813	C00030		C00020	C15814	C15811	C00028		0	0	0	0	1	0	0	0	0	0	1
737	R07461_c	No	2.8.1.4 2.8.1.11	[Enzyme]-S-sulfanylcysteine + Adenylyl-[sulfur-carrier protein] + Reduced acceptor <=> AMP + Thiocarboxy-[sulfur-carrier protein] + [Enzyme]-cysteine + Acceptor	[enzyme]-S-sulfanyl-L-cysteine:adenylyl-[sulfur-carrier protein] sulfurtransferase	C15812	C15813	C00030		C00020	C15814	C15811	C00028		0	0	0	0	1	0	0	0	0	0	1
738	R07461_m	No	2.8.1.4 2.8.1.11	[Enzyme]-S-sulfanylcysteine + Adenylyl-[sulfur-carrier protein] + Reduced acceptor <=> AMP + Thiocarboxy-[sulfur-carrier protein] + [Enzyme]-cysteine + Acceptor	[enzyme]-S-sulfanyl-L-cysteine:adenylyl-[sulfur-carrier protein] sulfurtransferase	C15812	C15813	C00030		C00020	C15814	C15811	C00028		0	0	0	0	1	0	0	0	0	0	1
739	R07475_m	No	2.5.1.81	Geranylgeranyl diphosphate + Isopentenyl diphosphate <=> all-trans-Pentaprenyl diphosphate + Diphosphate	geranylgeranyl-diphosphate:isopentenyl-diphosphate transtransferase	C00353	C00129			C04217	C00013				1	1	0	0	0	1	0	0	0	2	1
740	R07599_m	No	1.2.4.4	3-Methyl-2-oxobutanoic acid + Thiamin diphosphate <=> 2-Methyl-1-hydroxypropyl-ThPP + CO2	No	C00141	C00068			C15976	C00011				0	0	0	0	0	0	0	0	0	0	0	X
741	R07600_m	No	1.2.4.4	2-Methyl-1-hydroxypropyl-ThPP + Enzyme N6-(lipoyl)lysine <=> [Dihydrolipoyllysine-residue (2-methylpropanoyl)transferase] S-(2-methylpropanoyl)dihydrolipoyllysine + Thiamin diphosphate	No	C15976	C15972			C15977	C00068				0	0	0	0	0	0	0	0	0	0	0	X
742	R07601_m	No	1.2.4.4	4-Methyl-2-oxopentanoate + Thiamin diphosphate <=> 3-Methyl-1-hydroxybutyl-ThPP + CO2	No	C00233	C00068			C15974	C00011				0	0	0	0	0	0	0	0	0	0	0	X
743	R07602_m	No	1.2.4.4	3-Methyl-1-hydroxybutyl-ThPP + Enzyme N6-(lipoyl)lysine <=> [Dihydrolipoyllysine-residue (2-methylpropanoyl)transferase] S-(3-methylbutanoyl)dihydrolipoyllysine + Thiamin diphosphate	No	C15974	C15972			C15975	C00068				0	0	0	0	0	0	0	0	0	0	0	X
744	R07603_m	No	1.2.4.4	(S)-3-Methyl-2-oxopentanoic acid + Thiamin diphosphate <=> 2-Methyl-1-hydroxybutyl-ThPP + CO2	No	C00671	C00068			C15978	C00011				0	0	0	0	0	0	0	0	0	0	0	X
745	R07604_m	No	1.2.4.4	2-Methyl-1-hydroxybutyl-ThPP + Enzyme N6-(lipoyl)lysine <=> [Dihydrolipoyllysine-residue (2-methylpropanoyl)transferase] S-(2-methylbutanoyl)dihydrolipoyllysine + Thiamin diphosphate	No	C15978	C15972			C15979	C00068				0	0	0	0	0	0	0	0	0	0	0	X
746	R07618_a	No	1.8.1.4	Enzyme N6-(dihydrolipoyl)lysine + NAD+ <=> Enzyme N6-(lipoyl)lysine + NADH + H+	enzyme N6-(dihydrolipoyl)lysine:NAD+ oxidoreductase	C15973	C00003			C15972	C00004	C00080			0	1	0	0	0	1	0	0	0	1	1
747	R07618_c	No	1.8.1.4	Enzyme N6-(dihydrolipoyl)lysine + NAD+ <=> Enzyme N6-(lipoyl)lysine + NADH + H+	enzyme N6-(dihydrolipoyl)lysine:NAD+ oxidoreductase	C15973	C00003			C15972	C00004	C00080			0	1	0	0	0	1	0	0	0	1	1
748	R07618_m	No	1.8.1.4	Enzyme N6-(dihydrolipoyl)lysine + NAD+ <=> Enzyme N6-(lipoyl)lysine + NADH + H+	enzyme N6-(dihydrolipoyl)lysine:NAD+ oxidoreductase	C15973	C00003			C15972	C00004	C00080			0	1	0	0	0	1	0	0	0	1	1
749	R07672_c	No	5.1.3.18	GDP-mannose <=> GDP-L-gulose	No	C00096				C15925					1	0	0	0	1	0	0	0	0	1	1
750	R07673_c	No	5.1.3.-	GDP-L-gulose <=> GDP-L-galactose	No	C15925				C02280					1	0	0	0	1	0	0	0	0	1	1
751	R07675_c	No	1.1.1.122 1.1.1.316	L-Galactose + NAD+ <=> L-Galactono-1,4-lactone + NADH + H+	L-galactose:NAD+ 1-oxidoreductase	C01825	C00003			C01115	C00004	C00080			0	1	0	0	1	1	0	0	0	1	2
752	R07759_a	No	1.1.1.330	3-Oxostearoyl-CoA + NADPH + H+ <=> 3-Hydroxyoctadecanoyl-CoA + NADP+	No	C16216	C00005	C00080		C16217	C00006				0	1	0	0	0	1	0	0	0	1	1
753	R07761_c	No	1.3.1.38 1.3.1.93	(2E)-Octadecenoyl-CoA + NADPH + H+ <=> Stearoyl-CoA + NADP+	octadecanoyl-CoA:NADP+ trans-2-oxidoreductase	C16218	C00005	C00080		C00412	C00006				1	1	0	0	1	1	0	0	0	2	2
754	R07762_a	PF3D7_0626300	2.3.1.41 2.3.1.179 2.3.1.199 2.3.1.-	Hexadecanoyl-[acp] + Malonyl-[acyl-carrier protein] <=> 3-Oxostearoyl-[acp] + Acyl-carrier protein + CO2	No	C05764	C01209			C16219	C00229	C00011			0	0	0	0	0	0	0	0	0	0	0	X
755	R07763_a	PF3D7_0922900	1.1.1.100 2.3.1.-	3-Oxostearoyl-[acp] + NADPH + H+ <=> (R)-3-Hydroxyoctadecanoyl-[acp] + NADP+	No	C16219	C00005	C00080		C16220	C00006				0	1	0	0	0	1	0	0	0	1	1
756	R07764_a	PF3D7_0914200	2.3.1.- 4.2.1.-	(R)-3-Hydroxyoctadecanoyl-[acp] <=> (2E)-Octadecenoyl-[acp] + H2O	No	C16220				C16221	C00001				0	0	0	0	0	0	0	0	0	0	0	X
757	R07764_c	PF3D7_0932500	2.3.1.- 4.2.1.-	(R)-3-Hydroxyoctadecanoyl-[acp] <=> (2E)-Octadecenoyl-[acp] + H2O	No	C16220				C16221	C00001				0	0	0	0	0	0	0	0	0	0	0	X
758	R07765_a	PF3D7_0615100	1.3.1.9 1.3.1.- 2.3.1.-	(2E)-Octadecenoyl-[acp] + NADH + H+ <=> Octadecanoyl-[acyl-carrier protein] + NAD+	octadecanoyl-[acp]:NAD+ trans-2-oxidoreductase	C16221	C00004	C00080		C04088	C00003				0	1	0	0	0	1	0	0	0	1	1
759	R07766_a	PF3D7_0823600	2.3.1.181	Octanoyl-[acp] + Apoprotein <=> Protein N6-(octanoyl)lysine + Acyl-carrier protein	octanoyl-[acp]:protein N6-octanoyltransferase	C05752	C16240			C16236	C00229				0	0	0	0	0	0	0	0	0	0	0	X
760	R07766_m	No	2.3.1.181	Octanoyl-[acp] + Apoprotein <=> Protein N6-(octanoyl)lysine + Acyl-carrier protein	octanoyl-[acp]:protein N6-octanoyltransferase	C05752	C16240			C16236	C00229				0	0	0	0	0	0	0	0	0	0	0	X
761	R07767_a	PF3D7_1344600	2.8.1.8	Protein N6-(octanoyl)lysine + 2 Sulfur donor + 2 S-Adenosyl-L-methionine <=> Protein N6-(lipoyl)lysine + 2 L-Methionine + 2 5'-Deoxyadenosine	protein N6-(octanoyl)lysine:sulfur sulfurtransferase	C16236	C17023	C00019		C16237	C00073	C05198			0	0	1	0	0	1	0	0	0	1	1
762	R07767_m	PF3D7_1344600	2.8.1.8	Protein N6-(octanoyl)lysine + 2 Sulfur donor + 2 S-Adenosyl-L-methionine <=> Protein N6-(lipoyl)lysine + 2 L-Methionine + 2 5'-Deoxyadenosine	protein N6-(octanoyl)lysine:sulfur sulfurtransferase	C16236	C17023	C00019		C16237	C00073	C05198			0	0	1	0	0	1	0	0	0	1	1
763	R07768_a	PF3D7_1344600	2.8.1.8	Octanoyl-[acp] + 2 Sulfur donor + 2 S-Adenosyl-L-methionine <=> Lipoyl-[acp] + 2 L-Methionine + 2 5'-Deoxyadenosine	octanoyl-[acp]:sulfur sulfurtransferase	C05752	C17023	C00019		C16239	C00073	C05198			0	0	1	0	0	1	0	0	0	1	1
764	R07768_m	PF3D7_1344600	2.8.1.8	Octanoyl-[acp] + 2 Sulfur donor + 2 S-Adenosyl-L-methionine <=> Lipoyl-[acp] + 2 L-Methionine + 2 5'-Deoxyadenosine	octanoyl-[acp]:sulfur sulfurtransferase	C05752	C17023	C00019		C16239	C00073	C05198			0	0	1	0	0	1	0	0	0	1	1
765	R07769_a	No	2.3.1.181	Lipoyl-[acp] + Apoprotein <=> Protein N6-(lipoyl)lysine + Acyl-carrier protein	lipoyl-[acp]:protein N6-lipoyltransferase	C16239	C16240			C16237	C00229				0	0	0	0	0	0	0	0	0	0	0	X
766	R07769_m	No	2.3.1.181	Lipoyl-[acp] + Apoprotein <=> Protein N6-(lipoyl)lysine + Acyl-carrier protein	lipoyl-[acp]:protein N6-lipoyltransferase	C16239	C16240			C16237	C00229				0	0	0	0	0	0	0	0	0	0	0	X
767	R07770_m	PF3D7_1314600	6.3.1.20	ATP + (R)-Lipoate <=> Diphosphate + Lipoyl-AMP	No	C00002	C16241			C00013	C16238				1	0	0	0	1	0	0	0	0	1	1
768	R07771_m	PF3D7_1314600	6.3.1.20	Lipoyl-AMP + Apoprotein <=> Protein N6-(lipoyl)lysine + AMP	No	C16238	C16240			C16237	C00020				0	0	0	0	0	1	0	0	0	0	1
769	R07833_a	PF3D7_0714300	2.3.1.-	3-Hydroxy-5-oxohexanoyl-CoA + CoA <=> (S)-3-Hydroxybutanoyl-CoA + Acetyl-CoA	No	C16273	C00010			C01144	C00024				0	1	0	0	0	1	0	0	0	1	1
770	R07891_c	No	2.3.1.16	OPC6-CoA + Acetyl-CoA <=> CoA + 3-Oxo-OPC8-CoA	No	C16331	C00024			C00010	C16330				0	1	0	0	1	0	0	0	0	1	1
771	R07895_c	No	2.3.1.16	OPC4-CoA + Acetyl-CoA <=> CoA + 3-Oxo-OPC6-CoA	No	C16335	C00024			C00010	C16334				0	1	0	0	1	0	0	0	0	1	1
772	R07899_c	No	2.3.1.16	(+)-7-Isojasmonic acid CoA + Acetyl-CoA <=> CoA + 3-Oxo-OPC4-CoA	No	C16339	C00024			C00010	C16338				0	1	0	0	1	0	0	0	0	1	1
773	R08091_c	No	2.3.1.16	7-Methyl-3-oxo-6-octenoyl-CoA + CoA <=> 5-Methylhex-4-enoyl-CoA + Acetyl-CoA	7-methyl-3-oxo-6-octenoyl-CoA:acetyl-CoA C-acyltransferase	C16466	C00010			C16470	C00024				0	1	0	0	0	1	0	0	0	1	1
774	R08095_c	No	2.3.1.16	5-Methyl-3-oxo-4-hexenoyl-CoA + CoA <=> 3-Methylcrotonyl-CoA + Acetyl-CoA	3-methylcrotonyl-CoA:acetyl-CoA C-acyltransferase	C16471	C00010			C03069	C00024				0	1	0	0	0	1	0	0	0	1	1
775	R08159_a	No	3.1.2.14	Tetradecanoyl-[acp] + H2O <=> Acyl-carrier protein + Tetradecanoic acid	tetradecanoyl-[acyl-carrier protein] hydrolase	C05761	C00001			C00229	C06424				0	0	0	0	0	1	0	0	0	0	1
776	R08162_a	No	3.1.2.14	Hexadecenoyl-[acyl-carrier protein] + H2O <=> Acyl-carrier protein + (9Z)-Hexadecenoic acid	hexadecenoyl-[acyl-carrier protein] hydrolase	C16520	C00001			C00229	C08362				0	0	0	0	0	1	0	0	0	0	1
777	R08163_a	No	3.1.2.14	Octadecanoyl-[acyl-carrier protein] + H2O <=> Acyl-carrier protein + Octadecanoic acid	octadecanoyl-[acyl-carrier protein] hydrolase	C04088	C00001			C00229	C01530				0	0	0	0	0	1	0	0	0	0	1
778	R08193_c	PF3D7_1130000	5.4.2.3	N-Acetyl-D-glucosamine 6-phosphate <=> N-Acetyl-alpha-D-glucosamine 1-phosphate	N-Acetyl-D-glucosamine 1-phosphate 1,6-phosphomutase	C00357				C04501					0	0	0	0	1	0	0	0	0	0	1
779	R08210_a		1.17.7.4	Dimethylallyl diphosphate + 2 Oxidized ferredoxin + H2O <=> 1-Hydroxy-2-methyl-2-butenyl 4-diphosphate + 2 Reduced ferredoxin + 2 H+	dimethylallyl diphosphate:ferredoxin oxidoreductase	C00235	C00139	C00001		C11811	C00138	C00080			1	0	0	0	0	0	0	0	0	1	0
780	R08218_a	PF3D7_0717700	6.1.1.11	ATP + L-Serine + tRNA(Sec) <=> AMP + Diphosphate + L-Seryl-tRNA(Sec)	L-serine:tRNASec ligase (AMP-forming)	C00002	C00065	C16636		C00020	C00013	C06481			1	1	0	0	1	1	0	0	0	2	2
781	R08218_c		6.1.1.11	ATP + L-Serine + tRNA(Sec) <=> AMP + Diphosphate + L-Seryl-tRNA(Sec)	L-serine:tRNASec ligase (AMP-forming)	C00002	C00065	C16636		C00020	C00013	C06481			1	1	0	0	1	1	0	0	0	2	2
782	R08219_c	No	2.9.1.1	L-Seryl-tRNA(Sec) + Selenophosphoric acid <=> L-Selenocysteinyl-tRNA(Sec) + Orthophosphate	selenophosphate:L-seryl-tRNASec selenium transferase	C06481	C05172			C06482	C00009				0	0	0	0	0	1	0	0	0	0	1
783	R08224_c	PF3D7_1205100	2.9.1.2	O-Phosphoseryl-tRNA(Sec) + Selenophosphoric acid + H2O <=> L-Selenocysteinyl-tRNA(Sec) + 2 Orthophosphate	selenophosphate:O-phospho-L-seryl-tRNA(Sec) selenium transferase	C16638	C05172	C00001		C06482	C00009				0	0	0	0	0	1	0	0	0	0	1
784	R08229_c	No	2.4.2.3	5-FU + alpha-D-Ribose 1-phosphate <=> 5-Fluorouridine + Orthophosphate	5-fluorouridine:phosphate alpha-D-ribosyltransferase	C07649	C00620			C16633	C00009				0	1	0	0	0	1	0	0	0	1	1
785	R08231_c	PF3D7_0512700	2.4.2.10	5-FU + 5-Phospho-alpha-D-ribose 1-diphosphate <=> 5-Fluorouridine monophosphate + Diphosphate	5-fluorouridine monophosphate:diphosphate phospho-alpha-D-ribosyl-transferase	C07649	C00119			C16634	C00013				0	0	0	0	0	1	0	0	0	0	1
786	R08237_c	PF3D7_1012400	2.4.2.8	6-Mercaptopurine + 5-Phospho-alpha-D-ribose 1-diphosphate <=> 6-Thioinosine-5'-monophosphate + Diphosphate	6-thioinosine 5'-monophosphate:diphosphate phospho-D-ribosyltransferase	C02380	C00119			C04646	C00013				0	0	0	0	0	1	0	0	0	0	1
787	R08238_c	PF3D7_1012400	2.4.2.8	6-Methylmercaptopurine + 5-Phospho-alpha-D-ribose 1-diphosphate <=> 6-Methylthiopurine 5'-monophosphate ribonucleotide + Diphosphate	6-methylthiopurine 5'-monophosphate ribonucleotide:diphosphate phospho-D-ribosyltransferase	C16614	C00119			C16615	C00013				0	0	0	0	0	1	0	0	0	0	1
788	R08240_c	PF3D7_0920800	1.1.1.205	6-Thioinosine-5'-monophosphate + NAD+ + H2O <=> 6-Thioxanthine 5'-monophosphate + NADH + H+	6-thioinosine 5'-monophosphate:NAD+ oxidoreductase	C04646	C00003	C00001		C16618	C00004	C00080			0	1	0	0	0	1	0	0	0	1	1
789	R08244_c	No	6.3.5.2	6-Thioxanthine 5'-monophosphate + ATP + L-Glutamine + H2O <=> 6-Thioguanosine monophosphate + AMP + Diphosphate + L-Glutamate	6-thioxanthine 5'-monophosphate:L-glutamine amido-ligase (AMP-forming)	C16618	C00002	C00064	C00001	C16619	C00020	C00013	C00025		0	1	1	0	0	1	1	1	0	2	3
790	R08245_c	PF3D7_1012400	2.4.2.8	Thioguanine + 5-Phospho-alpha-D-ribose 1-diphosphate <=> 6-Thioguanosine monophosphate + Diphosphate	6-thioguanosine monophosphate:diphosphate phospho-D-ribosyltransferase	C07648	C00119			C16619	C00013				0	0	0	0	0	1	0	0	0	0	1
791	R08359_c	PF3D7_1129000	2.5.1.16	S-Adenosylmethioninamine + Cadaverine <=> 5'-Methylthioadenosine + Aminopropylcadaverine	S-adenosylmethioninamine:cadaverine 3-aminopropyltransferase	C01137	C01672			C00170	C16565				0	1	0	0	1	0	0	0	0	1	1
792	R08639_c	PF3D7_0413500	5.4.2.2 5.4.2.5	D-Glucose 1-phosphate <=> D-Glucose 6-phosphate	alpha-D-glucose 1,6-phosphomutase	C00103				C00092					1	0	0	0	1	0	0	0	0	1	1
793	R08657_m	PF3D7_0306400	1.1.5.3	sn-Glycerol 3-phosphate + Ubiquinone <=> Glycerone phosphate + Ubiquinol	sn-glycerol 3-phosphate:ubiquinone oxidoreductase	C00093	C00399			C00111	C00390				1	0	0	0	1	0	0	0	0	1	1
794	R00057_m	PF3D7_0110200	1.8.3.2	Oxygen + 2 R'C(R)SH <=> R'C(R)S-S(R)CR' + Hydrogen peroxide	thiol:oxygen oxidoreductase	C00007	C01525			C02318	C00027				0	0	0	0	0	0	0	0	0	0	0	X
795	R00115_c	PF3D7_1419800	1.8.1.7	2 Glutathione + NADP+ <=> Glutathione disulfide + NADPH + H+	glutathione:NADP+ oxidoreductase	C00051	C00006			C00127	C00005	C00080			1	1	0	0	1	1	0	0	0	2	2
796	R00275_c	PF3D7_0814900	1.15.1.1	2 O2.- + 2 H+ <=> Hydrogen peroxide + Oxygen	superoxide:superoxide oxidoreductase	C00704	C00080			C00027	C00007				0	0	0	0	0	0	0	0	0	0	0	X
797	R00275_m	PF3D7_0623500	1.15.1.1	2 O2.- + 2 H+ <=> Hydrogen peroxide + Oxygen	superoxide:superoxide oxidoreductase	C00704	C00080			C00027	C00007				0	0	0	0	0	0	0	0	0	0	0	X
798	R00311_c	PF3D7_1011900	1.14.14.18	Heme + 3 [Reduced NADPH---hemoprotein reductase] + 3 Oxygen <=> Biliverdin + CO + Fe2+ + 3 [Oxidized NADPH---hemoprotein reductase] + 3 H2O	protoheme,NADPH---hemoprotein reductase:oxygen oxidoreductase (alpha-methene-oxidizing, hydroxylating)	C00032	C03024	C00007		C00500	C00237	C14818	C03161	C00001	0	0	0	0	0	0	0	0	0	0	0	X
799	R00715_c	PF3D7_0219100	1.5.1.7	N6-(L-1,3-Dicarboxypropyl)-L-lysine + NAD+ + H2O <=> L-Lysine + 2-Oxoglutarate + NADH + H+	N6-(L-1,3-Dicarboxypropyl)-L-lysine:NAD+ oxidoreductase (L-lysine-forming)	C00449	C00003	C00001		C00047	C00026	C00004	C00080		0	1	0	0	1	1	1	0	0	1	3
800	R00986_c	PF3D7_1363700	4.1.3.27	Chorismate + L-Glutamine <=> Anthranilate + Pyruvate + L-Glutamate	Chorismate pyruvate-lyase (amino-accepting)	C00251	C00064			C00108	C00022	C00025			0	1	0	0	1	1	1	0	0	1	3
801	R01054_c	PF3D7_1448800	3.6.1.13	ADP-ribose + H2O <=> AMP + D-Ribose 5-phosphate	ADP-ribose ribophosphohydrolase	C00301	C00001			C00020	C00117				0	0	0	0	1	0	0	0	0	0	1
802	R01736_a	PF3D7_1205700	3.1.2.6	(R)-S-Lactoylglutathione + H2O <=> Glutathione + (R)-Lactate	(R)-S-Lactoylglutathione hydrolase	C03451	C00001			C00051	C00256				1	0	0	0	1	1	0	0	0	1	2
803	R01736_c	PF3D7_0406400	3.1.2.6	(R)-S-Lactoylglutathione + H2O <=> Glutathione + (R)-Lactate	(R)-S-Lactoylglutathione hydrolase	C03451	C00001			C00051	C00256				1	0	0	0	1	1	0	0	0	1	2
804	R01787_c	PF3D7_1364600	1.1.1.21	D-Sorbitol + NADP+ <=> alpha-D-Glucose + NADPH + H+	D-Glucitol:NADP+ 1-oxidoreductase	C00794	C00006			C00267	C00005	C00080			1	1	0	0	1	1	0	0	0	2	2
805	R01868_c	PF3D7_0603300	1.3.5.2	(S)-Dihydroorotate + Quinone <=> Orotate + Hydroquinone	(S)-dihydroorotate:quinone oxidoreductase	C00337	C15602			C00295	C15603				1	0	0	0	1	0	0	0	0	1	1
806	R02016_c	PF3D7_0923800	1.8.1.9	Thioredoxin + NADP+ <=> Thioredoxin disulfide + NADPH + H+	NADPH:oxidized-thioredoxin oxidoreductase	C00342	C00006			C00343	C00005	C00080			0	1	0	0	0	1	0	0	0	1	1
807	R02161_m	PF3D7_0622600	1.10.2.2	Ubiquinol + 2 Ferricytochrome c <=> Ubiquinone + 2 Ferrocytochrome c + 2 H+	Ubiquinol:ferricytochrome-c oxidoreductase	C00390	C00125			C00399	C00126	C00080			0	0	0	0	0	0	0	0	0	0	0	X
808	R02319_c	PF3D7_0111300	3.6.1.15	Nucleoside triphosphate + H2O <=> NDP + Orthophosphate	NTP phosphohydrolase	C00201	C00001			C00454	C00009				0	0	0	0	0	1	0	0	0	0	1
809	R02531_c	PF3D7_1409100	1.1.1.21	Lactaldehyde + NAD+ <=> Methylglyoxal + NADH + H+	Lactaldehyde:NAD+ 1-oxidoreductase	C05999	C00003			C00546	C00004	C00080			0	1	0	0	0	1	0	0	0	1	1
810	R02577_c	PF3D7_1409100	1.1.1.21	Propane-1,2-diol + NADP+ <=> Lactaldehyde + NADPH + H+	Propane-1,2-diol:NADP+ 1-oxidoreductase	C00583	C00006			C05999	C00005	C00080			0	1	0	0	0	1	0	0	0	1	1
811	R02685_c	PF3D7_1017200	4.2.1.17	(3S)-3-Hydroxyacyl-CoA <=> trans-2,3-Dehydroacyl-CoA + H2O	(3S)-3-hydroxyacyl-CoA hydro-lyase	C00640				C00658	C00001				0	0	0	0	0	0	0	0	0	0	0	X
812	R03915_c	PF3D7_0306300	1.8.4.2	Protein dithiol + Glutathione disulfide <=> Protein disulfide + 2 Glutathione	glutathione:protein-disulfide oxidoreductase	C02315	C00127			C02582	C00051				0	1	0	0	0	1	0	0	0	1	1
813	R04404_c	PF3D7_0802500	3.1.3.36	1-Phosphatidyl-D-myo-inositol 4,5-bisphosphate + H2O <=> 1-Phosphatidyl-1D-myo-inositol 4-phosphate + Orthophosphate	Phosphatidyl-myo-inositol-4,5-bisphosphate 4-phosphohydrolase	C04637	C00001			C01277	C00009				0	0	0	0	0	1	0	0	0	0	1
814	R05800_c	PF3D7_0514800	2.7.1.151	ATP + D-myo-Inositol 1,4,5-trisphosphate <=> ADP + 1D-myo-Inositol 1,4,5,6-tetrakisphosphate	ATP:1D-myo-inositol-1,4,5-trisphosphate 6-phosphotransferase	C00002	C01245			C00008	C11555				1	0	0	0	1	0	0	0	0	1	1
815	R05801_c	PF3D7_1316100	2.7.1.151	ATP + 1D-myo-Inositol 1,4,5,6-tetrakisphosphate <=> ADP + 1D-myo-Inositol 1,3,4,5,6-pentakisphosphate	ATP:1D-myo-inositol-1,4,5,6-tetrakisphosphate 3-phosphotransferase	C00002	C11555			C00008	C01284				1	0	0	0	1	0	0	0	0	1	1
816	R06146_m	No	1.14.13.8	2-Octaprenyl-3-methyl-6-methoxy-1,4-benzoquinone + Oxygen + NADPH + H+ <=> 2-Octaprenyl-3-methyl-5-hydroxy-6-methoxy-1,4-benzoquinone + NADP+ + H2O	2-Octaprenyl-3-methyl-6-methoxy-1,4-benzoquinone ,NADPH2:oxygen oxidoreductase	C05814	C00007	C00005	C00080	C05815	C00006	C00001			1	0	1	0	0	1	0	0	0	2	1
817	R07180_a	PF3D7_0729200	1.11.1.15	ROOH + 2 Thiol-containing reductant <=> Alcohol + H2O + Oxidized thiol-containing reductant	thiol-containing-reductant:hydroperoxide oxidoreductase	C15498	C16736			C00069	C00001	C15498			0	0	0	0	0	0	0	0	0	0	0	X
818	R07180_c	PF3D7_0304500	1.11.1.15	ROOH + 2 Thiol-containing reductant <=> Alcohol + H2O + Oxidized thiol-containing reductant	thiol-containing-reductant:hydroperoxide oxidoreductase	C15498	C16736			C00069	C00001	C15496			0	0	0	0	0	0	0	0	0	0	0	X
819	R07180_m	PF3D7_0709200	1.11.1.15	ROOH + 2 Thiol-containing reductant <=> Alcohol + H2O + Oxidized thiol-containing reductant	thiol-containing-reductant:hydroperoxide oxidoreductase	C15498	C16736			C00069	C00001	C15501			0	0	0	0	0	0	0	0	0	0	0	X
820	R07456_c	No	4.3.3.6	D-Glyceraldehyde 3-phosphate + D-Ribulose 5-phosphate + L-Glutamine <=> Pyridoxal phosphate + L-Glutamate + Orthophosphate + 3 H2O	D-ribulose 5-phosphate,D-glyceraldehyde 3-phosphate pyridoxal 5'-phosphate-lyase	C00118	C00199	C00064		C00018	C00025	C00009			1	1	1	0	0	1	1	0	0	3	2
821	R08689_a	PF3D7_1022800	1.17.7.1	2-C-Methyl-D-erythritol 2,4-cyclodiphosphate + 2 Reduced ferredoxin <=> 1-Hydroxy-2-methyl-2-butenyl 4-diphosphate + H2O + 2 Oxidized ferredoxin	(E)-4-hydroxy-3-methylbut-2-en-1-yl-diphosphate:oxidized ferredoxin oxidoreductase (hydrating)	C11453	C00138			C11811	C00001	C00139			1	0	0	0	0	0	0	0	0	1	0
822	R08969_c	PF3D7_0625000	2.7.8.27	N-Acylsphingosine + Phosphatidylcholine <=> Sphingomyelin + 1,2-Diacyl-sn-glycerol	ceramide:phosphatidylcholine cholinephosphotransferase	C00195	C00157			C00550	C00641				1	1	0	0	1	1	0	0	0	2	2
823	R10092_c	PF3D7_1140000	4.2.1.1	HCO3- + H+ <=> CO2 + H2O	carbonate hydro-lyase (carbon-dioxide-forming)	C00288	C00080			C00011	C00001				0	0	0	0	0	0	0	0	0	0	0	X
824	R11354_c	PF3D7_0814500	1.4.3.4	RCH2NHR' + H2O + Oxygen <=> Aldehyde + R'NH2 + Hydrogen peroxide	RCH2NHR':oxygen oxidoreductase (deaminating)	C21299	C00001	C00007		C00071	C21300	C00027			0	0	0	0	0	0	0	0	0	0	0	X
825	XXXX_c	PF3D7_0715000	3.1.3.41	2-Phospholactate <=> Orthophosphate + Lactate	4-Phosphoerythronate <=> Orthophosphate + Erythronate	C19156				C00009	C00186				1	0	0	0	1	1	0	0	0	1	2

## Sheet: 2. iRBC Observed Reactions
iRBC Reaction ID	IDs w KEGG Results	PlasmoDB ID	EC	Definition	Name	SubstratesKEGGID				ProductsKEGGID					Substrate 1	Substrate 1	Substrate 2	Substrate 2	Substrate 3	Substrate 3	Substrate 4	Substrate 4	Product 1	Product 1	Product 2	Product 2	Product 3	Product 3	Product 4	Product 4	Product 5	Product 5
1	R00004_c	PF3D7_0316300	3.6.1.1	Diphosphate + H2O <=> 2 Orthophosphate	diphosphate phosphohydrolase;	C00013	C00001			C00009					Pyrophosphate	C00013							Phosphate	C00009
4	R00014_a	No	1.2.4.1 2.2.1.6 4.1.1.1	Pyruvate + Thiamin diphosphate <=> 2-(alpha-Hydroxyethyl)thiamine diphosphate + CO2	pyruvate:thiamin diphosphate acetaldehydetransferase (decarboxylating)	C00022	C00068			C05125	C00011				Pyruvic acid	C00022
6	R00036_a	PF3D7_1440300	4.2.1.24	2 5-Aminolevulinate <=> Porphobilinogen + 2 H2O	5-aminolevulinate hydro-lyase (adding 5-aminolevulinate and cyclizing; porphobilinogen-forming)	C00430				C00931	C00001				5-Aminolevulinic acid	C00430							Porphobilinogen	C00931
8	R00084_a	PF3D7_1209600	2.5.1.61	4 Porphobilinogen + H2O <=> Hydroxymethylbilane + 4 Ammonia	porphobilinogen:(4-[2-carboxyethyl]-3-[carboxymethyl]pyrrol-2-yl)methyltransferase (hydrolysing);	C00931	C00001			C01024	C00014				Porphobilinogen	C00931
9	R00084_m	PF3D7_1209600	2.5.1.61	4 Porphobilinogen + H2O <=> Hydroxymethylbilane + 4 Ammonia	porphobilinogen ammonia-lyase (polymerizing)	C00931	C00001			C01024	C00014				Porphobilinogen	C00931
10	R00085_a	PF3D7_1431800	3.6.1.5	ATP + 2 H2O <=> AMP + 2 Orthophosphate	ATP diphosphohydrolase (phosphate-forming)	C00002	C00001			C00020	C00009				ATP	C00002							AMP	C00020	Phosphate	C00009
11	R00086_a	PF3D7_1431800	3.6.1.3 3.6.1.5 3.6.1.8 3.6.1.15	ATP + H2O <=> ADP + Orthophosphate	ATP phosphohydrolase	C00002	C00001			C00008	C00009				ATP	C00002							ADP	C00008	Phosphate	C00009
12	R00086_c	PF3D7_1431800	3.6.1.3 3.6.1.5 3.6.1.8 3.6.1.15	ATP + H2O <=> ADP + Orthophosphate	ATP phosphohydrolase	C00002	C00001			C00008	C00009				ATP	C00002							ADP	C00008	Phosphate	C00009
13	R00086_m	PF3D7_1431800	3.6.1.3 3.6.1.5 3.6.1.8 3.6.1.15	ATP + H2O <=> ADP + Orthophosphate	ATP phosphohydrolase	C00002	C00001			C00008	C00009				ATP	C00002							ADP	C00008	Phosphate	C00009
14	R00086_n	PF3D7_1431800	3.6.1.3 3.6.1.5 3.6.1.8 3.6.1.15	ATP + H2O <=> ADP + Orthophosphate	ATP phosphohydrolase	C00002	C00001			C00008	C00009				ATP	C00002							ADP	C00008	Phosphate	C00009
15	R00089_a	PF3D7_0802600	4.6.1.1	ATP <=> 3',5'-Cyclic AMP + Diphosphate	ATP diphosphate-lyase (cyclizing; 3',5'-cyclic-AMP-forming)	C00002				C00575	C00013				ATP	C00002									Pyrophosphate	C00013
16	R00093_c	PF3D7_1435300	1.4.1.14	2 L-Glutamate + NAD+ <=> L-Glutamine + 2-Oxoglutarate + NADH + H+	L-glutamate:NAD+ oxidoreductase (transaminating)	C00025	C00003			C00064	C00026	C00004	C00080		DL-Glutamate	C00025	NAD+	C00003					L-Glutamine	C00064	a-ketoglutarate	C00026	NADH	C00004
17	R00100_m	PF3D7_1367500	1.6.2.2	NADH + 2 Ferricytochrome b5 <=> NAD+ + 2 Ferrocytochrome b5 + H+	NADH:ferricytochrome-b5 oxidoreductase	C00004	C00996			C00003	C00999	C00080			NADH	C00004							NAD+	C00003
18	R00102_c	No	3.2.2.5 3.2.2.6 3.5.1.-	NAD+ + H2O <=> Nicotinamide + ADP-ribose	NAD+ glycohydrolase	C00003	C00001			C00153	C00301				NAD+	C00003							Niacinamide	C00153
19	R00103_c	No	3.6.1.9 3.6.1.22	NAD+ + H2O <=> AMP + Nicotinamide D-ribonucleotide	NAD+ phosphohydrolase	C00003	C00001			C00020	C00455				NAD+	C00003							AMP	C00020	nicotinamide mononucleotide	C00455
20	R00104_c	PF3D7_0913300	2.7.1.23	ATP + NAD+ <=> ADP + NADP+	ATP:NAD+ 2'-phosphotransferase	C00002	C00003			C00008	C00006				ATP	C00002	NAD+	C00003					ADP	C00008	NADP+	C00006
21	R00105_c	No	2.7.1.86	ATP + NADH <=> ADP + NADPH	ATP:NADH 2'-phosphotransferase	C00002	C00004			C00008	C00005				ATP	C00002	NADH	C00004					ADP	C00008	NADPH	C00005
22	R00112_a	PF3D7_1453500	1.6.1.1 1.6.1.2 1.6.1.3	NADPH + NAD+ <=> NADP+ + NADH	NADPH:NAD+ oxidoreductase	C00005	C00003			C00006	C00004				NADPH	C00005	NAD+	C00003					NADP+	C00006	NADH	C00004
23	R00112_m	PF3D7_1453500	1.6.1.1 1.6.1.2 1.6.1.3	NADPH + NAD+ <=> NADP+ + NADH	NADPH:NAD+ oxidoreductase	C00005	C00003			C00006	C00004				NADPH	C00005	NAD+	C00003					NADP+	C00006	NADH	C00004
24	R00114_c	No	1.4.1.13	2 L-Glutamate + NADP+ <=> L-Glutamine + 2-Oxoglutarate + NADPH + H+	L-Glutamate:NADP+ oxidoreductase (transaminating)	C00025	C00006			C00064	C00026	C00005	C00080		DL-Glutamate	C00025	NADP+	C00006					L-Glutamine	C00064	a-ketoglutarate	C00026	NADPH	C00005
25	R00118_a	No	3.1.3.-	NADP+ + H2O <=> Orthophosphate + NAD+	NADP+ 2'-phosphohydrolase	C00006	C00001			C00009	C00003				NADP+	C00006							Phosphate	C00009	NAD+	C00003
26	R00120_c	No	1.8.3.3	Oxygen + 2 Glutathione <=> Glutathione disulfide + Hydrogen peroxide	glutathione:oxygen oxidoreductase	C00007	C00051			C00127	C00027						glutathione	C00051					Glutathione disulfide	C00127
27	R00122_a	PF3D7_1431800	3.6.1.5	ADP + H2O <=> AMP + Orthophosphate	ADP phosphohydrolase	C00008	C00001			C00020	C00009				ADP	C00008							AMP	C00020	Phosphate	C00009
28	R00127_m	PF3D7_0110900	2.7.4.3	ATP + AMP <=> 2 ADP	ATP:AMP phosphotransferase	C00002	C00020			C00008					ATP	C00002	AMP	C00020					ADP	C00008
29	R00130_a	PF3D7_1443700	2.7.1.24	ATP + Dephospho-CoA <=> ADP + CoA	ATP:dephospho-CoA 3'-phosphotransferase	C00002	C00882			C00008	C00010				ATP	C00002	Dephospho-CoA	C00882					ADP	C00008	CoA	C00010
30	R00137_c	No	2.7.7.1 2.7.7.18	ATP + Nicotinamide D-ribonucleotide <=> Diphosphate + NAD+	ATP:nicotinamide-nucleotide adenylyltransferase	C00002	C00455			C00013	C00003				ATP	C00002	nicotinamide mononucleotide	C00455					Pyrophosphate	C00013	NAD+	C00003
31	R00149_c	No	6.3.4.16	2 ATP + Ammonia + CO2 + H2O <=> 2 ADP + Orthophosphate + Carbamoyl phosphate	Carbon-dioxide:ammonia ligase (ADP-forming,carbamate-phosphorylating)	C00002	C00014	C00011	C00001	C00008	C00009	C00169			ATP	C00002							ADP	C00008	Phosphate	C00009
32	R00155_a	PF3D7_1431800	3.6.1.5 3.6.1.6	UDP + H2O <=> UMP + Orthophosphate	UDP phosphohydrolase	C00015	C00001			C00105	C00009				UDP	C00015							UMP	C00105	Phosphate	C00009
33	R00155_er	PF3D7_1322000	3.6.1.5 3.6.1.6	UDP + H2O <=> UMP + Orthophosphate	UDP phosphohydrolase	C00015	C00001			C00105	C00009				UDP	C00015							UMP	C00105	Phosphate	C00009
34	R00156_c	PF3D7_0605600	2.7.4.6	ATP + UDP <=> ADP + UTP	ATP:UDP phosphotransferase	C00002	C00015			C00008	C00075				ATP	C00002	UDP	C00015					ADP	C00008	UTP	C00075
35	R00156_m	PF3D7_1366500	2.7.4.6	ATP + UDP <=> ADP + UTP	ATP:UDP phosphotransferase	C00002	C00015			C00008	C00075				ATP	C00002	UDP	C00015					ADP	C00008	UTP	C00075
36	R00157_c	PF3D7_0415600	2.7.4.10	UTP + AMP <=> UDP + ADP	Uridine triphosphate:AMP phosphotransferase;	C00075	C00020			C00015	C00008				UTP	C00075	AMP	C00020					UDP	C00015	ADP	C00008
37	R00158_a	No	2.7.4.4 2.7.4.14 2.7.4.22	ATP + UMP <=> ADP + UDP	ATP:UMP phosphotransferase	C00002	C00105			C00008	C00015				ATP	C00002	UMP	C00105					ADP	C00008	UDP	C00015
38	R00159_a	PF3D7_1431800	3.6.1.5 3.6.1.39	UTP + H2O <=> UDP + Orthophosphate	UTP phosphohydrolase	C00075	C00001			C00015	C00009				UTP	C00075							UDP	C00015	Phosphate	C00009
39	R00161_c	PF3D7_1015000	2.7.7.2	ATP + FMN <=> Diphosphate + FAD	ATP:FMN adenylyltransferase	C00002	C00061			C00013	C00016				ATP	C00002	Flavin Mononucleotide	C00061					Pyrophosphate	C00013	FAD	C00016
40	R00174_c	PF3D7_0616000	2.7.1.35	ATP + Pyridoxal <=> ADP + Pyridoxal phosphate	ATP:pyridoxal 5'-phosphotransferase	C00002	C00250			C00008	C00018				ATP	C00002							ADP	C00008
41	R00177_c	PF3D7_0922200	2.5.1.6	Orthophosphate + Diphosphate + S-Adenosyl-L-methionine <=> ATP + L-Methionine + H2O	ATP:L-methionine S-adenosyltransferase	C00009	C00013	C00019		C00002	C00073	C00001			Phosphate	C00009	Pyrophosphate	C00013	S-Adenosyl-L-methionine	C00019			ATP	C00002	methionine	C00073
42	R00178_c	No	4.1.1.50	S-Adenosyl-L-methionine + H+ <=> S-Adenosylmethioninamine + CO2	S-adenosyl-L-methionine carboxy-lyase [(5-deoxy-5-adenosyl)(3-aminopropyl)methylsulfonium-forming]	C00019	C00080			C01137	C00011				S-Adenosyl-L-methionine	C00019
43	R00181_c	PF3D7_1329400	3.5.4.6 3.5.4.17	AMP + H2O <=> IMP + Ammonia	AMP aminohydrolase	C00020	C00001			C00130	C00014				AMP	C00020							IMP	C00130
44	R00184_c	PF3D7_0520600	3.6.1.17 3.6.1.61	P1,P4-Bis(5'-adenosyl)tetraphosphate + H2O <=> ATP + AMP	P1,P4-bis(5'-adenosyl)-tetraphosphate adenylohydrolase	C01260	C00001			C00002	C00020				P1P4-Bis5-adenosyltetraphosphate	C01260							ATP	C00002	AMP	C00020
45	R00189_c	PF3D7_0926700	6.3.1.5 6.3.5.1	ATP + Deamino-NAD+ + Ammonia <=> AMP + Diphosphate + NAD+	deamido-NAD+:ammonia ligase (AMP-forming)	C00002	C00857	C00014		C00020	C00013	C00003			ATP	C00002							AMP	C00020	Pyrophosphate	C00013	NAD+	C00003
46	R00191_c	PF3D7_1321500	3.1.4.17 3.1.4.53	3',5'-Cyclic AMP + H2O <=> AMP	adenosine 3',5'-phosphate 5'-nucleotidohydrolase	C00575	C00001			C00020													AMP	C00020
47	R00200_a	PF3D7_1037100	2.7.1.40	ATP + Pyruvate <=> ADP + Phosphoenolpyruvate	ATP:pyruvate 2-O-phosphotransferase	C00002	C00022			C00008	C00074				ATP	C00002	Pyruvic acid	C00022					ADP	C00008	Phosphoenolpyruvate	C00074
48	R00200_c	PF3D7_0626800	2.7.1.40	ATP + Pyruvate <=> ADP + Phosphoenolpyruvate	ATP:pyruvate 2-O-phosphotransferase	C00002	C00022			C00008	C00074				ATP	C00002	Pyruvic acid	C00022					ADP	C00008	Phosphoenolpyruvate	C00074
49	R00212_c	No	2.3.1.54	Acetyl-CoA + Formate <=> CoA + Pyruvate	Acetyl-CoA:formate C-acetyltransferase	C00024	C00058			C00010	C00022				Acetyl-CoA	C00024							CoA	C00010	Pyruvic acid	C00022
50	R00229_c	No	6.2.1.13	ATP + Acetate + CoA <=> ADP + Acetyl-CoA + Orthophosphate	acetate:CoA ligase (ADP-forming)	C00002	C00033	C00010		C00008	C00024	C00009			ATP	C00002			CoA	C00010			ADP	C00008	Acetyl-CoA	C00024	Phosphate	C00009
51	R00235_c	PF3D7_0627800	6.2.1.1	ATP + Acetate + CoA <=> AMP + Diphosphate + Acetyl-CoA	Acetate:CoA ligase (AMP-forming)	C00002	C00033	C00010		C00020	C00013	C00024			ATP	C00002			CoA	C00010			AMP	C00020	Pyrophosphate	C00013	Acetyl-CoA	C00024
52	R00236_c	No	6.2.1.1	Acetyl adenylate + CoA <=> AMP + Acetyl-CoA	acetyl adenylate:CoA acetyltransferase	C05993	C00010			C00020	C00024						CoA	C00010					AMP	C00020	Acetyl-CoA	C00024
53	R00238_c	PF3D7_1450900	2.3.1.9	2 Acetyl-CoA <=> CoA + Acetoacetyl-CoA	Acetyl-CoA:acetyl-CoA C-acetyltransferase	C00024				C00010	C00332				Acetyl-CoA	C00024							CoA	C00010
54	R00243_a	No	1.4.1.2 1.4.1.3	L-Glutamate + NAD+ + H2O <=> 2-Oxoglutarate + Ammonia + NADH + H+	L-glutamate:NAD+ oxidoreductase (deaminating)	C00025	C00003	C00001		C00026	C00014	C00004	C00080		DL-Glutamate	C00025	NAD+	C00003					a-ketoglutarate	C00026			NADH	C00004
55	R00243_c	PF3D7_0802000	1.4.1.2 1.4.1.3	L-Glutamate + NAD+ + H2O <=> 2-Oxoglutarate + Ammonia + NADH + H+	L-glutamate:NAD+ oxidoreductase (deaminating)	C00025	C00003	C00001		C00026	C00014	C00004	C00080		DL-Glutamate	C00025	NAD+	C00003					a-ketoglutarate	C00026			NADH	C00004
56	R00248_a	PF3D7_1430700	1.4.1.3 1.4.1.4 1.4.1.13	L-Glutamate + NADP+ + H2O <=> 2-Oxoglutarate + Ammonia + NADPH + H+	L-Glutamate:NADP+ oxidoreductase (deaminating)	C00025	C00006	C00001		C00026	C00014	C00005	C00080		DL-Glutamate	C00025	NADP+	C00006					a-ketoglutarate	C00026			NADPH	C00005
57	R00248_c	PF3D7_1416500	1.4.1.3 1.4.1.4 1.4.1.13	L-Glutamate + NADP+ + H2O <=> 2-Oxoglutarate + Ammonia + NADPH + H+	L-Glutamate:NADP+ oxidoreductase (deaminating)	C00025	C00006	C00001		C00026	C00014	C00005	C00080		DL-Glutamate	C00025	NADP+	C00006					a-ketoglutarate	C00026			NADPH	C00005
58	R00253_c	PF3D7_0922600	6.3.1.2	ATP + L-Glutamate + Ammonia <=> ADP + Orthophosphate + L-Glutamine	L-Glutamate:ammonia ligase (ADP-forming)	C00002	C00025	C00014		C00008	C00009	C00064			ATP	C00002	DL-Glutamate	C00025					ADP	C00008	Phosphate	C00009	L-Glutamine	C00064
59	R00256_c	No	1.4.1.13 1.4.7.1 3.5.1.2 3.5.1.38	L-Glutamine + H2O <=> L-Glutamate + Ammonia	L-glutamine amidohydrolase	C00064	C00001			C00025	C00014				L-Glutamine	C00064							DL-Glutamate	C00025
60	R00257_c	PF3D7_0926700	6.3.5.1	ATP + Deamino-NAD+ + L-Glutamine + H2O <=> AMP + Diphosphate + NAD+ + L-Glutamate	Deamido-NAD+:L-glutamine amido-ligase (AMP-forming)	C00002	C00857	C00064	C00001	C00020	C00013	C00003	C00025		ATP	C00002			L-Glutamine	C00064			AMP	C00020	Pyrophosphate	C00013	NAD+	C00003	DL-Glutamate	C00025
61	R00259_c	No	2.3.1.1	Acetyl-CoA + L-Glutamate <=> CoA + N-Acetyl-L-glutamate	acetyl-CoA:L-glutamate N-acetyltransferase	C00024	C00025			C00010	C00624				Acetyl-CoA	C00024	DL-Glutamate	C00025					CoA	C00010	N-Acetyl-L-glutamate	C00624
62	R00267_m	PF3D7_1345700	1.1.1.42	Isocitrate + NADP+ <=> 2-Oxoglutarate + CO2 + NADPH + H+	Isocitrate:NADP+ oxidoreductase (decarboxylating)	C00311	C00006			C00026	C00011	C00005	C00080		Isocitrate	C00311	NADP+	C00006					a-ketoglutarate	C00026			NADPH	C00005
63	R00268_m	PF3D7_1345700	1.1.1.42	Oxalosuccinate <=> 2-Oxoglutarate + CO2	oxalosuccinate carboxy-lyase (2-oxoglutarate-forming)	C05379				C00026	C00011												a-ketoglutarate	C00026
64	R00274_a	PF3D7_1212000	1.11.1.9	Hydrogen peroxide + 2 Glutathione <=> Glutathione disulfide + 2 H2O	glutathione:hydrogen-peroxide oxidoreductase	C00027	C00051			C00127	C00001						glutathione	C00051					Glutathione disulfide	C00127
65	R00274_m	PF3D7_1212000	1.11.1.9	Hydrogen peroxide + 2 Glutathione <=> Glutathione disulfide + 2 H2O	glutathione:hydrogen-peroxide oxidoreductase	C00027	C00051			C00127	C00001						glutathione	C00051					Glutathione disulfide	C00127
67	R00278_c	PF3D7_1459700	1.4.3.5	Pyridoxine phosphate + Oxygen <=> Hydrogen peroxide + Pyridoxal phosphate	Pyridoxine 5-phosphate:oxygen oxidoreductase	C00627	C00007			C00027	C00018				Pyridoxine 5--phosphate	C00627
68	R00286_c	No	1.1.1.22	UDP-glucose + H2O + 2 NAD+ <=> UDP-glucuronate + 2 NADH + 2 H+	UDP-glucose:NAD+ 6-oxidoreductase	C00029	C00001	C00003		C00167	C00004	C00080			UDP-D-glucose	C00029			NAD+	C00003			Uridine diphosphate glucuronic acid	C00167	NADH	C00004
69	R00289_c	PF3D7_0517500	2.7.7.9 2.7.7.64	UTP + D-Glucose 1-phosphate <=> Diphosphate + UDP-glucose	UTP:alpha-D-glucose-1-phosphate uridylyltransferase	C00075	C00103			C00013	C00029				UTP	C00075	D-Ribose 5-phosphate	C00103					Pyrophosphate	C00013	UDP-D-glucose	C00029
70	R00291_c	No	5.1.3.2	UDP-glucose <=> UDP-alpha-D-galactose	UDP-glucose 4-epimerase;	C00029				C00052					UDP-D-glucose	C00029							UDP-D-galactose	C00052
71	R00299_c	PF3D7_0624000	2.7.1.1 2.7.1.2	ATP + D-Glucose <=> ADP + D-Glucose 6-phosphate	ATP:D-glucose 6-phosphotransferase	C00002	C00031			C00008	C00092				ATP	C00002	D-Glucose	C00031					ADP	C00008	Glucose-6-phosphate	C00092
73	R00316_c	No	6.2.1.1	ATP + Acetate <=> Diphosphate + Acetyl adenylate	ATP:acetate adenylyltransferase	C00002	C00033			C00013	C05993				ATP	C00002							Pyrophosphate	C00013
74	R00328_a	PF3D7_1349100	3.6.1.5 3.6.1.6 3.6.1.42	GDP + H2O <=> GMP + Orthophosphate	GDP phosphohydrolase	C00035	C00001			C00144	C00009				GDP	C00035							GMP	C00144	Phosphate	C00009
75	R00328_er	PF3D7_1322000	3.6.1.5 3.6.1.6 3.6.1.42	GDP + H2O <=> GMP + Orthophosphate	GDP phosphohydrolase	C00035	C00001			C00144	C00009				GDP	C00035							GMP	C00144	Phosphate	C00009
76	R00330_c	PF3D7_0605600	2.7.4.6	ATP + GDP <=> ADP + GTP	ATP:GDP phosphotransferase	C00002	C00035			C00008	C00044				ATP	C00002	GDP	C00035					ADP	C00008	GTP	C00044
77	R00332_c	PF3D7_0928900	2.7.4.8	ATP + GMP <=> ADP + GDP	ATP:GMP phosphotransferase	C00002	C00144			C00008	C00035				ATP	C00002	GMP	C00144					ADP	C00008	GDP	C00035
78	R00335_a	PF3D7_1431800	3.6.1.5 3.6.5.1 3.6.5.2 3.6.5.3	GTP + H2O <=> GDP + Orthophosphate	GTP phosphohydrolase	C00044	C00001			C00035	C00009				GTP	C00044							GDP	C00035	Phosphate	C00009
79	R00335_c	PF3D7_1431800	3.6.1.5 3.6.5.1 3.6.5.2 3.6.5.3	GTP + H2O <=> GDP + Orthophosphate	GTP phosphohydrolase	C00044	C00001			C00035	C00009				GTP	C00044							GDP	C00035	Phosphate	C00009
80	R00341_c	PF3D7_1342800	4.1.1.49	ATP + Oxaloacetate <=> ADP + Phosphoenolpyruvate + CO2	ATP:oxaloacetate carboxy-lyase (transphosphorylating;phosphoenolpyruvate-forming)	C00002	C00036			C00008	C00074	C00011			ATP	C00002							ADP	C00008	Phosphoenolpyruvate	C00074
81	R00342_m	PF3D7_0618500	1.1.1.37 1.1.1.299	(S)-Malate + NAD+ <=> Oxaloacetate + NADH + H+	(S)-malate:NAD+ oxidoreductase	C00149	C00003			C00036	C00004	C00080			Malate	C00149	NAD+	C00003							NADH	C00004
82	R00345_c	PF3D7_1426700	4.1.1.31	Orthophosphate + Oxaloacetate <=> H2O + Phosphoenolpyruvate + CO2	phosphate:oxaloacetate carboxy-lyase (adding phosphate;phosphoenolpyruvate-forming);	C00009	C00036			C00001	C00074	C00011			Phosphate	C00009									Phosphoenolpyruvate	C00074
83	R00351_m	PF3D7_0609200	2.3.3.1 2.3.3.3 2.3.3.16	Citrate + CoA <=> Acetyl-CoA + H2O + Oxaloacetate	acetyl-CoA:oxaloacetate C-acetyltransferase (thioester-hydrolysing)	C00158	C00010			C00024	C00001	C00036			Citrate	C00158	CoA	C00010					Acetyl-CoA	C00024
84	R00355_c	PF3D7_0204500	2.6.1.1	L-Aspartate + 2-Oxoglutarate <=> Oxaloacetate + L-Glutamate	L-Aspartate:2-oxoglutarate aminotransferase	C00049	C00026			C00036	C00025				L-Aspartate	C00049	a-ketoglutarate	C00026							DL-Glutamate	C00025
85	R00355_m	PF3D7_0204500	2.6.1.1	L-Aspartate + 2-Oxoglutarate <=> Oxaloacetate + L-Glutamate	L-Aspartate:2-oxoglutarate aminotransferase	C00049	C00026			C00036	C00025				L-Aspartate	C00049	a-ketoglutarate	C00026							DL-Glutamate	C00025
86	R00371_m	No	2.3.1.29	Acetyl-CoA + Glycine <=> CoA + L-2-Amino-3-oxobutanoic acid	Acetyl-CoA:glycine C-acetyltransferase	C00024	C00037			C00010	C03508				Acetyl-CoA	C00024	Glycine	C00037					CoA	C00010	L-2-Amino-3-oxobutanoic acid	C03508
87	R00405_m	PF3D7_1431600	6.2.1.5	ATP + Succinate + CoA <=> ADP + Orthophosphate + Succinyl-CoA	Succinate:CoA ligase (ADP-forming)	C00002	C00042	C00010		C00008	C00009	C00091			ATP	C00002	Succinate	C00042	CoA	C00010			ADP	C00008	Phosphate	C00009
88	R00408_m	No		Succinate + FAD <=> FADH2 + Fumarate	succinate:FAD oxidoreductase	C00042	C00016			C01352	C00122				Succinate	C00042	FAD	C00016							Fumarate	C00122
89	R00416_c	PF3D7_1343600	2.7.7.23	UTP + N-Acetyl-alpha-D-glucosamine 1-phosphate <=> Diphosphate + UDP-N-acetyl-alpha-D-glucosamine	UTP:N-acetyl-alpha-D-glucosamine-1-phosphate uridylyltransferase	C00075	C04501			C00013	C00043				UTP	C00075	N-Acetyl-alpha-glucosamine 1-phosphate	C04501					Pyrophosphate	C00013	UDP-N-acetyl-D-glucosamine	C00043
90	R00418_c	No	5.1.3.2 5.1.3.7	UDP-N-acetyl-alpha-D-glucosamine <=> UDP-N-acetyl-D-galactosamine	UDP-N-acetyl-D-glucosamine 4-epimerase	C00043				C00203					UDP-N-acetyl-D-glucosamine	C00043
91	R00424_c	PF3D7_1224000	3.5.4.16	GTP + H2O <=> 7,8-Dihydroneopterin 3'-triphosphate + Formate	GTP 7,8-8,9-dihydrolase	C00044	C00001			C04895	C00058				GTP	C00044
92	R00428_c	PF3D7_1224000	3.5.4.16	GTP + H2O <=> Formamidopyrimidine nucleoside triphosphate	GTP 8,9-hydrolase	C00044	C00001			C05922					GTP	C00044
93	R00430_a	PF3D7_1037100	2.7.1.40	GTP + Pyruvate <=> GDP + Phosphoenolpyruvate	GTP:pyruvate 2-O-phosphotransferase	C00044	C00022			C00035	C00074				GTP	C00044	Pyruvic acid	C00022					GDP	C00035	Phosphoenolpyruvate	C00074
94	R00430_c	PF3D7_0626800	2.7.1.40	GTP + Pyruvate <=> GDP + Phosphoenolpyruvate	GTP:pyruvate 2-O-phosphotransferase	C00044	C00022			C00035	C00074				GTP	C00044	Pyruvic acid	C00022					GDP	C00035	Phosphoenolpyruvate	C00074
95	R00432_m	PF3D7_1108500	6.2.1.4	GTP + Succinate + CoA <=> GDP + Orthophosphate + Succinyl-CoA	Succinate:CoA ligase (GDP-forming)	C00044	C00042	C00010		C00035	C00009	C00091			GTP	C00044	Succinate	C00042	CoA	C00010			GDP	C00035	Phosphate	C00009
96	R00434_c	PF3D7_1138400	4.6.1.1 4.6.1.2	GTP <=> 3',5'-Cyclic GMP + Diphosphate	GTP diphosphate-lyase (cyclizing; 3',5'-cyclic-GMP-forming)	C00044				C00942	C00013				GTP	C00044							Cyclic GMP	C00942	Pyrophosphate	C00013
97	R00462_c	PF3D7_0405700	4.1.1.18	L-Lysine <=> Cadaverine + CO2	L-lysine carboxy-lyase (cadaverine-forming)	C00047				C01672	C00011				lysine	C00047							Cadaverine	C01672
98	R00497_c	PF3D7_0512200	6.3.2.3	ATP + gamma-L-Glutamyl-L-cysteine + Glycine <=> ADP + Orthophosphate + Glutathione	gamma-L-glutamyl-L-cysteine:glycine ligase (ADP-forming)	C00002	C00669	C00037		C00008	C00009	C00051			ATP	C00002	gamma-L-Glutamyl-L-cysteine	C00669	Glycine	C00037			ADP	C00008	Phosphate	C00009	glutathione	C00051
99	R00512_a	PF3D7_0111500	2.7.4.14 2.7.4.25	ATP + CMP <=> ADP + CDP	ATP:CMP phosphotransferase	C00002	C00055			C00008	C00112				ATP	C00002	CMP	C00055					ADP	C00008	CDP	C00112
100	R00514_a	PF3D7_1431800	3.6.1.5	CDP + H2O <=> CMP + Orthophosphate	CDP phosphohydrolase	C00112	C00001			C00055	C00009				CDP	C00112							CMP	C00055	Phosphate	C00009
101	R00548_a	PF3D7_1430300	3.1.3.2 3.1.3.102	FMN + H2O <=> Riboflavin + Orthophosphate	riboflavin-5-phosphate phosphohydrolase	C00061	C00001			C00255	C00009				Flavin Mononucleotide	C00061							Riboflavin	C00255	Phosphate	C00009
102	R00549_c	PF3D7_1359100	2.7.1.26	ATP + Riboflavin <=> ADP + FMN	ATP:riboflavin 5'-phosphotransferase	C00002	C00255			C00008	C00061				ATP	C00002	Riboflavin	C00255					ADP	C00008	Flavin Mononucleotide	C00061
103	R00551_c	PF3D7_0906500	3.5.3.1	L-Arginine + H2O <=> L-Ornithine + Urea	L-Arginine amidinohydrolase	C00062	C00001			C00077	C00086				Arginine	C00062							L-Ornithine	C00077
104	R00557_m	PF3D7_0923200	1.14.13.39	2 L-Arginine + 4 Oxygen + 3 NADPH + 3 H+ <=> 2 Nitric oxide + 2 L-Citrulline + 3 NADP+ + 4 H2O	L-arginine,NADPH:oxygen oxidoreductase (nitric-oxide-forming)	C00062	C00007	C00005	C00080	C00533	C00327	C00006	C00001		Arginine	C00062			NADPH	C00005					L-Citrulline	C00327	NADP+	C00006
105	R00566_c	No	4.1.1.19	L-Arginine <=> Agmatine + CO2	L-arginine carboxy-lyase (agmatine-forming)	C00062				C00179	C00011				Arginine	C00062
106	R00569_a	PF3D7_1431800	3.6.1.5	CTP + H2O <=> CDP + Orthophosphate	CTP phosphohydrolase	C00063	C00001			C00112	C00009				CTP	C00063							CDP	C00112	Phosphate	C00009
107	R00570_c	PF3D7_1366500	2.7.4.6	ATP + CDP <=> ADP + CTP	ATP:CDP phosphotransferase	C00002	C00112			C00008	C00063				ATP	C00002	CDP	C00112					ADP	C00008	CTP	C00063
108	R00570_m	PF3D7_0605600	2.7.4.6	ATP + CDP <=> ADP + CTP	ATP:CDP phosphotransferase	C00002	C00112			C00008	C00063				ATP	C00002	CDP	C00112					ADP	C00008	CTP	C00063
109	R00571_c	PF3D7_1410200	6.3.4.2	ATP + UTP + Ammonia <=> ADP + Orthophosphate + CTP	UTP:ammonia ligase (ADP-forming)	C00002	C00075	C00014		C00008	C00009	C00063			ATP	C00002	UTP	C00075					ADP	C00008	Phosphate	C00009	CTP	C00063
110	R00573_c	PF3D7_1410200	6.3.4.2	ATP + UTP + L-Glutamine + H2O <=> ADP + Orthophosphate + CTP + L-Glutamate	UTP:L-glutamine amido-ligase (ADP-forming)	C00002	C00075	C00064	C00001	C00008	C00009	C00063	C00025		ATP	C00002	UTP	C00075	L-Glutamine	C00064			ADP	C00008	Phosphate	C00009	CTP	C00063	DL-Glutamate	C00025
111	R00575_c	PF3D7_1308200	6.3.5.5	2 ATP + L-Glutamine + HCO3- + H2O <=> 2 ADP + Orthophosphate + L-Glutamate + Carbamoyl phosphate	HCO3-:L-glutamine amido-ligase (ADP-forming, carbamate-phosphorylating)	C00002	C00064	C00288	C00001	C00008	C00009	C00025	C00169		ATP	C00002	L-Glutamine	C00064					ADP	C00008	Phosphate	C00009	DL-Glutamate	C00025
112	R00578_c	PF3D7_0309500	6.3.5.4	ATP + L-Aspartate + L-Glutamine + H2O <=> AMP + Diphosphate + L-Asparagine + L-Glutamate	L-aspartate:L-glutamine amido-ligase (AMP-forming)	C00002	C00049	C00064	C00001	C00020	C00013	C00152	C00025		ATP	C00002	L-Aspartate	C00049	L-Glutamine	C00064			AMP	C00020	Pyrophosphate	C00013	L-Asparagine	C00152	DL-Glutamate	C00025
115	R00617_c	No	2.7.4.16	ATP + Thiamin monophosphate <=> ADP + Thiamin diphosphate	ATP:thiamin-phosphate phosphotransferase	C00002	C01081			C00008	C00068				ATP	C00002							ADP	C00008
116	R00619_a	PF3D7_0924300	2.7.6.2	ATP + Thiamine <=> AMP + Thiamin diphosphate	ATP:thiamine diphosphotransferase	C00002	C00378			C00020	C00068				ATP	C00002							AMP	C00020
117	R00621_m	PF3D7_0820700	1.2.4.2	2-Oxoglutarate + Thiamin diphosphate <=> 3-Carboxy-1-hydroxypropyl-ThPP + CO2	No	C00026	C00068			C05381	C00011				a-ketoglutarate	C00026
118	R00645_m	No	1.14.-.-	2 Ascorbate + Acceptor <=> 2 Monodehydroascorbate + Reduced acceptor	ascorbate:acceptor oxidoreductase	C00072	C00028			C01041	C00030				Ascorbic acid	C00072
119	R00653_a	No	3.5.1.31	N-Formylmethionine + H2O <=> Formate + L-Methionine	N-Formyl-L-methionine amidohydrolase	C03145	C00001			C00058	C00073				N-Formyl-L-methionine	C03145									methionine	C00073
120	R00658_c	PF3D7_1015900	4.2.1.11	2-Phospho-D-glycerate <=> Phosphoenolpyruvate + H2O	2-phospho-D-glycerate hydro-lyase (phosphoenolpyruvate-forming)	C00631				C00074	C00001				2-Phospho-D-glyceric acid	C00631							Phosphoenolpyruvate	C00074
121	R00667_c	PF3D7_0608800	2.6.1.13	L-Ornithine + 2-Oxoglutarate <=> L-Glutamate 5-semialdehyde + L-Glutamate	L-Ornithine:2-oxo-acid aminotransferase	C00077	C00026			C01165	C00025				L-Ornithine	C00077	a-ketoglutarate	C00026							DL-Glutamate	C00025
122	R00670_c	PF3D7_1033100	4.1.1.17	L-Ornithine <=> Putrescine + CO2	L-ornithine carboxy-lyase (putrescine-forming)	C00077				C00134	C00011				L-Ornithine	C00077							Putrescine	C00134
123	R00694_c	No	2.6.1.1 2.6.1.5 2.6.1.9 2.6.1.57	L-Phenylalanine + 2-Oxoglutarate <=> Phenylpyruvate + L-Glutamate	L-Phenylalanine:2-oxoglutarate aminotransferase	C00079	C00026			C00166	C00025				D-Phenylalanine	C00079	a-ketoglutarate	C00026					phenylpyruvate	C00166	DL-Glutamate	C00025
124	R00698_a	No	1.11.1.21	L-Phenylalanine + Oxygen <=> 2-Phenylacetamide + CO2	L-phenylalanine:oxygen oxidoreductase (decarboxylating)	C00079	C00007			C02505	C00011				D-Phenylalanine	C00079							2-Phenylacetamide	C02505
125	R00698_m	No	1.11.1.21	L-Phenylalanine + Oxygen <=> 2-Phenylacetamide + CO2	L-phenylalanine:oxygen oxidoreductase (decarboxylating)	C00079	C00007			C02505	C00011				D-Phenylalanine	C00079							2-Phenylacetamide	C02505
126	R00703_c	PF3D7_1324900	1.1.1.27	(S)-Lactate + NAD+ <=> Pyruvate + NADH + H+	(S)-Lactate:NAD+ oxidoreductase	C00186	C00003			C00022	C00004	C00080			L-Lactic acid	C00186	NAD+	C00003					Pyruvic acid	C00022	NADH	C00004
127	R00704_c	No	1.1.1.28	(R)-Lactate + NAD+ <=> Pyruvate + NADH + H+	(R)-Lactate:NAD+ oxidoreductase	C00256	C00003			C00022	C00004	C00080			D-Lactic acid	C00256	NAD+	C00003					Pyruvic acid	C00022	NADH	C00004
128	R00719_a	PF3D7_1431800	3.6.1.5	ITP + H2O <=> IDP + Orthophosphate	ITP phosphohydrolase	C00081	C00001			C00104	C00009												IDP	C00104	Phosphate	C00009
129	R00722_c	PF3D7_1366500	2.7.4.6	ATP + IDP <=> ADP + ITP	ATP:IDP phosphotransferase	C00002	C00104			C00008	C00081				ATP	C00002	IDP	C00104					ADP	C00008
130	R00722_m	PF3D7_0605600	2.7.4.6	ATP + IDP <=> ADP + ITP	ATP:IDP phosphotransferase	C00002	C00104			C00008	C00081				ATP	C00002	IDP	C00104					ADP	C00008
131	R00727_m	PF3D7_1108500	6.2.1.4	ITP + Succinate + CoA <=> IDP + Orthophosphate + Succinyl-CoA	Succinate:CoA ligase (IDP-forming)	C00081	C00042	C00010		C00104	C00009	C00091					Succinate	C00042	CoA	C00010			IDP	C00104	Phosphate	C00009
132	R00734_c	No	2.6.1.1 2.6.1.5 2.6.1.9 2.6.1.57	L-Tyrosine + 2-Oxoglutarate <=> 3-(4-Hydroxyphenyl)pyruvate + L-Glutamate	L-tyrosine:2-oxoglutarate aminotransferase	C00082	C00026			C01179	C00025				DL-Tyrosine	C00082	a-ketoglutarate	C00026					4-hydroxyphenylpyruvate	C01179	DL-Glutamate	C00025
133	R00756_c	PF3D7_0915400	2.7.1.11	ATP + D-Fructose 6-phosphate <=> ADP + D-Fructose 1,6-bisphosphate	ATP:D-fructose-6-phosphate 1-phosphotransferase	C00002	C00085			C00008	C00354				ATP	C00002	Fructose-6-phosphate	C00085					ADP	C00008	fructose-1-6-bisphosphate	C00354
134	R00760_c	PF3D7_0624000	2.7.1.1 2.7.1.4	ATP + D-Fructose <=> ADP + D-Fructose 6-phosphate	ATP:D-fructose 6-phosphotransferase	C00002	C00095			C00008	C00085				ATP	C00002	D-Fructose	C00095					ADP	C00008	Fructose-6-phosphate	C00085
135	R00761_c	No	4.1.2.22	D-Fructose 6-phosphate + Orthophosphate <=> Acetyl phosphate + D-Erythrose 4-phosphate + H2O	D-fructose-6-phosphate D-erythrose-4-phosphate-lyase (adding phosphate; acetyl-phosphate-forming)	C00085	C00009			C00227	C00279	C00001			Fructose-6-phosphate	C00085	Phosphate	C00009					Acetylphosphate	C00227	D-Erythrose 4-phosphate	C00279
136	R00764_c	No	2.7.1.90	Diphosphate + D-Fructose 6-phosphate <=> Orthophosphate + D-Fructose 1,6-bisphosphate	diphosphate:D-fructose-6-phosphate 1-phosphotransferase	C00013	C00085			C00009	C00354				Pyrophosphate	C00013	Fructose-6-phosphate	C00085					Phosphate	C00009	fructose-1-6-bisphosphate	C00354
137	R00768_a	PF3D7_1025100	2.6.1.16	L-Glutamine + D-Fructose 6-phosphate <=> L-Glutamate + D-Glucosamine 6-phosphate	L-glutamine:D-fructose-6-phosphate isomerase (deaminating);	C00064	C00085			C00025	C00352				L-Glutamine	C00064	Fructose-6-phosphate	C00085					DL-Glutamate	C00025	D-Glucosamine 6-phosphate	C00352
138	R00771_c	PF3D7_1436000	5.3.1.9	D-Glucose 6-phosphate <=> D-Fructose 6-phosphate	D-glucose-6-phosphate aldose-ketose-isomerase	C00092				C00085					Glucose-6-phosphate	C00092							Fructose-6-phosphate	C00085
139	R00772_c	PF3D7_0801800	5.3.1.8	D-Mannose 6-phosphate <=> D-Fructose 6-phosphate	D-mannose-6-phosphate aldose-ketose-isomerase	C00275				C00085					Mannose 6-phosphate	C00275							Fructose-6-phosphate	C00085
140	R00794_m	No	1.7.1.1 1.7.1.2	Nitrite + NAD+ + H2O <=> Nitrate + NADH + H+	nitrite:NAD+ oxidoreductase;	C00088	C00003	C00001		C00244	C00004	C00080					NAD+	C00003							NADH	C00004
141	R00796_m	No	1.7.1.2 1.7.1.3	Nitrite + NADP+ + H2O <=> Nitrate + NADPH + H+	nitrite:NADP+ oxidoreductase;	C00088	C00006	C00001		C00244	C00005	C00080					NADP+	C00006							NADPH	C00005
142	R00829_c	No	2.3.1.16 2.3.1.174	Succinyl-CoA + Acetyl-CoA <=> CoA + 3-Oxoadipyl-CoA	succinyl-CoA:acetyl-CoA C-acyltransferase;	C00091	C00024			C00010	C02232						Acetyl-CoA	C00024					CoA	C00010
143	R00830_m	PF3D7_1246100	2.3.1.37	Succinyl-CoA + Glycine <=> 5-Aminolevulinate + CoA + CO2	succinyl-CoA:glycine C-succinyltransferase (decarboxylating)	C00091	C00037			C00430	C00010	C00011					Glycine	C00037					5-Aminolevulinic acid	C00430	CoA	C00010
144	R00835_c	PF3D7_1453800	1.1.1.49 1.1.1.363	D-Glucose 6-phosphate + NADP+ <=> D-Glucono-1,5-lactone 6-phosphate + NADPH + H+	D-glucose-6-phosphate:NADP+ 1-oxidoreductase	C00092	C00006			C01236	C00005	C00080			Glucose-6-phosphate	C00092	NADP+	C00006							NADPH	C00005
145	R00842_a	PF3D7_1114800	1.1.1.8 1.1.1.94	sn-Glycerol 3-phosphate + NAD+ <=> Glycerone phosphate + NADH + H+	sn-Glycerol-3-phosphate:NAD+ 2-oxidoreductase	C00093	C00003			C00111	C00004	C00080			sn-Glycerol 3-phosphate	C00093	NAD+	C00003					dihydroxy-acetone-phosphate	C00111	NADH	C00004
146	R00842_c	PF3D7_1216200	1.1.1.8 1.1.1.94	sn-Glycerol 3-phosphate + NAD+ <=> Glycerone phosphate + NADH + H+	sn-Glycerol-3-phosphate:NAD+ 2-oxidoreductase	C00093	C00003			C00111	C00004	C00080			sn-Glycerol 3-phosphate	C00093	NAD+	C00003					dihydroxy-acetone-phosphate	C00111	NADH	C00004
147	R00842_m	PF3D7_1216200	1.1.1.8 1.1.1.94	sn-Glycerol 3-phosphate + NAD+ <=> Glycerone phosphate + NADH + H+	sn-Glycerol-3-phosphate:NAD+ 2-oxidoreductase	C00093	C00003			C00111	C00004	C00080			sn-Glycerol 3-phosphate	C00093	NAD+	C00003					dihydroxy-acetone-phosphate	C00111	NADH	C00004
148	R00847_c	PF3D7_1351600	2.7.1.30	ATP + Glycerol <=> ADP + sn-Glycerol 3-phosphate	ATP:glycerol 3-phosphotransferase	C00002	C00116			C00008	C00093				ATP	C00002							ADP	C00008	sn-Glycerol 3-phosphate	C00093
149	R00848_m	PF3D7_0306400	1.1.5.3	sn-Glycerol 3-phosphate + FAD <=> Glycerone phosphate + FADH2	sn-Glycerol-3-phosphate:(acceptor) 2-oxidoreductase	C00093	C00016			C00111	C01352				sn-Glycerol 3-phosphate	C00093	FAD	C00016					dihydroxy-acetone-phosphate	C00111
150	R00851_a	PF3D7_1212500	2.3.1.15	sn-Glycerol 3-phosphate + Acyl-CoA <=> 1-Acyl-sn-glycerol 3-phosphate + CoA	acyl-CoA:sn-glycerol-3-phosphate 1-O-acyltransferase	C00093	C00040			C00681	C00010				sn-Glycerol 3-phosphate	C00093							PA(18:0/0:0)	C00681	CoA	C00010
151	R00851_m	PF3D7_1318200	2.3.1.15	sn-Glycerol 3-phosphate + Acyl-CoA <=> 1-Acyl-sn-glycerol 3-phosphate + CoA	acyl-CoA:sn-glycerol-3-phosphate 1-O-acyltransferase	C00093	C00040			C00681	C00010				sn-Glycerol 3-phosphate	C00093							PA(18:0/0:0)	C00681	CoA	C00010
152	R00885_c	PF3D7_1213900	2.7.7.13	GTP + D-Mannose 1-phosphate <=> Diphosphate + GDP-mannose	GTP:alpha-D-mannose-1-phosphate guanylyltransferase	C00044	C00636			C00013	C00096				GTP	C00044	alpha-D-mannose 1-phosphate	C00636					Pyrophosphate	C00013	GDP-mannose	C00096
153	R00888_c	PF3D7_0813800	4.2.1.47	GDP-mannose <=> GDP-4-dehydro-6-deoxy-D-mannose + H2O	GDP-alpha-D-mannose 4,6-hydro-lyase (GDP-4-dehydro-alpha-D-rhamnose-forming);	C00096				C01222	C00001				GDP-mannose	C00096							GDP-4-Dehydro-6-deoxy-D-mannose	C01222
154	R00893_c	No	1.13.11.20	L-Cysteine + Oxygen <=> 3-Sulfino-L-alanine	L-Cysteine:oxygen oxidoreductase	C00097	C00007			C00606					L-Cysteine	C00097
155	R00894_c	PF3D7_0918900	6.3.2.2	ATP + L-Glutamate + L-Cysteine <=> ADP + Orthophosphate + gamma-L-Glutamyl-L-cysteine	L-glutamate:L-cysteine gamma-ligase (ADP-forming)	C00002	C00025	C00097		C00008	C00009	C00669			ATP	C00002	DL-Glutamate	C00025	L-Cysteine	C00097			ADP	C00008	Phosphate	C00009	gamma-L-Glutamyl-L-cysteine	C00669
156	R00896_c	PF3D7_0204500	2.6.1.1	L-Cysteine + 2-Oxoglutarate <=> Mercaptopyruvate + Glutamate	L-cysteine:2-oxoglutarate aminotransferase	C00097	C00026			C00957	C00302				L-Cysteine	C00097	a-ketoglutarate	C00026
157	R00899_a	PF3D7_1446200	3.4.11.1 3.4.11.2 3.4.11.23 3.4.13.-	Cys-Gly + H2O <=> L-Cysteine + Glycine	L-cysteinylglycine dipeptidase	C01419	C00001			C00097	C00037				Cysteinylglycine	C01419							L-Cysteine	C00097	Glycine	C00037
158	R00899_c	PF3D7_1446200	3.4.11.1 3.4.11.2 3.4.11.23 3.4.13.-	Cys-Gly + H2O <=> L-Cysteine + Glycine	L-cysteinylglycine dipeptidase	C01419	C00001			C00097	C00037				Cysteinylglycine	C01419							L-Cysteine	C00097	Glycine	C00037
159	R00899_m	PF3D7_1446200	3.4.11.1 3.4.11.2 3.4.11.23 3.4.13.-	Cys-Gly + H2O <=> L-Cysteine + Glycine	L-cysteinylglycine dipeptidase	C01419	C00001			C00097	C00037				Cysteinylglycine	C01419							L-Cysteine	C00097	Glycine	C00037
160	R00907_c	No	2.6.1.18	L-Alanine + 3-Oxopropanoate <=> Pyruvate + beta-Alanine	L-Alanine:3-oxopropanoate aminotransferase	C00041	C00222			C00022	C00099				L-Alanine	C00041	malonate semialdehyde	C00222					Pyruvic acid	C00022
161	R00920_c	No	6.2.1.13	ATP + Propanoate + CoA <=> ADP + Orthophosphate + Propanoyl-CoA	propanoate:CoA ligase (ADP-forming)	C00002	C00163	C00010		C00008	C00009	C00100			ATP	C00002			CoA	C00010			ADP	C00008	Phosphate	C00009	Propionyl-CoA	C00100
162	R00925_c	No	6.2.1.1 6.2.1.17	ATP + Propanoate + CoA <=> AMP + Diphosphate + Propanoyl-CoA	Propanoate:CoA ligase (AMP-forming)	C00002	C00163	C00010		C00020	C00013	C00100			ATP	C00002			CoA	C00010			AMP	C00020	Pyrophosphate	C00013	Propionyl-CoA	C00100
163	R00926_c	No	6.2.1.1 6.2.1.17	Propionyladenylate + CoA <=> AMP + Propanoyl-CoA	Propionyladenylate:CoA propionyltransferase	C05983	C00010			C00020	C00100						CoA	C00010					AMP	C00020	Propionyl-CoA	C00100
164	R00927_c	PF3D7_1450900	2.3.1.9 2.3.1.16	Propanoyl-CoA + Acetyl-CoA <=> CoA + 2-Methylacetoacetyl-CoA	acetyl-CoA:propanoyl-CoA 2-C-acetyltransferase;	C00100	C00024			C00010	C03344				Propionyl-CoA	C00100	Acetyl-CoA	C00024					CoA	C00010
165	R00936_c	No	1.5.1.3	Tetrahydrofolate + NAD+ <=> Dihydrofolate + NADH + H+	5,6,7,8-tetrahydrofolate:NAD+ oxidoreductase	C00101	C00003			C00415	C00004	C00080					NAD+	C00003					Dihydrofolic acid	C00415	NADH	C00004
166	R00937_c	No	1.5.1.3	Tetrahydrofolate + 2 NAD+ <=> Folate + 2 NADH + 2 H+	5,6,7,8-tetrahydrofolate:NAD+ oxidoreductase	C00101	C00003			C00504	C00004	C00080					NAD+	C00003					Folic acid	C00504	NADH	C00004
167	R00939_c	PF3D7_0417200	1.5.1.3	Tetrahydrofolate + NADP+ <=> Dihydrofolate + NADPH + H+	5,6,7,8-tetrahydrofolate:NADP+ oxidoreductase	C00101	C00006			C00415	C00005	C00080					NADP+	C00006					Dihydrofolic acid	C00415	NADPH	C00005
168	R00940_c	PF3D7_0417200	1.5.1.3	Tetrahydrofolate + 2 NADP+ <=> Folate + 2 NADPH + 2 H+	5,6,7,8-tetrahydrofolate:NADP+ oxidoreductase	C00101	C00006			C00504	C00005	C00080					NADP+	C00006					Folic acid	C00504	NADPH	C00005
169	R00942_c	No	6.3.2.17	ATP + Tetrahydrofolate + L-Glutamate <=> ADP + Orthophosphate + THF-L-glutamate	Tetrahydrofolate:L-glutamate gamma-ligase (ADP-forming)	C00002	C00101	C00025		C00008	C00009	C09332			ATP	C00002			DL-Glutamate	C00025			ADP	C00008	Phosphate	C00009
170	R00943_c	No	6.3.4.3	Tetrahydrofolate + Formate + ATP <=> ADP + Orthophosphate + 10-Formyltetrahydrofolate	Formate:tetrahydrofolate ligase (ADP-forming)	C00101	C00058	C00002		C00008	C00009	C00234							ATP	C00002			ADP	C00008	Phosphate	C00009	10-Formyltetrahydrofolate	C00234
171	R00944_c	No	3.5.1.10	10-Formyltetrahydrofolate + H2O <=> Formate + Tetrahydrofolate	10-Formyltetrahydrofolate amidohydrolase	C00234	C00001			C00058	C00101				10-Formyltetrahydrofolate	C00234
172	R00945_c	PF3D7_1235600	2.1.2.1	5,10-Methylenetetrahydrofolate + Glycine + H2O <=> Tetrahydrofolate + L-Serine	5,10-Methylenetetrahydrofolate:glycine hydroxymethyltransferase	C00143	C00037	C00001		C00101	C00065						Glycine	C00037							L-Serine	C00065
173	R00946_c	No	2.1.1.13	5-Methyltetrahydrofolate + L-Homocysteine <=> Tetrahydrofolate + L-Methionine	5-Methyltetrahydrofolate:L-homocysteine S-methyltransferase	C00440	C00155			C00101	C00073				5-Methyl-THF	C00440									methionine	C00073
174	R00955_c	No	2.7.7.12	UDP-glucose + alpha-D-Galactose 1-phosphate <=> D-Glucose 1-phosphate + UDP-alpha-D-galactose	UDP-glucose:alpha-D-galactose-1-phosphate uridylyltransferase	C00029	C00446			C00103	C00052				UDP-D-glucose	C00029							D-Ribose 5-phosphate	C00103	UDP-D-galactose	C00052
175	R00961_a	PF3D7_1349100	3.6.1.5 3.6.1.6 3.6.1.64	IDP + H2O <=> IMP + Orthophosphate	IDP phosphohydrolase;	C00104	C00001			C00130	C00009				IDP	C00104							IMP	C00130	Phosphate	C00009
176	R00961_er	PF3D7_1349100	3.6.1.5 3.6.1.6 3.6.1.64	IDP + H2O <=> IMP + Orthophosphate	IDP phosphohydrolase;	C00104	C00001			C00130	C00009				IDP	C00104							IMP	C00130	Phosphate	C00009
177	R00965_c	PF3D7_1023200	4.1.1.23	Orotidine 5'-phosphate <=> UMP + CO2	orotidine-5'-phosphate carboxy-lyase (UMP-forming)	C01103				C00105	C00011				Orotidine 5-phosphate	C01103							UMP	C00105
178	R00969_c	PF3D7_0520600	3.6.1.17	P1,P4-Bis(5'-uridyl) tetraphosphate + H2O <=> UTP + UMP	P1,P4-bis(5'-uridyl)-tetraphosphate uridylohydrolase	C06198	C00001			C00075	C00105												UTP	C00075	UMP	C00105
179	R01001_c	No	4.4.1.1	L-Cystathionine + H2O <=> L-Cysteine + Ammonia + 2-Oxobutanoate	L-cystathionine cysteine-lyase (deaminating; 2-oxobutanoate-forming)	C02291	C00001			C00097	C00014	C00109			L-Cystathionine	C02291							L-Cysteine	C00097
180	R01004_c	No	3.6.1.43	Dolichyl diphosphate + H2O <=> Dolichyl phosphate + Orthophosphate	Dolichyl-diphosphate phosphohydrolase	C00621	C00001			C00110	C00009														Phosphate	C00009
181	R01005_c	No	2.4.1.117	UDP-glucose + Dolichyl phosphate <=> UDP + Dolichyl beta-D-glucosyl phosphate	UDPglucose:dolichyl-phosphate beta-D-glucosyltransferase	C00029	C00110			C00015	C01246				UDP-D-glucose	C00029							UDP	C00015
182	R01005_er	No	2.4.1.117	UDP-glucose + Dolichyl phosphate <=> UDP + Dolichyl beta-D-glucosyl phosphate	UDPglucose:dolichyl-phosphate beta-D-glucosyltransferase	C00029	C00110			C00015	C01246				UDP-D-glucose	C00029							UDP	C00015
183	R01007_c	PF3D7_0321200	2.7.8.15	UDP-N-acetyl-alpha-D-glucosamine + Dolichyl phosphate <=> UMP + N-Acetyl-D-glucosaminyldiphosphodolichol	UDP-N-acetyl-D-glucosamine:dolichyl-phosphate N-acetyl-D-glucosamine phosphotransferase	C00043	C00110			C00105	C04500				UDP-N-acetyl-D-glucosamine	C00043							UMP	C00105
184	R01009_c	PF3D7_1141600	2.4.1.83	GDP-mannose + Dolichyl phosphate <=> GDP + Dolichyl phosphate D-mannose	GDPmannose:dolichyl-phosphate O-beta-D-mannosyltransferase	C00096	C00110			C00035	C03862				GDP-mannose	C00096							GDP	C00035
185	R01009_er	PF3D7_1210900	2.4.1.83	GDP-mannose + Dolichyl phosphate <=> GDP + Dolichyl phosphate D-mannose	GDPmannose:dolichyl-phosphate O-beta-D-mannosyltransferase	C00096	C00110			C00035	C03862				GDP-mannose	C00096							GDP	C00035
186	R01015_a	PF3D7_0318800	5.3.1.1	D-Glyceraldehyde 3-phosphate <=> Glycerone phosphate	D-glyceraldehyde-3-phosphate aldose-ketose-isomerase	C00118				C00111					D-Glyceraldehyde 3-phosphate	C00118							dihydroxy-acetone-phosphate	C00111
187	R01015_c	PF3D7_1439900	5.3.1.1	D-Glyceraldehyde 3-phosphate <=> Glycerone phosphate	D-glyceraldehyde-3-phosphate aldose-ketose-isomerase	C00118				C00111					D-Glyceraldehyde 3-phosphate	C00118							dihydroxy-acetone-phosphate	C00111
188	R01016_c	No	4.2.3.3	Glycerone phosphate <=> Methylglyoxal + Orthophosphate	glycerone-phosphate phosphate-lyase (methylglyoxal-forming)	C00111				C00546	C00009				dihydroxy-acetone-phosphate	C00111									Phosphate	C00009
189	R01018_a	No	2.7.1.108	CTP + Dolichol <=> CDP + Dolichyl phosphate	CTP:dolichol O-phosphotransferase	C00063	C00381			C00112	C00110				CTP	C00063							CDP	C00112
190	R01021_c	PF3D7_1401800	2.7.1.32	ATP + Choline <=> ADP + Choline phosphate	ATP:choline phosphotransferase	C00002	C00114			C00008	C00588				ATP	C00002							ADP	C00008	Phosphocholine	C00588
191	R01030_c	No	3.1.4.2 3.1.4.46	sn-Glycero-3-phosphocholine + H2O <=> Choline + sn-Glycerol 3-phosphate	sn-Glycero-3-phosphocholine glycerophosphohydrolase	C00670	C00001			C00114	C00093														sn-Glycerol 3-phosphate	C00093
192	R01049_a	PF3D7_1325100	2.7.6.1	ATP + D-Ribose 5-phosphate <=> AMP + 5-Phospho-alpha-D-ribose 1-diphosphate	ATP:D-ribose-5-phosphate diphosphotransferase	C00002	C00117			C00020	C00119				ATP	C00002							AMP	C00020
193	R01049_c	PF3D7_1327800	2.7.6.1	ATP + D-Ribose 5-phosphate <=> AMP + 5-Phospho-alpha-D-ribose 1-diphosphate	ATP:D-ribose-5-phosphate diphosphotransferase	C00002	C00117			C00020	C00119				ATP	C00002							AMP	C00020
194	R01055_a	PF3D7_0219500	4.2.1.70	Uracil + D-Ribose 5-phosphate <=> Pseudouridine 5'-phosphate + H2O	uracil hydro-lyase (adding D-ribose 5-phosphate;pseudouridine-5'-phosphate-forming)	C00106	C00117			C01168	C00001				Uracil	C00106							Pseudouridine 5--phosphate	C01168
195	R01055_c	PF3D7_0521500	4.2.1.70	Uracil + D-Ribose 5-phosphate <=> Pseudouridine 5'-phosphate + H2O	uracil hydro-lyase (adding D-ribose 5-phosphate;pseudouridine-5'-phosphate-forming)	C00106	C00117			C01168	C00001				Uracil	C00106							Pseudouridine 5--phosphate	C01168
196	R01055_m	PF3D7_0914000	4.2.1.70	Uracil + D-Ribose 5-phosphate <=> Pseudouridine 5'-phosphate + H2O	uracil hydro-lyase (adding D-ribose 5-phosphate;pseudouridine-5'-phosphate-forming)	C00106	C00117			C01168	C00001				Uracil	C00106							Pseudouridine 5--phosphate	C01168
197	R01056_c	PF3D7_0514600	5.3.1.6	D-Ribose 5-phosphate <=> D-Ribulose 5-phosphate	D-ribose-5-phosphate aldose-ketose-isomerase	C00117				C00199													D-Ribulose 5-phosphate	C00199
198	R01057_c	PF3D7_1012500	5.4.2.2 5.4.2.7	alpha-D-Ribose 1-phosphate <=> D-Ribose 5-phosphate	D-Ribose 1,5-phosphomutase	C00620				C00117					D-Ribose 5-phosphate	C00620
199	R01061_c	PF3D7_1462800	1.2.1.12 1.2.1.59	D-Glyceraldehyde 3-phosphate + Orthophosphate + NAD+ <=> 3-Phospho-D-glyceroyl phosphate + NADH + H+	D-glyceraldehyde-3-phosphate:NAD+ oxidoreductase (phosphorylating)	C00118	C00009	C00003		C00236	C00004	C00080			D-Glyceraldehyde 3-phosphate	C00118	Phosphate	C00009	NAD+	C00003			1,3 Bisphosphoglycerate / 2,3-Bisphosphoglycerate	C00236	NADH	C00004
200	R01061_m	No	1.2.1.12 1.2.1.59	D-Glyceraldehyde 3-phosphate + Orthophosphate + NAD+ <=> 3-Phospho-D-glyceroyl phosphate + NADH + H+	D-glyceraldehyde-3-phosphate:NAD+ oxidoreductase (phosphorylating)	C00118	C00009	C00003		C00236	C00004	C00080			D-Glyceraldehyde 3-phosphate	C00118	Phosphate	C00009	NAD+	C00003			1,3 Bisphosphoglycerate / 2,3-Bisphosphoglycerate	C00236	NADH	C00004
201	R01063_c	No	1.2.1.13 1.2.1.59	D-Glyceraldehyde 3-phosphate + Orthophosphate + NADP+ <=> 3-Phospho-D-glyceroyl phosphate + NADPH + H+	D-glyceraldehyde-3-phosphate:NADP+ oxidoreductase (phosphorylating)	C00118	C00009	C00006		C00236	C00005	C00080			D-Glyceraldehyde 3-phosphate	C00118	Phosphate	C00009	NADP+	C00006			1,3 Bisphosphoglycerate / 2,3-Bisphosphoglycerate	C00236	NADPH	C00005
202	R01063_m	No	1.2.1.13 1.2.1.59	D-Glyceraldehyde 3-phosphate + Orthophosphate + NADP+ <=> 3-Phospho-D-glyceroyl phosphate + NADPH + H+	D-glyceraldehyde-3-phosphate:NADP+ oxidoreductase (phosphorylating)	C00118	C00009	C00006		C00236	C00005	C00080			D-Glyceraldehyde 3-phosphate	C00118	Phosphate	C00009	NADP+	C00006			1,3 Bisphosphoglycerate / 2,3-Bisphosphoglycerate	C00236	NADPH	C00005
203	R01066_c	PF3D7_1021600	4.1.2.4	2-Deoxy-D-ribose 5-phosphate <=> D-Glyceraldehyde 3-phosphate + Acetaldehyde	2-deoxy-D-ribose-5-phosphate acetaldehyde-lyase (D-glyceraldehyde-3-phosphate-forming)	C00673				C00118	C00084				2-deoxyribose-5-P	C00673							D-Glyceraldehyde 3-phosphate	C00118
204	R01067_c	PF3D7_0610800	2.2.1.1	D-Fructose 6-phosphate + D-Glyceraldehyde 3-phosphate <=> D-Erythrose 4-phosphate + D-Xylulose 5-phosphate	D-Fructose 6-phosphate:D-glyceraldehyde-3-phosphate glycolaldehyde transferase	C00085	C00118			C00279	C00231				Fructose-6-phosphate	C00085	D-Glyceraldehyde 3-phosphate	C00118					D-Erythrose 4-phosphate	C00279	D-Xylulose 5-phosphate	C00231
205	R01068_c	PF3D7_1444800	4.1.2.13	D-Fructose 1,6-bisphosphate <=> Glycerone phosphate + D-Glyceraldehyde 3-phosphate	D-fructose-1,6-bisphosphate D-glyceraldehyde-3-phosphate-lyase (glycerone-phosphate-forming)	C00354				C00111	C00118				fructose-1-6-bisphosphate	C00354							dihydroxy-acetone-phosphate	C00111	D-Glyceraldehyde 3-phosphate	C00118
206	R01072_a	No	2.4.2.14	5-Phosphoribosylamine + Diphosphate + L-Glutamate <=> L-Glutamine + 5-Phospho-alpha-D-ribose 1-diphosphate + H2O	5-phosphoribosylamine:diphosphate phospho-alpha-D-ribosyltransferase (glutamate-amidating)	C03090	C00013	C00025		C00064	C00119	C00001			5-Phosphoribosylamine	C03090	Pyrophosphate	C00013	DL-Glutamate	C00025			L-Glutamine	C00064
207	R01082_c	PF3D7_0927300	4.2.1.2	(S)-Malate <=> Fumarate + H2O	(S)-malate hydro-lyase (fumarate-forming)	C00149				C00122	C00001				Malate	C00149							Fumarate	C00122
208	R01082_m	PF3D7_0927300	4.2.1.2	(S)-Malate <=> Fumarate + H2O	(S)-malate hydro-lyase (fumarate-forming)	C00149				C00122	C00001				Malate	C00149							Fumarate	C00122
209	R01083_c	PF3D7_0206700	4.3.2.2	N6-(1,2-Dicarboxyethyl)-AMP <=> Fumarate + AMP	N6-(1,2-dicarboxyethyl)AMP AMP-lyase (fumarate-forming)	C03794				C00122	C00020				Succinoadenosine	C03794							Fumarate	C00122	AMP	C00020
210	R01088_a	No	1.4.1.9	L-Leucine + H2O + NAD+ <=> 4-Methyl-2-oxopentanoate + Ammonia + NADH + H+	L-leucine:NAD+ oxidoreductase (deaminating)	C00123	C00001	C00003		C00233	C00014	C00004	C00080		Leucine	C00123			NAD+	C00003							NADH	C00004
211	R01092_c	No	2.7.1.6	ATP + alpha-D-Galactose <=> ADP + alpha-D-Galactose 1-phosphate	ATP:alpha-D-galactose 1-phosphotransferase	C00002	C00984			C00008	C00446				ATP	C00002							ADP	C00008
212	R01130_c	PF3D7_0920800	1.1.1.205	IMP + NAD+ + H2O <=> Xanthosine 5'-phosphate + NADH + H+	IMP:NAD+ oxidoreductase	C00130	C00003	C00001		C00655	C00004	C00080			IMP	C00130	NAD+	C00003					XMP	C00655	NADH	C00004
213	R01132_c	PF3D7_1012400	2.4.2.8	IMP + Diphosphate <=> Hypoxanthine + 5-Phospho-alpha-D-ribose 1-diphosphate	IMP:diphosphate phospho-D-ribosyltransferase	C00130	C00013			C00262	C00119				IMP	C00130	Pyrophosphate	C00013					Hypoxanthine	C00262
214	R01135_c	PF3D7_1354500	6.3.4.4	GTP + IMP + L-Aspartate <=> GDP + Orthophosphate + N6-(1,2-Dicarboxyethyl)-AMP	IMP:L-aspartate ligase (GDP-forming)	C00044	C00130	C00049		C00035	C00009	C03794			GTP	C00044	IMP	C00130	L-Aspartate	C00049			GDP	C00035	Phosphate	C00009	Succinoadenosine	C03794
215	R01137_c	PF3D7_1366500	2.7.4.6	ATP + dADP <=> ADP + dATP	ATP:dADP phosphotransferase	C00002	C00206			C00008	C00131				ATP	C00002							ADP	C00008	dATP	C00131
216	R01138_a	PF3D7_1037100	2.7.1.40	dATP + Pyruvate <=> dADP + Phosphoenolpyruvate	dATP:pyruvate 2-O-phosphotransferase	C00131	C00022			C00206	C00074				dATP	C00131	Pyruvic acid	C00022							Phosphoenolpyruvate	C00074
217	R01138_c	PF3D7_0626800	2.7.1.40	dATP + Pyruvate <=> dADP + Phosphoenolpyruvate	dATP:pyruvate 2-O-phosphotransferase	C00131	C00022			C00206	C00074				dATP	C00131	Pyruvic acid	C00022							Phosphoenolpyruvate	C00074
218	R01152_c	No	3.5.1.53	N-Carbamoylputrescine + H2O <=> Putrescine + CO2 + Ammonia	N-Carbamoylputrescine amidohydrolase	C00436	C00001			C00134	C00011	C00014											Putrescine	C00134
219	R01159_a	PF3D7_1236700	2.1.1.-	L-Histidine + S-Adenosyl-L-methionine <=> N(pi)-Methyl-L-histidine + S-Adenosyl-L-homocysteine	S-adenosyl-L-methionine:L-histidine N-methyltransferase	C00135	C00019			C01152	C00021				D-Histidine	C00135	S-Adenosyl-L-methionine	C00019							S-Adenosyl-L-homocysteine	C00021
220	R01159_m	PF3D7_1236700	2.1.1.-	L-Histidine + S-Adenosyl-L-methionine <=> N(pi)-Methyl-L-histidine + S-Adenosyl-L-homocysteine	S-adenosyl-L-methionine:L-histidine N-methyltransferase	C00135	C00019			C01152	C00021				D-Histidine	C00135	S-Adenosyl-L-methionine	C00019							S-Adenosyl-L-homocysteine	C00021
221	R01177_c	PF3D7_1450900	2.3.1.9 2.3.1.16	Acetyl-CoA + Butanoyl-CoA <=> CoA + 3-Oxohexanoyl-CoA	butanoyl-CoA:acetyl-CoA C-butanoyltransferase	C00024	C00136			C00010	C05269				Acetyl-CoA	C00024							CoA	C00010
222	R01185_c	PF3D7_0705500	3.1.3.25	Inositol 1-phosphate + H2O <=> myo-Inositol + Orthophosphate	1D-myo-inositol 1-phosphate phosphohydrolase	C01177	C00001			C00137	C00009				Inositol 1-phosphate	C01177							Myo-Inositol	C00137	Phosphate	C00009
223	R01195_a	PF3D7_0623200	1.18.1.2	2 Reduced ferredoxin + NADP+ + H+ <=> 2 Oxidized ferredoxin + NADPH	Ferredoxin:NADP+ oxidoreductase	C00138	C00006	C00080		C00139	C00005						NADP+	C00006							NADPH	C00005
224	R01195_m	PF3D7_0720400	1.18.1.2	2 Reduced ferredoxin + NADP+ + H+ <=> 2 Oxidized ferredoxin + NADPH	Ferredoxin:NADP+ oxidoreductase	C00138	C00006	C00080		C00139	C00005						NADP+	C00006							NADPH	C00005
225	R01201_c	No	2.7.1.59	ATP + N-Acetyl-D-glucosamine <=> ADP + N-Acetyl-D-glucosamine 6-phosphate	ATP:N-acetyl-D-glucosamine 6-phosphotransferase	C00002	C00140			C00008	C00357				ATP	C00002	N-Acetyl-D-glucosamine 6-phosphate	C00140					ADP	C00008
226	R01210_m	No	1.2.1.25	3-Methyl-2-oxobutanoic acid + CoA + NAD+ <=> 2-Methylpropanoyl-CoA + CO2 + NADH + H+	3-methyl-2-oxobutanoate:NAD+ oxidoreductase (CoA-mehtylpropanoylating)	C00141	C00010	C00003		C00630	C00011	C00004	C00080				CoA	C00010	NAD+	C00003							NADH	C00004
227	R01218_c	No	1.5.1.15	5,10-Methylenetetrahydrofolate + NAD+ <=> 5,10-Methenyltetrahydrofolate + NADH	5,10-methylenetetrahydrofolate:NAD+ oxidoreductase	C00143	C00003			C00445	C00004						NAD+	C00003					5-10-Methenyltetrahydrofolic acid	C00445	NADH	C00004
228	R01220_c	PF3D7_0630700	1.5.1.5	5,10-Methylenetetrahydrofolate + NADP+ <=> 5,10-Methenyltetrahydrofolate + NADPH	5,10-methylenetetrahydrofolate:NADP+ oxidoreductase	C00143	C00006			C00445	C00005						NADP+	C00006					5-10-Methenyltetrahydrofolic acid	C00445	NADPH	C00005
229	R01221_c	No	1.4.4.2 1.8.1.4 2.1.2.10	Glycine + Tetrahydrofolate + NAD+ <=> 5,10-Methylenetetrahydrofolate + Ammonia + CO2 + NADH + H+	glycine synthase;	C00037	C00101	C00003		C00143	C00014	C00011	C00004	C00080	Glycine	C00037			NAD+	C00003									NADH	C00004
230	R01221_m	No	1.4.4.2 1.8.1.4 2.1.2.10	Glycine + Tetrahydrofolate + NAD+ <=> 5,10-Methylenetetrahydrofolate + Ammonia + CO2 + NADH + H+	glycine synthase;	C00037	C00101	C00003		C00143	C00014	C00011	C00004	C00080	Glycine	C00037			NAD+	C00003									NADH	C00004
231	R01224_c	No	1.5.1.20	5-Methyltetrahydrofolate + NADP+ <=> 5,10-Methylenetetrahydrofolate + NADPH + H+	5-methyltetrahydrofolate:NADP+ oxidoreductase	C00440	C00006			C00143	C00005	C00080			5-Methyl-THF	C00440	NADP+	C00006							NADPH	C00005
232	R01229_c	PF3D7_1012400	2.4.2.7 2.4.2.8 2.4.2.22	GMP + Diphosphate <=> Guanine + 5-Phospho-alpha-D-ribose 1-diphosphate	GMP:diphosphate 5-phospho-alpha-D-ribosyltransferase	C00144	C00013			C00242	C00119				GMP	C00144	Pyrophosphate	C00013					Guanine	C00242
233	R01230_c	PF3D7_1012600	6.3.5.2	ATP + Xanthosine 5'-phosphate + Ammonia <=> AMP + Diphosphate + GMP	Xanthosine-5'-phosphate:ammonia ligase (AMP-forming)	C00002	C00655	C00014		C00020	C00013	C00144			ATP	C00002	XMP	C00655					AMP	C00020	Pyrophosphate	C00013	GMP	C00144
234	R01231_c	PF3D7_1012600	6.3.5.2	ATP + Xanthosine 5'-phosphate + L-Glutamine + H2O <=> AMP + Diphosphate + GMP + L-Glutamate	Xanthosine-5'-phosphate:L-glutamine amido-ligase (AMP-forming)	C00002	C00655	C00064	C00001	C00020	C00013	C00144	C00025		ATP	C00002	XMP	C00655	L-Glutamine	C00064			AMP	C00020	Pyrophosphate	C00013	GMP	C00144	DL-Glutamate	C00025
235	R01232_c	PF3D7_0520600	3.6.1.17	P1,P4-Bis(5'-guanosyl) tetraphosphate + H2O <=> GTP + GMP	P1,P4-bis(5'-guanosyl)-tetraphosphate guanylylhydrolase	C01261	C00001			C00044	C00144												GTP	C00044	GMP	C00144
236	R01234_c	PF3D7_1239000	3.1.4.17 3.1.4.35	3',5'-Cyclic GMP + H2O <=> GMP	Guanosine 3',5'-cyclic phosphate 5'-nucleotidohydrolase	C00942	C00001			C00144					Cyclic GMP	C00942							GMP	C00144
237	R01248_c	PF3D7_1357900	1.5.1.2	L-Proline + NAD+ <=> (S)-1-Pyrroline-5-carboxylate + NADH + H+	L-Proline:NAD+ 5-oxidoreductase	C00148	C00003			C03912	C00004	C00080			Proline	C00148	NAD+	C00003					S-1-Pyrroline-5-carboxylate	C03912	NADH	C00004
238	R01251_c	PF3D7_1357900	1.5.1.2	L-Proline + NADP+ <=> (S)-1-Pyrroline-5-carboxylate + NADPH + H+	L-Proline:NADP+ 5-oxidoreductase	C00148	C00006			C03912	C00005	C00080			Proline	C00148	NADP+	C00006					S-1-Pyrroline-5-carboxylate	C03912	NADPH	C00005
239	R01256_m	No	6.2.1.9	ATP + (S)-Malate + CoA <=> ADP + Orthophosphate + L-Malyl-CoA	(S)-malate:CoA ligase (ADP-forming)	C00002	C00149	C00010		C00008	C00009	C04348			ATP	C00002	Malate	C00149	CoA	C00010			ADP	C00008	Phosphate	C00009
240	R01257_m	PF3D7_0616800	1.1.5.4	(S)-Malate + FAD <=> Oxaloacetate + FADH2	(S)-Malate:FAD oxidoreductase	C00149	C00016			C00036	C01352				Malate	C00149	FAD	C00016
241	R01268_c	PF3D7_0320500	3.5.1.19	Nicotinamide + H2O <=> Nicotinate + Ammonia	Nicotinamide amidohydrolase	C00153	C00001			C00253	C00014				Niacinamide	C00153
242	R01270_c	No	3.2.2.14	Nicotinamide D-ribonucleotide + H2O <=> Nicotinamide + D-Ribose 5-phosphate	Nicotinamide D-ribonucleotide phosphoribohydrolase	C00455	C00001			C00153	C00117				nicotinamide mononucleotide	C00455							Niacinamide	C00153
243	R01280_a	PF3D7_0215000	6.2.1.3	ATP + Hexadecanoic acid + CoA <=> AMP + Palmitoyl-CoA + Diphosphate	Palmitate:CoA ligase (AMP-forming)	C00002	C00249	C00010		C00020	C00154	C00013			ATP	C00002	Palmitic acid	C00249	CoA	C00010			AMP	C00020	Palmityl-CoA	C00154	Pyrophosphate	C00013
244	R01280_c	PF3D7_0215300	6.2.1.3	ATP + Hexadecanoic acid + CoA <=> AMP + Palmitoyl-CoA + Diphosphate	Palmitate:CoA ligase (AMP-forming)	C00002	C00249	C00010		C00020	C00154	C00013			ATP	C00002	Palmitic acid	C00249	CoA	C00010			AMP	C00020	Palmityl-CoA	C00154	Pyrophosphate	C00013
245	R01281_c	PF3D7_1415700	2.3.1.50	Palmitoyl-CoA + L-Serine <=> 3-Dehydrosphinganine + CoA + CO2	Palmitoyl-CoA:L-serine C-palmitoyltransferase (decarboxylating)	C00154	C00065			C02934	C00010	C00011			Palmityl-CoA	C00154	L-Serine	C00065							CoA	C00010
246	R01290_c	No	4.2.1.22	L-Serine + L-Homocysteine <=> L-Cystathionine + H2O	L-serine hydro-lyase (adding homocysteine; L-cystathionine-forming)	C00065	C00155			C02291	C00001				L-Serine	C00065							L-Cystathionine	C02291
247	R01302_c	No	4.1.3.40	4-Hydroxybenzoate + Pyruvate <=> Chorismate	chorismate pyruvate-lyase (4-hydroxybenzoate-forming)	C00156	C00022			C00251							Pyruvic acid	C00022
248	R01312_c	No	3.1.4.3	Phosphatidylcholine + H2O <=> 1,2-Diacyl-sn-glycerol + Choline phosphate	Phosphatidylcholine cholinephosphohydrolase	C00157	C00001			C00641	C00588				PC(16:0/9:0(CHO))	C00157							DG(O-16:0/18:1(9Z))	C00641	Phosphocholine	C00588
249	R01315_c	PF3D7_0209100	3.1.1.4	Phosphatidylcholine + H2O <=> 1-Acyl-sn-glycero-3-phosphocholine + Fatty acid	phosphatidylcholine 2-acylhydrolase	C00157	C00001			C04230	C00162				PC(16:0/9:0(CHO))	C00157							LysoPC16:0	C04230
250	R01321_c	PF3D7_0628300	2.7.8.2	CDP-choline + 1,2-Diacyl-sn-glycerol <=> CMP + Phosphatidylcholine	CDP-choline:1,2-diacyl-sn-glycerol cholinephosphotransferase	C00307	C00641			C00055	C00157				CDP-choline	C00307	DG(O-16:0/18:1(9Z))	C00641					CMP	C00055	PC(16:0/9:0(CHO))	C00157
251	R01325_m	PF3D7_1342100	4.2.1.3	Citrate <=> cis-Aconitate + H2O	citrate hydro-lyase (cis-aconitate-forming)	C00158				C00417	C00001				Citrate	C00158							(cis)-aconitate	C00417
252	R01326_c	PF3D7_0624000	2.7.1.1 2.7.1.7	ATP + D-Mannose <=> ADP + D-Mannose 6-phosphate	ATP:D-mannose 6-phosphotransferase	C00002	C00159			C00008	C00275				ATP	C00002							ADP	C00008	Mannose 6-phosphate	C00275
254	R01354_c	No	6.2.1.1 6.2.1.17	ATP + Propanoate <=> Diphosphate + Propionyladenylate	ATP:propanoate adenylyltransferase	C00002	C00163			C00013	C05983				ATP	C00002							Pyrophosphate	C00013
255	R01359_c	No	2.8.3.8	Acetoacetyl-CoA + Acetate <=> Acetoacetate + Acetyl-CoA	acetoacetyl-CoA:acetate CoA-transferase	C00332	C00033			C00164	C00024												Acetoacetic acid	C00164	Acetyl-CoA	C00024
256	R01397_a	PF3D7_1344800	2.1.3.2	Carbamoyl phosphate + L-Aspartate <=> Orthophosphate + N-Carbamoyl-L-aspartate	carbamoyl-phosphate:L-aspartate carbamoyltransferase	C00169	C00049			C00009	C00438						L-Aspartate	C00049					Phosphate	C00009	N-Carbamoyl-L-aspartate	C00438
257	R01397_c	PF3D7_1344800	2.1.3.2	Carbamoyl phosphate + L-Aspartate <=> Orthophosphate + N-Carbamoyl-L-aspartate	carbamoyl-phosphate:L-aspartate carbamoyltransferase	C00169	C00049			C00009	C00438						L-Aspartate	C00049					Phosphate	C00009	N-Carbamoyl-L-aspartate	C00438
258	R01398_a	No	2.1.3.3	Carbamoyl phosphate + L-Ornithine <=> Orthophosphate + L-Citrulline	Carbamoyl-phosphate:L-ornithine carbamoyltransferase	C00169	C00077			C00009	C00327						L-Ornithine	C00077					Phosphate	C00009	L-Citrulline	C00327
259	R01398_c	No	2.1.3.3	Carbamoyl phosphate + L-Ornithine <=> Orthophosphate + L-Citrulline	Carbamoyl-phosphate:L-ornithine carbamoyltransferase	C00169	C00077			C00009	C00327						L-Ornithine	C00077					Phosphate	C00009	L-Citrulline	C00327
261	R01468_c	PF3D7_1124600	2.7.1.82	ATP + Ethanolamine <=> ADP + Ethanolamine phosphate	ATP:ethanolamine O-phosphotransferase	C00002	C00189			C00008	C00346				ATP	C00002							ADP	C00008	Ethanolamine phosphate	C00346
262	R01470_c	No	3.1.4.2 3.1.4.46	sn-Glycero-3-phosphoethanolamine + H2O <=> Ethanolamine + sn-Glycerol 3-phosphate	sn-Glycero-3-phosphoethanolamine glycerophosphohydrolase	C01233	C00001			C00189	C00093				sn-glycero-3-Phosphoethanolamine	C01233									sn-Glycerol 3-phosphate	C00093
263	R01496_c	PF3D7_0508200	2.3.1.24	Acyl-CoA + Sphingosine <=> CoA + N-Acylsphingosine	acyl-CoA:sphingosine N-acyltransferase	C00040	C00319			C00010	C00195						Sphingosine	C00319					CoA	C00010	Ceramide (d18:1/24:1(15Z))	C00195
264	R01497_c	No	2.4.1.80	UDP-glucose + N-Acylsphingosine <=> UDP + beta-D-Glucosyl-(1<->1)-ceramide	UDP-glucose:N-acylsphingosine D-glucosyltransferase	C00029	C00195			C00015	C01190				UDP-D-glucose	C00029	Ceramide (d18:1/24:1(15Z))	C00195					UDP	C00015
265	R01503_c	No	2.7.8.-	CDP-ethanolamine + N-Acylsphingosine <=> CMP + Ceramide phosphoethanolamine	CDP-ethanolamine:N-acylsphingosine ethanolaminephosphotransferase	C00570	C00195			C00055	C06062				CDP-ethanolamine	C00570	Ceramide (d18:1/24:1(15Z))	C00195					CMP	C00055	PE-Cer(d14:2(4E,6E)/22:1(13Z))	C06062
266	R01512_c	PF3D7_0922500	2.7.2.3	ATP + 3-Phospho-D-glycerate <=> ADP + 3-Phospho-D-glyceroyl phosphate	ATP:3-phospho-D-glycerate 1-phosphotransferase	C00002	C00197			C00008	C00236				ATP	C00002	3-Phosho-D-glycerate	C00197					ADP	C00008	1,3 Bisphosphoglycerate / 2,3-Bisphosphoglycerate	C00236
267	R01518_c	PF3D7_0310300	5.4.2.11 5.4.2.12	2-Phospho-D-glycerate <=> 3-Phospho-D-glycerate	D-phosphoglycerate 2,3-phosphomutase	C00631				C00197					2-Phospho-D-glyceric acid	C00631							3-Phosho-D-glycerate	C00197
268	R01528_c	PF3D7_1454700	1.1.1.44 1.1.1.351	6-Phospho-D-gluconate + NADP+ <=> D-Ribulose 5-phosphate + CO2 + NADPH + H+	6-phospho-D-gluconate:NADP+ 2-oxidoreductase (decarboxylating)	C00345	C00006			C00199	C00011	C00005	C00080		6-Phospho-D-gluconate	C00345	NADP+	C00006					D-Ribulose 5-phosphate	C00199			NADPH	C00005
269	R01529_c	PF3D7_1219900	5.1.3.1	D-Ribulose 5-phosphate <=> D-Xylulose 5-phosphate	D-Ribulose-5-phosphate 3-epimerase	C00199				C00231					D-Ribulose 5-phosphate	C00199							D-Xylulose 5-phosphate	C00231
270	R01547_m	PF3D7_0816900	2.7.4.3 2.7.4.11	ATP + dAMP <=> ADP + dADP	ATP:dAMP phosphotransferase	C00002	C00360			C00008	C00206				ATP	C00002							ADP	C00008
271	R01560_c	PF3D7_1029600	3.5.4.4	Adenosine + H2O <=> Inosine + Ammonia	Adenosine aminohydrolase	C00212	C00001			C00294	C00014				Adenosine	C00212							Inosine	C00294
272	R01561_c	PF3D7_0513300	2.4.2.1	Adenosine + Orthophosphate <=> Adenine + alpha-D-Ribose 1-phosphate	Adenosine:phosphate alpha-D-ribosyltransferase	C00212	C00009			C00147	C00620				Adenosine	C00212	Phosphate	C00009					Adenine	C00147	D-Ribose 5-phosphate	C00620
273	R01621_c	No	4.1.2.9	D-Xylulose 5-phosphate + Orthophosphate <=> Acetyl phosphate + D-Glyceraldehyde 3-phosphate + H2O	D-xylulose 5-phosphate D-glyceraldehyde-3-phosphate-lyase (adding phosphate; acetyl-phosphate-forming)	C00231	C00009			C00227	C00118	C00001			D-Xylulose 5-phosphate	C00231	Phosphate	C00009					Acetylphosphate	C00227	D-Glyceraldehyde 3-phosphate	C00118
274	R01624_a	No	2.3.1.38 2.3.1.85 2.3.1.86 2.3.1.-	Acetyl-CoA + Acyl-carrier protein <=> CoA + Acetyl-[acyl-carrier protein]	acetyl-CoA:[acyl-carrier-protein] S-acetyltransferase	C00024	C00229			C00010	C03939				Acetyl-CoA	C00024							CoA	C00010
275	R01625_a	PF3D7_0420200	2.7.8.7 2.7.8.-	CoA + Apo-[acyl-carrier-protein] <=> Adenosine 3',5'-bisphosphate + Acyl-carrier protein	CoA:apo-[acyl-carrier-protein] pantetheinephosphotransferase	C00010	C03688			C00054	C00229				CoA	C00010							adenosine-3--5--bisphosphate	C00054
276	R01626_a	PF3D7_1312000	2.3.1.39 2.3.1.85 2.3.1.86 2.3.1.-	Malonyl-CoA + Acyl-carrier protein <=> CoA + Malonyl-[acyl-carrier protein]	Malonyl-CoA:[acyl-carrier-protein] S-malonyltransferase	C00083	C00229			C00010	C01209												CoA	C00010
277	R01641_c	PF3D7_0610800	2.2.1.1	Sedoheptulose 7-phosphate + D-Glyceraldehyde 3-phosphate <=> D-Ribose 5-phosphate + D-Xylulose 5-phosphate	sedoheptulose-7-phosphate:D-glyceraldehyde-3-phosphate glycolaldehyde transferase	C05382	C00118			C00117	C00231				Sedoheptulose 7-phosphate	C05382	D-Glyceraldehyde 3-phosphate	C00118							D-Xylulose 5-phosphate	C00231
278	R01644_c	No	1.1.1.61	4-Hydroxybutanoic acid + NAD+ <=> Succinate semialdehyde + NADH + H+	4-hydroxybutanoate:NAD+ oxidoreductase	C00989	C00003			C00232	C00004	C00080			4-hydroxybutyrate	C00989	NAD+	C00003					Succinic acid semialdehyde	C00232	NADH	C00004
279	R01648_c	No	2.6.1.19	4-Aminobutanoate + 2-Oxoglutarate <=> Succinate semialdehyde + L-Glutamate	4-aminobutanoate:2-oxoglutarate aminotransferase	C00334	C00026			C00232	C00025				4-Aminobutyric acid	C00334	a-ketoglutarate	C00026					Succinic acid semialdehyde	C00232	DL-Glutamate	C00025
280	R01651_m	No	1.2.1.25	4-Methyl-2-oxopentanoate + CoA + NAD+ <=> 3-Methylbutanoyl-CoA + CO2 + NADH + H+	4-methyl-2-oxopentanoate:NAD+ oxidoreductase (CoA-mehtylpropanoylating)	C00233	C00010	C00003		C02939	C00011	C00004	C00080				CoA	C00010	NAD+	C00003							NADH	C00004
281	R01655_c	PF3D7_0630700	3.5.4.9	5,10-Methenyltetrahydrofolate + H2O <=> 10-Formyltetrahydrofolate + H+	5,10-Methenyltetrahydrofolate 5-hydrolase (decyclizing)	C00445	C00001			C00234	C00080				5-10-Methenyltetrahydrofolic acid	C00445							10-Formyltetrahydrofolate	C00234
282	R01658_c	PF3D7_1128400	2.5.1.1	Dimethylallyl diphosphate + Isopentenyl diphosphate <=> Diphosphate + Geranyl diphosphate	Dimethylallyl-diphosphate:isopentenyl-diphosphate dimethylallyltranstransferase	C00235	C00129			C00013	C00341				dimethylallyl diphosphate	C00235	Isopentenyl pyrophosphate	C00129					Pyrophosphate	C00013
283	R01665_a	PF3D7_0111500	2.7.4.14 2.7.4.25	ATP + dCMP <=> ADP + dCDP	ATP:dCMP phosphotransferase	C00002	C00239			C00008	C00705				ATP	C00002							ADP	C00008	dCDP	C00705
284	R01698_c	PF3D7_1232200	1.8.1.4	Dihydrolipoamide + NAD+ <=> Lipoamide + NADH + H+	Dihydrolipoamide:NAD+ oxidoreductase	C00579	C00003			C00248	C00004	C00080					NAD+	C00003							NADH	C00004
285	R01698_m	PF3D7_0815900	1.8.1.4	Dihydrolipoamide + NAD+ <=> Lipoamide + NADH + H+	Dihydrolipoamide:NAD+ oxidoreductase	C00579	C00003			C00248	C00004	C00080					NAD+	C00003							NADH	C00004
286	R01699_a	PF3D7_1124500	1.2.4.1	Pyruvate + Enzyme N6-(lipoyl)lysine <=> [Dihydrolipoyllysine-residue acetyltransferase] S-acetyldihydrolipoyllysine + CO2	pyruvate:[dihydrolipoyllysine-residue acetyltransferase]-lipoyllysine 2-oxidoreductase (decarboxylating, acceptor-acetylating)	C00022	C15972			C16255	C00011				Pyruvic acid	C00022
287	R01700_m	PF3D7_0820700	1.2.4.2	2-Oxoglutarate + Enzyme N6-(lipoyl)lysine <=> [Dihydrolipoyllysine-residue succinyltransferase] S-succinyldihydrolipoyllysine + CO2	2-oxoglutarate:[dihydrolipoyllysine-residue succinyltransferase]-lipoyllysine 2-oxidoreductase (decarboxylating, acceptor-succinylating)	C00026	C15972			C16254	C00011				a-ketoglutarate	C00026
290	R01706_a	No	2.3.1.85 3.1.2.14	Hexadecanoyl-[acp] + H2O <=> Acyl-carrier protein + Hexadecanoic acid	hexadecanoyl-[acyl-carrier protein] hydrolase	C05764	C00001			C00229	C00249														Palmitic acid	C00249
292	R01712_c	No	2.6.1.30	Pyridoxamine + Pyruvate <=> Pyridoxal + L-Alanine	pyridoxamine:pyruvate aminotransferase	C00534	C00022			C00250	C00041						Pyruvic acid	C00022							L-Alanine	C00041
293	R01714_c	PF3D7_0623000	4.2.3.5	5-O-(1-Carboxyvinyl)-3-phosphoshikimate <=> Chorismate + Orthophosphate	5-O-(1-Carboxyvinyl)-3-phosphoshikimate phosphate-lyase (chorismate-forming)	C01269				C00251	C00009														Phosphate	C00009
294	R01716_c	PF3D7_0922400	2.6.1.85	Chorismate + L-Glutamine <=> 4-Amino-4-deoxychorismate + L-Glutamate	chorismate:L-glutamine aminotransferase	C00251	C00064			C11355	C00025						L-Glutamine	C00064					4-Amino-4-deoxychorismate	C11355	DL-Glutamate	C00025
295	R01724_c	PF3D7_0629100	6.3.4.21	Nicotinate D-ribonucleotide + Diphosphate + ADP + Orthophosphate <=> Nicotinate + 5-Phospho-alpha-D-ribose 1-diphosphate + ATP + H2O + H+	5-phospho-alpha-D-ribose 1-diphosphate:nicotinate ligase (ADP, diphosphate-forming)	C01185	C00013	C00008	C00009	C00253	C00119	C00002	C00001	C00080	Nicotinic acid mononucleotide	C01185	Pyrophosphate	C00013	ADP	C00008	Phosphate	C00009					ATP	C00002
296	R01737_c	No	2.7.1.12	ATP + D-Gluconic acid <=> ADP + 6-Phospho-D-gluconate	ATP:D-Gluconate 6-phosphotransferase	C00002	C00257			C00008	C00345				ATP	C00002	Gluconate	C00257					ADP	C00008	6-Phospho-D-gluconate	C00345
297	R01799_c	PF3D7_1409900	2.7.7.41	CTP + Phosphatidate <=> Diphosphate + CDP-diacylglycerol	CTP:phosphatidate cytidyltransferase	C00063	C00416			C00013	C00269				CTP	C00063	PA(18:0/17:0)	C00416					Pyrophosphate	C00013
298	R01800_a	PF3D7_0820200	2.7.8.8	CDP-diacylglycerol + L-Serine <=> CMP + Phosphatidylserine	CDP-diacylglycerol:L-serine 3-phosphatidyltransferase	C00269	C00065			C00055	C02737						L-Serine	C00065					CMP	C00055	PS(20:1(11Z)/14:1(9Z))	C02737
299	R01800_c	PF3D7_0820200	2.7.8.8	CDP-diacylglycerol + L-Serine <=> CMP + Phosphatidylserine	CDP-diacylglycerol:L-serine 3-phosphatidyltransferase	C00269	C00065			C00055	C02737						L-Serine	C00065					CMP	C00055	PS(20:1(11Z)/14:1(9Z))	C02737
300	R01800_m	PF3D7_0820200	2.7.8.8	CDP-diacylglycerol + L-Serine <=> CMP + Phosphatidylserine	CDP-diacylglycerol:L-serine 3-phosphatidyltransferase	C00269	C00065			C00055	C02737						L-Serine	C00065					CMP	C00055	PS(20:1(11Z)/14:1(9Z))	C02737
301	R01801_c	No	2.7.8.5	CDP-diacylglycerol + sn-Glycerol 3-phosphate <=> CMP + Phosphatidylglycerophosphate	CDP-diacylglycerol:sn-glycerol-3-phosphate 3-phosphatidyltransferase	C00269	C00093			C00055	C03892						sn-Glycerol 3-phosphate	C00093					CMP	C00055
302	R01802_c	PF3D7_1315600	2.7.8.11	CDP-diacylglycerol + myo-Inositol <=> CMP + 1-Phosphatidyl-D-myo-inositol	CDP-diacylglycerol:myo-inositol 3-phosphatidyltransferase	C00269	C00137			C00055	C01194						Myo-Inositol	C00137					CMP	C00055	PI(17:0/17:2(9Z,12Z))+NH4	C01194
303	R01811_c	No	4.1.3.3	N-Acetylneuraminate <=> N-Acetyl-D-mannosamine + Pyruvate	N-Acetylneuraminate pyruvate-lyase (N-acetyl-D-mannosamine-forming)	C00270				C00645	C00022												N-acetylhexosamine	C00645	Pyruvic acid	C00022
304	R01818_c	PF3D7_1017400	5.4.2.8	D-Mannose 6-phosphate <=> D-Mannose 1-phosphate	D-mannose 6-phosphate 1,6-phosphomutase	C00275				C00636					Mannose 6-phosphate	C00275							alpha-D-mannose 1-phosphate	C00636
305	R01826_c	No	2.5.1.54	Phosphoenolpyruvate + D-Erythrose 4-phosphate + H2O <=> 2-Dehydro-3-deoxy-D-arabino-heptonate 7-phosphate + Orthophosphate	Phosphoenolpyruvate:D-erythrose-4-phosphate C-(1-carboxyvinyl)transferase (phosphate hydrolysing, 2-carboxy-2-oxoethyl-forming)	C00074	C00279	C00001		C04691	C00009				Phosphoenolpyruvate	C00074	D-Erythrose 4-phosphate	C00279							Phosphate	C00009
306	R01827_c	No	2.2.1.2	Sedoheptulose 7-phosphate + D-Glyceraldehyde 3-phosphate <=> D-Erythrose 4-phosphate + beta-D-Fructose 6-phosphate	sedoheptulose-7-phosphate:D-glyceraldehyde-3-phosphate glyceronetransferase	C05382	C00118			C00279	C05345				Sedoheptulose 7-phosphate	C05382	D-Glyceraldehyde 3-phosphate	C00118					D-Erythrose 4-phosphate	C00279
307	R01829_c	PF3D7_1444800	4.1.2.13	Sedoheptulose 1,7-bisphosphate <=> Glycerone phosphate + D-Erythrose 4-phosphate	sedoheptulose 1,7-bisphosphate D-glyceraldehyde-3-phosphate-lyase	C00447				C00111	C00279				Sedoheptulose 1,7-bisphosphate	C00447							dihydroxy-acetone-phosphate	C00111	D-Erythrose 4-phosphate	C00279
308	R01836_a	No	1.1.1.51 1.1.1.239	Testosterone + NAD+ <=> Androstenedione + NADH + H+	testosterone:NAD+ 17-oxidoreductase	C00535	C00003			C00280	C00004	C00080					NAD+	C00003							NADH	C00004
309	R01857_c	PF3D7_0605600	2.7.4.6	ATP + dGDP <=> ADP + dGTP	ATP:dGDP phosphotransferase	C00002	C00361			C00008	C00286				ATP	C00002							ADP	C00008
310	R01858_a	PF3D7_1037100	2.7.1.40	dGTP + Pyruvate <=> dGDP + Phosphoenolpyruvate	dGTP:pyruvate 2-O-phosphotransferase	C00286	C00022			C00361	C00074						Pyruvic acid	C00022							Phosphoenolpyruvate	C00074
311	R01858_c	PF3D7_0626800	2.7.1.40	dGTP + Pyruvate <=> dGDP + Phosphoenolpyruvate	dGTP:pyruvate 2-O-phosphotransferase	C00286	C00022			C00361	C00074						Pyruvic acid	C00022							Phosphoenolpyruvate	C00074
312	R01863_c	PF3D7_0513300	2.4.2.1 2.4.2.15	Inosine + Orthophosphate <=> Hypoxanthine + alpha-D-Ribose 1-phosphate	inosine:phosphate alpha-D-ribosyltransferase	C00294	C00009			C00262	C00620				Inosine	C00294	Phosphate	C00009					Hypoxanthine	C00262	D-Ribose 5-phosphate	C00620
313	R01870_c	PF3D7_0512700	2.4.2.10	Orotidine 5'-phosphate + Diphosphate <=> Orotate + 5-Phospho-alpha-D-ribose 1-diphosphate	Orotidine-5'-phosphate:diphosphate phospho-alpha-D-ribosyl-transferase	C01103	C00013			C00295	C00119				Orotidine 5-phosphate	C01103	Pyrophosphate	C00013					Orotate	C00295
314	R01876_c	No	2.4.2.2 2.4.2.3	Uridine + Orthophosphate <=> Uracil + alpha-D-Ribose 1-phosphate	uridine:phosphate alpha-D-ribosyltransferase	C00299	C00009			C00106	C00620				Uridine	C00299	Phosphate	C00009					Uracil	C00106	D-Ribose 5-phosphate	C00620
315	R01890_c	PF3D7_1316600	2.7.7.15	CTP + Choline phosphate <=> Diphosphate + CDP-choline	CTP:choline-phosphate cytidylyltransferase	C00063	C00588			C00013	C00307				CTP	C00063	Phosphocholine	C00588					Pyrophosphate	C00013	CDP-choline	C00307
316	R01891_c	No	2.7.8.3	CDP-choline + N-Acylsphingosine <=> CMP + Sphingomyelin	CDP-choline:N-acylsphingosine cholinephosphotransferase	C00307	C00195			C00055	C00550				CDP-choline	C00307	Ceramide (d18:1/24:1(15Z))	C00195					CMP	C00055	sphingo-myelin	C00550
317	R01900_m	PF3D7_1342100	4.2.1.3	Isocitrate <=> cis-Aconitate + H2O	isocitrate hydro-lyase (cis-aconitate-forming)	C00311				C00417	C00001				Isocitrate	C00311							(cis)-aconitate	C00417
318	R01909_c	PF3D7_0616000	2.7.1.35	ATP + Pyridoxine <=> ADP + Pyridoxine phosphate	ATP:pyridoxine 5'-phosphotransferase	C00002	C00314			C00008	C00627				ATP	C00002	Pyridoxine	C00314					ADP	C00008	Pyridoxine 5--phosphate	C00627
319	R01920_c	PF3D7_1129000	2.5.1.16	S-Adenosylmethioninamine + Putrescine <=> 5'-Methylthioadenosine + Spermidine	S-adenosylmethioninamine:putrescine 3-aminopropyltransferase	C01137	C00134			C00170	C00315						Putrescine	C00134					5-Methylthioadenosine	C00170	Spermidine	C00315
321	R01933_m	No	1.2.4.2 1.8.1.4 2.3.1.61	2-Oxoadipate + CoA + NAD+ <=> Glutaryl-CoA + CO2 + NADH + H+	2-oxoadipate dehydrogenase complex	C00322	C00010	C00003		C00527	C00011	C00004	C00080				CoA	C00010	NAD+	C00003							NADH	C00004
323	R01961_c	PF3D7_0624000	2.7.1.1 2.7.1.8	ATP + D-Glucosamine <=> ADP + D-Glucosamine 6-phosphate	ATP:D-glucosamine 6-phosphotransferase	C00002	C00329			C00008	C00352				ATP	C00002	D-Glucosamine	C00329					ADP	C00008	D-Glucosamine 6-phosphate	C00352
324	R01977_m	PF3D7_0626100	1.1.1.36	(R)-3-Hydroxybutanoyl-CoA + NADP+ <=> Acetoacetyl-CoA + NADPH + H+	(R)-3-Hydroxybutanoyl-CoA:NADP+ oxidoreductase	C03561	C00006			C00332	C00005	C00080					NADP+	C00006							NADPH	C00005
325	R01993_c	PF3D7_1472900	3.5.2.3	(S)-Dihydroorotate + H2O <=> N-Carbamoyl-L-aspartate	(S)-dihydroorotate amidohydrolase	C00337	C00001			C00438					Dihydroorotate	C00337							N-Carbamoyl-L-aspartate	C00438
326	R02000_c	No	1.18.1.1 1.18.1.3 1.18.1.4	2 Reduced rubredoxin + NAD+ + H+ <=> 2 Oxidized rubredoxin + NADH	rubredoxin:NAD+ oxidoreductase	C00340	C00003	C00080		C00435	C00004						NAD+	C00003							NADH	C00004
327	R02003_c	PF3D7_0202700	2.5.1.10	Geranyl diphosphate + Isopentenyl diphosphate <=> Diphosphate + trans,trans-Farnesyl diphosphate	Geranyl-diphosphate:isopentenyl-diphosphate geranyltrans-transferase	C00341	C00129			C00013	C00448						Isopentenyl pyrophosphate	C00129					Pyrophosphate	C00013	Farnesyl pyrophosphate	C00448
328	R02017_c	PF3D7_1015800	1.17.4.1	dADP + Thioredoxin disulfide + H2O <=> Thioredoxin + ADP	2'-Deoxyadenosine 5'-diphosphate:oxidized-thioredoxin 2'-oxidoreductase	C00206	C00343	C00001		C00342	C00008														ADP	C00008
329	R02018_c	PF3D7_1015800	1.17.4.1	dUDP + Thioredoxin disulfide + H2O <=> Thioredoxin + UDP	2'-Deoxyuridine 5'-diphosphate:oxidized-thioredoxin 2'-oxidoreductase	C01346	C00343	C00001		C00342	C00015														UDP	C00015
330	R02019_c	PF3D7_1015800	1.17.4.1	dGDP + Thioredoxin disulfide + H2O <=> GDP + Thioredoxin	2'-Deoxyguanosine 5'-diphosphate:oxidized-thioredoxin 2'-oxidoreductase	C00361	C00343	C00001		C00035	C00342												GDP	C00035
331	R02023_c	No	1.17.4.2	dUTP + Thioredoxin disulfide + H2O <=> UTP + Thioredoxin	2'-Deoxyuridine 5'-triphosphate:oxydized-thioredoxin 2'-oxidoreductase	C00460	C00343	C00001		C00075	C00342												UTP	C00075
332	R02024_c	PF3D7_1015800	1.17.4.1	dCDP + Thioredoxin disulfide + H2O <=> Thioredoxin + CDP	2'-Deoxycytidine diphosphate:oxidized-thioredoxin 2'-oxidoreductase	C00705	C00343	C00001		C00342	C00112				dCDP	C00705									CDP	C00112
333	R02027_c	No	3.1.4.3 3.1.4.-	Phosphatidylglycerol + H2O <=> 1,2-Diacyl-sn-glycerol + sn-Glycerol 3-phosphate	Phosphatidylglycerol cholinephosphohydrolase	C00344	C00001			C00641	C00093				PG(16:0/18:3(6Z,9Z,12Z))	C00344							DG(O-16:0/18:1(9Z))	C00641	sn-Glycerol 3-phosphate	C00093
334	R02029_c	No	3.1.3.27	Phosphatidylglycerophosphate + H2O <=> Phosphatidylglycerol + Orthophosphate	Phosphatidylglycerophosphate phosphohydrolase	C03892	C00001			C00344	C00009												PG(16:0/18:3(6Z,9Z,12Z))	C00344	Phosphate	C00009
335	R02030_c	No	2.7.8.41	Phosphatidylglycerol + CDP-diacylglycerol <=> Cardiolipin + CMP	CDP-diacylglycerol:phosphatidylglycerol 3-phosphatidyltransferase	C00344	C00269			C05980	C00055				PG(16:0/18:3(6Z,9Z,12Z))	C00344									CMP	C00055
336	R02030_m	No	2.7.8.41	Phosphatidylglycerol + CDP-diacylglycerol <=> Cardiolipin + CMP	CDP-diacylglycerol:phosphatidylglycerol 3-phosphatidyltransferase	C00344	C00269			C05980	C00055				PG(16:0/18:3(6Z,9Z,12Z))	C00344									CMP	C00055
337	R02035_c	No	3.1.1.31	D-Glucono-1,5-lactone 6-phosphate + H2O <=> 6-Phospho-D-gluconate	6-Phospho-D-glucono-1,5-lactone lactonohydrolase	C01236	C00001			C00345													6-Phospho-D-gluconate	C00345
338	R02037_c	PF3D7_1343000	2.1.1.103	S-Adenosyl-L-methionine + Ethanolamine phosphate <=> S-Adenosyl-L-homocysteine + N-Methylethanolamine phosphate	S-Adenosyl-L-methionine:ethanolamine-phosphate N-methyltransferase	C00019	C00346			C00021	C01210				S-Adenosyl-L-methionine	C00019	Ethanolamine phosphate	C00346					S-Adenosyl-L-homocysteine	C00021
339	R02038_c	PF3D7_1347700	2.7.7.14	CTP + Ethanolamine phosphate <=> Diphosphate + CDP-ethanolamine	CTP:ethanolamine-phosphate cytidylyltransferase	C00063	C00346			C00013	C00570				CTP	C00063	Ethanolamine phosphate	C00346					Pyrophosphate	C00013	CDP-ethanolamine	C00570
340	R02052_c	No	3.1.4.3	Phosphatidylethanolamine + H2O <=> 1,2-Diacyl-sn-glycerol + Ethanolamine phosphate	Phosphatidylethanolamine ethanolaminephosphohydrolase	C00350	C00001			C00641	C00346				PE(12:0/18:1(9Z))	C00350							DG(O-16:0/18:1(9Z))	C00641	Ethanolamine phosphate	C00346
341	R02053_c	PF3D7_0218600	3.1.1.4	Phosphatidylethanolamine + H2O <=> 1-Acyl-sn-glycero-3-phosphoethanolamine + Fatty acid	phosphatidylethanolamine 2-acylhydrolase	C00350	C00001			C04438	C00162				PE(12:0/18:1(9Z))	C00350							LysoPE(0:0/18:3(6Z,9Z,12Z))	C04438
342	R02055_c	PF3D7_0927900	4.1.1.65	Phosphatidylserine <=> Phosphatidylethanolamine + CO2	Phsophatidyl-L-serine carboxy-lyase	C02737				C00350	C00011				PS(20:1(11Z)/14:1(9Z))	C02737							PE(12:0/18:1(9Z))	C00350
343	R02057_c	PF3D7_0628300	2.7.8.1	CDP-ethanolamine + 1,2-Diacyl-sn-glycerol <=> CMP + Phosphatidylethanolamine	CDPethanolamine:1,2-diacylglycerol ethanolaminephosphotransferase	C00570	C00641			C00055	C00350				CDP-ethanolamine	C00570	DG(O-16:0/18:1(9Z))	C00641					CMP	C00055	PE(12:0/18:1(9Z))	C00350
344	R02058_c	No	2.3.1.4	Acetyl-CoA + D-Glucosamine 6-phosphate <=> CoA + N-Acetyl-D-glucosamine 6-phosphate	acetyl-CoA:D-glucosamine-6-phosphate N-acetyltransferase	C00024	C00352			C00010	C00357				Acetyl-CoA	C00024	D-Glucosamine 6-phosphate	C00352					CoA	C00010
345	R02059_c	No	3.5.1.25	N-Acetyl-D-glucosamine 6-phosphate + H2O <=> D-Glucosamine 6-phosphate + Acetate	N-Acetyl-D-glucosamine-6-phosphate amidohydrolase	C00357	C00001			C00352	C00033												D-Glucosamine 6-phosphate	C00352
346	R02060_c	No	5.4.2.10	alpha-D-Glucosamine 1-phosphate <=> D-Glucosamine 6-phosphate	D-Glucosamine 1-phosphate 1,6-phosphomutase;	C06156				C00352					Glucosamine-1P	C06156							D-Glucosamine 6-phosphate	C00352
347	R02061_c	No	2.5.1.29	trans,trans-Farnesyl diphosphate + Isopentenyl diphosphate <=> Diphosphate + Geranylgeranyl diphosphate	trans,trans-Farnesyl-diphosphate:isopentenyl-diphosphate farnesyltranstransferase	C00448	C00129			C00013	C00353				Farnesyl pyrophosphate	C00448	Isopentenyl pyrophosphate	C00129					Pyrophosphate	C00013	Geranylgeranyl-PP	C00353
348	R02087_c	No	5.1.3.9	N-Acetyl-D-glucosamine 6-phosphate <=> N-Acetyl-D-mannosamine 6-phosphate	N-Acetyl-D-glucosamine 6-phosphate 2-epimerase	C00357				C04257													N-Acetyl-D-mannosamine 6-phosphate	C04257
349	R02090_c	PF3D7_0928900	2.7.4.8 2.7.4.12	ATP + dGMP <=> ADP + dGDP	ATP:dGMP phosphotransferase	C00002	C00362			C00008	C00361				ATP	C00002							ADP	C00008
350	R02092_a	PF3D7_1431800	3.6.1.5	dTDP + H2O <=> dTMP + Orthophosphate	dTDP phosphohydrolase	C00363	C00001			C00364	C00009				dTDP	C00363							dTMP	C00364	Phosphate	C00009
351	R02093_c	PF3D7_1366500	2.7.4.6	ATP + dTDP <=> ADP + dTTP	ATP:dTDP phosphotransferase	C00002	C00363			C00008	C00459				ATP	C00002	dTDP	C00363					ADP	C00008	dTTP	C00459
352	R02093_m	PF3D7_0605600	2.7.4.6	ATP + dTDP <=> ADP + dTTP	ATP:dTDP phosphotransferase	C00002	C00363			C00008	C00459				ATP	C00002	dTDP	C00363					ADP	C00008	dTTP	C00459
353	R02094_c	PF3D7_1251300	2.7.4.9 2.7.4.12	ATP + dTMP <=> ADP + dTDP	ATP:dTMP phosphotransferase	C00002	C00364			C00008	C00363				ATP	C00002	dTMP	C00364					ADP	C00008	dTDP	C00363
354	R02095_a	PF3D7_1431800	3.6.1.5 3.6.1.39	dTTP + H2O <=> dTDP + Orthophosphate	dTTP nucleotidohydrolase	C00459	C00001			C00363	C00009				dTTP	C00459							dTDP	C00363	Phosphate	C00009
355	R02098_a	No	2.7.4.4 2.7.4.9	ATP + dUMP <=> ADP + dUDP	ATP:dUMP phosphotransferase	C00002	C00365			C00008	C01346				ATP	C00002							ADP	C00008
356	R02098_c	No	2.7.4.4 2.7.4.9	ATP + dUMP <=> ADP + dUDP	ATP:dUMP phosphotransferase	C00002	C00365			C00008	C01346				ATP	C00002							ADP	C00008
357	R02100_c	PF3D7_1127100	3.6.1.23 3.6.1.-	dUTP + H2O <=> dUMP + Diphosphate	dUTP nucleotidohydrolase	C00460	C00001			C00365	C00013														Pyrophosphate	C00013
358	R02101_c	No	2.1.1.45	dUMP + 5,10-Methylenetetrahydrofolate <=> Dihydrofolate + dTMP	5,10-Methylenetetrahydrofolate:dUMP C-methyltransferase	C00365	C00143			C00415	C00364												Dihydrofolic acid	C00415	dTMP	C00364
359	R02114_a	PF3D7_0629300	2.3.1.43	Phosphatidylcholine + Sterol <=> 1-Acyl-sn-glycero-3-phosphocholine + Steryl ester	Phosphatidylcholine:sterol O-acyltransferase	C00157	C00370			C04230	C01958				PC(16:0/9:0(CHO))	C00157							LysoPC16:0	C04230
360	R02134_c	No	2.7.1.89	ATP + Thiamine <=> ADP + Thiamin monophosphate	ATP:thiamine phosphotransferase	C00002	C00378			C00008	C01081				ATP	C00002							ADP	C00008
361	R02142_c	PF3D7_1012400	2.4.2.8 2.4.2.22	Xanthosine 5'-phosphate + Diphosphate <=> Xanthine + 5-Phospho-alpha-D-ribose 1-diphosphate	XMP:pyrophosphate phosphoribosyltransferase	C00655	C00013			C00385	C00119				XMP	C00655	Pyrophosphate	C00013					Xanthine	C00385
362	R02147_c	PF3D7_0513300	2.4.2.1 2.4.2.15	Guanosine + Orthophosphate <=> Guanine + alpha-D-Ribose 1-phosphate	guanosine:phosphate alpha-D-ribosyltransferase	C00387	C00009			C00242	C00620						Phosphate	C00009					Guanine	C00242	D-Ribose 5-phosphate	C00620
363	R02163_m	PF3D7_0915000	1.6.5.3 1.6.5.8 1.6.5.9	Ubiquinol + NAD+ <=> Ubiquinone + NADH + H+	NADH:ubiquinone oxidoreductase	C00390	C00003			C00399	C00004	C00080					NAD+	C00003							NADH	C00004
364	R02164_m	PF3D7_0611100	1.3.5.1 1.3.5.4	Quinone + Succinate <=> Hydroquinone + Fumarate	succinate:quinone oxidoreductase	C15602	C00042			C15603	C00122						Succinate	C00042							Fumarate	C00122
365	R02196_a	No	1.4.1.9	L-Isoleucine + NAD+ + H2O <=> (S)-3-Methyl-2-oxopentanoic acid + Ammonia + NADH + H+	L-Isoleucine:NAD+ oxidoreductase(deaminating)	C00407	C00003	C00001		C00671	C00014	C00004	C00080		Isoleucine	C00407	NAD+	C00003									NADH	C00004
366	R02222_a	PF3D7_0511200	1.14.19.1	Stearoyl-CoA + 2 Ferrocytochrome b5 + Oxygen + 2 H+ <=> Oleoyl-CoA + 2 Ferricytochrome b5 + 2 H2O	steroyl-CoA,hydrogen-donor:oxygen oxidoreductase	C00412	C00999	C00007	C00080	C00510	C00996	C00001			Stearoyl-CoA	C00412							Oleyl-CoA	C00510
367	R02222_er	PF3D7_0511200	1.14.19.1	Stearoyl-CoA + 2 Ferrocytochrome b5 + Oxygen + 2 H+ <=> Oleoyl-CoA + 2 Ferricytochrome b5 + 2 H2O	steroyl-CoA,hydrogen-donor:oxygen oxidoreductase	C00412	C00999	C00007	C00080	C00510	C00996	C00001			Stearoyl-CoA	C00412							Oleyl-CoA	C00510
368	R02235_c	No	1.5.1.3	Dihydrofolate + NAD+ <=> Folate + NADH + H+	dihydrofolate:NAD+ oxidoreductase	C00415	C00003			C00504	C00004	C00080			Dihydrofolic acid	C00415	NAD+	C00003					Folic acid	C00504	NADH	C00004
369	R02236_c	No	1.5.1.3	Dihydrofolate + NADP+ <=> Folate + NADPH + H+	dihydrofolate:NADP+ oxidoreductase	C00415	C00006			C00504	C00005	C00080			Dihydrofolic acid	C00415	NADP+	C00006					Folic acid	C00504	NADPH	C00005
370	R02237_c	PF3D7_1324800	6.3.2.12 6.3.2.17	ATP + Dihydropteroate + L-Glutamate <=> ADP + Orthophosphate + Dihydrofolate	7,8-dihydropteroate:L-glutamate ligase (ADP-forming)	C00002	C00921	C00025		C00008	C00009	C00415			ATP	C00002			DL-Glutamate	C00025			ADP	C00008	Phosphate	C00009	Dihydrofolic acid	C00415
371	R02239_c	PF3D7_0303200	3.1.3.4 3.1.3.81	Phosphatidate + H2O <=> 1,2-Diacyl-sn-glycerol + Orthophosphate	1,2-diacyl-sn-glycerol 3-phosphate phosphohydrolase	C00416	C00001			C00641	C00009				PA(18:0/17:0)	C00416							DG(O-16:0/18:1(9Z))	C00641	Phosphate	C00009
372	R02240_a	PF3D7_0930500	2.7.1.107	ATP + 1,2-Diacyl-sn-glycerol <=> ADP + Phosphatidate	ATP:1,2-diacylglycerol 3-phosphotransferase	C00002	C00641			C00008	C00416				ATP	C00002	DG(O-16:0/18:1(9Z))	C00641					ADP	C00008	PA(18:0/17:0)	C00416
373	R02240_c	PF3D7_1471400	2.7.1.107	ATP + 1,2-Diacyl-sn-glycerol <=> ADP + Phosphatidate	ATP:1,2-diacylglycerol 3-phosphotransferase	C00002	C00641			C00008	C00416				ATP	C00002	DG(O-16:0/18:1(9Z))	C00641					ADP	C00008	PA(18:0/17:0)	C00416
374	R02241_c	PF3D7_1444300	2.3.1.51	Phosphatidate + CoA <=> 1-Acyl-sn-glycerol 3-phosphate + Acyl-CoA	acyl-CoA:1-acyl-sn-glycerol-3-phosphate 2-O-acyltransferase	C00416	C00010			C00681	C00040				PA(18:0/17:0)	C00416	CoA	C00010					PA(18:0/0:0)	C00681
375	R02251_c	PF3D7_0322300	2.3.1.20	Triacylglycerol + CoA <=> 1,2-Diacyl-sn-glycerol + Acyl-CoA	acyl-CoA:1,2-diacyl-sn-glycerol O-acyltransferase	C00422	C00010			C00641	C00040				TG 46:1; [M+NH4]+; TG(14:0/16:0/16:1)	C00422	CoA	C00010					DG(O-16:0/18:1(9Z))	C00641
376	R02283_c	No	2.6.1.11	N-Acetylornithine + 2-Oxoglutarate <=> N-Acetyl-L-glutamate 5-semialdehyde + L-Glutamate	N2-Acetyl-L-ornithine:2-oxoglutarate aminotransferase	C00437	C00026			C01250	C00025				N-Acetylornithine	C00437	a-ketoglutarate	C00026							DL-Glutamate	C00025
377	R02300_c	PF3D7_1344000	2.1.2.10	Folinic acid <=> 5,10-Methenyltetrahydrofolate + H2O	S-Aminomethyldihydrolipoylprotein:(6S)-tetrahydrofolate aminomethyltransferase (ammonia-forming)	C03479				C00445	C00001				5-formyl-tetrahydrofolate	C03479							5-10-Methenyltetrahydrofolic acid	C00445
378	R02300_m	PF3D7_1365500	2.1.2.10	Folinic acid <=> 5,10-Methenyltetrahydrofolate + H2O	S-Aminomethyldihydrolipoylprotein:(6S)-tetrahydrofolate aminomethyltransferase (ammonia-forming)	C03479				C00445	C00001				5-formyl-tetrahydrofolate	C03479							5-10-Methenyltetrahydrofolic acid	C00445
379	R02301_c	No	6.3.3.2	ATP + Folinic acid + H+ <=> ADP + Orthophosphate + 5,10-Methenyltetrahydrofolate	5-Formyltetrahydrofolate cyclo-ligase (ADP-forming)	C00002	C03479	C00080		C00008	C00009	C00445			ATP	C00002	5-formyl-tetrahydrofolate	C03479					ADP	C00008	Phosphate	C00009	5-10-Methenyltetrahydrofolic acid	C00445
380	R02322_c	No	3.5.1.42	Nicotinamide D-ribonucleotide + H2O <=> Nicotinate D-ribonucleotide + Ammonia	nicotinamide-D-ribonucleotide amidohydrolase	C00455	C00001			C01185	C00014				nicotinamide mononucleotide	C00455							Nicotinic acid mononucleotide	C01185
381	R02323_c	PF3D7_1206100	3.1.3.5 3.1.3.-	Nicotinamide D-ribonucleotide + H2O <=> Nicotinamide-beta-riboside + Orthophosphate	nicotinamide ribonucleotide phosphohydrolase	C00455	C00001			C03150	C00009				nicotinamide mononucleotide	C00455									Phosphate	C00009
382	R02324_c	No	2.7.1.22	ATP + Nicotinamide-beta-riboside <=> ADP + Nicotinamide D-ribonucleotide	ATP:N-ribosylnicotinamide 5'-phosphotransferase	C00002	C03150			C00008	C00455				ATP	C00002							ADP	C00008	nicotinamide mononucleotide	C00455
383	R02325_c	No	3.5.4.13	dCTP + H2O <=> dUTP + Ammonia	dCTP aminohydrolase	C00458	C00001			C00460	C00014				dCTP	C00458
384	R02326_c	PF3D7_1366500	2.7.4.6	ATP + dCDP <=> ADP + dCTP	ATP:dCDP phosphotransferase	C00002	C00705			C00008	C00458				ATP	C00002	dCDP	C00705					ADP	C00008	dCTP	C00458
385	R02326_m	PF3D7_0605600	2.7.4.6	ATP + dCDP <=> ADP + dCTP	ATP:dCDP phosphotransferase	C00002	C00705			C00008	C00458				ATP	C00002	dCDP	C00705					ADP	C00008	dCTP	C00458
386	R02331_c	PF3D7_1366500	2.7.4.6	ATP + dUDP <=> ADP + dUTP	ATP:dUDP phosphotransferase	C00002	C01346			C00008	C00460				ATP	C00002							ADP	C00008
387	R02331_m	PF3D7_0605600	2.7.4.6	ATP + dUDP <=> ADP + dUTP	ATP:dUDP phosphotransferase	C00002	C01346			C00008	C00460				ATP	C00002							ADP	C00008
388	R02412_c	No	2.7.1.71	ATP + Shikimate <=> ADP + Shikimate 3-phosphate	ATP:shikimate 3-phosphotransferase	C00002	C00493			C00008	C03175				ATP	C00002							ADP	C00008	Shikimate 3-phosphate	C03175
389	R02413_c	PF3D7_0206300	1.1.1.25 1.1.1.282	Shikimate + NADP+ <=> 3-Dehydroshikimate + NADPH + H+	Shikimate:NADP+ 3-oxidoreductase	C00493	C00006			C02637	C00005	C00080					NADP+	C00006							NADPH	C00005
390	R02422_c	PF3D7_1440500	3.5.3.4	Allantoate + H2O <=> (S)-Ureidoglycolate + Urea	Allantoate amidinohydrolase	C00499	C00001			C00603	C00086				Allantoate	C00499
391	R02433_c	PF3D7_0204500	2.6.1.1	L-Cysteate + 2-Oxoglutarate <=> 3-Sulfopyruvate + L-Glutamate	L-cysteate:2-oxoglutarate aminotransferase	C00506	C00026			C05528	C00025						a-ketoglutarate	C00026							DL-Glutamate	C00025
392	R02480_m	PF3D7_1203600	4.4.1.17	Cytochrome c <=> Apocytochrome c + Heme	Cytochrome c apocytochrome-c-lyase	C00524				C02248	C00032
393	R02484_c	PF3D7_0513300	2.4.2.1 2.4.2.2 2.4.2.3 2.4.2.4	Deoxyuridine + Orthophosphate <=> Uracil + 2-Deoxy-D-ribose 1-phosphate	deoxyuridine:orthophosphate 2-deoxy-D-ribosyltransferase;	C00526	C00009			C00106	C00672				Deoxyuridine	C00526	Phosphate	C00009					Uracil	C00106
394	R02485_c	PF3D7_1204600	3.5.4.5	Deoxycytidine + H2O <=> Deoxyuridine + Ammonia	deoxycytidine aminohydrolase	C00881	C00001			C00526	C00014				Deoxycytidine	C00881							Deoxyuridine	C00526
395	R02493_c	PF3D7_0616000	2.7.1.35	ATP + Pyridoxamine <=> ADP + Pyridoxamine phosphate	ATP:pyridoxal 5'-phosphotransferase	C00002	C00534			C00008	C00647				ATP	C00002							ADP	C00008
396	R02528_a	No	1.1.1.-	Methylglyoxal + NADPH + H+ <=> Hydroxyacetone + NADP+	Methylglyoxal + NADPH + H+ <=> Hydroxyacetone + NADP+	C00546	C00005	C00080		C05235	C00006						NADPH	C00005							NADP+	C00006
397	R02530_a	PF3D7_0604700	4.4.1.5	(R)-S-Lactoylglutathione <=> Glutathione + Methylglyoxal	(R)-S-Lactoylglutathione methylglyoxal-lyase (isomerizing)	C03451				C00051	C00546				(R)-S-Lactoylglutathione	C03451							glutathione	C00051
398	R02530_c	PF3D7_1113700	4.4.1.5	(R)-S-Lactoylglutathione <=> Glutathione + Methylglyoxal	(R)-S-Lactoylglutathione methylglyoxal-lyase (isomerizing)	C03451				C00051	C00546				(R)-S-Lactoylglutathione	C03451							glutathione	C00051
399	R02541_c	PF3D7_1238600	3.1.4.12	Sphingomyelin + H2O <=> N-Acylsphingosine + Choline phosphate	Sphingomyelin cholinephosphohydrolase	C00550	C00001			C00195	C00588				sphingo-myelin	C00550							Ceramide (d18:1/24:1(15Z))	C00195	Phosphocholine	C00588
400	R02556_c	PF3D7_1029600	3.5.4.4	Deoxyadenosine + H2O <=> Deoxyinosine + Ammonia	Deoxyadenosine aminohydrolase	C00559	C00001			C05512	C00014				Deoxyadenosine	C00559
401	R02568_c	PF3D7_1444800	4.1.2.13	D-Fructose 1-phosphate <=> Glycerone phosphate + D-Glyceraldehyde	D-fructose 1-phosphate D-glyceraldehyde-3-phosphate-lyase	C01094				C00111	C00577				Fructose-1-P	C01094							dihydroxy-acetone-phosphate	C00111
402	R02569_a	PF3D7_1020800	2.3.1.12	Acetyl-CoA + Enzyme N6-(dihydrolipoyl)lysine <=> CoA + [Dihydrolipoyllysine-residue acetyltransferase] S-acetyldihydrolipoyllysine	acetyl-CoA:enzyme N6-(dihydrolipoyl)lysine S-acetyltransferase	C00024	C15973			C00010	C16255				Acetyl-CoA	C00024							CoA	C00010
403	R02569_m	No	2.3.1.12	Acetyl-CoA + Enzyme N6-(dihydrolipoyl)lysine <=> CoA + [Dihydrolipoyllysine-residue acetyltransferase] S-acetyldihydrolipoyllysine	acetyl-CoA:enzyme N6-(dihydrolipoyl)lysine S-acetyltransferase	C00024	C15973			C00010	C16255				Acetyl-CoA	C00024							CoA	C00010
404	R02570_m	PF3D7_1320800	2.3.1.61	Succinyl-CoA + Enzyme N6-(dihydrolipoyl)lysine <=> CoA + [Dihydrolipoyllysine-residue succinyltransferase] S-succinyldihydrolipoyllysine	succinyl-CoA:enzyme N6-(dihydrolipoyl)lysine S-succinyltransferase	C00091	C15973			C00010	C16254												CoA	C00010
405	R02571_m	PF3D7_1320800	2.3.1.61	Glutaryl-CoA + Enzyme N6-(dihydrolipoyl)lysine <=> CoA + [Dihydrolipoyllysine-residue succinyltransferase] S-glutaryldihydrolipoyllysine	Glutaryl-CoA:dihydrolipoamide S-succinyltransferase	C00527	C15973			C00010	C06157												CoA	C00010
406	R02573_c	No	2.1.1.19	Trimethylsulfonium + Tetrahydrofolate <=> Dimethyl sulfide + 5-Methyltetrahydrofolate	Trimethylsulfonium:tetrahydrofolate N-methyltransferase	C01008	C00101			C00580	C00440														5-Methyl-THF	C00440
407	R02590_c	PF3D7_1316600	2.7.7.15	CTP + N-Trimethyl-2-aminoethylphosphonate <=> Diphosphate + CMP-N-trimethyl-2-aminoethylphosphonate	CTP:choline-phosphate cytidylyltransferase	C00063	C06459			C00013	C05674				CTP	C00063							Pyrophosphate	C00013	CMP-trimethyl-aminoethylphsphonate	C05674
410	R02619_c	No	2.6.1.1	3-Sulfino-L-alanine + 2-Oxoglutarate <=> 3-Sulfinylpyruvate + L-Glutamate	3-sulfino-L-alanine:2-oxoglutarate aminotransferase	C00606	C00026			C05527	C00025						a-ketoglutarate	C00026					3-Sulfinylpyruvic acid	C05527	DL-Glutamate	C00025
411	R02654_c	PF3D7_0618900	2.4.1.198	UDP-N-acetyl-alpha-D-glucosamine + 1-Phosphatidyl-D-myo-inositol <=> UDP + N-Acetyl-D-glucosaminylphosphatidylinositol	UDP-N-acetyl-D-glucosamine:phosphatidylinositol N-acetyl-D-glucosaminyltransferase	C00043	C01194			C00015	C01288				UDP-N-acetyl-D-glucosamine	C00043	PI(17:0/17:2(9Z,12Z))+NH4	C01194					UDP	C00015
412	R02662_m	PF3D7_0303700	2.3.1.168	2-Methylpropanoyl-CoA + Enzyme N6-(dihydrolipoyl)lysine <=> CoA + [Dihydrolipoyllysine-residue (2-methylpropanoyl)transferase] S-(2-methylpropanoyl)dihydrolipoyllysine	2-methylpropanoyl-CoA:enzyme N6-(dihydrolipoyl)lysine S-(2-methylpropanoyl)transferase	C00630	C15973			C00010	C15977												CoA	C00010
413	R02705_c	No	2.7.1.60	ATP + N-Acetyl-D-mannosamine <=> ADP + N-Acetyl-D-mannosamine 6-phosphate	ATP:N-acyl-D-mannosamine 6-phosphotransferase	C00002	C00645			C00008	C04257				ATP	C00002	N-acetylhexosamine	C00645					ADP	C00008	N-Acetyl-D-mannosamine 6-phosphate	C04257
414	R02746_a	PF3D7_0102400	3.1.1.5	1-Acyl-sn-glycero-3-phosphocholine + H2O <=> sn-Glycero-3-phosphocholine + Fatty acid	1-Acyl-sn-glycero-3-phosphocholine acylhydrolase	C04230	C00001			C00670	C00162				LysoPC16:0	C04230
415	R02746_c	PF3D7_0702200	3.1.1.5	1-Acyl-sn-glycero-3-phosphocholine + H2O <=> sn-Glycero-3-phosphocholine + Fatty acid	1-Acyl-sn-glycero-3-phosphocholine acylhydrolase	C04230	C00001			C00670	C00162				LysoPC16:0	C04230
418	R02749_c	No	5.4.2.7	2-Deoxy-D-ribose 1-phosphate <=> 2-Deoxy-D-ribose 5-phosphate	2-deoxy-D-ribose 1-phosphate 1,5-phosphomutase	C00672				C00673													2-deoxyribose-5-P	C00673
419	R02805_c	PF3D7_0520600	3.6.1.17	P1,P4-Bis(5'-xanthosyl) tetraphosphate + H2O <=> XTP + Xanthosine 5'-phosphate	P1,P4-Bis(5'-nucleosyl)-tetraphosphate nucleotidohydrolase	C04392	C00001			C00700	C00655				P1P4-Bis5-xanthosyl tetraphosphate	C04392									XMP	C00655
420	R02814_a	No	3.1.2.14	Oleoyl-[acyl-carrier protein] + H2O <=> Acyl-carrier protein + (9Z)-Octadecenoic acid	Oleoyl-[acyl-carrier-protein] hydrolase	C01203	C00001			C00229	C00712														Oleate	C00712
421	R02869_c	PF3D7_1129000	2.5.1.16 2.5.1.22	S-Adenosylmethioninamine + Spermidine <=> 5'-Methylthioadenosine + Spermine	S-adenosylmethioninamine:spermidine 3-aminopropyltransferase	C01137	C00315			C00170	C00750						Spermidine	C00315					5-Methylthioadenosine	C00170
422	R02918_a	PF3D7_0807900	6.1.1.1	ATP + L-Tyrosine + tRNA(Tyr) <=> AMP + Diphosphate + L-Tyrosyl-tRNA(Tyr)	L-Tyrosine:tRNA(Tyr) ligase (AMP-forming)	C00002	C00082	C00787		C00020	C00013	C02839			ATP	C00002	DL-Tyrosine	C00082					AMP	C00020	Pyrophosphate	C00013
423	R02918_c	PF3D7_1117500	6.1.1.1	ATP + L-Tyrosine + tRNA(Tyr) <=> AMP + Diphosphate + L-Tyrosyl-tRNA(Tyr)	L-Tyrosine:tRNA(Tyr) ligase (AMP-forming)	C00002	C00082	C00787		C00020	C00013	C02839			ATP	C00002	DL-Tyrosine	C00082					AMP	C00020	Pyrophosphate	C00013
424	R02918_m	PF3D7_1117500	6.1.1.1	ATP + L-Tyrosine + tRNA(Tyr) <=> AMP + Diphosphate + L-Tyrosyl-tRNA(Tyr)	L-Tyrosine:tRNA(Tyr) ligase (AMP-forming)	C00002	C00082	C00787		C00020	C00013	C02839			ATP	C00002	DL-Tyrosine	C00082					AMP	C00020	Pyrophosphate	C00013
425	R02973_c	No	3.5.1.92	Pantetheine + H2O <=> Pantothenate + Cysteamine	(R)-pantetheine amidohydrolase	C00831	C00001			C00864	C01678												Pantothenic acid	C00864
426	R02978_c	PF3D7_0409500	1.1.1.102	Sphinganine + NADP+ <=> 3-Dehydrosphinganine + NADPH + H+	Sphinganine:NADP+ 3-oxidoreductase	C00836	C00006			C02934	C00005	C00080					NADP+	C00006							NADPH	C00005
427	R03005_c	No	2.7.7.1 2.7.7.18	ATP + Nicotinate D-ribonucleotide <=> Diphosphate + Deamino-NAD+	ATP:nicotinamide-nucleotide adenylyltransferase	C00002	C01185			C00013	C00857				ATP	C00002	Nicotinic acid mononucleotide	C01185					Pyrophosphate	C00013
428	R03018_c	PF3D7_1420600	2.7.1.33	ATP + Pantothenate <=> ADP + D-4'-Phosphopantothenate	ATP:pantothenate 4'-phosphotransferase	C00002	C00864			C00008	C03492				ATP	C00002	Pantothenic acid	C00864					ADP	C00008	D-4--Phosphopantothenate	C03492
429	R03024_a	PF3D7_1226100	3.1.3.1 3.1.3.2 3.1.3.41	4-Nitrophenyl phosphate + H2O <=> 4-Nitrophenol + Orthophosphate	4-nitrophenyl phosphate phosphohydrolase	C03360	C00001			C00870	C00009														Phosphate	C00009
430	R03024_c	No	3.1.3.1 3.1.3.2 3.1.3.41	4-Nitrophenyl phosphate + H2O <=> 4-Nitrophenol + Orthophosphate	4-nitrophenyl phosphate phosphohydrolase	C03360	C00001			C00870	C00009														Phosphate	C00009
432	R03035_c	PF3D7_0704700	2.7.7.3	ATP + Pantetheine 4'-phosphate <=> Diphosphate + Dephospho-CoA	ATP:pantetheine-4'-phosphate adenylyltransferase	C00002	C01134			C00013	C00882				ATP	C00002	Pantetheine 4--phosphate	C01134					Pyrophosphate	C00013	Dephospho-CoA	C00882
433	R03038_a	PF3D7_1367700	6.1.1.7	ATP + L-Alanine + tRNA(Ala) <=> AMP + Diphosphate + L-Alanyl-tRNA	L-Alanine:tRNA(Ala) ligase (AMP-forming)	C00002	C00041	C01635		C00020	C00013	C00886			ATP	C00002	L-Alanine	C00041					AMP	C00020	Pyrophosphate	C00013
434	R03038_c	PF3D7_1367700	6.1.1.7	ATP + L-Alanine + tRNA(Ala) <=> AMP + Diphosphate + L-Alanyl-tRNA	L-Alanine:tRNA(Ala) ligase (AMP-forming)	C00002	C00041	C01635		C00020	C00013	C00886			ATP	C00002	L-Alanine	C00041					AMP	C00020	Pyrophosphate	C00013
435	R03038_m	PF3D7_1367700	6.1.1.7	ATP + L-Alanine + tRNA(Ala) <=> AMP + Diphosphate + L-Alanyl-tRNA	L-Alanine:tRNA(Ala) ligase (AMP-forming)	C00002	C00041	C01635		C00020	C00013	C00886			ATP	C00002	L-Alanine	C00041					AMP	C00020	Pyrophosphate	C00013
436	R03066_c	PF3D7_0810800	2.5.1.15	6-(Hydroxymethyl)-7,8-dihydropterin + 4-Aminobenzoate <=> Dihydropteroate + H2O	6-(hydroxymethyl)-7,8-dihydropterin:4-aminobenzoate 2-amino-4-hydroxydihydropteridine-6-methenyltransferase	C01300	C00568			C00921	C00001				6-hydroxymethyl-7-8-dihydropterin	C01300	p-Aminobenzoic acid	C00568
437	R03067_c	PF3D7_0810800	2.5.1.15	6-Hydroxymethyl-7,8-dihydropterin diphosphate + 4-Aminobenzoate <=> Diphosphate + Dihydropteroate	(7,8-dihydropterin-6-yl)methyl diphosphate:4-aminobenzoate 2-amino-4-hydroxy-7,8-dihydropteridine-6-methenyltransferase	C04807	C00568			C00013	C00921						p-Aminobenzoic acid	C00568					Pyrophosphate	C00013
438	R03083_c	No	4.2.3.4	2-Dehydro-3-deoxy-D-arabino-heptonate 7-phosphate <=> 3-Dehydroquinate + Orthophosphate	2-Dehydro-3-deoxy-D-arabino-heptonate 7-phosphate phosphate-lyase (cyclyzing)	C04691				C00944	C00009														Phosphate	C00009
441	R03157_c	No	6.2.1.-	3-Hydroxypropionyl-CoA + Orthophosphate + ADP <=> 3-Hydroxypropanoate + CoA + ATP	3-Hydroxypropionyl-CoA + Orthophosphate + ADP <=> 3-Hydroxypropanoate + CoA + ATP	C05668	C00009	C00008		C01013	C00010	C00002					Phosphate	C00009	ADP	C00008			Hydroxypropionic acid	C01013	CoA	C00010	ATP	C00002
442	R03158_c	PF3D7_1240000	3.1.2.4	3-Hydroxypropanoate + CoA <=> 3-Hydroxypropionyl-CoA + H2O	3-Hydroxypropanoate + CoA <=> 3-Hydroxypropionyl-CoA + H2O	C01013	C00010			C05668	C00001				Hydroxypropionic acid	C01013	CoA	C00010
444	R03167_a	No	1.11.1.12	Lipid hydroperoxide + 2 Glutathione <=> Lipid + Glutathione disulfide + 2 H2O	glutathione:lipid-hydroperoxide oxidoreductase	C01025	C00051			C01356	C00127	C00001					glutathione	C00051							Glutathione disulfide	C00127
445	R03167_m	No	1.11.1.12	Lipid hydroperoxide + 2 Glutathione <=> Lipid + Glutathione disulfide + 2 H2O	glutathione:lipid-hydroperoxide oxidoreductase	C01025	C00051			C01356	C00127	C00001					glutathione	C00051							Glutathione disulfide	C00127
446	R03174_m	PF3D7_0303700	2.3.1.168	(S)-2-Methylbutanoyl-CoA + Enzyme N6-(dihydrolipoyl)lysine <=> CoA + [Dihydrolipoyllysine-residue (2-methylpropanoyl)transferase] S-(2-methylbutanoyl)dihydrolipoyllysine	(S)-2-methylbutanoyl-CoA:enzyme N6-(dihydrolipoyl)lysine S-(2-methylbutanoyl)transferase	C15980	C15973			C00010	C15979												CoA	C00010
450	R03223_c	PF3D7_0614000	2.5.1.3	4-Amino-5-hydroxymethyl-2-methylpyrimidine diphosphate + 4-Methyl-5-(2-phosphooxyethyl)thiazole <=> Diphosphate + Thiamin monophosphate	2-methyl-4-amino-5-hydroxymethylpyrimidine-diphosphate:4-methyl-5-(2-phosphoethyl)-thiazole 2-methyl-4-aminopyridine-5-methenyltransferase	C04752	C04327			C00013	C01081						4-Methyl-5-2-phosphooxyethylthiazole	C04327					Pyrophosphate	C00013
451	R03234_a	No	1.1.1.-	Sorbitol 6-phosphate + NADP+ <=> Sorbose 1-phosphate + NADPH + H+	Sorbitol 6-phosphate + NADP+ <=> Sorbose 1-phosphate + NADPH + H+	C01096	C00006			C02888	C00005	C00080			Sorbitol 6-phosphate	C01096	NADP+	C00006							NADPH	C00005
452	R03236_c	No	2.7.1.11 2.7.1.56 2.7.1.144	D-Tagatose 6-phosphate + ATP <=> D-Tagatose 1,6-bisphosphate + ADP	ATP:D-tagatose-6-phosphate 1-phosphotransferase	C01097	C00002			C03785	C00008				D-Tagatose 6-phosphate	C01097	ATP	C00002							ADP	C00008
453	R03237_c	No	2.7.1.11	CTP + D-Tagatose 6-phosphate <=> CDP + D-Tagatose 1,6-bisphosphate	CTP:D-tagatose 6-phosphate 1-phosphotransferase	C00063	C01097			C00112	C03785				CTP	C00063	D-Tagatose 6-phosphate	C01097					CDP	C00112
454	R03238_c	No	2.7.1.11	UTP + D-Tagatose 6-phosphate <=> UDP + D-Tagatose 1,6-bisphosphate	UTP:D-tagatose 6-phosphate 1-phosphotransferase	C00075	C01097			C00015	C03785				UTP	C00075	D-Tagatose 6-phosphate	C01097					UDP	C00015
455	R03239_c	No	2.7.1.11	ITP + D-Tagatose 6-phosphate <=> IDP + D-Tagatose 1,6-bisphosphate	ITP:D-tagatose 6-phosphate 1-phosphotransferase	C00081	C01097			C00104	C03785						D-Tagatose 6-phosphate	C01097					IDP	C00104
456	R03269_c	PF3D7_0816100	4.1.1.36	(R)-4'-Phosphopantothenoyl-L-cysteine <=> Pantetheine 4'-phosphate + CO2	N-[(R)-4'-Phosphopantothenoyl]-L-cysteine carboxy-lyase	C04352				C01134	C00011				4-Phosphopantothenoylcysteine	C04352							Pantetheine 4--phosphate	C01134
458	R03284_c	No	4.1.2.-	4-Trimethylammoniobutanal + Glycine <=> 3-Hydroxy-N6,N6,N6-trimethyl-L-lysine	4-Trimethylammoniobutanal + Glycine <=> 3-Hydroxy-N6,N6,N6-trimethyl-L-lysine	C01149	C00037			C01259							Glycine	C00037
459	R03291_c	PF3D7_1357900	1.5.1.2	Hydroxyproline + NAD+ <=> L-1-Pyrroline-3-hydroxy-5-carboxylate + NADH + H+	trans-4-Hydroxy-L-proline:NAD+ 5-oxidoreductase	C01157	C00003			C04281	C00004	C00080					NAD+	C00003							NADH	C00004
460	R03293_c	PF3D7_1357900	1.5.1.2	Hydroxyproline + NADP+ <=> L-1-Pyrroline-3-hydroxy-5-carboxylate + NADPH + H+	trans-4-Hydroxy-L-proline:NADP+ 5-oxidoreductase	C01157	C00006			C04281	C00005	C00080					NADP+	C00006							NADPH	C00005
462	R03332_c	No	3.1.4.3 3.1.4.11 4.6.1.13	1-Phosphatidyl-D-myo-inositol + H2O <=> Inositol 1-phosphate + 1,2-Diacyl-sn-glycerol	1-Phosphatidyl-D-myo-inositol inositolphosphohydrolase	C01194	C00001			C01177	C00641				PI(17:0/17:2(9Z,12Z))+NH4	C01194							Inositol 1-phosphate	C01177	DG(O-16:0/18:1(9Z))	C00641
463	R03347_c	No	2.7.1.173	Nicotinate D-ribonucleotide + ADP <=> Nicotinate D-ribonucleoside + ATP	ATP:beta-D-ribosylnicotinate 5-phosphotransferase	C01185	C00008			C05841	C00002				Nicotinic acid mononucleotide	C01185	ADP	C00008							ATP	C00002
464	R03361_c	PF3D7_0311300	2.7.1.67	ATP + 1-Phosphatidyl-D-myo-inositol <=> ADP + 1-Phosphatidyl-1D-myo-inositol 4-phosphate	ATP:1-Phosphatidyl-1D-myo-inositol 4-phosphotransferase	C00002	C01194			C00008	C01277				ATP	C00002	PI(17:0/17:2(9Z,12Z))+NH4	C01194					ADP	C00008
465	R03362_c	PF3D7_0515300	2.7.1.137 2.7.1.154	ATP + 1-Phosphatidyl-D-myo-inositol <=> ADP + 1-Phosphatidyl-1D-myo-inositol 3-phosphate	ATP:1-phosphatidyl-1D-myo-inositol 3-phosphotransferase	C00002	C01194			C00008	C04549				ATP	C00002	PI(17:0/17:2(9Z,12Z))+NH4	C01194					ADP	C00008
466	R03393_c	No	3.1.3.57	1D-myo-Inositol 1,4-bisphosphate + H2O <=> myo-Inositol 4-phosphate + Orthophosphate	D-myo-Inositol-1,4-bisphosphate 1-phosphohydrolase	C01220	C00001			C03546	C00009												myo-Inositol 4-phosphate	C03546	Phosphate	C00009
467	R03394_c	PF3D7_1111600	3.1.3.56	D-myo-Inositol 1,4,5-trisphosphate + H2O <=> 1D-myo-Inositol 1,4-bisphosphate + Orthophosphate	D-myo-Inositol-1,4,5-trisphosphate 5-phosphohydrolase	C01245	C00001			C01220	C00009														Phosphate	C00009
468	R03409_c	PF3D7_1402000	3.6.1.11 3.6.1.40	Guanosine 3'-diphosphate 5'-triphosphate + H2O <=> Guanosine 3',5'-bis(diphosphate) + Orthophosphate	guanosine 3'-diphosphate 5'-triphosphate 5'-phosphohydrolase	C04494	C00001			C01228	C00009														Phosphate	C00009
469	R03416_a	PF3D7_0937200	3.1.1.5	1-Acyl-sn-glycero-3-phosphoethanolamine + H2O <=> Fatty acid + sn-Glycero-3-phosphoethanolamine	1-Acyl-sn-glycero-3-phosphoethanolamine aldehydohydrolase	C04438	C00001			C00162	C01233				LysoPE(0:0/18:3(6Z,9Z,12Z))	C04438									sn-glycero-3-Phosphoethanolamine	C01233
470	R03416_c	PF3D7_1001400	3.1.1.5	1-Acyl-sn-glycero-3-phosphoethanolamine + H2O <=> Fatty acid + sn-Glycero-3-phosphoethanolamine	1-Acyl-sn-glycero-3-phosphoethanolamine aldehydohydrolase	C04438	C00001			C00162	C01233				LysoPE(0:0/18:3(6Z,9Z,12Z))	C04438									sn-glycero-3-Phosphoethanolamine	C01233
471	R03425_c	No	1.4.4.2	Glycine + Lipoylprotein <=> S-Aminomethyldihydrolipoylprotein + CO2	glycine:lipoylprotein oxidoreductase (decarboxylating and acceptor-aminomethylating)	C00037	C02051			C01242	C00011				Glycine	C00037
472	R03435_c	PF3D7_1013500	3.1.4.11	1-Phosphatidyl-D-myo-inositol 4,5-bisphosphate + H2O <=> D-myo-Inositol 1,4,5-trisphosphate + 1,2-Diacyl-sn-glycerol	1-Phosphatidyl-1D-myo-inositol-4,5-bisphosphate inositoltrisphosphohydrolase	C04637	C00001			C01245	C00641														DG(O-16:0/18:1(9Z))	C00641
473	R03460_c	No	2.5.1.19	Phosphoenolpyruvate + Shikimate 3-phosphate <=> Orthophosphate + 5-O-(1-Carboxyvinyl)-3-phosphoshikimate	Phosphoenolpyruvate:3-phosphoshikimate 5-O-(1-carboxyvinyl)-transferase	C00074	C03175			C00009	C01269				Phosphoenolpyruvate	C00074	Shikimate 3-phosphate	C03175					Phosphate	C00009
474	R03469_c	PF3D7_0110600	2.7.1.68	ATP + 1-Phosphatidyl-1D-myo-inositol 4-phosphate <=> ADP + 1-Phosphatidyl-D-myo-inositol 4,5-bisphosphate	ATP:1-phosphatidyl-1D-myo-inositol-4-phosphate 5-phosphotransferase	C00002	C01277			C00008	C04637				ATP	C00002							ADP	C00008
475	R03471_c	PF3D7_0520500	2.7.1.49	ATP + 4-Amino-5-hydroxymethyl-2-methylpyrimidine <=> ADP + 4-Amino-2-methyl-5-(phosphooxymethyl)pyrimidine	ATP:4-amino-5-hydroxymethyl-2-methylpyrimidine 5-phosphotransferase	C00002	C01279			C00008	C04556				ATP	C00002							ADP	C00008
477	R03503_c	No	2.7.6.3	ATP + 6-(Hydroxymethyl)-7,8-dihydropterin <=> AMP + 6-Hydroxymethyl-7,8-dihydropterin diphosphate	ATP:6-hydroxymethyl-7,8-dihydropterin 6'-diphosphotransferase	C00002	C01300			C00020	C04807				ATP	C00002	6-hydroxymethyl-7-8-dihydropterin	C01300					AMP	C00020
478	R03504_c	No	4.1.2.25	7,8-Dihydroneopterin <=> Glycolaldehyde + 6-(Hydroxymethyl)-7,8-dihydropterin	7,8-dihydroneopterin glycolaldehyde-lyase [6-(hydroxymethyl)-7,8-dihydropterin-forming]	C04874				C00266	C01300														6-hydroxymethyl-7-8-dihydropterin	C01300
479	R03530_c	PF3D7_1366500	2.7.4.6	ATP + dIDP <=> ADP + dITP	ATP:dIDP phosphotransferase	C00002	C01344			C00008	C01345				ATP	C00002							ADP	C00008
480	R03530_m	PF3D7_0605600	2.7.4.6	ATP + dIDP <=> ADP + dITP	ATP:dIDP phosphotransferase	C00002	C01344			C00008	C01345				ATP	C00002							ADP	C00008
481	R03540_c	No	3.5.1.107	Maleic acid + Ammonia <=> Maleamate + H2O	maleamate amidohydrolase	C01384	C00014			C01596	C00001												Maleamate	C01596
482	R03544_a	No	1.1.1.-	Butanal + NADH + H+ <=> 1-Butanol + NAD+	No	C01412	C00004	C00080		C06142	C00003						NADH	C00004							NAD+	C00003
483	R03545_a	No	1.1.1.-	Butanal + NADPH + H+ <=> 1-Butanol + NADP+	No	C01412	C00005	C00080		C06142	C00006						NADPH	C00005							NADP+	C00006
484	R03552_c	PF3D7_0823300	2.3.1.48	Acetyl-CoA + Histone-L-lysine <=> CoA + Histone N6-acetyl-L-lysine	Acetyl-CoA:histone acetyltransferase	C00024	C02415			C00010	C01997				Acetyl-CoA	C00024							CoA	C00010
485	R03595_c	PF3D7_0910400	2.7.9.3	ATP + Hydrogen selenide + H2O <=> AMP + Selenophosphoric acid + Orthophosphate	ATP:selenide, water phosphotransferase	C00002	C01528	C00001		C00020	C05172	C00009			ATP	C00002							AMP	C00020			Phosphate	C00009
486	R03646_a	PF3D7_0913900	6.1.1.19	ATP + L-Arginine + tRNA(Arg) <=> AMP + Diphosphate + L-Arginyl-tRNA(Arg)	L-Arginine:tRNA(Arg) ligase (AMP-forming)	C00002	C00062	C01636		C00020	C00013	C02163			ATP	C00002	Arginine	C00062					AMP	C00020	Pyrophosphate	C00013
487	R03646_c	PF3D7_1218600	6.1.1.19	ATP + L-Arginine + tRNA(Arg) <=> AMP + Diphosphate + L-Arginyl-tRNA(Arg)	L-Arginine:tRNA(Arg) ligase (AMP-forming)	C00002	C00062	C01636		C00020	C00013	C02163			ATP	C00002	Arginine	C00062					AMP	C00020	Pyrophosphate	C00013
488	R03646_m	PF3D7_1218600	6.1.1.19	ATP + L-Arginine + tRNA(Arg) <=> AMP + Diphosphate + L-Arginyl-tRNA(Arg)	L-Arginine:tRNA(Arg) ligase (AMP-forming)	C00002	C00062	C01636		C00020	C00013	C02163			ATP	C00002	Arginine	C00062					AMP	C00020	Pyrophosphate	C00013
489	R03648_a	PF3D7_0211800	6.1.1.22	ATP + L-Asparagine + tRNA(Asn) <=> AMP + Diphosphate + L-Asparaginyl-tRNA(Asn)	L-Asparagine:tRNA(Asn) ligase (AMP-forming)	C00002	C00152	C01637		C00020	C00013	C03402			ATP	C00002	L-Asparagine	C00152					AMP	C00020	Pyrophosphate	C00013
490	R03648_c	PF3D7_0509600	6.1.1.22	ATP + L-Asparagine + tRNA(Asn) <=> AMP + Diphosphate + L-Asparaginyl-tRNA(Asn)	L-Asparagine:tRNA(Asn) ligase (AMP-forming)	C00002	C00152	C01637		C00020	C00013	C03402			ATP	C00002	L-Asparagine	C00152					AMP	C00020	Pyrophosphate	C00013
491	R03648_m	PF3D7_0211800	6.1.1.22	ATP + L-Asparagine + tRNA(Asn) <=> AMP + Diphosphate + L-Asparaginyl-tRNA(Asn)	L-Asparagine:tRNA(Asn) ligase (AMP-forming)	C00002	C00152	C01637		C00020	C00013	C03402			ATP	C00002	L-Asparagine	C00152					AMP	C00020	Pyrophosphate	C00013
492	R03650_a	PF3D7_1015200	6.1.1.16	ATP + L-Cysteine + tRNA(Cys) <=> AMP + Diphosphate + L-Cysteinyl-tRNA(Cys)	L-Cysteine:tRNA(Cys) ligase (AMP-forming)	C00002	C00097	C01639		C00020	C00013	C03125			ATP	C00002	L-Cysteine	C00097					AMP	C00020	Pyrophosphate	C00013
493	R03650_c	PF3D7_1015200	6.1.1.16	ATP + L-Cysteine + tRNA(Cys) <=> AMP + Diphosphate + L-Cysteinyl-tRNA(Cys)	L-Cysteine:tRNA(Cys) ligase (AMP-forming)	C00002	C00097	C01639		C00020	C00013	C03125			ATP	C00002	L-Cysteine	C00097					AMP	C00020	Pyrophosphate	C00013
494	R03650_m	PF3D7_1015200	6.1.1.16	ATP + L-Cysteine + tRNA(Cys) <=> AMP + Diphosphate + L-Cysteinyl-tRNA(Cys)	L-Cysteine:tRNA(Cys) ligase (AMP-forming)	C00002	C00097	C01639		C00020	C00013	C03125			ATP	C00002	L-Cysteine	C00097					AMP	C00020	Pyrophosphate	C00013
495	R03651_c	No	6.1.1.24	ATP + L-Glutamate + tRNA(Gln) <=> AMP + Diphosphate + L-Glutamyl-tRNA(Gln)	L-Glutamate:tRNA(Gln) ligase (AMP-forming)	C00002	C00025	C01640		C00020	C00013	C06112			ATP	C00002	DL-Glutamate	C00025					AMP	C00020	Pyrophosphate	C00013
496	R03652_a	PF3D7_1331700	6.1.1.18	ATP + L-Glutamine + tRNA(Gln) <=> AMP + Diphosphate + Glutaminyl-tRNA	L-Glutamine:tRNA(Gln) ligase (AMP-forming)	C00002	C00064	C01640		C00020	C00013	C02282			ATP	C00002	L-Glutamine	C00064					AMP	C00020	Pyrophosphate	C00013
497	R03652_c	PF3D7_1331700	6.1.1.18	ATP + L-Glutamine + tRNA(Gln) <=> AMP + Diphosphate + Glutaminyl-tRNA	L-Glutamine:tRNA(Gln) ligase (AMP-forming)	C00002	C00064	C01640		C00020	C00013	C02282			ATP	C00002	L-Glutamine	C00064					AMP	C00020	Pyrophosphate	C00013
498	R03652_m	PF3D7_1331700	6.1.1.18	ATP + L-Glutamine + tRNA(Gln) <=> AMP + Diphosphate + Glutaminyl-tRNA	L-Glutamine:tRNA(Gln) ligase (AMP-forming)	C00002	C00064	C01640		C00020	C00013	C02282			ATP	C00002	L-Glutamine	C00064					AMP	C00020	Pyrophosphate	C00013
499	R03654_a	PF3D7_1420400	6.1.1.14	ATP + Glycine + tRNA(Gly) <=> AMP + Diphosphate + Glycyl-tRNA(Gly)	glycine:tRNA(Gly) ligase (AMP-forming)	C00002	C00037	C01642		C00020	C00013	C02412			ATP	C00002	Glycine	C00037					AMP	C00020	Pyrophosphate	C00013
500	R03654_c	PF3D7_1420400	6.1.1.14	ATP + Glycine + tRNA(Gly) <=> AMP + Diphosphate + Glycyl-tRNA(Gly)	glycine:tRNA(Gly) ligase (AMP-forming)	C00002	C00037	C01642		C00020	C00013	C02412			ATP	C00002	Glycine	C00037					AMP	C00020	Pyrophosphate	C00013
501	R03654_m	PF3D7_1420400	6.1.1.14	ATP + Glycine + tRNA(Gly) <=> AMP + Diphosphate + Glycyl-tRNA(Gly)	glycine:tRNA(Gly) ligase (AMP-forming)	C00002	C00037	C01642		C00020	C00013	C02412			ATP	C00002	Glycine	C00037					AMP	C00020	Pyrophosphate	C00013
502	R03655_a	PF3D7_0934000	6.1.1.21	ATP + L-Histidine + tRNA(His) <=> AMP + Diphosphate + L-Histidyl-tRNA(His)	L-Histidine:tRNA(His) ligase (AMP-forming)	C00002	C00135	C01643		C00020	C00013	C02988			ATP	C00002	D-Histidine	C00135					AMP	C00020	Pyrophosphate	C00013
503	R03655_c	PF3D7_1445100	6.1.1.21	ATP + L-Histidine + tRNA(His) <=> AMP + Diphosphate + L-Histidyl-tRNA(His)	L-Histidine:tRNA(His) ligase (AMP-forming)	C00002	C00135	C01643		C00020	C00013	C02988			ATP	C00002	D-Histidine	C00135					AMP	C00020	Pyrophosphate	C00013
504	R03655_m	PF3D7_1445100	6.1.1.21	ATP + L-Histidine + tRNA(His) <=> AMP + Diphosphate + L-Histidyl-tRNA(His)	L-Histidine:tRNA(His) ligase (AMP-forming)	C00002	C00135	C01643		C00020	C00013	C02988			ATP	C00002	D-Histidine	C00135					AMP	C00020	Pyrophosphate	C00013
505	R03656_a	PF3D7_1225100	6.1.1.5	ATP + L-Isoleucine + tRNA(Ile) <=> AMP + Diphosphate + L-Isoleucyl-tRNA(Ile)	L-Isoleucine:tRNA(Ile) ligase (AMP-forming)	C00002	C00407	C01644		C00020	C00013	C03127			ATP	C00002	Isoleucine	C00407					AMP	C00020	Pyrophosphate	C00013
506	R03656_c	PF3D7_1332900	6.1.1.5	ATP + L-Isoleucine + tRNA(Ile) <=> AMP + Diphosphate + L-Isoleucyl-tRNA(Ile)	L-Isoleucine:tRNA(Ile) ligase (AMP-forming)	C00002	C00407	C01644		C00020	C00013	C03127			ATP	C00002	Isoleucine	C00407					AMP	C00020	Pyrophosphate	C00013
507	R03656_m	PF3D7_1332900	6.1.1.5	ATP + L-Isoleucine + tRNA(Ile) <=> AMP + Diphosphate + L-Isoleucyl-tRNA(Ile)	L-Isoleucine:tRNA(Ile) ligase (AMP-forming)	C00002	C00407	C01644		C00020	C00013	C03127			ATP	C00002	Isoleucine	C00407					AMP	C00020	Pyrophosphate	C00013
508	R03657_a	PF3D7_0622800	6.1.1.4	ATP + L-Leucine + tRNA(Leu) <=> AMP + Diphosphate + L-Leucyl-tRNA	L-Leucine:tRNA(Leu) ligase (AMP-forming)	C00002	C00123	C01645		C00020	C00013	C02047			ATP	C00002	Leucine	C00123					AMP	C00020	Pyrophosphate	C00013
509	R03657_c	PF3D7_0828200	6.1.1.4	ATP + L-Leucine + tRNA(Leu) <=> AMP + Diphosphate + L-Leucyl-tRNA	L-Leucine:tRNA(Leu) ligase (AMP-forming)	C00002	C00123	C01645		C00020	C00013	C02047			ATP	C00002	Leucine	C00123					AMP	C00020	Pyrophosphate	C00013
510	R03657_m	PF3D7_0828200	6.1.1.4	ATP + L-Leucine + tRNA(Leu) <=> AMP + Diphosphate + L-Leucyl-tRNA	L-Leucine:tRNA(Leu) ligase (AMP-forming)	C00002	C00123	C01645		C00020	C00013	C02047			ATP	C00002	Leucine	C00123					AMP	C00020	Pyrophosphate	C00013
511	R03658_a	PF3D7_1350100	6.1.1.6	ATP + L-Lysine + tRNA(Lys) <=> AMP + Diphosphate + L-Lysyl-tRNA	L-lysine:tRNALys ligase (AMP-forming)	C00002	C00047	C01646		C00020	C00013	C01931			ATP	C00002	lysine	C00047					AMP	C00020	Pyrophosphate	C00013
512	R03658_c	PF3D7_1416800	6.1.1.6	ATP + L-Lysine + tRNA(Lys) <=> AMP + Diphosphate + L-Lysyl-tRNA	L-lysine:tRNALys ligase (AMP-forming)	C00002	C00047	C01646		C00020	C00013	C01931			ATP	C00002	lysine	C00047					AMP	C00020	Pyrophosphate	C00013
513	R03658_m	PF3D7_1416800	6.1.1.6	ATP + L-Lysine + tRNA(Lys) <=> AMP + Diphosphate + L-Lysyl-tRNA	L-lysine:tRNALys ligase (AMP-forming)	C00002	C00047	C01646		C00020	C00013	C01931			ATP	C00002	lysine	C00047					AMP	C00020	Pyrophosphate	C00013
514	R03659_a	PF3D7_1005000	6.1.1.10	ATP + L-Methionine + tRNA(Met) <=> AMP + Diphosphate + L-Methionyl-tRNA	L-Methionine:tRNAMet ligase (AMP-forming)	C00002	C00073	C01647		C00020	C00013	C02430			ATP	C00002	methionine	C00073					AMP	C00020	Pyrophosphate	C00013
515	R03659_c	PF3D7_1034900	6.1.1.10	ATP + L-Methionine + tRNA(Met) <=> AMP + Diphosphate + L-Methionyl-tRNA	L-Methionine:tRNAMet ligase (AMP-forming)	C00002	C00073	C01647		C00020	C00013	C02430			ATP	C00002	methionine	C00073					AMP	C00020	Pyrophosphate	C00013
516	R03659_m	PF3D7_1005000	6.1.1.10	ATP + L-Methionine + tRNA(Met) <=> AMP + Diphosphate + L-Methionyl-tRNA	L-Methionine:tRNAMet ligase (AMP-forming)	C00002	C00073	C01647		C00020	C00013	C02430			ATP	C00002	methionine	C00073					AMP	C00020	Pyrophosphate	C00013
517	R03660_a	PF3D7_0109800	6.1.1.20	ATP + L-Phenylalanine + tRNA(Phe) <=> AMP + Diphosphate + L-Phenylalanyl-tRNA(Phe)	L-Phenylalanine:tRNA(Ala) ligase (AMP-forming)	C00002	C00079	C01648		C00020	C00013	C03511			ATP	C00002	D-Phenylalanine	C00079					AMP	C00020	Pyrophosphate	C00013
518	R03660_c	PF3D7_0603700	6.1.1.20	ATP + L-Phenylalanine + tRNA(Phe) <=> AMP + Diphosphate + L-Phenylalanyl-tRNA(Phe)	L-Phenylalanine:tRNA(Ala) ligase (AMP-forming)	C00002	C00079	C01648		C00020	C00013	C03511			ATP	C00002	D-Phenylalanine	C00079					AMP	C00020	Pyrophosphate	C00013
519	R03660_m	PF3D7_1104000	6.1.1.20	ATP + L-Phenylalanine + tRNA(Phe) <=> AMP + Diphosphate + L-Phenylalanyl-tRNA(Phe)	L-Phenylalanine:tRNA(Ala) ligase (AMP-forming)	C00002	C00079	C01648		C00020	C00013	C03511			ATP	C00002	D-Phenylalanine	C00079					AMP	C00020	Pyrophosphate	C00013
520	R03661_a	PF3D7_0925300	6.1.1.15	ATP + L-Proline + tRNA(Pro) <=> AMP + Diphosphate + L-Prolyl-tRNA(Pro)	L-proline:tRNA(Pro) ligase (AMP-forming)	C00002	C00148	C01649		C00020	C00013	C02702			ATP	C00002	Proline	C00148					AMP	C00020	Pyrophosphate	C00013
521	R03661_c	PF3D7_1213800	6.1.1.15	ATP + L-Proline + tRNA(Pro) <=> AMP + Diphosphate + L-Prolyl-tRNA(Pro)	L-proline:tRNA(Pro) ligase (AMP-forming)	C00002	C00148	C01649		C00020	C00013	C02702			ATP	C00002	Proline	C00148					AMP	C00020	Pyrophosphate	C00013
522	R03661_m	PF3D7_1213800	6.1.1.15	ATP + L-Proline + tRNA(Pro) <=> AMP + Diphosphate + L-Prolyl-tRNA(Pro)	L-proline:tRNA(Pro) ligase (AMP-forming)	C00002	C00148	C01649		C00020	C00013	C02702			ATP	C00002	Proline	C00148					AMP	C00020	Pyrophosphate	C00013
523	R03662_a	PF3D7_0717700	6.1.1.11	ATP + L-Serine + tRNA(Ser) <=> AMP + Diphosphate + L-Seryl-tRNA(Ser)	L-Serine:tRNA(Ser) ligase (AMP-forming)	C00002	C00065	C01650		C00020	C00013	C02553			ATP	C00002	L-Serine	C00065					AMP	C00020	Pyrophosphate	C00013
524	R03662_c	PF3D7_1216000	6.1.1.11	ATP + L-Serine + tRNA(Ser) <=> AMP + Diphosphate + L-Seryl-tRNA(Ser)	L-Serine:tRNA(Ser) ligase (AMP-forming)	C00002	C00065	C01650		C00020	C00013	C02553			ATP	C00002	L-Serine	C00065					AMP	C00020	Pyrophosphate	C00013
525	R03662_m	PF3D7_0717700	6.1.1.11	ATP + L-Serine + tRNA(Ser) <=> AMP + Diphosphate + L-Seryl-tRNA(Ser)	L-Serine:tRNA(Ser) ligase (AMP-forming)	C00002	C00065	C01650		C00020	C00013	C02553			ATP	C00002	L-Serine	C00065					AMP	C00020	Pyrophosphate	C00013
526	R03663_a	PF3D7_1126000	6.1.1.3	ATP + L-Threonine + tRNA(Thr) <=> AMP + Diphosphate + L-Threonyl-tRNA(Thr)	L-Threonine:tRNA(Thr) ligase (AMP-forming)	C00002	C00188	C01651		C00020	C00013	C02992			ATP	C00002	threonine	C00188					AMP	C00020	Pyrophosphate	C00013
527	R03663_c	PF3D7_1126000	6.1.1.3	ATP + L-Threonine + tRNA(Thr) <=> AMP + Diphosphate + L-Threonyl-tRNA(Thr)	L-Threonine:tRNA(Thr) ligase (AMP-forming)	C00002	C00188	C01651		C00020	C00013	C02992			ATP	C00002	threonine	C00188					AMP	C00020	Pyrophosphate	C00013
528	R03663_m	PF3D7_1126000	6.1.1.3	ATP + L-Threonine + tRNA(Thr) <=> AMP + Diphosphate + L-Threonyl-tRNA(Thr)	L-Threonine:tRNA(Thr) ligase (AMP-forming)	C00002	C00188	C01651		C00020	C00013	C02992			ATP	C00002	threonine	C00188					AMP	C00020	Pyrophosphate	C00013
529	R03664_a	PF3D7_1251700	6.1.1.2	ATP + L-Tryptophan + tRNA(Trp) <=> AMP + Diphosphate + L-Tryptophanyl-tRNA(Trp)	L-Tryptophan -tRNA(Trp) ligase (AMP-forming)	C00002	C00078	C01652		C00020	C00013	C03512			ATP	C00002	L-Tryptophan	C00078					AMP	C00020	Pyrophosphate	C00013
530	R03664_c	PF3D7_1336900	6.1.1.2	ATP + L-Tryptophan + tRNA(Trp) <=> AMP + Diphosphate + L-Tryptophanyl-tRNA(Trp)	L-Tryptophan -tRNA(Trp) ligase (AMP-forming)	C00002	C00078	C01652		C00020	C00013	C03512			ATP	C00002	L-Tryptophan	C00078					AMP	C00020	Pyrophosphate	C00013
531	R03664_m	PF3D7_1336900	6.1.1.2	ATP + L-Tryptophan + tRNA(Trp) <=> AMP + Diphosphate + L-Tryptophanyl-tRNA(Trp)	L-Tryptophan -tRNA(Trp) ligase (AMP-forming)	C00002	C00078	C01652		C00020	C00013	C03512			ATP	C00002	L-Tryptophan	C00078					AMP	C00020	Pyrophosphate	C00013
532	R03665_a	PF3D7_0311200	6.1.1.9	ATP + L-Valine + tRNA(Val) <=> AMP + Diphosphate + L-Valyl-tRNA(Val)	L-Valine:tRNAVal ligase (AMP-forming)	C00002	C00183	C01653		C00020	C00013	C02554			ATP	C00002	Valine	C00183					AMP	C00020	Pyrophosphate	C00013
533	R03665_c	PF3D7_1461900	6.1.1.9	ATP + L-Valine + tRNA(Val) <=> AMP + Diphosphate + L-Valyl-tRNA(Val)	L-Valine:tRNAVal ligase (AMP-forming)	C00002	C00183	C01653		C00020	C00013	C02554			ATP	C00002	Valine	C00183					AMP	C00020	Pyrophosphate	C00013
534	R03665_m	PF3D7_0311200	6.1.1.9	ATP + L-Valine + tRNA(Val) <=> AMP + Diphosphate + L-Valyl-tRNA(Val)	L-Valine:tRNAVal ligase (AMP-forming)	C00002	C00183	C01653		C00020	C00013	C02554			ATP	C00002	Valine	C00183					AMP	C00020	Pyrophosphate	C00013
535	R03719_c	No	2.3.1.176	Propanoyl-CoA + Choloyl-CoA <=> CoA + 3alpha,7alpha,12alpha-Trihydroxy-5beta-24-oxocholestanoyl-CoA	3alpha,7alpha,12alpha-trihydroxy-5beta-cholanoyl-CoA:propanoyl-CoA C-acyltransferase;	C00100	C01794			C00010	C05467				Propionyl-CoA	C00100							CoA	C00010
536	R03778_c	No	2.3.1.16	Octanoyl-CoA + Acetyl-CoA <=> CoA + 3-Oxodecanoyl-CoA	Octanoyl-CoA:acetyl-CoA C-acyltransferase	C01944	C00024			C00010	C05265				octanoyl-CoA	C01944	Acetyl-CoA	C00024					CoA	C00010
537	R03858_c	No	2.3.1.16	Lauroyl-CoA + Acetyl-CoA <=> CoA + 3-Oxotetradecanoyl-CoA	Lauroyl-CoA:acetyl-CoA C-acyltransferase	C01832	C00024			C00010	C05261				Lauroyl-CoA	C01832	Acetyl-CoA	C00024					CoA	C00010
538	R03875_n	PF3D7_0508100	2.1.1.43 2.1.1.59 2.1.1.60	Protein lysine + S-Adenosyl-L-methionine <=> Protein N6-methyl-L-lysine + S-Adenosyl-L-homocysteine	No	C02188	C00019			C05544	C00021						S-Adenosyl-L-methionine	C00019							S-Adenosyl-L-homocysteine	C00021
539	R03876_a	No	X	ATP + Ubiquitin + Protein lysine <=> AMP + Diphosphate + Protein N-ubiquityllysine	No	C00002	C00496	C02188		C00020	C00013	C03635			ATP	C00002							AMP	C00020	Pyrophosphate	C00013
540	R03876_c	No	X	ATP + Ubiquitin + Protein lysine <=> AMP + Diphosphate + Protein N-ubiquityllysine	No	C00002	C00496	C02188		C00020	C00013	C03635			ATP	C00002							AMP	C00020	Pyrophosphate	C00013
541	R03905_a	PF3D7_0416100	6.3.5.7	Glutaminyl-tRNA + L-Glutamate + Orthophosphate + ADP <=> L-Glutamyl-tRNA(Gln) + L-Glutamine + ATP + H2O	Glu-tRNA(Gln):L-glutamine amido-ligase(ADP-forming)	C02282	C00025	C00009	C00008	C06112	C00064	C00002	C00001				DL-Glutamate	C00025	Phosphate	C00009	ADP	C00008			L-Glutamine	C00064	ATP	C00002
544	R03938_n	PF3D7_0403900	2.1.1.43	S-Adenosyl-L-methionine + Histone-L-lysine <=> S-Adenosyl-L-homocysteine + Histone N6-methyl-L-lysine	S-Adenosyl-L-methionine:histone-L-lysine N6-methyltransferase	C00019	C02415			C00021	C03702				S-Adenosyl-L-methionine	C00019							S-Adenosyl-L-homocysteine	C00021
545	R03943_a	PF3D7_1236700	2.1.1.-	N-Methyltyramine + S-Adenosyl-L-methionine <=> Hordenine + S-Adenosyl-L-homocysteine	No	C02442	C00019			C06199	C00021						S-Adenosyl-L-methionine	C00019							S-Adenosyl-L-homocysteine	C00021
546	R03943_m	PF3D7_1236700	2.1.1.-	N-Methyltyramine + S-Adenosyl-L-methionine <=> Hordenine + S-Adenosyl-L-homocysteine	No	C02442	C00019			C06199	C00021						S-Adenosyl-L-methionine	C00019							S-Adenosyl-L-homocysteine	C00021
547	R03955_a	PF3D7_1236700	2.1.1.-	Xanthurenic acid + S-Adenosyl-L-methionine <=> 8-Methoxykynurenate + S-Adenosyl-L-homocysteine	No	C02470	C00019			C05830	C00021						S-Adenosyl-L-methionine	C00019							S-Adenosyl-L-homocysteine	C00021
548	R03955_m	PF3D7_1236700	2.1.1.-	Xanthurenic acid + S-Adenosyl-L-methionine <=> 8-Methoxykynurenate + S-Adenosyl-L-homocysteine	No	C02470	C00019			C05830	C00021						S-Adenosyl-L-methionine	C00019							S-Adenosyl-L-homocysteine	C00021
549	R03991_c	No	2.3.1.16 2.3.1.155	Tetradecanoyl-CoA + Acetyl-CoA <=> CoA + 3-Oxopalmitoyl-CoA	myristoyl-CoA:acetylCoA C-myristoyltransferase	C02593	C00024			C00010	C05259				myristoyl-CoA	C02593	Acetyl-CoA	C00024					CoA	C00010
550	R03992_c	PF3D7_1412800	2.3.1.97	Tetradecanoyl-CoA + Glycylpeptide <=> CoA + N-Tetradecanoylglycylpeptide	Tetradecanoyl-CoA:glycylpeptide N-tetradecanoyltransferase	C02593	C02038			C00010	C03881				myristoyl-CoA	C02593							CoA	C00010
553	R04014_a	No	3.1.2.14 3.1.2.21	Dodecanoyl-[acyl-carrier protein] + H2O <=> Acyl-carrier protein + Dodecanoic acid	dodecanoyl-[acyl-carrier-protein] hydrolase	C05223	C00001			C00229	C02679														Dodecanoic acid	C02679
554	R04097_m	No	2.3.1.168	3-Methylbutanoyl-CoA + Enzyme N6-(dihydrolipoyl)lysine <=> CoA + [Dihydrolipoyllysine-residue (2-methylpropanoyl)transferase] S-(3-methylbutanoyl)dihydrolipoyllysine	3-methylbutanoyl-CoA:enzyme N6-(dihydrolipoyl)lysine S-(3-methylbutanoyl)transferase	C02939	C15973			C00010	C15975												CoA	C00010
560	R04217_c	No	2.6.1.81	N2-Succinyl-L-ornithine + 2-Oxoglutarate <=> N-Succinyl-L-glutamate 5-semialdehyde + L-Glutamate	N2-succinyl-L-ornithine:2-oxoglutarate 5-aminotransferase	C03415	C00026			C05932	C00025				N2-Succinyl-L-ornithine	C03415	a-ketoglutarate	C00026					succinyl-L-glutamate 5-semialdehyde	C05932	DL-Glutamate	C00025
562	R04230_c	No	6.3.2.51	ATP + D-4'-Phosphopantothenate + L-Cysteine <=> AMP + Diphosphate + (R)-4'-Phosphopantothenoyl-L-cysteine	(R)-4'-phosphopantothenate:L-cysteine ligase (ATP-utilizing)	C00002	C03492	C00097		C00020	C00013	C04352			ATP	C00002	D-4--Phosphopantothenate	C03492	L-Cysteine	C00097			AMP	C00020	Pyrophosphate	C00013	4-Phosphopantothenoylcysteine	C04352
563	R04231_c	PF3D7_0412300	6.3.2.5	CTP + D-4'-Phosphopantothenate + L-Cysteine <=> CMP + Diphosphate + (R)-4'-Phosphopantothenoyl-L-cysteine	(R)-4'-phosphopantothenate:L-cysteine ligase	C00063	C03492	C00097		C00055	C00013	C04352			CTP	C00063	D-4--Phosphopantothenate	C03492	L-Cysteine	C00097			CMP	C00055	Pyrophosphate	C00013	4-Phosphopantothenoylcysteine	C04352
564	R04247_c	PF3D7_1347700	2.7.7.14	CTP + 2-Aminoethylphosphonate <=> Diphosphate + CMP-2-aminoethylphosphonate	CTP:ethanolamine-phosphate cytidylyltransferase	C00063	C03557			C00013	C05673				CTP	C00063							Pyrophosphate	C00013	CMP-2-aminoethylphosphonate	C05673
565	R04286_c	PF3D7_0628000	4.2.3.12	7,8-Dihydroneopterin 3'-triphosphate <=> 6-Pyruvoyltetrahydropterin + Triphosphate	2-amino-4-hydroxy-6-(erythro-1,2,3-trihydroxypropyl) dihydropteridine triphosphate lyase	C04895				C03684	C00536												Dyspropterin	C03684
567	R04385_a	PF3D7_1469600	6.3.4.14	ATP + Holo-[carboxylase] + HCO3- <=> ADP + Orthophosphate + Carboxybiotin-carboxyl-carrier protein	biotin-carboxyl-carrier-protein:carbon-dioxide ligase (ADP-forming)	C00002	C06250	C00288		C00008	C00009	C04419			ATP	C00002							ADP	C00008	Phosphate	C00009
568	R04385_c	PF3D7_1460000	6.3.4.14	ATP + Holo-[carboxylase] + HCO3- <=> ADP + Orthophosphate + Carboxybiotin-carboxyl-carrier protein	biotin-carboxyl-carrier-protein:carbon-dioxide ligase (ADP-forming)	C00002	C06250	C00288		C00008	C00009	C04419			ATP	C00002							ADP	C00008	Phosphate	C00009
569	R04386_a	PF3D7_1026900	6.4.1.2	Acetyl-CoA + Carboxybiotin-carboxyl-carrier protein <=> Malonyl-CoA + Holo-[carboxylase]	carboxybiotin-carboxyl-carrier-protein:acetyl-CoA carboxytransferase	C00024	C04419			C00083	C06250				Acetyl-CoA	C00024
572	R04429_a	PF3D7_0615100	1.3.1.9 2.3.1.-	Butyryl-[acp] + NAD+ <=> But-2-enoyl-[acyl-carrier protein] + NADH + H+	butyryl-[acp]:NAD+ trans-2-oxidoreductase	C05745	C00003			C04246	C00004	C00080					NAD+	C00003							NADH	C00004
573	R04448_c	PF3D7_0627500	2.7.1.50	ATP + 5-(2-Hydroxyethyl)-4-methylthiazole <=> ADP + 4-Methyl-5-(2-phosphooxyethyl)thiazole	ATP:4-methyl-5-(2-hydroxyethyl)-thiazole 2-phosphotransferase	C00002	C04294			C00008	C04327				ATP	C00002							ADP	C00008	4-Methyl-5-2-phosphooxyethylthiazole	C04327
574	R04448_m	PF3D7_1143900	2.7.1.50	ATP + 5-(2-Hydroxyethyl)-4-methylthiazole <=> ADP + 4-Methyl-5-(2-phosphooxyethyl)thiazole	ATP:4-methyl-5-(2-hydroxyethyl)-thiazole 2-phosphotransferase	C00002	C04294			C00008	C04327				ATP	C00002							ADP	C00008	4-Methyl-5-2-phosphooxyethylthiazole	C04327
575	R04463_c	No	6.3.5.3	ATP + 5'-Phosphoribosyl-N-formylglycinamide + L-Glutamine + H2O <=> ADP + Orthophosphate + 2-(Formamido)-N1-(5'-phosphoribosyl)acetamidine + L-Glutamate	5'-Phosphoribosylformylglycinamide:L-glutamine amido-ligase (ADP-forming)	C00002	C04376	C00064	C00001	C00008	C00009	C04640	C00025		ATP	C00002			L-Glutamine	C00064			ADP	C00008	Phosphate	C00009			DL-Glutamate	C00025
576	R04481_c	No	2.1.1.98	S-Adenosyl-L-methionine + Peptide 2-(3-carboxy-3-aminopropyl)-L-histidine <=> S-Adenosyl-L-homocysteine + Peptide 2-[3-carboxy-3-(methylammonio)propyl]-L-histidine	S-Adenosyl-L-methionine:2-(3-carboxy-3-aminopropyl)-L-histidine methyltransferase	C00019	C04441			C00021	C04692				S-Adenosyl-L-methionine	C00019							S-Adenosyl-L-homocysteine	C00021
577	R04494_c	PF3D7_0211600	2.4.1.141	UDP-N-acetyl-alpha-D-glucosamine + N-Acetyl-D-glucosaminyldiphosphodolichol <=> UDP + N,N'-Diacetylchitobiosyldiphosphodolichol	UDP-N-acetyl-D-glucosamine:N-acetyl-D-glucosaminyl diphosphodolichol N-acetyl-D-glucosaminyltransferase	C00043	C04500			C00015	C04537				UDP-N-acetyl-D-glucosamine	C00043							UDP	C00015
578	R04496_a	PF3D7_1236800	2.1.1.100	S-Adenosyl-L-methionine + Protein C-terminal S-farnesyl-L-cysteine <=> S-Adenosyl-L-homocysteine + Protein C-terminal S-farnesyl-L-cysteine methyl ester	S-Adenosyl-L-methionine:protein-C-terminal-S-farnesyl-L-cysteine O-methyltransferase	C00019	C04506			C00021	C04748				S-Adenosyl-L-methionine	C00019							S-Adenosyl-L-homocysteine	C00021
579	R04496_c	PF3D7_1236800	2.1.1.100	S-Adenosyl-L-methionine + Protein C-terminal S-farnesyl-L-cysteine <=> S-Adenosyl-L-homocysteine + Protein C-terminal S-farnesyl-L-cysteine methyl ester	S-Adenosyl-L-methionine:protein-C-terminal-S-farnesyl-L-cysteine O-methyltransferase	C00019	C04506			C00021	C04748				S-Adenosyl-L-methionine	C00019							S-Adenosyl-L-homocysteine	C00021
580	R04502_c	No	2.4.1.142	GDP-mannose + N,N'-Diacetylchitobiosyldiphosphodolichol <=> GDP + beta-D-Mannosyldiacetylchitobiosyldiphosphodolichol	GDPmannose:chitobiosyldiphosphodolichol beta-D-mannosyltransferase	C00096	C04537			C00035	C05860				GDP-mannose	C00096							GDP	C00035
581	R04509_c	No	2.7.4.7	ATP + 4-Amino-2-methyl-5-(phosphooxymethyl)pyrimidine <=> ADP + 4-Amino-5-hydroxymethyl-2-methylpyrimidine diphosphate	ATP:4-amino-2-methyl-5-phosphomethylpyrimidine phosphotransferase	C00002	C04556			C00008	C04752				ATP	C00002							ADP	C00008
582	R04533_a	PF3D7_0922900	1.1.1.100 2.3.1.85 2.3.1.86 2.3.1.-	(3R)-3-Hydroxybutanoyl-[acyl-carrier protein] + NADP+ <=> Acetoacetyl-[acp] + NADPH + H+	(3R)-3-Hydroxybutanoyl-[acyl-carrier protein]:NADP+ oxidoreductase	C04618	C00006			C05744	C00005	C00080					NADP+	C00006							NADPH	C00005
583	R04534_a	PF3D7_0922900	1.1.1.100 2.3.1.85 2.3.1.86 2.3.1.-	(3R)-3-Hydroxydecanoyl-[acyl-carrier protein] + NADP+ <=> 3-Oxodecanoyl-[acp] + NADPH	(3R)-3-Hydroxydecanoyl-[acyl-carrier-protein]:NADP+ oxidoreductase	C04619	C00006			C05753	C00005						NADP+	C00006							NADPH	C00005
586	R04536_a	PF3D7_0922900	1.1.1.100 2.3.1.85 2.3.1.86 2.3.1.-	(3R)-3-Hydroxyoctanoyl-[acyl-carrier protein] + NADP+ <=> 3-Oxooctanoyl-[acp] + NADPH + H+	(3R)-3-Hydroxyoctanoyl-[acyl-carrier-protein]:NADP+ oxidoreductase	C04620	C00006			C05750	C00005	C00080					NADP+	C00006							NADPH	C00005
589	R04543_a	PF3D7_0922900	1.1.1.100 2.3.1.85 2.3.1.86 2.3.1.-	(3R)-3-Hydroxypalmitoyl-[acyl-carrier protein] + NADP+ <=> 3-Oxohexadecanoyl-[acp] + NADPH + H+	(3R)-3-Hydroxypalmitoyl-[acyl-carrier-protein]:NADP+ oxidoreductase	C04633	C00006			C05762	C00005	C00080					NADP+	C00006							NADPH	C00005
592	R04546_c	No		Propanoyl-CoA + Chenodeoxycholoyl-CoA <=> CoA + 3alpha,7alpha-Dihydroxy-5beta-cholestanoyl-CoA	No	C00100	C05337			C00010	C04644				Propionyl-CoA	C00100							CoA	C00010
593	R04559_c	PF3D7_0206700	4.3.2.2	1-(5'-Phosphoribosyl)-5-amino-4-(N-succinocarboxamide)-imidazole <=> Fumarate + 1-(5'-Phosphoribosyl)-5-amino-4-imidazolecarboxamide	1-(5'-Phosphoribosyl)-5-amino-4-(N-succinocarboxamide)-imidazole AMP-lyase	C04823				C00122	C04677												Fumarate	C00122
594	R04566_a	PF3D7_0922900	1.1.1.100 2.3.1.85 2.3.1.86 2.3.1.-	(3R)-3-Hydroxytetradecanoyl-[acyl-carrier protein] + NADP+ <=> 3-Oxotetradecanoyl-[acp] + NADPH + H+	(3R)-3-Hydroxytetradecanoyl-[acyl-carrier-protein]:NADP+ oxidoreductase	C04688	C00006			C05759	C00005	C00080					NADP+	C00006							NADPH	C00005
597	R04620_c	PF3D7_0912400	3.1.3.1	7,8-Dihydroneopterin 3'-triphosphate + 3 H2O <=> 7,8-Dihydroneopterin + 3 Orthophosphate	7,8-dihydroneopterin-3'-triphosphate phosphohydrolase (alkaline optimum)	C04895	C00001			C04874	C00009														Phosphate	C00009
598	R04621_c	No	3.6.1.-	7,8-Dihydroneopterin + Orthophosphate <=> Dihydroneopterin phosphate + H2O	No	C04874	C00009			C05925	C00001						Phosphate	C00009					7-8-dihydroneopterin phosphate	C05925
599	R04638_c		3.6.1.67	7,8-Dihydroneopterin 3'-triphosphate + H2O <=> Dihydroneopterin phosphate + Diphosphate	7,8-dihydroneopterin 3'-triphosphate diphosphohydrolase	C04895	C00001			C05925	C00013												7-8-dihydroneopterin phosphate	C05925	Pyrophosphate	C00013
601	R04724_a	PF3D7_0615100	1.3.1.9 2.3.1.-	Dodecanoyl-[acyl-carrier protein] + NAD+ <=> trans-Dodec-2-enoyl-[acp] + NADH + H+	dodecanoyl-[acp]:NAD+ trans-2-oxidoreductase	C05223	C00003			C05758	C00004	C00080					NAD+	C00003							NADH	C00004
603	R04742_c	No	2.3.1.16	Decanoyl-CoA + Acetyl-CoA <=> CoA + 3-Oxododecanoyl-CoA	Decanoyl-CoA:acetyl-CoA C-acyltransferase	C05274	C00024			C00010	C05263						Acetyl-CoA	C00024					CoA	C00010
604	R04747_c	No	2.3.1.16	Hexanoyl-CoA + Acetyl-CoA <=> CoA + 3-Oxooctanoyl-CoA	Hexanoyl-CoA:acetyl-CoA C-acyltransferase	C05270	C00024			C00010	C05267						Acetyl-CoA	C00024					CoA	C00010
605	R04764_a	No	2.1.1.6	2-Hydroxyestradiol + S-Adenosyl-L-methionine <=> 2-Methoxy-17beta-estradiol + S-Adenosyl-L-homocysteine	No	C05301	C00019			C05302	C00021						S-Adenosyl-L-methionine	C00019							S-Adenosyl-L-homocysteine	C00021
606	R04764_m	No	2.1.1.6	2-Hydroxyestradiol + S-Adenosyl-L-methionine <=> 2-Methoxy-17beta-estradiol + S-Adenosyl-L-homocysteine	No	C05301	C00019			C05302	C00021						S-Adenosyl-L-methionine	C00019							S-Adenosyl-L-homocysteine	C00021
607	R04771_c	PF3D7_0922200	2.5.1.6	ATP + L-Selenomethionine + H2O <=> Orthophosphate + Diphosphate + Se-Adenosylselenomethionine	ATP:L-selenomethione S-adenosyltransferase	C00002	C05335	C00001		C00009	C00013	C05691			ATP	C00002							Phosphate	C00009	Pyrophosphate	C00013
608	R04773_a	PF3D7_1005000	6.1.1.10	ATP + L-Selenomethionine + tRNA(Met) <=> AMP + Diphosphate + Selenomethionyl-tRNA(Met)	Selenomethionine:tRNAMet ligase (AMP-forming)	C00002	C05335	C01647		C00020	C00013	C05336			ATP	C00002							AMP	C00020	Pyrophosphate	C00013
609	R04773_c	PF3D7_1034900	6.1.1.10	ATP + L-Selenomethionine + tRNA(Met) <=> AMP + Diphosphate + Selenomethionyl-tRNA(Met)	Selenomethionine:tRNAMet ligase (AMP-forming)	C00002	C05335	C01647		C00020	C00013	C05336			ATP	C00002							AMP	C00020	Pyrophosphate	C00013
610	R04777_a	PF3D7_0303400	2.3.1.-	4-Hydroxyphenylacetyl-CoA + Glycine <=> p-Hydroxyphenylacetylglycine + CoA	No	C05338	C00037			C05596	C00010						Glycine	C00037							CoA	C00010
611	R04810_a	PF3D7_0422000	1.1.1.35	3alpha,7alpha,24-Trihydroxy-5beta-cholestanoyl-CoA + NAD+ <=> 3alpha,7alpha-Dihydroxy-5beta-24-oxocholestanoyl-CoA + NADH + H+	3alpha,7alpha,24-trihydroxy-5beta-cholestanoyl-CoA:NAD+ oxidoreductase	C05448	C00003			C05449	C00004	C00080					NAD+	C00003							NADH	C00004
612	R04811_c	No	2.3.1.176	Propanoyl-CoA + Chenodeoxycholoyl-CoA <=> CoA + 3alpha,7alpha-Dihydroxy-5beta-24-oxocholestanoyl-CoA	No	C00100	C05337			C00010	C05449				Propionyl-CoA	C00100							CoA	C00010
613	R04812_a	PF3D7_0422000	1.1.1.35	3alpha,7alpha,12alpha,24-Tetrahydroxy-5beta-cholestanoyl-CoA + NAD+ <=> 3alpha,7alpha,12alpha-Trihydroxy-5beta-24-oxocholestanoyl-CoA + NADH + H+	3alpha,7alpha,12alpha,24-tetrahydroxy-5beta-cholestanoyl-CoA:NAD+ oxidoreductase	C05450	C00003			C05467	C00004	C00080					NAD+	C00003							NADH	C00004
614	R04861_c	No	XXX	3-Sulfinylpyruvate + H2O <=> Sulfite + Pyruvate	No	C05527	C00001			C00094	C00022				3-Sulfinylpyruvic acid	C05527									Pyruvic acid	C00022
615	R04866_n	PF3D7_0629700	2.1.1.43 2.1.1.59 2.1.1.60	S-Adenosyl-L-methionine + Protein N6-methyl-L-lysine <=> S-Adenosyl-L-homocysteine + Protein N6,N6-dimethyl-L-lysine	S-adenosyl-L-methionine:cytochrome-c-L-lysine N6-methyltransferase	C00019	C05544			C00021	C05545				S-Adenosyl-L-methionine	C00019							S-Adenosyl-L-homocysteine	C00021
616	R04867_n	PF3D7_0827800	2.1.1.43 2.1.1.59 2.1.1.60	S-Adenosyl-L-methionine + Protein N6,N6-dimethyl-L-lysine <=> S-Adenosyl-L-homocysteine + Protein N6,N6,N6-trimethyl-L-lysine	S-adenosyl-L-methionine:cytochrome-c-L-lysine N6-methyltransferase	C00019	C05545			C00021	C05546				S-Adenosyl-L-methionine	C00019							S-Adenosyl-L-homocysteine	C00021
617	R04920_c	PF3D7_0628300	2.7.8.1	CMP-2-aminoethylphosphonate + 1,2-Diacyl-sn-glycerol <=> CMP + Diacylglyceryl-2-aminoethylphosphonate	CMP-2-aminoethylphosphonate:1,2-diacylglycerol (2-aminoethylphosphonyl)transferase	C05673	C00641			C00055	C05675				CMP-2-aminoethylphosphonate	C05673	DG(O-16:0/18:1(9Z))	C00641					CMP	C00055
618	R04921_a	No	2.7.8.-	CMP-2-aminoethylphosphonate + N-Acylsphingosine <=> Ceramide 2-aminoethylphosphonate + CMP	No	C05673	C00195			C05681	C00055				CMP-2-aminoethylphosphonate	C05673	Ceramide (d18:1/24:1(15Z))	C00195							CMP	C00055
619	R04921_c	No	2.7.8.-	CMP-2-aminoethylphosphonate + N-Acylsphingosine <=> Ceramide 2-aminoethylphosphonate + CMP	No	C05673	C00195			C05681	C00055				CMP-2-aminoethylphosphonate	C05673	Ceramide (d18:1/24:1(15Z))	C00195							CMP	C00055
620	R04921_m	No	2.7.8.-	CMP-2-aminoethylphosphonate + N-Acylsphingosine <=> Ceramide 2-aminoethylphosphonate + CMP	No	C05673	C00195			C05681	C00055				CMP-2-aminoethylphosphonate	C05673	Ceramide (d18:1/24:1(15Z))	C00195							CMP	C00055
622	R04953_a	PF3D7_0922900	1.1.1.100 2.3.1.85 2.3.1.86 2.3.1.-	(R)-3-Hydroxyhexanoyl-[acp] + NADP+ <=> 3-Oxohexanoyl-[acp] + NADPH + H+	(3R)-3-Hydroxyhexanoyl-[acyl-carrier-protein]:NADP+ oxidoreductase	C05747	C00006			C05746	C00005	C00080					NADP+	C00006							NADPH	C00005
625	R04955_a	PF3D7_0615100	1.3.1.9 2.3.1.-	Hexanoyl-[acp] + NAD+ <=> trans-Hex-2-enoyl-[acp] + NADH + H+	hexanoyl-[acp]:NAD+ trans-2-oxidoreductase	C05749	C00003			C05748	C00004	C00080					NAD+	C00003							NADH	C00004
627	R04958_a	PF3D7_0615100	1.3.1.9 2.3.1.-	Octanoyl-[acp] + NAD+ <=> trans-Oct-2-enoyl-[acp] + NADH + H+	octanoyl-[acp]:NAD+ trans-2-oxidoreductase	C05752	C00003			C05751	C00004	C00080					NAD+	C00003							NADH	C00004
629	R04961_a	PF3D7_0615100	1.3.1.9 2.3.1.-	Decanoyl-[acp] + NAD+ <=> trans-Dec-2-enoyl-[acp] + NADH + H+	decanoyl-[acp]:NAD+ trans-2-oxidoreductase	C05755	C00003			C05754	C00004	C00080					NAD+	C00003							NADH	C00004
631	R04964_a	PF3D7_0922900	1.1.1.100 2.3.1.85 2.3.1.86 2.3.1.-	(R)-3-Hydroxydodecanoyl-[acp] + NADP+ <=> 3-Oxododecanoyl-[acp] + NADPH + H+	(3R)-3-Hydroxydodecanoyl-[acyl-carrier-protein]:NADP+ oxidoreductase	C05757	C00006			C05756	C00005	C00080					NADP+	C00006							NADPH	C00005
634	R04966_a	PF3D7_0615100	1.3.1.9 2.3.1.-	Tetradecanoyl-[acp] + NAD+ <=> trans-Tetradec-2-enoyl-[acp] + NADH + H+	tetradecanoyl-[acp]:NAD+ trans-2-oxidoreductase	C05761	C00003			C05760	C00004	C00080					NAD+	C00003							NADH	C00004
636	R04969_a	PF3D7_0615100	1.3.1.9 2.3.1.-	Hexadecanoyl-[acp] + NAD+ <=> trans-Hexadec-2-enoyl-[acp] + NADH + H+	hexadecanoyl-[acp]:NAD+ trans-2-oxidoreductase	C05764	C00003			C05763	C00004	C00080					NAD+	C00003							NADH	C00004
638	R04983_m	PF3D7_0204900	2.1.1.201	2-Hexaprenyl-6-methoxy-1,4-benzoquinone + S-Adenosyl-L-methionine <=> 2-Hexaprenyl-3-methyl-6-methoxy-1,4-benzoquinone + S-Adenosyl-L-homocysteine	No	C05803	C00019			C05804	C00021						S-Adenosyl-L-methionine	C00019							S-Adenosyl-L-homocysteine	C00021
639	R04986_m	No	4.1.1.98	3-Octaprenyl-4-hydroxybenzoate <=> 2-Octaprenylphenol + CO2	3-octaprenyl-4-hydroxybenzoate carboxy-lyase	C05809				C05810	C00011				3-octaprenyl-4-hydroxybenzoate	C05809							2-octaprenylphenol	C05810
640	R04987_m	No	1.14.13.-	2-Octaprenylphenol + Oxygen + NADPH + H+ <=> 2-Octaprenyl-6-hydroxyphenol + NADP+ + H2O	No	C05810	C00007	C00005	C00080	C05811	C00006	C00001			2-octaprenylphenol	C05810			NADPH	C00005					NADP+	C00006
641	R04988_m	No	2.1.1.222	2-Octaprenyl-6-hydroxyphenol + S-Adenosyl-L-methionine <=> 2-Octaprenyl-6-methoxyphenol + S-Adenosyl-L-homocysteine	S-adenosyl-L-methionine:3-(all-trans-octaprenyl)benzene-1,2-diol 2-O-methyltransferase	C05811	C00019			C05812	C00021						S-Adenosyl-L-methionine	C00019							S-Adenosyl-L-homocysteine	C00021
642	R04989_m	No	1.14.13.-	2-Octaprenyl-6-methoxyphenol + Oxygen + NADPH <=> 2-Octaprenyl-6-methoxy-1,4-benzoquinone + NADP+ + H2O	No	C05812	C00007	C00005		C05813	C00006	C00001							NADPH	C00005					NADP+	C00006
643	R04990_m	PF3D7_0204900	2.1.1.201	2-Octaprenyl-6-methoxy-1,4-benzoquinone + S-Adenosyl-L-methionine <=> 2-Octaprenyl-3-methyl-6-methoxy-1,4-benzoquinone + S-Adenosyl-L-homocysteine	UDP-L-rhamnose:flavonol-3-O-D-glucoside L-rhamnosyltransferase	C05813	C00019			C05814	C00021						S-Adenosyl-L-methionine	C00019					2-Octaprenyl-3-methyl-6-methoxy-14-benzoquinone	C05814	S-Adenosyl-L-homocysteine	C00021
644	R05002_c	No	2.4.1.132	GDP-mannose + beta-D-Mannosyldiacetylchitobiosyldiphosphodolichol <=> GDP + alpha-D-Mannosyl-beta-D-mannosyl-diacetylchitobiosyldiphosphodolichol	GDPmannose:glycolipid 1,3-alpha-D-mannosyltransferase	C00096	C05860			C00035	C05861				GDP-mannose	C00096							GDP	C00035
645	R05030_c	No	6.3.5.-	ATP + Undecaprenyl-diphospho-N-acetylmuramoyl-(N-acetylglucosamine)-L-alanyl-gamma-D-glutamyl-L-lysyl-D-alanyl-D-alanine + Ammonia <=> ADP + Orthophosphate + Undecaprenyl-diphospho-N-acetylmuramoyl-(N-acetylglucosamine)-L-alanyl-D-isoglutaminyl-L-lysyl-D-alanyl-D-alanine	Undecaprenyl-diphospho-N-acetylmuramoyl-(N-acetylglucosamine)-L-alanyl-gamma-D-glutamyl-L-lysyl-D-alanyl-D-alanine:ammonia ligase (ADP-forming)	C00002	C05893	C00014		C00008	C00009	C05894			ATP	C00002							ADP	C00008	Phosphate	C00009
648	R05052_c	No	2.6.1.1 2.6.1.23	L-erythro-4-Hydroxyglutamate + 2-Oxoglutarate <=> (4R)-4-Hydroxy-2-oxoglutarate + L-Glutamate	L-erythro-4-hydroxyglutamate:2-oxoglutarate aminotransferase	C05947	C00026			C05946	C00025						a-ketoglutarate	C00026							DL-Glutamate	C00025
649	R05063_c	No	4.1.3.-	2-Propylmalate + CoA <=> 2-Oxopentanoic acid + Acetyl-CoA + H2O	No	C05994	C00010			C06255	C00024	C00001					CoA	C00010							Acetyl-CoA	C00024
650	R05064_c	PF3D7_1240000	3.1.2.4	(S)-3-Hydroxyisobutyryl-CoA + H2O <=> CoA + (S)-3-Hydroxyisobutyrate	(S)-3-Hydroxyisobutyryl-CoA hydrolase	C06000	C00001			C00010	C06001												CoA	C00010
651	R05329_c	PF3D7_1412600	2.5.1.46	[eIF5A-precursor]-lysine + Spermidine <=> [eIF5A-precursor]-deoxyhypusine + 1,3-Diaminopropane	Spermidine:eIF5A-lysine 4-aminobutyltransferase (propane-1,3-diamine-forming)	C07281	C00315			C07282	C00986						Spermidine	C00315
652	R05332_c	No	2.3.1.157	Acetyl-CoA + alpha-D-Glucosamine 1-phosphate <=> CoA + N-Acetyl-alpha-D-glucosamine 1-phosphate	Acetyl-CoA:D-glucosamine-1-phosphate N-acetyltransferase	C00024	C06156			C00010	C04501				Acetyl-CoA	C00024	Glucosamine-1P	C06156					CoA	C00010	N-Acetyl-alpha-glucosamine 1-phosphate	C04501
653	R05351_a	No	1.1.1.-	Ethylene oxide + CoA + NAD+ <=> Acetyl-CoA + NADH + H+	No	C06548	C00010	C00003		C00024	C00004	C00080					CoA	C00010	NAD+	C00003			Acetyl-CoA	C00024	NADH	C00004
654	R05506_a	PF3D7_1027900	2.3.1.16 2.3.1.-	Benzoylacetyl-CoA + CoA <=> Benzoyl-CoA + Acetyl-CoA	No	C07118	C00010			C00512	C00024						CoA	C00010							Acetyl-CoA	C00024
655	R05553_c	PF3D7_1458400	4.1.3.38	4-Amino-4-deoxychorismate <=> 4-Aminobenzoate + Pyruvate	4-amino-4-deoxychorismate pyruvate-lyase	C11355				C00568	C00022				4-Amino-4-deoxychorismate	C11355							p-Aminobenzoic acid	C00568	Pyruvic acid	C00022
656	R05555_c	No	2.5.1.-	trans,trans-Farnesyl diphosphate + Isopentenyl diphosphate <=> trans,trans,cis-Geranylgeranyl diphosphate + Diphosphate	Farnesyl diphosphate:Isopentenyl diphosphate farnesyl cistransferase	C00448	C00129			C11356	C00013				Farnesyl pyrophosphate	C00448	Isopentenyl pyrophosphate	C00129							Pyrophosphate	C00013
657	R05555_m	No	2.5.1.-	trans,trans-Farnesyl diphosphate + Isopentenyl diphosphate <=> trans,trans,cis-Geranylgeranyl diphosphate + Diphosphate	Farnesyl diphosphate:Isopentenyl diphosphate farnesyl cistransferase	C00448	C00129			C11356	C00013				Farnesyl pyrophosphate	C00448	Isopentenyl pyrophosphate	C00129							Pyrophosphate	C00013
658	R05577_a	PF3D7_0102900	6.1.1.12 6.1.1.23	tRNA(Asp) + L-Aspartate + ATP <=> L-Aspartyl-tRNA(Asp) + Diphosphate + AMP	L-Aspartate:tRNA(Asp) ligase (AMP-forming)	C01638	C00049	C00002		C02984	C00013	C00020					L-Aspartate	C00049	ATP	C00002					Pyrophosphate	C00013	AMP	C00020
659	R05577_c	PF3D7_0514300	6.1.1.12 6.1.1.23	tRNA(Asp) + L-Aspartate + ATP <=> L-Aspartyl-tRNA(Asp) + Diphosphate + AMP	L-Aspartate:tRNA(Asp) ligase (AMP-forming)	C01638	C00049	C00002		C02984	C00013	C00020					L-Aspartate	C00049	ATP	C00002					Pyrophosphate	C00013	AMP	C00020
660	R05577_m	PF3D7_0514300	6.1.1.12 6.1.1.23	tRNA(Asp) + L-Aspartate + ATP <=> L-Aspartyl-tRNA(Asp) + Diphosphate + AMP	L-Aspartate:tRNA(Asp) ligase (AMP-forming)	C01638	C00049	C00002		C02984	C00013	C00020					L-Aspartate	C00049	ATP	C00002					Pyrophosphate	C00013	AMP	C00020
661	R05578_a	PF3D7_1349200	6.1.1.17 6.1.1.24	tRNA(Glu) + L-Glutamate + ATP <=> L-Glutamyl-tRNA(Glu) + Diphosphate + AMP	L-glutamate:tRNA(Glu) ligase (AMP-forming)	C01641	C00025	C00002		C02987	C00013	C00020					DL-Glutamate	C00025	ATP	C00002					Pyrophosphate	C00013	AMP	C00020
662	R05578_c	PF3D7_1357200	6.1.1.17 6.1.1.24	tRNA(Glu) + L-Glutamate + ATP <=> L-Glutamyl-tRNA(Glu) + Diphosphate + AMP	L-glutamate:tRNA(Glu) ligase (AMP-forming)	C01641	C00025	C00002		C02987	C00013	C00020					DL-Glutamate	C00025	ATP	C00002					Pyrophosphate	C00013	AMP	C00020
663	R05578_m	PF3D7_1349200	6.1.1.17 6.1.1.24	tRNA(Glu) + L-Glutamate + ATP <=> L-Glutamyl-tRNA(Glu) + Diphosphate + AMP	L-glutamate:tRNA(Glu) ligase (AMP-forming)	C01641	C00025	C00002		C02987	C00013	C00020					DL-Glutamate	C00025	ATP	C00002					Pyrophosphate	C00013	AMP	C00020
664	R05586_a	No	2.3.1.16	3-Oxopimeloyl-CoA + CoA <=> Glutaryl-CoA + Acetyl-CoA	No	C06715	C00010			C00527	C00024						CoA	C00010							Acetyl-CoA	C00024
665	R05611_m	No	2.5.1.-	all-trans-Octaprenyl diphosphate + Diphosphate <=> all-trans-Heptaprenyl diphosphate + Isopentenyl diphosphate	No	C04146	C00013			C04216	C00129						Pyrophosphate	C00013							Isopentenyl pyrophosphate	C00129
666	R05612_m	No	2.5.1.-	all-trans-Hexaprenyl diphosphate + Isopentenyl diphosphate <=> all-trans-Heptaprenyl diphosphate + Diphosphate	No	C01230	C00129			C04216	C00013						Isopentenyl pyrophosphate	C00129							Pyrophosphate	C00013
667	R05613_m	No	2.5.1.-	all-trans-Pentaprenyl diphosphate + Isopentenyl diphosphate <=> all-trans-Hexaprenyl diphosphate + Diphosphate	No	C04217	C00129			C01230	C00013						Isopentenyl pyrophosphate	C00129							Pyrophosphate	C00013
668	R05614_m	PF3D7_0724300	2.1.1.64	2-Octaprenyl-3-methyl-5-hydroxy-6-methoxy-1,4-benzoquinone + S-Adenosyl-L-methionine <=> Ubiquinone-8 + S-Adenosyl-L-homocysteine	No	C05815	C00019			C17569	C00021						S-Adenosyl-L-methionine	C00019							S-Adenosyl-L-homocysteine	C00021
669	R05615_m	PF3D7_0607500	2.5.1.39	all-trans-Octaprenyl diphosphate + 4-Hydroxybenzoate <=> 3-Octaprenyl-4-hydroxybenzoate + Diphosphate	all-trans-octaprenyl-diphosphate:4-hydroxybenzoate 3-octaprenyltransferase	C04146	C00156			C05809	C00013												3-octaprenyl-4-hydroxybenzoate	C05809	Pyrophosphate	C00013
670	R05633_a	PF3D7_0106900	2.7.7.60	2-C-Methyl-D-erythritol 4-phosphate + CTP <=> 4-(Cytidine 5'-diphospho)-2-C-methyl-D-erythritol + Diphosphate	CTP: 2-C-Methyl-D-erythritol 4-phosphate cytidylyltransferase	C11434	C00063			C11435	C00013				2-C-Methyl-D-erythritol 4-phosphate	C11434	CTP	C00063							Pyrophosphate	C00013
671	R05634_a	PF3D7_0503100	2.7.1.148	4-(Cytidine 5'-diphospho)-2-C-methyl-D-erythritol + ATP <=> 2-Phospho-4-(cytidine 5'-diphospho)-2-C-methyl-D-erythritol + ADP	ATP:4-(Cytidine 5'-diphospho)-2-C-methyl-D-erythritol 2-phosphotransferase	C11435	C00002			C11436	C00008						ATP	C00002							ADP	C00008
672	R05636_a	PF3D7_1337200	2.2.1.7	Pyruvate + D-Glyceraldehyde 3-phosphate <=> 1-Deoxy-D-xylulose 5-phosphate + CO2	1-Deoxy-D-xylulose-5-phosphate pyruvate-lyase (carboxylating)	C00022	C00118			C11437	C00011				Pyruvic acid	C00022	D-Glyceraldehyde 3-phosphate	C00118					1-Deoxy-D-xylulose 5-phosphate	C11437
673	R05637_a	PF3D7_0209300	4.6.1.12	2-Phospho-4-(cytidine 5'-diphospho)-2-C-methyl-D-erythritol <=> 2-C-Methyl-D-erythritol 2,4-cyclodiphosphate + CMP	2-Phospho-4-(cytidine 5'-diphospho)-2-C-methyl-D-erythritol CMP-lyase (cyclizing)	C11436				C11453	C00055												2-C-Methyl-D-erythritol 2-4-cyclodiphosphate	C11453	CMP	C00055
674	R05688_a	PF3D7_1467300	1.1.1.267	2-C-Methyl-D-erythritol 4-phosphate + NADP+ <=> 1-Deoxy-D-xylulose 5-phosphate + NADPH + H+	1-Deoxy-D-xylulose-5-phosphate isomeroreductase	C11434	C00006			C11437	C00005	C00080			2-C-Methyl-D-erythritol 4-phosphate	C11434	NADP+	C00006					1-Deoxy-D-xylulose 5-phosphate	C11437	NADPH	C00005
675	R05692_c	PF3D7_1014000	1.1.1.271	GDP-L-fucose + NADP+ <=> GDP-4-dehydro-6-deoxy-D-mannose + NADPH + H+	GDP-L-fucose:NADP+ 4-oxidoreductase (3,5-epimerizing)	C00325	C00006			C01222	C00005	C00080			GDP-D-fucose	C00325	NADP+	C00006					GDP-4-Dehydro-6-deoxy-D-mannose	C01222	NADPH	C00005
676	R05841_a	No	2.3.1.13 2.3.1.192	Phenylacetyl-CoA + Glycine <=> Phenylacetylglycine + CoA	phenylacetyl-CoA:glycine N-phenylacetyltransferase	C00582	C00037			C05598	C00010						Glycine	C00037							CoA	C00010
677	R05875_a	No	1.18.1.3	2 Reduced ferredoxin + NAD+ + H+ <=> 2 Oxidized ferredoxin + NADH	Ferredoxin:NAD oxidoreductase	C00138	C00003	C00080		C00139	C00004						NAD+	C00003							NADH	C00004
678	R05884_a	PF3D7_0104400	1.17.7.4	1-Hydroxy-2-methyl-2-butenyl 4-diphosphate + 2 Reduced ferredoxin + 2 H+ <=> Isopentenyl diphosphate + 2 Oxidized ferredoxin + H2O	isopentenyl-diphosphate:ferredoxin oxidoreductase	C11811	C00138	C00080		C00129	C00139	C00001											Isopentenyl pyrophosphate	C00129
679	R05916_c	PF3D7_0618900	2.4.1.198	UDP-N-acetyl-D-glucosamine + 1-Phosphatidyl-D-myo-inositol <=> UDP + G00143	No	G10610	C01194			G10619	G00143						PI(17:0/17:2(9Z,12Z))+NH4	C01194
680	R05918_c	No	2.3.-.-	G00144 + Palmitoyl-CoA <=> G00145 + CoA	No	G00144	C00154			G00145	C00010						Palmityl-CoA	C00154							CoA	C00010
681	R05918_er	No	2.3.-.-	G00144 + Palmitoyl-CoA <=> G00145 + CoA	No	G00144	C00154			G00145	C00010						Palmityl-CoA	C00154							CoA	C00010
685	R06127_c	No	2.4.1.131	G00005 + GDP-D-mannose <=> G10526 + GDP	GDP-mannose:glycolipid 1,2-alpha-D-mannosyltransferase	G00005	G10614			G10526	G10620						GDP-mannose	G10614							GDP	G10620
686	R06128_c	No	2.4.1.131	G10526 + GDP-D-mannose <=> G00006 + GDP	GDP-mannose:glycolipid 1,2-alpha-D-mannosyltransferase	G10526	G10614			G00006	G10620						GDP-mannose	G10614							GDP	G10620
687	R06146_m	PF3D7_0815300	1.14.13.-	2-Octaprenyl-3-methyl-6-methoxy-1,4-benzoquinone + Oxygen + NADPH + H+ <=> 2-Octaprenyl-3-methyl-5-hydroxy-6-methoxy-1,4-benzoquinone + NADP+ + H2O	2-Octaprenyl-3-methyl-6-methoxy-1,4-benzoquinone ,NADPH2:oxygen oxidoreductase	C05814	C00007	C00005	C00080	C05815	C00006	C00001			2-Octaprenyl-3-methyl-6-methoxy-14-benzoquinone	C05814			NADPH	C00005					NADP+	C00006
688	R06238_c	No	2.4.1.257	GDP-D-mannose + G00004 <=> GDP + G00005	GDP-D-mannose:D-Man-alpha-(1->3)-D-Man-beta-(1->4)-D-GlcNAc-beta-(1->4)-D-GlcNAc-diphosphodolichol alpha-6-mannosyltransferase	G10614	G00004			G10620	G00005				GDP-mannose	G10614							GDP	G10620
696	R06364_c	PF3D7_0628300	2.7.8.1	CDP-ethanolamine + 1-Alkyl-2-acylglycerol <=> CMP + 1-Alkyl-2-acylglycerophosphoethanolamine	CDPethanolamine:1-alkyl-2-acylglycerol ethanolaminephosphotransferase	C00570	C03201			C00055	C04475				CDP-ethanolamine	C00570							CMP	C00055
697	R06414_a	PF3D7_0528400	2.3.1.-	2,6-Dimethyl-5-methylene-3-oxo-heptanoyl-CoA + CoA <=> 3-Isopropylbut-3-enoyl-CoA + Propanoyl-CoA	2,6-Dimethyl-5-methylene-3-oxo-heptanoyl-CoA C-acetyltransferase	C11948	C00010			C11949	C00100						CoA	C00010							Propionyl-CoA	C00100
698	R06517_c	PF3D7_1403700	2.3.1.24	Acyl-CoA + Sphinganine <=> CoA + Dihydroceramide	acyl-CoA:sphingosine N-acyltransferase	C00040	C00836			C00010	C12126												CoA	C00010
699	R06590_c	PF3D7_0610800	2.2.1.1	Aminofructose 6-phosphate + D-Ribose 5-phosphate <=> Iminoerythrose 4-phosphate + Sedoheptulose 7-phosphate	No	C12214	C00117			C12215	C05382														Sedoheptulose 7-phosphate	C05382
700	R06607_c	No	1.14.13.89	Genistein + NADPH + H+ + Oxygen <=> 2'-Hydroxygenistein + NADP+ + H2O	formononetin,NADPH:oxygen oxidoreductase (2'-hydroxylating)	C06563	C00005	C00080	C00007	C12134	C00006	C00001					NADPH	C00005					2--hydroxygenistein	C12134	NADP+	C00006
701	R06735_a	No	2.3.1.185	Acetyl-CoA + Tropine <=> CoA + Acetyltropine	acetyl-CoA:tropine O-acetyltransferase	C00024	C00729			C00010	C12452				Acetyl-CoA	C00024							CoA	C00010
702	R06736_a	No	2.3.1.186	Acetyl-CoA + Pseudotropine <=> CoA + Acetylpseudotropine	acetyl-CoA:pseudotropine O-acetyltransferase	C00024	C02066			C00010	C12453				Acetyl-CoA	C00024							CoA	C00010
703	R06868_c	PF3D7_1343000	2.1.1.103	S-Adenosyl-L-methionine + N-Methylethanolamine phosphate <=> S-Adenosyl-L-homocysteine + Phosphodimethylethanolamine	S-Adenosyl-L-methionine:methylethanolamine phosphate N-methyltransferase	C00019	C01210			C00021	C13482				S-Adenosyl-L-methionine	C00019							S-Adenosyl-L-homocysteine	C00021	Phosphodimethylethanolamine	C13482
704	R06869_c	PF3D7_1343000	2.1.1.103	S-Adenosyl-L-methionine + Phosphodimethylethanolamine <=> S-Adenosyl-L-homocysteine + Choline phosphate	S-Adenosyl-L-methionine:phosphodimethylethanolamine N-methyltransferase	C00019	C13482			C00021	C00588				S-Adenosyl-L-methionine	C00019	Phosphodimethylethanolamine	C13482					S-Adenosyl-L-homocysteine	C00021	Phosphocholine	C00588
705	R06871_c	No	3.1.3.75	Choline phosphate + H2O <=> Choline + Orthophosphate	Phosphocholine phosphohydrolase	C00588	C00001			C00114	C00009				Phosphocholine	C00588									Phosphate	C00009
706	R06872_a	No	2.3.1.198	sn-Glycerol 3-phosphate + Acyl-CoA <=> 2-Acyl-sn-glycerol 3-phosphate + CoA	acyl-CoA:sn-glycerol-3-phosphate 2-O-acyltransferase	C00093	C00040			C03974	C00010				sn-Glycerol 3-phosphate	C00093									CoA	C00010
707	R06891_a	No	1.1.1.-	1-(4'-Hydroxyphenyl)ethanol + NAD+ <=> 4'-Hydroxyacetophenone + NADH + H+	No	C13638	C00003			C10700	C00004	C00080					NAD+	C00003							NADH	C00004
708	R06908_a	PF3D7_0609800	2.3.1.-	Naphthyl-2-oxomethyl-succinyl-CoA + CoA <=> 2-Naphthoyl-CoA + Succinyl-CoA	No	C14119	C00010			C14120	C00091						CoA	C00010
712	R07034_a	No	1.11.1.9	2 Glutathione + 5(S)-HPETE <=> Glutathione disulfide + 5(S)-HETE + H2O	Glutathione: 5-HPETE oxidoreductase	C00051	C05356			C00127	C04805	C00001			glutathione	C00051	5S-HPETE	C05356					Glutathione disulfide	C00127	5S-HETE	C04805
713	R07034_m	No	1.11.1.9	2 Glutathione + 5(S)-HPETE <=> Glutathione disulfide + 5(S)-HETE + H2O	Glutathione: 5-HPETE oxidoreductase	C00051	C05356			C00127	C04805	C00001			glutathione	C00051	5S-HPETE	C05356					Glutathione disulfide	C00127	5S-HETE	C04805
714	R07035_a	No	1.11.1.9	2 Glutathione + 15(S)-HPETE <=> Glutathione disulfide + (15S)-15-Hydroxy-5,8,11-cis-13-trans-eicosatetraenoate + H2O	Glutathione: 15-HPETE oxidoreductase	C00051	C05966			C00127	C04742	C00001			glutathione	C00051							Glutathione disulfide	C00127	15S-15-Hydroxy-5811-cis-13-trans-eicosatetraenoate	C04742
715	R07035_m	No	1.11.1.9	2 Glutathione + 15(S)-HPETE <=> Glutathione disulfide + (15S)-15-Hydroxy-5,8,11-cis-13-trans-eicosatetraenoate + H2O	Glutathione: 15-HPETE oxidoreductase	C00051	C05966			C00127	C04742	C00001			glutathione	C00051							Glutathione disulfide	C00127	15S-15-Hydroxy-5811-cis-13-trans-eicosatetraenoate	C04742
716	R07058_a	No	1.1.1.-	13(S)-HODE + NAD+ <=> 13-OxoODE + NADH + H+	13-HODE:NAD+ oxidoreductase	C14762	C00003			C14765	C00004	C00080			13S-HODE	C14762	NAD+	C00003							NADH	C00004
717	R07168_c	No	1.5.1.20	5-Methyltetrahydrofolate + NAD+ <=> 5,10-Methylenetetrahydrofolate + NADH + H+	5-methyltetrahydrofolate:NAD+ oxidoreductase	C00440	C00003			C00143	C00004	C00080			5-Methyl-THF	C00440	NAD+	C00003							NADH	C00004
718	R07235_m	PF3D7_0724300	2.1.1.64	S-Adenosyl-L-methionine + 3-Demethylubiquinone-9 <=> S-Adenosyl-L-homocysteine + Ubiquinone-9	S-adenosyl-L-methionine:2-nonaprenyl-3-methyl-5-hydroxy-6-methoxy-1,4-benzoquinone 3-O-methyltransferase	C00019	C03226			C00021	C01967				S-Adenosyl-L-methionine	C00019							S-Adenosyl-L-homocysteine	C00021
719	R07273_m	No	2.5.1.39	all-trans-Nonaprenyl diphosphate + 4-Hydroxybenzoate <=> Diphosphate + 3-Nonaprenyl-4-hydroxybenzoate	solanesyl-diphosphate:4-hydroxybenzoate nonaprenyltransferase	C04145	C00156			C00013	C03885												Pyrophosphate	C00013
720	R07324_c	PF3D7_0511800	5.5.1.4	D-Glucose 6-phosphate <=> 1D-myo-Inositol 3-phosphate	1D-myo-inositol-3-phosphate lyase (isomerizing)	C00092				C04006					Glucose-6-phosphate	C00092							myo-inositol-3-P	C04006
721	R07381_c	No	3.1.4.3	O-1-Alk-1-enyl-2-acyl-sn-glycero-3-phosphoethanolamine + H2O <=> 1-Alkenyl-2-acylglycerol + Ethanolamine phosphate	Plasmenylethanolamine ethanolamine phosphohydrolase	C04756	C00001			C03454	C00346				plasmenyl-PE 36:4; [M+H]+; PE(P-16:0/20:4(5E,8E,11E,14E))	C04756									Ethanolamine phosphate	C00346
722	R07384_c	PF3D7_0628300	2.7.8.1	O-1-Alk-1-enyl-2-acyl-sn-glycero-3-phosphoethanolamine + CMP <=> 1-Alkenyl-2-acylglycerol + CDP-ethanolamine	No	C04756	C00055			C03454	C00570				plasmenyl-PE 36:4; [M+H]+; PE(P-16:0/20:4(5E,8E,11E,14E))	C04756	CMP	C00055							CDP-ethanolamine	C00570
723	R07390_c	PF3D7_0609400	2.7.8.-	2 Phosphatidylglycerol <=> Cardiolipin + Glycerol	No	C00344				C05980	C00116				PG(16:0/18:3(6Z,9Z,12Z))	C00344
724	R07390_m	PF3D7_0609400	2.7.8.-	2 Phosphatidylglycerol <=> Cardiolipin + Glycerol	No	C00344				C05980	C00116				PG(16:0/18:3(6Z,9Z,12Z))	C00344
725	R07411_m	No	2.5.1.141	Heme + H2O + trans,trans-Farnesyl diphosphate <=> Heme O + Diphosphate	(2E,6E)-farnesyl-diphosphate:protoheme IX farnesyltranstransferase	C00032	C00001	C00448		C15672	C00013								Farnesyl pyrophosphate	C00448					Pyrophosphate	C00013
729	R07456_c	PF3D7_1116200	4.3.3.6	D-Glyceraldehyde 3-phosphate + D-Ribulose 5-phosphate + L-Glutamine <=> Pyridoxal phosphate + L-Glutamate + Orthophosphate + 3 H2O	D-ribulose 5-phosphate,D-glyceraldehyde 3-phosphate pyridoxal 5'-phosphate-lyase	C00118	C00199	C00064		C00018	C00025	C00009	C00001		D-Glyceraldehyde 3-phosphate	C00118	D-Ribulose 5-phosphate	C00199	L-Glutamine	C00064					DL-Glutamate	C00025	Phosphate	C00009
730	R07459_a	No	2.7.7.73 2.7.7.80	Sulfur-carrier protein + ATP <=> Adenylyl-[sulfur-carrier protein] + Diphosphate	ATP:[sulfur-carrier protein] adenylyltransferase	C15810	C00002			C15813	C00013						ATP	C00002							Pyrophosphate	C00013
731	R07459_c	No	2.7.7.73 2.7.7.80	Sulfur-carrier protein + ATP <=> Adenylyl-[sulfur-carrier protein] + Diphosphate	ATP:[sulfur-carrier protein] adenylyltransferase	C15810	C00002			C15813	C00013						ATP	C00002							Pyrophosphate	C00013
732	R07459_m	No	2.7.7.73 2.7.7.80	Sulfur-carrier protein + ATP <=> Adenylyl-[sulfur-carrier protein] + Diphosphate	ATP:[sulfur-carrier protein] adenylyltransferase	C15810	C00002			C15813	C00013						ATP	C00002							Pyrophosphate	C00013
733	R07460_a	PF3D7_0716600	2.8.1.7	[Enzyme]-cysteine + L-Cysteine <=> [Enzyme]-S-sulfanylcysteine + L-Alanine	L-cysteine:[enzyme]-cysteine sulfurtransferase	C15811	C00097			C15812	C00041						L-Cysteine	C00097							L-Alanine	C00041
734	R07460_c	PF3D7_0727200	2.8.1.7	[Enzyme]-cysteine + L-Cysteine <=> [Enzyme]-S-sulfanylcysteine + L-Alanine	L-cysteine:[enzyme]-cysteine sulfurtransferase	C15811	C00097			C15812	C00041						L-Cysteine	C00097							L-Alanine	C00041
735	R07460_m	PF3D7_1311000	2.8.1.7	[Enzyme]-cysteine + L-Cysteine <=> [Enzyme]-S-sulfanylcysteine + L-Alanine	L-cysteine:[enzyme]-cysteine sulfurtransferase	C15811	C00097			C15812	C00041						L-Cysteine	C00097							L-Alanine	C00041
736	R07461_a	No	2.8.1.4 2.8.1.11	[Enzyme]-S-sulfanylcysteine + Adenylyl-[sulfur-carrier protein] + Reduced acceptor <=> AMP + Thiocarboxy-[sulfur-carrier protein] + [Enzyme]-cysteine + Acceptor	[enzyme]-S-sulfanyl-L-cysteine:adenylyl-[sulfur-carrier protein] sulfurtransferase	C15812	C15813	C00030		C00020	C15814	C15811	C00028										AMP	C00020
737	R07461_c	No	2.8.1.4 2.8.1.11	[Enzyme]-S-sulfanylcysteine + Adenylyl-[sulfur-carrier protein] + Reduced acceptor <=> AMP + Thiocarboxy-[sulfur-carrier protein] + [Enzyme]-cysteine + Acceptor	[enzyme]-S-sulfanyl-L-cysteine:adenylyl-[sulfur-carrier protein] sulfurtransferase	C15812	C15813	C00030		C00020	C15814	C15811	C00028										AMP	C00020
738	R07461_m	No	2.8.1.4 2.8.1.11	[Enzyme]-S-sulfanylcysteine + Adenylyl-[sulfur-carrier protein] + Reduced acceptor <=> AMP + Thiocarboxy-[sulfur-carrier protein] + [Enzyme]-cysteine + Acceptor	[enzyme]-S-sulfanyl-L-cysteine:adenylyl-[sulfur-carrier protein] sulfurtransferase	C15812	C15813	C00030		C00020	C15814	C15811	C00028										AMP	C00020
739	R07475_m	No	2.5.1.81	Geranylgeranyl diphosphate + Isopentenyl diphosphate <=> all-trans-Pentaprenyl diphosphate + Diphosphate	geranylgeranyl-diphosphate:isopentenyl-diphosphate transtransferase	C00353	C00129			C04217	C00013				Geranylgeranyl-PP	C00353	Isopentenyl pyrophosphate	C00129							Pyrophosphate	C00013
746	R07618_a	No	1.8.1.4	Enzyme N6-(dihydrolipoyl)lysine + NAD+ <=> Enzyme N6-(lipoyl)lysine + NADH + H+	enzyme N6-(dihydrolipoyl)lysine:NAD+ oxidoreductase	C15973	C00003			C15972	C00004	C00080					NAD+	C00003							NADH	C00004
747	R07618_c	No	1.8.1.4	Enzyme N6-(dihydrolipoyl)lysine + NAD+ <=> Enzyme N6-(lipoyl)lysine + NADH + H+	enzyme N6-(dihydrolipoyl)lysine:NAD+ oxidoreductase	C15973	C00003			C15972	C00004	C00080					NAD+	C00003							NADH	C00004
748	R07618_m	No	1.8.1.4	Enzyme N6-(dihydrolipoyl)lysine + NAD+ <=> Enzyme N6-(lipoyl)lysine + NADH + H+	enzyme N6-(dihydrolipoyl)lysine:NAD+ oxidoreductase	C15973	C00003			C15972	C00004	C00080					NAD+	C00003							NADH	C00004
749	R07672_c	No	5.1.3.18	GDP-mannose <=> GDP-L-gulose	No	C00096				C15925					GDP-mannose	C00096							GDP-L-gulose	C15925
750	R07673_c	No	5.1.3.-	GDP-L-gulose <=> GDP-L-galactose	No	C15925				C02280					GDP-L-gulose	C15925							GDP-L-galactose	C02280
751	R07675_c	No	1.1.1.122 1.1.1.316	L-Galactose + NAD+ <=> L-Galactono-1,4-lactone + NADH + H+	L-galactose:NAD+ 1-oxidoreductase	C01825	C00003			C01115	C00004	C00080					NAD+	C00003					L-galactono-1-4-lactone	C01115	NADH	C00004
752	R07759_a	No	1.1.1.330	3-Oxostearoyl-CoA + NADPH + H+ <=> 3-Hydroxyoctadecanoyl-CoA + NADP+	No	C16216	C00005	C00080		C16217	C00006						NADPH	C00005							NADP+	C00006
753	R07761_c	No	1.3.1.38 1.3.1.93	(2E)-Octadecenoyl-CoA + NADPH + H+ <=> Stearoyl-CoA + NADP+	octadecanoyl-CoA:NADP+ trans-2-oxidoreductase	C16218	C00005	C00080		C00412	C00006				2E-Octadecenoyl-CoA	C16218	NADPH	C00005					Stearoyl-CoA	C00412	NADP+	C00006
755	R07763_a	PF3D7_0922900	1.1.1.100 2.3.1.-	3-Oxostearoyl-[acp] + NADPH + H+ <=> (R)-3-Hydroxyoctadecanoyl-[acp] + NADP+	No	C16219	C00005	C00080		C16220	C00006						NADPH	C00005							NADP+	C00006
758	R07765_a	PF3D7_0615100	1.3.1.9 1.3.1.- 2.3.1.-	(2E)-Octadecenoyl-[acp] + NADH + H+ <=> Octadecanoyl-[acyl-carrier protein] + NAD+	octadecanoyl-[acp]:NAD+ trans-2-oxidoreductase	C16221	C00004	C00080		C04088	C00003						NADH	C00004							NAD+	C00003
761	R07767_a	PF3D7_1344600	2.8.1.8	Protein N6-(octanoyl)lysine + 2 Sulfur donor + 2 S-Adenosyl-L-methionine <=> Protein N6-(lipoyl)lysine + 2 L-Methionine + 2 5'-Deoxyadenosine	protein N6-(octanoyl)lysine:sulfur sulfurtransferase	C16236	C17023	C00019		C16237	C00073	C05198							S-Adenosyl-L-methionine	C00019					methionine	C00073
762	R07767_m	PF3D7_1344600	2.8.1.8	Protein N6-(octanoyl)lysine + 2 Sulfur donor + 2 S-Adenosyl-L-methionine <=> Protein N6-(lipoyl)lysine + 2 L-Methionine + 2 5'-Deoxyadenosine	protein N6-(octanoyl)lysine:sulfur sulfurtransferase	C16236	C17023	C00019		C16237	C00073	C05198							S-Adenosyl-L-methionine	C00019					methionine	C00073
763	R07768_a	PF3D7_1344600	2.8.1.8	Octanoyl-[acp] + 2 Sulfur donor + 2 S-Adenosyl-L-methionine <=> Lipoyl-[acp] + 2 L-Methionine + 2 5'-Deoxyadenosine	octanoyl-[acp]:sulfur sulfurtransferase	C05752	C17023	C00019		C16239	C00073	C05198							S-Adenosyl-L-methionine	C00019					methionine	C00073
764	R07768_m	PF3D7_1344600	2.8.1.8	Octanoyl-[acp] + 2 Sulfur donor + 2 S-Adenosyl-L-methionine <=> Lipoyl-[acp] + 2 L-Methionine + 2 5'-Deoxyadenosine	octanoyl-[acp]:sulfur sulfurtransferase	C05752	C17023	C00019		C16239	C00073	C05198							S-Adenosyl-L-methionine	C00019					methionine	C00073
767	R07770_m	PF3D7_1314600	6.3.1.20	ATP + (R)-Lipoate <=> Diphosphate + Lipoyl-AMP	No	C00002	C16241			C00013	C16238				ATP	C00002							Pyrophosphate	C00013
768	R07771_m	PF3D7_1314600	6.3.1.20	Lipoyl-AMP + Apoprotein <=> Protein N6-(lipoyl)lysine + AMP	No	C16238	C16240			C16237	C00020														AMP	C00020
769	R07833_a	PF3D7_0714300	2.3.1.-	3-Hydroxy-5-oxohexanoyl-CoA + CoA <=> (S)-3-Hydroxybutanoyl-CoA + Acetyl-CoA	No	C16273	C00010			C01144	C00024						CoA	C00010							Acetyl-CoA	C00024
770	R07891_c	No	2.3.1.16	OPC6-CoA + Acetyl-CoA <=> CoA + 3-Oxo-OPC8-CoA	No	C16331	C00024			C00010	C16330						Acetyl-CoA	C00024					CoA	C00010
771	R07895_c	No	2.3.1.16	OPC4-CoA + Acetyl-CoA <=> CoA + 3-Oxo-OPC6-CoA	No	C16335	C00024			C00010	C16334						Acetyl-CoA	C00024					CoA	C00010
772	R07899_c	No	2.3.1.16	(+)-7-Isojasmonic acid CoA + Acetyl-CoA <=> CoA + 3-Oxo-OPC4-CoA	No	C16339	C00024			C00010	C16338						Acetyl-CoA	C00024					CoA	C00010
773	R08091_c	No	2.3.1.16	7-Methyl-3-oxo-6-octenoyl-CoA + CoA <=> 5-Methylhex-4-enoyl-CoA + Acetyl-CoA	7-methyl-3-oxo-6-octenoyl-CoA:acetyl-CoA C-acyltransferase	C16466	C00010			C16470	C00024						CoA	C00010							Acetyl-CoA	C00024
774	R08095_c	No	2.3.1.16	5-Methyl-3-oxo-4-hexenoyl-CoA + CoA <=> 3-Methylcrotonyl-CoA + Acetyl-CoA	3-methylcrotonyl-CoA:acetyl-CoA C-acyltransferase	C16471	C00010			C03069	C00024						CoA	C00010							Acetyl-CoA	C00024
775	R08159_a	No	3.1.2.14	Tetradecanoyl-[acp] + H2O <=> Acyl-carrier protein + Tetradecanoic acid	tetradecanoyl-[acyl-carrier protein] hydrolase	C05761	C00001			C00229	C06424														Tetradecanoic acid	C06424
776	R08162_a	No	3.1.2.14	Hexadecenoyl-[acyl-carrier protein] + H2O <=> Acyl-carrier protein + (9Z)-Hexadecenoic acid	hexadecenoyl-[acyl-carrier protein] hydrolase	C16520	C00001			C00229	C08362														9Z-Hexadecenoic acid	C08362
777	R08163_a	No	3.1.2.14	Octadecanoyl-[acyl-carrier protein] + H2O <=> Acyl-carrier protein + Octadecanoic acid	octadecanoyl-[acyl-carrier protein] hydrolase	C04088	C00001			C00229	C01530														Stearic acid	C01530
778	R08193_c	PF3D7_1130000	5.4.2.3	N-Acetyl-D-glucosamine 6-phosphate <=> N-Acetyl-alpha-D-glucosamine 1-phosphate	N-Acetyl-D-glucosamine 1-phosphate 1,6-phosphomutase	C00357				C04501													N-Acetyl-alpha-glucosamine 1-phosphate	C04501
779	R08210_a		1.17.7.4	Dimethylallyl diphosphate + 2 Oxidized ferredoxin + H2O <=> 1-Hydroxy-2-methyl-2-butenyl 4-diphosphate + 2 Reduced ferredoxin + 2 H+	dimethylallyl diphosphate:ferredoxin oxidoreductase	C00235	C00139	C00001		C11811	C00138	C00080			dimethylallyl diphosphate	C00235
780	R08218_a	PF3D7_0717700	6.1.1.11	ATP + L-Serine + tRNA(Sec) <=> AMP + Diphosphate + L-Seryl-tRNA(Sec)	L-serine:tRNASec ligase (AMP-forming)	C00002	C00065	C16636		C00020	C00013	C06481			ATP	C00002	L-Serine	C00065					AMP	C00020	Pyrophosphate	C00013
781	R08218_c		6.1.1.11	ATP + L-Serine + tRNA(Sec) <=> AMP + Diphosphate + L-Seryl-tRNA(Sec)	L-serine:tRNASec ligase (AMP-forming)	C00002	C00065	C16636		C00020	C00013	C06481			ATP	C00002	L-Serine	C00065					AMP	C00020	Pyrophosphate	C00013
782	R08219_c	No	2.9.1.1	L-Seryl-tRNA(Sec) + Selenophosphoric acid <=> L-Selenocysteinyl-tRNA(Sec) + Orthophosphate	selenophosphate:L-seryl-tRNASec selenium transferase	C06481	C05172			C06482	C00009														Phosphate	C00009
783	R08224_c	PF3D7_1205100	2.9.1.2	O-Phosphoseryl-tRNA(Sec) + Selenophosphoric acid + H2O <=> L-Selenocysteinyl-tRNA(Sec) + 2 Orthophosphate	selenophosphate:O-phospho-L-seryl-tRNA(Sec) selenium transferase	C16638	C05172	C00001		C06482	C00009														Phosphate	C00009
784	R08229_c	No	2.4.2.3	5-FU + alpha-D-Ribose 1-phosphate <=> 5-Fluorouridine + Orthophosphate	5-fluorouridine:phosphate alpha-D-ribosyltransferase	C07649	C00620			C16633	C00009						D-Ribose 5-phosphate	C00620							Phosphate	C00009
785	R08231_c	PF3D7_0512700	2.4.2.10	5-FU + 5-Phospho-alpha-D-ribose 1-diphosphate <=> 5-Fluorouridine monophosphate + Diphosphate	5-fluorouridine monophosphate:diphosphate phospho-alpha-D-ribosyl-transferase	C07649	C00119			C16634	C00013														Pyrophosphate	C00013
786	R08237_c	PF3D7_1012400	2.4.2.8	6-Mercaptopurine + 5-Phospho-alpha-D-ribose 1-diphosphate <=> 6-Thioinosine-5'-monophosphate + Diphosphate	6-thioinosine 5'-monophosphate:diphosphate phospho-D-ribosyltransferase	C02380	C00119			C04646	C00013														Pyrophosphate	C00013
787	R08238_c	PF3D7_1012400	2.4.2.8	6-Methylmercaptopurine + 5-Phospho-alpha-D-ribose 1-diphosphate <=> 6-Methylthiopurine 5'-monophosphate ribonucleotide + Diphosphate	6-methylthiopurine 5'-monophosphate ribonucleotide:diphosphate phospho-D-ribosyltransferase	C16614	C00119			C16615	C00013														Pyrophosphate	C00013
788	R08240_c	PF3D7_0920800	1.1.1.205	6-Thioinosine-5'-monophosphate + NAD+ + H2O <=> 6-Thioxanthine 5'-monophosphate + NADH + H+	6-thioinosine 5'-monophosphate:NAD+ oxidoreductase	C04646	C00003	C00001		C16618	C00004	C00080					NAD+	C00003							NADH	C00004
789	R08244_c	No	6.3.5.2	6-Thioxanthine 5'-monophosphate + ATP + L-Glutamine + H2O <=> 6-Thioguanosine monophosphate + AMP + Diphosphate + L-Glutamate	6-thioxanthine 5'-monophosphate:L-glutamine amido-ligase (AMP-forming)	C16618	C00002	C00064	C00001	C16619	C00020	C00013	C00025				ATP	C00002	L-Glutamine	C00064					AMP	C00020	Pyrophosphate	C00013	DL-Glutamate	C00025
790	R08245_c	PF3D7_1012400	2.4.2.8	Thioguanine + 5-Phospho-alpha-D-ribose 1-diphosphate <=> 6-Thioguanosine monophosphate + Diphosphate	6-thioguanosine monophosphate:diphosphate phospho-D-ribosyltransferase	C07648	C00119			C16619	C00013														Pyrophosphate	C00013
791	R08359_c	PF3D7_1129000	2.5.1.16	S-Adenosylmethioninamine + Cadaverine <=> 5'-Methylthioadenosine + Aminopropylcadaverine	S-adenosylmethioninamine:cadaverine 3-aminopropyltransferase	C01137	C01672			C00170	C16565						Cadaverine	C01672					5-Methylthioadenosine	C00170
792	R08639_c	PF3D7_0413500	5.4.2.2 5.4.2.5	D-Glucose 1-phosphate <=> D-Glucose 6-phosphate	alpha-D-glucose 1,6-phosphomutase	C00103				C00092					D-Ribose 5-phosphate	C00103							Glucose-6-phosphate	C00092
793	R08657_m	PF3D7_0306400	1.1.5.3	sn-Glycerol 3-phosphate + Ubiquinone <=> Glycerone phosphate + Ubiquinol	sn-glycerol 3-phosphate:ubiquinone oxidoreductase	C00093	C00399			C00111	C00390				sn-Glycerol 3-phosphate	C00093							dihydroxy-acetone-phosphate	C00111
795	R00115_c	PF3D7_1419800	1.8.1.7	2 Glutathione + NADP+ <=> Glutathione disulfide + NADPH + H+	glutathione:NADP+ oxidoreductase	C00051	C00006			C00127	C00005	C00080			glutathione	C00051	NADP+	C00006					Glutathione disulfide	C00127	NADPH	C00005
799	R00715_c	PF3D7_0219100	1.5.1.7	N6-(L-1,3-Dicarboxypropyl)-L-lysine + NAD+ + H2O <=> L-Lysine + 2-Oxoglutarate + NADH + H+	N6-(L-1,3-Dicarboxypropyl)-L-lysine:NAD+ oxidoreductase (L-lysine-forming)	C00449	C00003	C00001		C00047	C00026	C00004	C00080				NAD+	C00003					lysine	C00047	a-ketoglutarate	C00026	NADH	C00004
800	R00986_c	PF3D7_1363700	4.1.3.27	Chorismate + L-Glutamine <=> Anthranilate + Pyruvate + L-Glutamate	Chorismate pyruvate-lyase (amino-accepting)	C00251	C00064			C00108	C00022	C00025					L-Glutamine	C00064					2-Aminobenzoic acid	C00108	Pyruvic acid	C00022	DL-Glutamate	C00025
801	R01054_c	PF3D7_1448800	3.6.1.13	ADP-ribose + H2O <=> AMP + D-Ribose 5-phosphate	ADP-ribose ribophosphohydrolase	C00301	C00001			C00020	C00117												AMP	C00020
802	R01736_a	PF3D7_1205700	3.1.2.6	(R)-S-Lactoylglutathione + H2O <=> Glutathione + (R)-Lactate	(R)-S-Lactoylglutathione hydrolase	C03451	C00001			C00051	C00256				(R)-S-Lactoylglutathione	C03451							glutathione	C00051	D-Lactic acid	C00256
803	R01736_c	PF3D7_0406400	3.1.2.6	(R)-S-Lactoylglutathione + H2O <=> Glutathione + (R)-Lactate	(R)-S-Lactoylglutathione hydrolase	C03451	C00001			C00051	C00256				(R)-S-Lactoylglutathione	C03451							glutathione	C00051	D-Lactic acid	C00256
804	R01787_c	PF3D7_1364600	1.1.1.21	D-Sorbitol + NADP+ <=> alpha-D-Glucose + NADPH + H+	D-Glucitol:NADP+ 1-oxidoreductase	C00794	C00006			C00267	C00005	C00080			Sorbitol	C00794	NADP+	C00006					Alpha-D-Glucose	C00267	NADPH	C00005
805	R01868_c	PF3D7_0603300	1.3.5.2	(S)-Dihydroorotate + Quinone <=> Orotate + Hydroquinone	(S)-dihydroorotate:quinone oxidoreductase	C00337	C15602			C00295	C15603				Dihydroorotate	C00337							Orotate	C00295
806	R02016_c	PF3D7_0923800	1.8.1.9	Thioredoxin + NADP+ <=> Thioredoxin disulfide + NADPH + H+	NADPH:oxidized-thioredoxin oxidoreductase	C00342	C00006			C00343	C00005	C00080					NADP+	C00006							NADPH	C00005
808	R02319_c	PF3D7_0111300	3.6.1.15	Nucleoside triphosphate + H2O <=> NDP + Orthophosphate	NTP phosphohydrolase	C00201	C00001			C00454	C00009														Phosphate	C00009
809	R02531_c	PF3D7_1409100	1.1.1.21	Lactaldehyde + NAD+ <=> Methylglyoxal + NADH + H+	Lactaldehyde:NAD+ 1-oxidoreductase	C05999	C00003			C00546	C00004	C00080					NAD+	C00003							NADH	C00004
810	R02577_c	PF3D7_1409100	1.1.1.21	Propane-1,2-diol + NADP+ <=> Lactaldehyde + NADPH + H+	Propane-1,2-diol:NADP+ 1-oxidoreductase	C00583	C00006			C05999	C00005	C00080					NADP+	C00006							NADPH	C00005
812	R03915_c	PF3D7_0306300	1.8.4.2	Protein dithiol + Glutathione disulfide <=> Protein disulfide + 2 Glutathione	glutathione:protein-disulfide oxidoreductase	C02315	C00127			C02582	C00051						Glutathione disulfide	C00127							glutathione	C00051
813	R04404_c	PF3D7_0802500	3.1.3.36	1-Phosphatidyl-D-myo-inositol 4,5-bisphosphate + H2O <=> 1-Phosphatidyl-1D-myo-inositol 4-phosphate + Orthophosphate	Phosphatidyl-myo-inositol-4,5-bisphosphate 4-phosphohydrolase	C04637	C00001			C01277	C00009														Phosphate	C00009
814	R05800_c	PF3D7_0514800	2.7.1.151	ATP + D-myo-Inositol 1,4,5-trisphosphate <=> ADP + 1D-myo-Inositol 1,4,5,6-tetrakisphosphate	ATP:1D-myo-inositol-1,4,5-trisphosphate 6-phosphotransferase	C00002	C01245			C00008	C11555				ATP	C00002							ADP	C00008
815	R05801_c	PF3D7_1316100	2.7.1.151	ATP + 1D-myo-Inositol 1,4,5,6-tetrakisphosphate <=> ADP + 1D-myo-Inositol 1,3,4,5,6-pentakisphosphate	ATP:1D-myo-inositol-1,4,5,6-tetrakisphosphate 3-phosphotransferase	C00002	C11555			C00008	C01284				ATP	C00002							ADP	C00008
816	R06146_m	No	1.14.13.8	2-Octaprenyl-3-methyl-6-methoxy-1,4-benzoquinone + Oxygen + NADPH + H+ <=> 2-Octaprenyl-3-methyl-5-hydroxy-6-methoxy-1,4-benzoquinone + NADP+ + H2O	2-Octaprenyl-3-methyl-6-methoxy-1,4-benzoquinone ,NADPH2:oxygen oxidoreductase	C05814	C00007	C00005	C00080	C05815	C00006	C00001			2-Octaprenyl-3-methyl-6-methoxy-14-benzoquinone	C05814			NADPH	C00005					NADP+	C00006
820	R07456_c	No	4.3.3.6	D-Glyceraldehyde 3-phosphate + D-Ribulose 5-phosphate + L-Glutamine <=> Pyridoxal phosphate + L-Glutamate + Orthophosphate + 3 H2O	D-ribulose 5-phosphate,D-glyceraldehyde 3-phosphate pyridoxal 5'-phosphate-lyase	C00118	C00199	C00064		C00018	C00025	C00009			D-Glyceraldehyde 3-phosphate	C00118	D-Ribulose 5-phosphate	C00199	L-Glutamine	C00064					DL-Glutamate	C00025	Phosphate	C00009
821	R08689_a	PF3D7_1022800	1.17.7.1	2-C-Methyl-D-erythritol 2,4-cyclodiphosphate + 2 Reduced ferredoxin <=> 1-Hydroxy-2-methyl-2-butenyl 4-diphosphate + H2O + 2 Oxidized ferredoxin	(E)-4-hydroxy-3-methylbut-2-en-1-yl-diphosphate:oxidized ferredoxin oxidoreductase (hydrating)	C11453	C00138			C11811	C00001	C00139			2-C-Methyl-D-erythritol 2-4-cyclodiphosphate	C11453
822	R08969_c	PF3D7_0625000	2.7.8.27	N-Acylsphingosine + Phosphatidylcholine <=> Sphingomyelin + 1,2-Diacyl-sn-glycerol	ceramide:phosphatidylcholine cholinephosphotransferase	C00195	C00157			C00550	C00641				Ceramide (d18:1/24:1(15Z))	C00195	PC(16:0/9:0(CHO))	C00157					sphingo-myelin	C00550	DG(O-16:0/18:1(9Z))	C00641
825	XXXX_c	PF3D7_0715000	3.1.3.41	2-Phospholactate <=> Orthophosphate + Lactate	4-Phosphoerythronate <=> Orthophosphate + Erythronate	C19156				C00009	C00186				2-Phospholactate	C19156							Phosphate	C00009	L-lactic acid	C00186

## Sheet: 3. iRBC Novel Reactions
m/z	6545 RT	6550 RT	ID Category	Platform	Observed Not Matched to Huthmacher Condensed		Metabolite	Proposed Reaction	KEGG Reaction ID	Repair/Damage?	Rationale	iRBC Present?	iRBC 13C-Amino Acid Mix	iRBC 13C-Glucose	iRBC 13C-Glutamine	iRBC 13C-Acetate	iRBC 13C-Serine	iRBC 13C-Proline	iRBC 13C-Glycerol	iRBC 13C-Lysine	iRBC 13C-Bicarbonate	uRBC Present?	uRBC 13C-Amino Acid Mix	uRBC 13C-Glucose	uRBC 13C-Glutamine	uRBC 13C-Acetate	uRBC 13C-Serine	uRBC 13C-Proline	uRBC 13C-Glycerol	uRBC 13C-Lysine	uRBC 13C-Bicarbonate
			1	GC-MS	C00121	24	Ribose	Ribose-5-P -> Ribose + Pi	General Dephosphorylation	Y	13C-glucose label makes sense			13C-Glucose										13C-Glucose
			1	GC-MS	C00178	325	Thymine	Thymidine + Orthophosphate <=> Thymine + 2-Deoxy-D-ribose 1-phosphate	R01570		From thymidine (also releases 2-deoxy-ribose-1-P - 13C-AA not clear if this makes sense dTMP also 13C-AA labels, no detection of thymidine)		13C-Amino Acid Mix									No Label
88.0405	15.8	13.8	2	LC 6550	C00213	Expected metabolites (unexpected reaction)	Sarcosine	Sarcosine + H2O + Oxygen <=> Glycine + Formaldehyde + Hydrogen peroxide	R00610		Labelling makes sense		13C-Amino Acid Mix									Not Present
118.051	16.4	14.5969	2	LC 6550	C00263	350	L-Homoserine	L-Homoserine + NAD+ <=> L-Aspartate 4-semialdehyde + NADH + H+	R01773		Opthalmic acid synthesis (13C-AA label could be from Asp -> Asp-semialdehyde)		13C-Amino Acid Mix										13C-Amino Acid Mix
186.056	7.8	8.6844	2	LC 6550	C00331	492	Indoleacrylic acid	L-Tryptophan + H2O + Oxygen <=> Indolepyruvate + Ammonia + Hydrogen peroxide	R00677	Y	From trptophan (oxidase). No label. But tryptophan isn't labelled from AA mix	No Label										No Label
101.025	18.9	15.9835	3	LC 6550	C00349	341	2-Methyl-3-oxopropanoic acid	2-Methyl-3-oxopropanoate + CoA + NAD+ <=> Propanoyl-CoA + CO2 + NADH + H+	R00922		Unclear where this is coming from. Propanoyl-CoA perhaps		13C-Amino Acid Mix	13C-Glucose	13C-Glutamine							No Label
			1	GC-MS	C00392	46	Mannitol	Mannitol + NAD+ <=> D-Fructose + NADH + H+	R00868		Label from 13C-glucose makes sense; possible shunt from Glu -> Mannitol -> Mannitol-1-P -> F6P		13C-Amino Acid Mix	13C-Glucose										13C-Glucose
604.069	19.3371		1	LC 6550	C00394	130	GDP-glucose	GTP + D-Glucose 1-phosphate <=> Diphosphate + GDP-glucose	R00954		Label makes sense. But dead-end metabolite - or used for PTMs?			13C-Glucose								Not present
			1	GC-MS	C00408	9	L-Pipecolate	L-Pipecolate + NAD+ <=> Delta1-Piperideine-2-carboxylate + NADH + H+	R02201	Y	Label Makes sense		13C-Amino Acid Mix							13C-Lysine		Not Present
173.056	11.6816	10.9	3	LC 6550	C00439	152	N-Formimino-L-glutamate	5-Formiminotetrahydrofolate + L-Glutamate <=> Tetrahydrofolate + N-Formimino-L-glutamate	R02287		From glutamate. 1C from Serine. THF transfer reaction		13C-Amino Acid Mix	13C-Glucose		13C-Acetate	13C-Serine		13C-Glycerol			Not Present
129.019	14.3729		2	LC 6550	C00490	10	Itaconic acid	cis-Aconitate <=> Itaconate + CO2	R02243	Y	From aconitate. But no 13C-glucose label consistent with productino via 2-Oxoglutarate				13C-Glutamine							No Label
229.012	17.6	15.5843	2	LC 6550	C00620	403	Ribose-1-Phosphate	Xanthosine <=> Xanthine + Ribose-1-Phosphate		Y	Cannot be certain of the ID but makes sense			13C-Glucose								No Label
171.006	17.4065	15.56	3	LC 6550	C00623	198	Glycerol-1-phosphate	Diphosphate + Glycerol <=> Orthophosphate + sn-Glycerol 1-phosphate	R01044	Y	Cannot be certain of the ID but makes sense			13C-Glucose					13C-Glycerol			Not present
158.046	16.4805	14.7	3	LC 6550	C00651	149	4-Methylene-L-glutamate	Folate mis-reaction?		Y	Label Makes sense		13C-Amino Acid Mix	13C-Glucose	13C-Glutamine							No Label
471.175	ND	11.8667	3	LC 6550	C00664	251	5-Formiminotetrahydrofolate	5-Formiminotetrahydrofolate + H+ <=> 5,10-Methenyltetrahydrofolate + Ammonia	R02302		Label Makes sense		13C-Amino Acid Mix	13C-Glucose		13C-Acetate						Not Present
144.03	12.149	11.5	3	LC 6550	C00940	146	2-Oxoglutaramate	L-Glutamine + Pyruvate <=> 2-Oxoglutaramate + L-Alanine	R00576		Label Makes sense (glutamine amimotransferease pyruvate/alanine)				13C-Glutamine							Not Present
160.062	17.5	15.5776	2	LC 6550	C00956	487	Aminoadipic acid	L-2-Aminoadipate 6-semialdehyde + NADP+ + H2O <=> L-2-Aminoadipate + NADPH + H+	R03103		Plausible. At the end of lysine degradation	No Label										No Label
820.619		10.8421	2	6550 IPA	C00958	643	PC(P-20:0/16:0)	Acyl-CoA + 1-(1-Alkenyl)-sn-glycero-3-phosphocholine <=> CoA + Plasmenylcholine	R03109		glycerol backbone labelled with 13C-glucose. Plasmalogen lipids likely			13C-Glucose								Present
146.046	12.3592	11.611	2	LC 6550	C00979	22	O-Acetyl-L-serine	L-Serine + Acetyl-CoA <=> O-Acetyl-L-serine + CoA	R00586		Could be an intermediate from Serine -> Ac-serine -> cysteine + acetate		13C-Amino Acid Mix	13C-Glucose		13C-Acetate	13C-Serine		13C-Glycerol			Not present
174.041	17.0166	15.14	2	LC 6550	C01042	37	N-Acetyl-aspartate	Acetyl-CoA + L-Aspartate <=> CoA + N-Acetyl-L-aspartate	R00487		Label makes sense. Kegg suggests. Asp -> Ac-Asp -> Ac-Asp-Glt -> Ac-Asp-Glt-Glt			13C-Glucose		13C-Acetate						No Label
			1	GC-MS	C01087	256	D-2-Hydroxyglutaric acid	(R)-2-Hydroxyglutarate + Acceptor <=> 2-Oxoglutarate + Reduced acceptor	R10575	Y	D-2-hydroxyglutarate derived from IDH on 2-oxoglutarate				13C-Glutamine							No Label
259.023	18.6816	16.7	2	LC 6550	C01113	71	Galactose-6-phsphate	Lactose 6'-phosphate + H2O <=> beta-D-Glucose + D-Galactose 6-phosphate	R03256		Gal-1-P makes more sense. Derived from Glucose-1-P used to convert GDP-glucose into GDP-galactose			13C-Glucose								No Label
218.068	16.2582	14.4	2	LC 6550	C01118	63	O-Succinyl-L-homoserine	Succinyl-CoA + L-Homoserine <=> CoA + O-Succinyl-L-homoserine	R01777		Opthalmic acid synthesis (13C-AA label could be from Asp -> Asp-semialdehyde)		13C-Amino Acid Mix	13C-Glucose	13C-Glutamine	13C-Acetate						No Label
380.256	4.6	5.55462	4	LC 6550	C01120	449	sphinganine 1-phosphate	Sphinganine 1-phosphate + H2O <=> Sphinganine + Orthophosphate	R06520		Pahtway present	No Label										No Label
1004.79		15.5632	3	LC 6550 IPA	C01290	981	LacCer(d18:0/26:0)	Glucosylceramide + UDP-alpha-D-galactose <=> Lactosylceramide + UDP	R03354		Pahtway present; 13C-glucose makes sense			13C-Glucose					13C-Glycerol			Not Present
114.02		15.443	3	LC 6550	C01596	Expected metabolites (unexpected reaction)	Malemate	Maleic acid <=> Fumarate	R01087		Labelling into Maleamte must come from maleic acid		13C-Amino Acid Mix										13C-Amino Acid Mix
135.03	14.5534	13.2683	2	LC 6550	C01620	16	Threonate/Erythronate	4-Phospho-erythronate <=> Erythronate + Orthophosphate	PfPGP	Y	Seems like a degradation product - from 4-phosphoerythronate or Ac-glucosamine		13C-Amino Acid Mix	13C-Glucose					13C-Glycerol				13C-Amino Acid Mix	13C-Glucose					13C-Glycerol
165.04	15.9142	14.3	3	LC 6550	C01685	150	D-Ribonate	D-Ribose + NADP+ + H2O <=> D-Ribonate + NADPH + H+	R01079	Y	Converted from free ribose		13C-Amino Acid Mix	13C-Glucose										13C-Glucose
163.04	14.8208	13.1183	2	LC 6550	C01772	28	2-hydroxycinnamic acid	trans-Cinnamate + Oxygen + NADPH + H+ <=> trans-2-Hydroxycinnamate + NADP+ + H2O	R02254		Phenylalanine -> cinnamic acid -> hydroxycinnamic acid		13C-Amino Acid Mix										13C-Amino Acid Mix
128.035	11.82	11	3	LC 6550	C01879		Pyroglutamic acid	ATP + 5-Oxoproline + 2 H2O <=> ADP + Orthophosphate + L-Glutamate	R00251	Y	Label makes sense (both uRBC and iRBC label)		13C-Amino Acid Mix		13C-Glutamine								13C-Amino Acid Mix		13C-Glutamine
					C01879		Pyroglutamic acid	Glutathione <=> Cys-Gly + 5-Oxoproline	R11861
113.036	17.5	15.3975	4	LC 6550	C02565	349	N-Methylhydantoin	Creatinine + H2O <=> N-Methylhydantoin + Ammonia	R02922	Y	From creatinine but likely enzyme involved in 5-methylcytosine -> thymine activity	No Label										No Label
202.108	11.7	9.61516	2	LC 6550	C02571	490	L-Acetylcarnitine	Acetyl-CoA + Carnitine <=> CoA + O-Acetylcarnitine	R02396		Derived from carnitine <= methylation of lysine. No label but carnitine present	No Label										No Label
1136.8	12.1748	13.1748	2	6550 IPA	C02686	801	Galalpha1-4Galbeta1-4Glcbeta-Cer(d18:1/24:0)	UDP-alpha-D-galactose + N-Acylsphingosine <=> UDP + Galactosylceramide	R01500		Common lipid											Present
190.054	7.1	7.15478	3	LC 6550	C02712	202	N-Acetyl-L-methionine	General acetyltransferase reaction			Label consistent. No clear pathway. Just acetylated amino acids		13C-Amino Acid Mix	13C-Glucose		13C-Acetate							13C-Amino Acid Mix			13C-Acetate
836.543	3.82416	3.8	3	LC 6550	C02737	197	PS-Lipid	Mis-annotation within theoretical metabolome			Label consistent. Lipid common						13C-Serine					No Label
558.065	15.3	15.25	3	LC 6550	C02741	199	Phosphoribosyl-AMP	1-(5-Phospho-D-ribosyl)-ATP + H2O <=> Phosphoribosyl-AMP + Diphosphate	R04035	Y	Derived from PRPP. Involved in pyrmidine/hisitidine metabolism which seems unlikely. Error reaction?			13C-Glucose								No Label
286.202	ND	4.91647	3	LC 6550	C02838	239	L-Octanoylcarnitine	Octanoyl-CoA + L-Carnitine <=> CoA + L-Octanoylcarnitine	R03779		Derived from carnitine <= methylation of lysine. Label possible		13C-Amino Acid Mix									No Label
152.995	ND	13.5	3	LC 6551	C02876	234	Propanoyl phosphate	Propanoyl-CoA + Orthophosphate <=> Propanoyl phosphate + CoA	R00921	Y	Derived from 2-Oxobutanoate			13C-Glucose								Not Present
			1	GC-MS	C02979	296	Glycerol-2-phosphate	Glycerol 2-phosphate + H2O <=> Glycerol + Orthophosphate	R01043	Y	Mis-reaction from free glycerol to Glycerol-3-P.			13C-Glucose										13C-Glucose					13C-Glycerol
164.038	15.3837	13.8092	2	LC 6550	C02989	29	Methionine sulfoxide	L-Methionine + Thioredoxin disulfide + H2O <=> L-Methionine (S)-S-oxide + Thioredoxin	R07606	Y	Derived from methionine		13C-Amino Acid Mix										13C-Amino Acid Mix
422.087	20.9968	18.6	2	LC 6550	C03174	109	S-(2-Succinyl)glutathione	S-Succinylglutathione + H2O <=> Glutathione + Succinate	R00499	Y	Succinate + GSH				13C-Glutamine							No Label
103.04	18	15.6704	3	LC 6550	C03197	346	S-3-hydroxy-isobutyrate	(S)-3-Hydroxybutanoate + 2-Oxoglutarate <=> Acetoacetate + (R)-2-Hydroxyglutarate	R03225		(S)-3-Hydroxybutanoate + 2-Oxoglutarate <=> Acetoacetate + (R)-2-Hydroxyglutarate				13C-Glutamine							No Label
245.043	14.9188	13.45	2	LC 6550	C03274	66	Glycerophosphoglycerol	Acyl-CoA + 1-Acyl-sn-glycero-3-phosphoglycerol <=> CoA + Phosphatidylglycerol	R09036	Y	Mis-reaction of lipid metabolism?			13C-Glucose					13C-Glycerol			No Label
379.028	ND	16.1308	3	LC 6550	C03312	245	Urate D-ribonucleotide	Urate-3-ribonucleoside + Orthophosphate <=> Urate + alpha-D-Ribose 1-phosphate	R02646		From urate <- xanthine <- xanthosine also from allantoin - consumes R1P			13C-Glucose										13C-Glucose
			1	GC-MS	C03393	331	4-Phospho-D-erythronate	Erythrose-4-P <=> 4-Phospho-erythronate	PfGAP	Y	Previously confirmed			13C-Glucose								Not Present
384.099	17.4552	15.25	3	LC 6550	C03431	186	S-Inosyl-L-homocysteine	S-Inosyl-L-homocysteine + H2O <=> Inosine + L-Homocysteine	R00192	Y	SAM reacts with H2O to release this and Ammonia		13C-Amino Acid Mix	13C-Glucose								Not Present
459.069	ND	15.8106	3	LC 6550	C03486	461	CDP-N-methylethanolamine	CTP + N-Methylethanolamine phosphate <=> Diphosphate + CDP-N-methylethanolamine	R03375	Y	CDP-ethanolamine mis-reaction, consuming methyl-ethanolamine instead?			13C-Glucose								Not Present
152.995	ND	12.2	3	LC 6552	C03505	235	Hydroxyacetone phosphate	Propane-1,2-diol 1-phosphate + NAD+ <=> Hydroxyacetone phosphate + NADH + H+	R04236		From propandiol conversion. Label makes sense			13C-Glucose								Not Present
206.082	6.4	6.43934	2	LC 6550	C03519	489	Acetylphenylalanine	Acetyl-CoA + L-Phenylalanine <=> CoA + N-Acetyl-L-phenylalanine	R00693		From phenylalanine. Only labels in uRBCs	No Label											13C-AA
146.045	ND	10.4815	4	LC 6550	C03618	360	L-threo-3-Methylaspartate	L-threo-3-Methylaspartate + 2-Oxoglutarate <=> Methyloxaloacetate + L-Glutamate	R04269	Y	Oxobutanoate/mesaconate pathway	No Label											13C-Amino Acid Mix
217.083	10.9271	10.5	2	LC 6550	C03740	62	gamma-L-Glutamyl-D-alanine	aminopeptidase back reaaction			GSH / oxoproline metabolism		13C-Amino Acid Mix	13C-Glucose		13C-Acetate	13C-Serine		13C-Glycerol			Not present
170.046	13.7	15.2411	2	LC 6550	C03972	372	Tetrahydrodipicolinate	L-Aspartate 4-semialdehyde + Pyruvate <=> (2S,4S)-4-Hydroxy-2,3,4,5-tetrahydrodipicolinate + H2O	R10147		Related to lysine degradation but can come from aspartate. So label makes sense		13C-Amino Acid Mix									Not Present
112.041	18	14.6054	3	LC 6550	C04322	231	1-Pyrroline-5-carboxylic acid	L-Ornithine + 2-Oxoglutarate <=> Delta1-Pyrroline-5-carboxylate + L-Glutamate + H2O	R00668		Directly from glutamate - can then go on into proline				13C-Glutamine							Not Present
289.104	15.4	13.4992	3	LC 6550	C04421	427	N-Succinyl-L-L-2-6-diaminopimelate	N-Succinyl-LL-2,6-diaminoheptanedioate + 2-Oxoglutarate <=> N-Succinyl-2-L-amino-6-oxoheptanedioate + L-Glutamate	R04475		Lysine degradation but labelling from acetate /AA into succinate perhaps. But not glutamine? And not lysine.		13C-Amino Acid Mix	13C-Glucose		13C-Acetate						Not Present
365.05	ND	16.017	3	LC 6550	C04734	447	Phosphoribosyl formamidocarboxamide	IMP + H2O <=> 1-(5'-Phosphoribosyl)-5-formamido-4-imidazolecarboxamide	R01127	Y	From IMP decylclized. H2O loss. Label makes sense			13C-Glucose										13C-Glucose
851.161	16.2	14.716	3	LC 6550	C05231	480	L-3-aminobutyryl-CoA	(S)-5-Amino-3-oxohexanoic acid + Acetyl-CoA <=> L-3-Aminobutyryl-CoA + Acetoacetate	R10564		Lysine degradation but this also utilizes Ac-CoA. So labelling makes sense					13C-Acetate						Not Present
173.01	13.6	15.5671	2	LC 6550	C05422	485	Dehydroascorbic acid	Ascorbate + Hydrogen peroxide <=> Dehydroascorbate + 2 H2O	R00644		Plausible. Ascorbate <=> dehydroascorbate	No Label										No Label
144.03	8.88199	9.2	3	LC 6550	C05572	147	4-Oxoglutaramate	2-Oxoglutarate + Ammonia <=> 4-Oxoglutaramate + H2O	R00270		From glutamate. Formimino-glutamate		13C-Amino Acid Mix									Not Present
246.063	16.6044	14.6	3	LC 6550	C05931	164	N-Succinyl-L-glutamate	N-Succinyl-L-glutamate + H2O <=> L-Glutamate + Succinate	R00411		Label makes sense. Glutamate to arginine pathway?		13C-Amino Acid Mix		13C-Glutamine							No Label
277.217	3.5	4.05455	2	LC 6550	C06427	423	alpha-linolenate	Taken up by host => converted into lipid mediators	multiple		Probable	No Label										No Label
193.035	17.92	16.593	2	LC 6550	C06473	384	2-keto-D-Gluconic acid	D-Gluconic acid + FAD <=> 2-Keto-D-gluconic acid + FADH2	R01741		Possible	No Label										No Label
594.204	14.5	13	3	LC 6550	C06767	469	ferriprotoporphyrin IX	Part of hemoglobin synthesis/degradation - possible side product/artifact			Possible		No Label	13C-Glucose								No Label
163.061	13.5	12.5	2	LC 6550	C07326	494	1-5-Anhydrosorbitol	Loss of -OH group.		Y	From Sorbitol dervied from glucose			13C-Glucose										13C-Glucose
416.028	15.0462	15.8	3	LC 6550	C11038	188	2--Deoxy-5-hydroxymethylcytidine-5--diphosphate	5,10-Methylenetetrahydrofolate + H2O + dCDP <=> Tetrahydrofolate + 5-Hydroxymethyldeoxycytidylate	R01669		Possible. Dervied from dCMP but it isn't clear if this is a viral specific metabolic reaction		13C-Amino Acid Mix	13C-Glucose							13C-Bicarbonate	No Label
320.093	15.8388	13.9	2	LC 6550	C11347	91	S-Methyl GSH	GSH + Methyl donor <=> Methyl-GSH		Y	Another GSH derivative		13C-Amino Acid Mix									No Label
223.133	3.7	4.12345	4	LC 6550	C11512	396	(-)-jasmonic acid methyl ester	alpha-linoleic acid metabolism			Pathway reported previously	No Label										No Label
303.084	19.1773	16.8	2	LC 6550	C12270	89	N-acetyl-Aspartyl-glutamate	General acetyltransferase reaction			Yes this goes towards N-Asp-Glt-Glt synthesis (NAAG to NAAG2) water pump nueropeptide		13C-Amino Acid Mix	13C-Glucose	13C-Glutamine	13C-Acetate						Not Present
187.108	16.8	14.4476	2	LC 6550	C12989	491	Acetyllysine	General acetyltransferase reaction/ Histone acetyltransferase mis-reaction?		Y	Sure. Acetylation of lysine. No clear function/pathway though		13C-AA									No Label
295.226	3.5	4.17496	4	LC 6550	C14826	429	12-13(S)-epoxylinolenate	linolate metablism			a-linoleic acid metabolism	No Label										No Label
364.082	19.35	16.8583	3	LC 6550	C14862	228	2-S-Glutathionyl acetate	GSH + Acetyl donor <=> Acetyl-GSH		Y	Sure. Another GSH derivative			13C-Glucose								Not Present
350.103	ND	9.93996	3	LC 6550	C14875	242	S-(2-Hydroxyethyl)glutathione	GSH + Hydoxyethyl donor <=> Hydroxyethyl-GSH		Y	Sure. Another GSH derivative			13C-Glucose		13C-Acetate						No Label
160.098	14.7	12.6302	2	LC 6550	C15025	486	Carnitine	rate-limiting step in fatty-acod B-oxidation			Carnitine cycling seems present	No Label												13C-Glucose
204.088	13.75	12.6489	3	LC 6550	C15480	230	N-Acetyl-D-fucosamine	Acetyl-glucosamine + H <=> Acetyl-fucosamine + H2O		Y	Not part of any clear pathway but seems plausible													13C-Glucose
216.135	18.2	16.0943	3	LC 6550	C15699	390	Gamma-glutamyl-L-putrescine	ATP + L-Glutamate + Putrescine <=> ADP + Orthophosphate + gamma-L-Glutamylputrescine	R07414		Bypass from putrescine to 4-aminobutanoate		13C-Amino Acid Mix									Not Present
231.098	16.3	14.4432	3	LC 6550	C15767	406	4-(glutamylamino) butanoate	4-(L-gamma-Glutamylamino)butanoate + H2O <=> 4-Aminobutanoate + L-Glutamate	R07419		Bypass from putrescine to 4-aminobutanoate. Second step from glut-putrescine			13C-Glucose	13C-Glutamine							No Label
177.04	14.1	12.8623	4	LC 6550	C16737	380	5-deoxy-D-glucuronate	5-Deoxy-D-glucuronate <=> 2-Deoxy-5-keto-D-gluconic acid	R08503		Interesting it only labels in uRBCs	No Label												13C-Glucose
211.001	17.6664	15.9	3	LC 6550	C17947	157	2-Phosphinomethylmalate	3-(Hydrohydroxyphosphoryl)pyruvate + Acetyl-CoA + H2O <=> 2-Phosphinomethylmalate + CoA	R08870		Interesting lipid pathway. Other intermediates of the pathway detected			13C-Glucose										13C-Glucose
522.283	3.93309	4.5	2	LC 6550	C18125	125	Lyso PS	Phospholipase (mis-annotated in theoretical database)			Clearly Lyso-Phospholipids are present		13C-Amino Acid Mix	13C-Glucose			13C-Serine					No Label
511.303	3.70559	4.1	2	LC 6550	C18126	123	LysoPG(18:0/0:0)	Phospholipase (mis-annotated in theoretical database)			Clearly Lyso-Phospholipids are present			13C-Glucose					13C-Glycerol			Not present
			1	GC-MS	C19156	332	2-Phospholactate	D-lactate + GTP <=> Phospho-lactate + GDP / L-lactate + ATP <=> Phospho-lactate		Y	Previously verified PGP enzyme responsible			13C-Glucose								Not Present
163.061	ND	11.5132	4	LC 6550	C20835	368	L-Fucose (C01019)	GDP-fucose <=> fucose-1-P + GTP <=> fucose + P			Derived from GDP-fucose breakdown?	No Label										No Label
287.052	14.4172	13.1	1	LC 6550	X1	85	Orotidine	Dephosphlrylation of orotidine monophosphate		Y	Not an in-source fragment of Orotidine-5-P. Different RTs. Label makes sense			13C-Glucose	13C-Glutamine						13C-Bicarbonate	No Label
288.12	ND	10.0541	3	LC 6550	X10	240	Ophthalmic acid	GSH variant. Cysteine replaced with GABA		Y	GSH alternative pathway via succinyl-homoserine		13C-Amino Acid Mix			13C-Acetate							13C-Amino Acid Mix
376.081	ND	13.1142	3	LC 6550	X11	244	S-Pyruvylglutathione	GSH + pyruvyl donor <=> Pyruvyl-GSH		Y	Another GSH derivative		13C-Amino Acid Mix	13C-Glucose	13C-Glutamine									13C-Glucose
399.009	ND	16.1494	3	LC 6550	X12	246	Octulose-1,8-bisphosphate	Aldolase back-reaction using Ribose-5-P/DHAP		Y	Riboneogenesis			13C-Glucose					13C-Glycerol					13C-Glucose
589.518	7.24995	8.24995	2	6550 IPA	X13	529	12-SAHSA	branched fatty-acid lipid mediator			Standard lipid mediator			13C-Glucose								Not Present
648.628	13.5238	14.5238	2	6550 IPA	X14	541	N-(15Z-tetracosenoyl)-sphing-4-enine; [M+H]+; Cer(d18:1(4E)/24:1(15Z))				Sphinganine lipid metabolism present	No Label										Present
650.644	14.8356	15.8356	2	6550 IPA	X15	544	N-Lignoceroylsphingosine	Sphingosine metabolism			Sphinganine lipid metabolism present	No Label										Present
319.044	19.1796	17	3	LC 6550	X3	177	Octoluse-1-P	Dephoshorylation of Octulose bisphosphate		Y	Riboneogenesis			13C-Glucose										13C-Glucose
319.044	18.806	15.6	3	LC 6550	X4	178	Octoluse-8-P	Dephoshorylation of Octulose bisphosphate		Y	Riboneogenesis			13C-Glucose										13C-Glucose					13C-Glycerol
156.067	ND	14.631	3	LC 6550	X8	236	N-ACETYLPROLINE	General acetyltransferase reaction			Labelling makes sense		13C-Amino Acid Mix		13C-Glutamine								13C-Amino Acid Mix

## Sheet: 4. iRBC Unobserved Reactions
iRBC Reaction ID	IDs w KEGG Results	PlasmoDB ID	EC	Definition	Name	SubstratesKEGGID				ProductsKEGGID
2	R00009_c	No	1.11.1.6 1.11.1.21	2 Hydrogen peroxide <=> Oxygen + 2 H2O	hydrogen-peroxide:hydrogen-peroxide oxidoreductase	C00027				C00007	C00001
3	R00009_v	No	1.11.1.6 1.11.1.21	2 Hydrogen peroxide <=> Oxygen + 2 H2O	hydrogen-peroxide:hydrogen-peroxide oxidoreductase	C00027				C00007	C00001
5	R00034_c	PF3D7_0513600	4.1.99.3	Cyclobutadipyrimidine <=> 2 Pyrimidine 5'-deoxynucleotide	Cyclobutadipyrimidine (in DNA) pyrimidine-lyase	C03103				C08249
7	R00081_c	PF3D7_0927800	1.7.2.1 1.9.3.1	Oxygen + 4 Ferrocytochrome c + 4 H+ <=> 4 Ferricytochrome c + 2 H2O	Ferrocytochrome-c:oxygen oxidoreductase	C00007	C00126	C00080		C00125	C00001
66	R00277_c	No	1.4.3.5	Pyridoxamine phosphate + H2O + Oxygen <=> Pyridoxal phosphate + Ammonia + Hydrogen peroxide	Pyridoxamine-5'-phosphate:oxygen oxidoreductase (deaminating)	C00647	C00001	C00007		C00018	C00014	C00027
72	R00310_m	PF3D7_1364900	4.99.1.1	Protoporphyrin + Fe2+ <=> Heme + 2 H+	protoheme ferro-lyase (protoporphyrin-forming)	C02191	C14818			C00032	C00080
113	R00602_a	No	1.11.1.6 1.11.1.7 1.11.1.21	Methanol + Hydrogen peroxide <=> Formaldehyde + 2 H2O	methanol:hydrogen-peroxide oxidoreductase	C00132	C00027			C00067	C00001
114	R00602_m	No	1.11.1.6 1.11.1.7 1.11.1.21	Methanol + Hydrogen peroxide <=> Formaldehyde + 2 H2O	methanol:hydrogen-peroxide oxidoreductase	C00132	C00027			C00067	C00001
253	R01351_c	PF3D7_1001600	3.1.1.23	1-Acylglycerol + H2O <=> Glycerol + Fatty acid	1-acylglycerol acylhydrolase	C01885	C00001			C00116	C00162
260	R01416_c	No	3.5.3.12	Agmatine + H2O <=> N-Carbamoylputrescine + Ammonia	Agmatine iminohydrolase	C00179	C00001			C00436	C00014
288	R01701_m	PF3D7_0504600	1.2.4.4	3-Methyl-2-oxobutanoic acid + Enzyme N6-(lipoyl)lysine <=> [Dihydrolipoyllysine-residue (2-methylpropanoyl)transferase] S-(2-methylpropanoyl)dihydrolipoyllysine + CO2	3-methyl-2-oxobutanoate:[dihydrolipoyllysine-residue (2-methylpropanoyl)transferase] lipoyllysine 2-oxidoreductase (decarboxylating, acceptor-2-methylpropanoylating)	C00141	C15972			C15977	C00011
289	R01702_m	PF3D7_1312600	1.2.4.4	4-Methyl-2-oxopentanoate + Enzyme N6-(lipoyl)lysine <=> [Dihydrolipoyllysine-residue (2-methylpropanoyl)transferase] S-(3-methylbutanoyl)dihydrolipoyllysine + CO2	4-methyl-2-oxopentanoate:[dihydrolipoyllysine-residue (2-methylpropanoyl)transferase] lipoyllysine 2-oxidoreductase (decarboxylating, acceptor-2-methylpropanoylating)	C00233	C15972			C15975	C00011
291	R01709_a	No	1.2.3.1 1.2.3.8	Pyridoxal + Oxygen + H2O <=> 4-Pyridoxate + Hydrogen peroxide	pyridoxal:oxygen 4-oxidoreductase	C00250	C00007	C00001		C00847	C00027
320	R01931_m	PF3D7_1206400	2.8.1.1	Thiosulfate + Cyanide ion <=> Sulfite + Thiocyanate	thiosulfate:cyanide sulfurtranserase	C00320	C00177			C00094	C01755
322	R01940_m	PF3D7_0820700	1.2.4.2	2-Oxoadipate + Enzyme N6-(lipoyl)lysine <=> [Dihydrolipoyllysine-residue succinyltransferase] S-glutaryldihydrolipoyllysine + CO2	2-Oxoadipate:lipoamde 2-oxidoreductase(decarboxylating and acceptor-succinylating)	C00322	C15972			C06157	C00011
408	R02596_a	No	1.11.1.7 1.11.1.21	Coniferyl alcohol <=> Guaiacyl lignin	Donor:hydrogen-peroxide oxidoreductase	C00590				C15805
409	R02596_m	No	1.11.1.7 1.11.1.21	Coniferyl alcohol <=> Guaiacyl lignin	Donor:hydrogen-peroxide oxidoreductase	C00590				C15805
416	R02747_c	PF3D7_0731800	3.1.1.5	2-Acyl-sn-glycero-3-phosphocholine + H2O <=> sn-Glycero-3-phosphocholine + Fatty acid	2-Acyl-sn-glycero-3-phosphocholine acylhydrolase	C04233	C00001			C00670	C00162
417	R02747_m	PF3D7_0936700	3.1.1.5	2-Acyl-sn-glycero-3-phosphocholine + H2O <=> sn-Glycero-3-phosphocholine + Fatty acid	2-Acyl-sn-glycero-3-phosphocholine acylhydrolase	C04233	C00001			C00670	C00162
431	R03027_c	No	4.2.1.55	(R)-3-Hydroxybutanoyl-CoA <=> Crotonoyl-CoA + H2O	(3R)-3-hydroxybutanoyl-CoA hydro-lyase	C03561				C00877	C00001
439	R03084_c	No	4.2.1.10	3-Dehydroquinate <=> 3-Dehydroshikimate + H2O	3-Dehydroquinate hydro-lyase	C00944				C02637	C00001
440	R03146_c	No	1.2.2.1	Formate + 2 Ferricytochrome b1 <=> CO2 + 2 Ferrocytochrome b1 + 2 H+	Formate:ferricytochrome-b1 oxidoreductase	C00058	C00995			C00011	C00998	C00080
443	R03165_a	No	4.2.1.75	Hydroxymethylbilane <=> Uroporphyrinogen III + H2O	Hydroxymethylbilane hydro-lyase(cyclizing)	C01024				C01051	C00001
447	R03197_a	PF3D7_0607300	4.1.1.37	Uroporphyrinogen III <=> Coproporphyrinogen III + 4 CO2	Uroporphyrinogen-III carboxy-lyase	C01051				C03263	C00011
448	R03220_a	PF3D7_1142400	1.3.3.3	Coproporphyrinogen III + Oxygen <=> Protoporphyrinogen IX + 2 CO2 + 2 H2O	Coproporphyrinogen:oxygen oxidoreductase(decarboxylating)	C03263	C00007			C01079	C00011	C00001
449	R03222_m	PF3D7_1028100	1.3.3.4	Protoporphyrinogen IX + 3 Oxygen <=> Protoporphyrin + 3 Hydrogen peroxide	protoporphyrinogen-IX:oxygen oxidoreductase	C01079	C00007			C02191	C00027
457	R03270_a	PF3D7_1446400	1.2.4.1	2-(alpha-Hydroxyethyl)thiamine diphosphate + Enzyme N6-(lipoyl)lysine <=> [Dihydrolipoyllysine-residue acetyltransferase] S-acetyldihydrolipoyllysine + Thiamin diphosphate	2-(alpha-Hydroxyethyl)thiamine diphosphate + Enzyme N6-(lipoyl)lysine <=> [Dihydrolipoyllysine-residue acetyltransferase] S-acetyldihydrolipoyllysine + Thiamin diphosphate	C05125	C15972			C16255	C00068
461	R03316_m	PF3D7_0820700	1.2.4.2	3-Carboxy-1-hydroxypropyl-ThPP + Enzyme N6-(lipoyl)lysine <=> [Dihydrolipoyllysine-residue succinyltransferase] S-succinyldihydrolipoyllysine + Thiamin diphosphate	3-Carboxy-1-hydroxypropyl-ThPP + Enzyme N6-(lipoyl)lysine <=> [Dihydrolipoyllysine-residue succinyltransferase] S-succinyldihydrolipoyllysine + Thiamin diphosphate	C05381	C15972			C16254	C00068
476	R03482_c	PF3D7_0624700	3.5.1.89	N-Acetyl-D-glucosaminylphosphatidylinositol + H2O <=> 6-(alpha-D-Glucosaminyl)-1-phosphatidyl-1D-myo-inositol + Acetate	N-Acetyl-D-glucosaminylphosphatidylinositol acetyhydrolase	C01288	C00001			C04248	C00033
542	R03919_a	No	1.11.1.7 1.11.1.21	Sinapyl alcohol <=> Syringyl lignin	Donor:hydrogen-peroxide oxidoreductase	C02325				C15806
543	R03919_m	No	1.11.1.7 1.11.1.21	Sinapyl alcohol <=> Syringyl lignin	Donor:hydrogen-peroxide oxidoreductase	C02325				C15806
551	R04007_a	No	1.11.1.7 1.11.1.21	4-Coumaryl alcohol <=> p-Hydroxyphenyl lignin	Donor:hydrogen-peroxide oxidoreductase	C02646				C15804
552	R04007_m	No	1.11.1.7 1.11.1.21	4-Coumaryl alcohol <=> p-Hydroxyphenyl lignin	Donor:hydrogen-peroxide oxidoreductase	C02646				C15804
555	R04125_c	PF3D7_1452200	2.1.2.10	S-Aminomethyldihydrolipoylprotein + Tetrahydrofolate <=> Dihydrolipoylprotein + 5,10-Methylenetetrahydrofolate + Ammonia	S-aminomethyldihydrolipoylprotein:(6S)-tetrahydrofolate aminomethyltransferase (ammonia-forming)	C01242	C00101			C02972	C00143	C00014
556	R04125_m	PF3D7_1452200	2.1.2.10	S-Aminomethyldihydrolipoylprotein + Tetrahydrofolate <=> Dihydrolipoylprotein + 5,10-Methylenetetrahydrofolate + Ammonia	S-aminomethyldihydrolipoylprotein:(6S)-tetrahydrofolate aminomethyltransferase (ammonia-forming)	C01242	C00101			C02972	C00143	C00014
557	R04216_a	PF3D7_0311600	2.4.99.18	Dolichyl diphosphooligosaccharide + Protein asparagine <=> Dolichyl diphosphate + Glycoprotein with the oligosaccharide chain attached by N-glycosyl linkage to protein L-asparagine	dolichyl-diphosphooligosaccharide:protein-L-asparagine oligopolysaccharidotransferase	C04213	C03021			C00621	C11572
558	R04216_c	PF3D7_1116600	2.4.99.18	Dolichyl diphosphooligosaccharide + Protein asparagine <=> Dolichyl diphosphate + Glycoprotein with the oligosaccharide chain attached by N-glycosyl linkage to protein L-asparagine	dolichyl-diphosphooligosaccharide:protein-L-asparagine oligopolysaccharidotransferase	C04213	C03021			C00621	C11572
559	R04216_er	PF3D7_0919600	2.4.99.18	Dolichyl diphosphooligosaccharide + Protein asparagine <=> Dolichyl diphosphate + Glycoprotein with the oligosaccharide chain attached by N-glycosyl linkage to protein L-asparagine	dolichyl-diphosphooligosaccharide:protein-L-asparagine oligopolysaccharidotransferase	C04213	C03021			C00621	C11572
561	R04225_m	No	1.2.4.4	(S)-3-Methyl-2-oxopentanoic acid + Enzyme N6-(lipoyl)lysine <=> [Dihydrolipoyllysine-residue (2-methylpropanoyl)transferase] S-(2-methylbutanoyl)dihydrolipoyllysine + CO2	(S)-3-Methyl-2-oxopentanoate:[dihydrolipoyllysine-residue (2-methylpropanoyl)transferase] lipoyllysine 2-oxidoreductase (decarboxylating, acceptor-2-methylpropanoylating)	C00671	C15972			C15979	C00011
566	R04355_a	PF3D7_0626300	2.3.1.41 2.3.1.85 2.3.1.86 2.3.1.179	Acetyl-[acyl-carrier protein] + Malonyl-[acyl-carrier protein] <=> Acetoacetyl-[acp] + CO2 + Acyl-carrier protein	Acyl-[acyl-carrier-protein]:malonyl-[acyl-carrier-protein] C-acyltransferase (decarboxylating)	C03939	C01209			C05744	C00011	C00229
570	R04428_a	PF3D7_0109300	2.3.1.85 2.3.1.86 2.3.1.- 4.2.1.59	(3R)-3-Hydroxybutanoyl-[acyl-carrier protein] <=> But-2-enoyl-[acyl-carrier protein] + H2O	(3R)-3-Hydroxybutanoyl-[acyl-carrier-protein] hydro-lyase	C04618				C04246	C00001
571	R04428_c	PF3D7_0605900	2.3.1.85 2.3.1.86 2.3.1.- 4.2.1.59	(3R)-3-Hydroxybutanoyl-[acyl-carrier protein] <=> But-2-enoyl-[acyl-carrier protein] + H2O	(3R)-3-Hydroxybutanoyl-[acyl-carrier-protein] hydro-lyase	C04618				C04246	C00001
584	R04535_a	PF3D7_0920000	2.3.1.85 2.3.1.86 2.3.1.- 4.2.1.59	(3R)-3-Hydroxydecanoyl-[acyl-carrier protein] <=> trans-Dec-2-enoyl-[acp] + H2O	(3R)-3-Hydroxybutanoyl-[acyl-carrier-protein] hydro-lyase	C04619				C05754	C00001
585	R04535_c	PF3D7_0109300	2.3.1.85 2.3.1.86 2.3.1.- 4.2.1.59	(3R)-3-Hydroxydecanoyl-[acyl-carrier protein] <=> trans-Dec-2-enoyl-[acp] + H2O	(3R)-3-Hydroxybutanoyl-[acyl-carrier-protein] hydro-lyase	C04619				C05754	C00001
587	R04537_a	PF3D7_1323000	2.3.1.85 2.3.1.86 2.3.1.- 4.2.1.59	(3R)-3-Hydroxyoctanoyl-[acyl-carrier protein] <=> trans-Oct-2-enoyl-[acp] + H2O	No	C04620				C05751	C00001
588	R04537_c	PF3D7_0605900	2.3.1.85 2.3.1.86 2.3.1.- 4.2.1.59	(3R)-3-Hydroxyoctanoyl-[acyl-carrier protein] <=> trans-Oct-2-enoyl-[acp] + H2O	No	C04620				C05751	C00001
590	R04544_a	PF3D7_0920000	2.3.1.85 2.3.1.86 2.3.1.- 4.2.1.59	(3R)-3-Hydroxypalmitoyl-[acyl-carrier protein] <=> trans-Hexadec-2-enoyl-[acp] + H2O	(3R)-3-hydroxypalmitoyl-[acyl-carrier-protein] hydro-lyase	C04633				C05763	C00001
591	R04544_c	PF3D7_0109300	2.3.1.85 2.3.1.86 2.3.1.- 4.2.1.59	(3R)-3-Hydroxypalmitoyl-[acyl-carrier protein] <=> trans-Hexadec-2-enoyl-[acp] + H2O	(3R)-3-hydroxypalmitoyl-[acyl-carrier-protein] hydro-lyase	C04633				C05763	C00001
595	R04568_a	PF3D7_0605900	2.3.1.85 2.3.1.86 2.3.1.- 4.2.1.59	(3R)-3-Hydroxytetradecanoyl-[acyl-carrier protein] <=> trans-Tetradec-2-enoyl-[acp] + H2O	(3R)-3-Hydroxypalmitoyl-[acyl-carrier-protein] hydro-lyase	C04688				C05760	C00001
596	R04568_c	PF3D7_0920000	2.3.1.85 2.3.1.86 2.3.1.- 4.2.1.59	(3R)-3-Hydroxytetradecanoyl-[acyl-carrier protein] <=> trans-Tetradec-2-enoyl-[acp] + H2O	(3R)-3-Hydroxypalmitoyl-[acyl-carrier-protein] hydro-lyase	C04688				C05760	C00001
600	R04639_c	No	3.5.4.16	7,8-Dihydroneopterin 3'-triphosphate + H2O <=> 2,5-Diamino-6-(5'-triphosphoryl-3',4'-trihydroxy-2'-oxopentyl)-amino-4-oxopyrimidine	2-amino-4-hydroxy-6-(erythro-1,2,3-trihydroxypropyl) dihydropteridine triphosphate hydrolase	C04895	C00001			C06148
602	R04726_a	PF3D7_0626300	2.3.1.41 2.3.1.85 2.3.1.86 2.3.1.179	Dodecanoyl-[acyl-carrier protein] + Malonyl-[acyl-carrier protein] <=> 3-Oxotetradecanoyl-[acp] + CO2 + Acyl-carrier protein	dodecanoyl-[acyl-carrier-protein]:malonyl-[acyl-carrier-protein] C-acyltransferase (decarboxylating)	C05223	C01209			C05759	C00011	C00229
621	R04952_a	PF3D7_0626300	2.3.1.41 2.3.1.85 2.3.1.86 2.3.1.179	Butyryl-[acp] + Malonyl-[acyl-carrier protein] <=> 3-Oxohexanoyl-[acp] + CO2 + Acyl-carrier protein	butyryl-[acyl-carrier protein]:malonyl-[acyl-carrier-protein] C-acyltransferase (decarboxylating)	C05745	C01209			C05746	C00011	C00229
623	R04954_a	PF3D7_0109300	2.3.1.85 2.3.1.86 2.3.1.- 4.2.1.59	(R)-3-Hydroxyhexanoyl-[acp] <=> trans-Hex-2-enoyl-[acp] + H2O	(3R)-3-Hydroxybutanoyl-[acyl-carrier-protein] hydro-lyase	C05747				C05748	C00001
624	R04954_c	PF3D7_0605900	2.3.1.85 2.3.1.86 2.3.1.- 4.2.1.59	(R)-3-Hydroxyhexanoyl-[acp] <=> trans-Hex-2-enoyl-[acp] + H2O	(3R)-3-Hydroxybutanoyl-[acyl-carrier-protein] hydro-lyase	C05747				C05748	C00001
626	R04957_a	PF3D7_0626300	2.3.1.41 2.3.1.85 2.3.1.86 2.3.1.179	Hexanoyl-[acp] + Malonyl-[acyl-carrier protein] <=> 3-Oxooctanoyl-[acp] + CO2 + Acyl-carrier protein	hexanoyl-[acyl-carrier protein]:malonyl-[acyl-carrier-protein] C-acyltransferase (decarboxylating)	C05749	C01209			C05750	C00011	C00229
628	R04960_a	PF3D7_0626300	2.3.1.41 2.3.1.85 2.3.1.86 2.3.1.179	Octanoyl-[acp] + Malonyl-[acyl-carrier protein] <=> 3-Oxodecanoyl-[acp] + CO2 + Acyl-carrier protein	Octanoyl-[acyl-carrier protein]:malonyl-[acyl-carrier-protein] C-acyltransferase (decarboxylating)	C05752	C01209			C05753	C00011	C00229
630	R04963_a	PF3D7_0626300	2.3.1.41 2.3.1.85 2.3.1.86 2.3.1.179	Decanoyl-[acp] + Malonyl-[acyl-carrier protein] <=> 3-Oxododecanoyl-[acp] + CO2 + Acyl-carrier protein	Decanoyl-[acyl-carrier protein]:malonyl-[acyl-carrier-protein] C-acyltransferase (decarboxylating)	C05755	C01209			C05756	C00011	C00229
632	R04965_a	PF3D7_0920000	2.3.1.85 2.3.1.86 2.3.1.- 4.2.1.59	(R)-3-Hydroxydodecanoyl-[acp] <=> trans-Dodec-2-enoyl-[acp] + H2O	(3R)-3-Hydroxybutanoyl-[acyl-carrier-protein] hydro-lyase	C05757				C05758	C00001
633	R04965_c	PF3D7_0920000	2.3.1.85 2.3.1.86 2.3.1.- 4.2.1.59	(R)-3-Hydroxydodecanoyl-[acp] <=> trans-Dodec-2-enoyl-[acp] + H2O	(3R)-3-Hydroxybutanoyl-[acyl-carrier-protein] hydro-lyase	C05757				C05758	C00001
635	R04968_a	PF3D7_0626300	2.3.1.41 2.3.1.85 2.3.1.86 2.3.1.179	Tetradecanoyl-[acp] + Malonyl-[acyl-carrier protein] <=> 3-Oxohexadecanoyl-[acp] + CO2 + Acyl-carrier protein	Tetradecanoyl-[acyl-carrier protein]:malonyl-[acyl-carrier-protein] C-acyltransferase (decarboxylating)	C05761	C01209			C05762	C00011	C00229
637	R04972_a	PF3D7_0607300	4.1.1.37	Uroporphyrinogen I <=> Coproporphyrinogen I + 4 CO2	Uroporphyrinogen I carboxy-lyase	C05766				C05768	C00011
646	R05046_c	No	3.5.4.16	Formamidopyrimidine nucleoside triphosphate + H2O <=> 2,5-Diaminopyrimidine nucleoside triphosphate + Formate	formamidopyrimidine nucleoside triphosphate amidohydrolase	C05922	C00001			C05923	C00058
647	R05048_c	No	3.5.4.16	2,5-Diaminopyrimidine nucleoside triphosphate <=> 2,5-Diamino-6-(5'-triphosphoryl-3',4'-trihydroxy-2'-oxopentyl)-amino-4-oxopyrimidine	2,5-diaminopyrimidine nucleoside triphosphate mutase	C05923				C06148
682	R05921_c	PF3D7_1247300	2.4.1.-	Dolichyl phosphate D-mannose + G00147 <=> Dolichyl phosphate + G00148	No	G10617	G00147			G10622	G00148
683	R05976_a	No	2.4.99.18	Protein asparagine + G00008 <=> Dolichyl diphosphate + G00009	No	C03021	G00008			C00621	G00009
684	R05976_er	PF3D7_0919600	2.4.99.18	Protein asparagine + G00008 <=> Dolichyl diphosphate + G00009	No	C03021	G00008			C00621	G00009
689	R06258_c	No	2.4.1.258	Dolichyl phosphate D-mannose + G00006 <=> Dolichyl phosphate + G10595	No	G10617	G00006			G10622	G10595
690	R06259_c	No	2.4.1.259	Dolichyl phosphate D-mannose + G10595 <=> Dolichyl phosphate + G10596	No	G10617	G10595			G10622	G10596
691	R06260_c	No	2.4.1.260	Dolichyl phosphate D-mannose + G10596 <=> Dolichyl phosphate + G10597	No	G10617	G10596			G10622	G10597
692	R06261_c	No	2.4.1.261	Dolichyl phosphate D-mannose + G10597 <=> Dolichyl phosphate + G00007	No	G10617	G10597			G10622	G00007
693	R06262_c	No	2.4.1.267	Dolichyl D-glucosyl phosphate + G00007 <=> Dolichyl phosphate + G10598	dolichyl beta-D-glucosyl phosphate:D-Man-alpha-(1->2)-D-Man-alpha-(1->2)-D-Man-alpha-(1->3)-[D-Man-alpha-(1->2)-D-Man-alpha-(1->3)-[D-Man-alpha-(1->2)-D-Man-alpha-(1->6)]-D-Man-alpha-(1->6)]-D-Man-beta-(1->4)-D-GlcNAc-beta-(1->4)-D-GlcNAc-diphosphodolichol alpha-1,3-glucosyltransferase	G10618	G00007			G10622	G10598
694	R06263_c	No	2.4.1.265	Dolichyl D-glucosyl phosphate + G10598 <=> Dolichyl phosphate + G10599	dolichyl beta-D-glucosyl phosphate:D-Glc-alpha-(1->3)-D-Man-alpha-(1->2)-D-Man-alpha-(1->2)-D-Man-alpha-(1->3)-[D-Man-alpha-(1->2)-D-Man-alpha-(1->3)-[D-Man-alpha-(1->2)-D-Man-alpha-(1->6)]-D-Man-alpha-(1->6)]-D-Man-beta-(1->4)-D-GlcNAc-beta-(1->4)-D-GlcNAc-diphosphodolichol alpha-1,3-glucosyltransferase	G10618	G10598			G10622	G10599
695	R06264_c	PF3D7_1341600	2.4.1.256 2.4.1.-	Dolichyl D-glucosyl phosphate + G10599 <=> Dolichyl phosphate + G00008	dolichyl beta-D-glucosyl phosphate:D-Glc-alpha-(1->3)-D-Glc-alpha-(1->3)-D-Man-alpha-(1->2)-D-Man-alpha-(1->2)-D-Man-alpha-(1->3)-[D-Man-alpha-(1->2)-D-Man-alpha-(1->3)-[D-Man-alpha-(1->2)-D-Man-alpha-(1->6)]-D-Man-alpha-(1->6)]-D-Man-beta-(1->4)-D-GlcNAc-beta-(1->4)-D-GlcNAc-diphosphodolichol alpha-1,2-glucosyltransferase	G10618	G10599			G10622	G00008
709	R06970_c	No	3.5.4.-	Cyromazine + H2O <=> N-Cyclopropylammeline + Ammonia	No	C14147	C00001			C14148	C00014
710	R06971_c	No	3.5.4.-	N-Cyclopropylammeline + H2O <=> N-Cyclopropylammelide + Ammonia	No	C14148	C00001			C14149	C00014
711	R06972_c	No	3.5.4.-	N-Cyclopropylammelide + H2O <=> Cyanuric acid + Cyclopropylamine	No	C14149	C00001			C06554	C14150
726	R07412_m	No		Heme O <=> Heme A	No	C15672				C15670
727	R07443_a	No	1.11.1.7 1.11.1.21	5-Hydroxyconiferyl alcohol <=> 5-Hydroxy-guaiacyl lignin	donor:hydrogen-peroxide oxidoreductase	C12205				C15807
728	R07443_m	No	1.11.1.7 1.11.1.21	5-Hydroxyconiferyl alcohol <=> 5-Hydroxy-guaiacyl lignin	donor:hydrogen-peroxide oxidoreductase	C12205				C15807
740	R07599_m	No	1.2.4.4	3-Methyl-2-oxobutanoic acid + Thiamin diphosphate <=> 2-Methyl-1-hydroxypropyl-ThPP + CO2	No	C00141	C00068			C15976	C00011
741	R07600_m	No	1.2.4.4	2-Methyl-1-hydroxypropyl-ThPP + Enzyme N6-(lipoyl)lysine <=> [Dihydrolipoyllysine-residue (2-methylpropanoyl)transferase] S-(2-methylpropanoyl)dihydrolipoyllysine + Thiamin diphosphate	No	C15976	C15972			C15977	C00068
742	R07601_m	No	1.2.4.4	4-Methyl-2-oxopentanoate + Thiamin diphosphate <=> 3-Methyl-1-hydroxybutyl-ThPP + CO2	No	C00233	C00068			C15974	C00011
743	R07602_m	No	1.2.4.4	3-Methyl-1-hydroxybutyl-ThPP + Enzyme N6-(lipoyl)lysine <=> [Dihydrolipoyllysine-residue (2-methylpropanoyl)transferase] S-(3-methylbutanoyl)dihydrolipoyllysine + Thiamin diphosphate	No	C15974	C15972			C15975	C00068
744	R07603_m	No	1.2.4.4	(S)-3-Methyl-2-oxopentanoic acid + Thiamin diphosphate <=> 2-Methyl-1-hydroxybutyl-ThPP + CO2	No	C00671	C00068			C15978	C00011
745	R07604_m	No	1.2.4.4	2-Methyl-1-hydroxybutyl-ThPP + Enzyme N6-(lipoyl)lysine <=> [Dihydrolipoyllysine-residue (2-methylpropanoyl)transferase] S-(2-methylbutanoyl)dihydrolipoyllysine + Thiamin diphosphate	No	C15978	C15972			C15979	C00068
754	R07762_a	PF3D7_0626300	2.3.1.41 2.3.1.179 2.3.1.199 2.3.1.-	Hexadecanoyl-[acp] + Malonyl-[acyl-carrier protein] <=> 3-Oxostearoyl-[acp] + Acyl-carrier protein + CO2	No	C05764	C01209			C16219	C00229	C00011
756	R07764_a	PF3D7_0914200	2.3.1.- 4.2.1.-	(R)-3-Hydroxyoctadecanoyl-[acp] <=> (2E)-Octadecenoyl-[acp] + H2O	No	C16220				C16221	C00001
757	R07764_c	PF3D7_0932500	2.3.1.- 4.2.1.-	(R)-3-Hydroxyoctadecanoyl-[acp] <=> (2E)-Octadecenoyl-[acp] + H2O	No	C16220				C16221	C00001
759	R07766_a	PF3D7_0823600	2.3.1.181	Octanoyl-[acp] + Apoprotein <=> Protein N6-(octanoyl)lysine + Acyl-carrier protein	octanoyl-[acp]:protein N6-octanoyltransferase	C05752	C16240			C16236	C00229
760	R07766_m	No	2.3.1.181	Octanoyl-[acp] + Apoprotein <=> Protein N6-(octanoyl)lysine + Acyl-carrier protein	octanoyl-[acp]:protein N6-octanoyltransferase	C05752	C16240			C16236	C00229
765	R07769_a	No	2.3.1.181	Lipoyl-[acp] + Apoprotein <=> Protein N6-(lipoyl)lysine + Acyl-carrier protein	lipoyl-[acp]:protein N6-lipoyltransferase	C16239	C16240			C16237	C00229
766	R07769_m	No	2.3.1.181	Lipoyl-[acp] + Apoprotein <=> Protein N6-(lipoyl)lysine + Acyl-carrier protein	lipoyl-[acp]:protein N6-lipoyltransferase	C16239	C16240			C16237	C00229
794	R00057_m	PF3D7_0110200	1.8.3.2	Oxygen + 2 R'C(R)SH <=> R'C(R)S-S(R)CR' + Hydrogen peroxide	thiol:oxygen oxidoreductase	C00007	C01525			C02318	C00027
796	R00275_c	PF3D7_0814900	1.15.1.1	2 O2.- + 2 H+ <=> Hydrogen peroxide + Oxygen	superoxide:superoxide oxidoreductase	C00704	C00080			C00027	C00007
797	R00275_m	PF3D7_0623500	1.15.1.1	2 O2.- + 2 H+ <=> Hydrogen peroxide + Oxygen	superoxide:superoxide oxidoreductase	C00704	C00080			C00027	C00007
798	R00311_c	PF3D7_1011900	1.14.14.18	Heme + 3 [Reduced NADPH---hemoprotein reductase] + 3 Oxygen <=> Biliverdin + CO + Fe2+ + 3 [Oxidized NADPH---hemoprotein reductase] + 3 H2O	protoheme,NADPH---hemoprotein reductase:oxygen oxidoreductase (alpha-methene-oxidizing, hydroxylating)	C00032	C03024	C00007		C00500	C00237	C14818	C03161	C00001
[truncated: 7 more rows]

## Sheet: 5. uRBC Theoretical Reactions
uRBC Reaction number	KEGG Reaction ID	EC	Definition	Name	Substrates KEGG ID					Products KEGG ID					Matched Substrate1	Matched Substrate 2	Matched Substrate 3	Matched Substrate 4	Matched Substrate 5	Matched Product 1	Matched Product 2	Matched Product 3	Matched Product 4	Sum Substrate	Sum Product	Reactions w no Sub/Product Match
[truncated: 349 more rows]

[truncated: 2 more sheets: 6. uRBC Observed Reactions, 7. uRBC Unobserved Reactions]
