# Supplementary material for: Non‐canonical metabolic pathways in the malaria parasite detected by isotope‐tracing metabolomics
Source: Mol Syst Biol. 2021 Apr 6;17(4):e10023. doi: 10.15252/msb.202010023 (PMC8022201; doi:10.15252/msb.202010023)
Supplement: Supplementary file 7 — Dataset EV5 [file MSB-17-e10023-s005.xlsx]

## Sheet: HAD4
m/z#	compound	mz_m	RT_m	LogRatio1	LogRatio2	LogRatio3	LogRatio4	meanlog	sd
1	(-)-jasmonic acid methyl ester	223.133	3.40548	2.20231	-0.15503	0.0386737	-0.114016	0.492984	1.14259
2	(cis)-aconitate	173.009	21.0241	0.742625	1.13889	0.579695	1.23451	0.923929	0.313068
3	(R)-S-Lactoylglutathione	378.097	14.8124	1.95228	2.59518	1.25622	2.40986	2.05339	0.596184
4	1-3 Bisphosphoglycerate / 2-3-Bisphosphoglycerate	264.952	22.202	2.50572	2.80628	0.739404	4.77399	2.70635	1.6527
5	1-5-Anhydrosorbitol	163.061	13.4739	-0.543076	-0.295238	-0.593483	0.0890082	-0.335697	0.3117
6	1-Pyrroline-5-carboxylic acid	112.04	18.039	0.0501782	0.842594	0.431556	1.349	0.668333	0.557333
7	13S-HODE	295.226	3.38804	-0.341239	-0.270183	1.68667	1.06321	0.534613	1.00357
8	2-3-6-Trihydroxypyridine	126.02	12.4667	0.887678	1.47143	0.988734	1.03045	1.09457	0.25829
9	2-3-Bisphosphoglycerate	264.952	20.5987	0.392509	0.751475	0.333324	-1.04484	0.108118	0.790529
10	2-C-Methyl-D-erythritol 2-4-cyclodiphosphate	276.988	18.3929	0.308355	0.614085	0.280203	0.491675	0.42358	0.157864
11	2-C-Methyl-D-erythritol 4-phosphate	215.033	16.5283	-0.0613004	0.0756466	-0.0966279	0.277093	0.0487028	0.16942
12	2-deoxyribose-5-P	213.017	16.3386	0.558174	1.53456	0.35752	2.68113	1.28285	1.06457
13	2-Hydroxyethanesulfonate	124.991	12.8187	-0.470975	0.399192	-0.0813854	0.131727	-0.00536019	0.367438
14	2-Hydroxyglutarate	147.03	18.0183	-0.0261393	0.452004	-0.180428	-0.0444106	0.0502565	0.276535
15	2-Keto-3-deoxy-D-gluconic acid	177.04	15.3335	-0.260536	0.725185	-0.609438	-0.102423	-0.0618029	0.565803
16	2-keto-3-deoxy-D-glycero-D-galacto-nononic acid	267.072	17.5099	-0.239124	-0.893071	-0.40594	-1.37391	-0.728011	0.51224
17	2-keto-D-Gluconic acid	193.035	17.3615	1.87013	2.36661	2.77288	3.19224	2.55047	0.565098
18	2-octaprenylphenol	637.534	3.21848	-0.0609712	-0.349116	-1.0043	-2.33034	-0.93618	1.00978
19	2-Oxoglutaramate	144.03	12.4413	1.054	1.4236	0.925055	0.952719	1.08884	0.229949
20	2-Phosphinomethylmalate	211.001	17.3581	0.720171	0.890229	0.32799	0.893665	0.708014	0.265979
21	3-7-11-Trimethyl-6E-10-dodecadien-1-ol	223.206	3.61958	0.174898	0.130344	-0.271568	2.10941	0.535771	1.06813
22	3-octaprenyl-4-hydroxybenzoate	681.523	3.08555	-1.31131	0.861338	-0.419409	-1.267	-0.534094	1.01679
23	3-Phosho-D-glycerate	184.986	19.7573	0.0987848	0.232833	0.0784065	0.551085	0.240277	0.218235
24	4-(glutamylamino) butanoate	231.098	16.0831	1.91261	2.46926	0.841198	1.24748	1.61764	0.719292
25	4-Aminobutyric acid	102.056	17.25	0.00802013	0.251974	-0.0587469	0.214383	0.103907	0.152511
26	4-hydroxybutyrate	103.04	18.008	-0.167921	0.158436	0.00649054	0.226169	0.0557934	0.175159
27	4-Hydroxycinnamyl aldehyde	147.044	10.7735	0.273315	1.81068	0.0818938	0.524696	0.672645	0.780054
28	4-hydroxyphenylpyruvate	179.035	13.6085	0.756413	-0.795478	0.0484422	0.0301724	0.00988731	0.634511
29	4-hydroxytoluene	107.05	4.12908	0.454398	-0.134764	0.183594	0.151653	0.16372	0.24092
30	4-Methylene-L-glutamate	158.046	16.8818	0.989414	1.74334	0.849949	1.23773	1.20511	0.393032
31	4-Oxoglutaramate	144.03	9.0471	1.10696	1.14741	0.767629	1.01688	1.00972	0.170367
32	4-Oxoproline	128.035	11.7785	0.583591	0.912465	0.290564	0.560902	0.586881	0.25462
33	5-amino-6-(5-phospho-D-ribosylamino)uracil	353.049	5.12317	0.64937	0.623516	0.390893	0.204393	0.467043	0.210167
34	5-deoxy-D-glucuronate	177.04	14.3451	0.0823807	1.53937	0.147817	0.216739	0.496577	0.697356
35	5-Formiminotetrahydrofolate	471.176	13.1381	1.29052	2.05279	0.951249	2.11068	1.60131	0.572264
36	5-methyl-tetrahydrofolate	458.181	13.1711	4.62183	5.67292	5.51471	6.92661	5.68402	0.94887
37	5-methyltetrahydropteroyltri-L-glutamate	716.262	20.2098	-0.458462	0.136315	-0.165941	0.244299	-0.0609471	0.316823
38	5S-HPETE	335.223	3.52128	1.18601	0.620909	-0.19293	-0.689693	0.231075	0.83496
39	6-7-dimethyl-8-(1-D-ribityl)lumazine	325.115	15.5504	0.94856	1.91553	0.56916	1.37687	1.20253	0.578627
40	6-hydroxymethyl-7-8-dihydropterin	194.069	10.7613	3.10868	3.44112	0.662271	2.34534	2.38935	1.23941
41	6-Phospho-D-gluconate	275.017	20.6825	0.0832449	0.233045	0.226498	0.510641	0.263357	0.178762
42	9Z-Hexadecenoic acid	253.217	3.23707	-0.254447	-0.701395	0.0784426	-0.9974	-0.4687	0.475724
43	a-ketoglutarate	145.014	18.6159	0.589292	1.27714	0.508531	0.78443	0.789849	0.344889
44	Acetoacetic acid	101.024	13.8046	0.586479	-4.64432	-0.256981	0.157916	-1.03923	2.42794
45	Acetyl-alanine	130.051	9.55424	1.47643	2.24036	0.766986	1.11415	1.39948	0.630996
46	Acetyl-CoA	808.116	14.2927	0.913903	1.45424	0.463493	1.3617	1.04833	0.455729
47	Acetyllysine	187.108	16.0719	1.3991	2.08897	0.487416	1.53607	1.37789	0.664341
48	adenosine-3--5--bisphosphate	426.022	16.1916	0.780951	0.910806	0.372514	1.04353	0.776949	0.290152
49	ADP	426.021	17.5142	0.931819	0.139756	0.071395	0.582951	0.43148	0.403339
50	Ala-Trp-OH	382.103	16.5027	3.63534	4.61803	0.313911	5.83958	3.60171	2.37007
51	alpha-linolenate	277.216	3.22676	0.0558526	-0.372013	0.310501	-1.88678	-0.473109	0.983619
52	AMP	346.056	16.0409	1.36779	0.470876	0.159614	0.660646	0.66473	0.512193
53	Arginine	173.104	26.1038	0.309647	0.694492	0.203393	0.955377	0.540727	0.347741
54	Ascorbic acid	175.025	18.177	0.575869	0.90688	0.530995	0.912804	0.731637	0.206601
55	ATP	505.987	19.065	0.0239273	0.203489	0.15819	0.62141	0.251754	0.257963
56	CDP	402.01	19.763	0.995869	-0.395871	0.242767	0.509737	0.338126	0.580207
57	CDP-choline	487.099	17.4877	0.201066	0.45527	0.173722	0.481895	0.327988	0.16309
58	CDP-ethanolamine	445.052	18.8272	0.292997	0.828938	0.250447	0.901836	0.568555	0.344481
59	Citrate	191.02	21.0938	0.231084	0.45518	0.217231	0.568405	0.367975	0.172472
60	CMP	322.044	18.2379	0.426004	1.407	-0.145998	-0.114692	0.393078	0.725155
61	CMP-2-aminoethylphosphonate	429.056	17.5874	0.76941	1.30475	0.287598	0.819667	0.795357	0.41576
62	CoA	766.105	15.8227	1.08625	2.05091	0.628939	1.46046	1.30664	0.601512
63	CTP	481.976	21.2697	0.194197	0.47351	-0.132333	0.832945	0.34208	0.410349
64	cyclic-AMP	328.046	17.5997	-0.180582	0.252257	-0.809785	-0.502808	-0.310229	0.454548
65	Cyclic ADP-ribose	540.053	16.1732	0.587392	0.81698	0.372332	0.722862	0.624892	0.19295
66	Cys Phe Phe Gln	542.212	12.3039	0.429983	0.811129	0.223018	0.265518	0.432412	0.267788
67	Cysteinylglycine	177.035	16.7157	0.428724	0.849723	0.285234	0.346622	0.477576	0.254967
68	Cytidine	242.079	16.1937	0.556251	0.542349	0.054504	0.930478	0.520896	0.359161
69	D-4--Phosphopantothenate	298.07	17.6836	0.262808	0.660326	0.0551817	0.442002	0.355079	0.257672
70	D-Fructose	179.056	15.3025	0.491629	1.45874	1.39904	0.849026	1.04961	0.462265
71	D-Glucose	179.056	17.0463	-0.459298	-0.604496	-0.24358	-0.209371	-0.379186	0.186555
72	D-Glyceraldehyde 3-phosphate	168.991	18.8374	1.04283	1.38151	0.67222	0.942209	1.00969	0.293139
73	D-Histidine	154.062	16.9946	-0.943748	-0.41059	0.13553	-0.138162	-0.339242	0.460565
74	D-Phenylalanine	164.071	10.8097	0.739921	0.910228	0.539248	0.842444	0.75796	0.161744
75	D-Ribonate	165.04	15.5867	0.472625	1.35094	0.251441	0.484418	0.639856	0.486017
76	dATP	489.993	18.1561	0.63844	1.05583	0.0280403	0.951807	0.66853	0.462379
77	dCDP	386.015	16.5571	-0.239838	-0.761012	-0.549049	-0.312912	-0.465703	0.237005
78	dCTP	465.981	20.2496	1.12082	1.3745	0.389361	1.41287	1.07439	0.474712
79	Deoxycytidine	226.083	11.1331	0.91664	1.87152	0.869693	1.24404	1.22547	0.461766
80	Deoxyuridine	227.067	15.7835	-0.31681	0.321253	-0.373152	0.871672	0.125741	0.58861
81	Dihydroorotate	157.025	13.2498	0.578435	1.15492	-0.0740586	-0.170703	0.372149	0.618891
82	dihydroxy-acetone-phosphate	168.991	17.9639	-0.566187	-0.0794048	0.416509	0.957864	0.182195	0.654491
83	DL-Glutamate	146.046	17.2143	-0.00290562	0.153841	-0.108995	0.143393	0.0463335	0.12587
84	DL-Tyrosine	180.066	14.8619	0.305994	0.77337	0.242023	0.249621	0.392752	0.255344
85	Dodecanoic acid	199.17	3.52109	-0.0506836	-0.147208	0.0281532	-0.172964	-0.0856756	0.0923525
86	dTTP	480.981	18.681	0.303209	0.750911	0.382494	1.27383	0.677611	0.442764
87	Dyspropterin	236.078	14.8511	0.623168	0.933368	-0.248014	0.717627	0.506537	0.519517
88	Ethanolamine phosphate	140.012	18.2518	0.271988	0.794447	0.212833	0.872928	0.538049	0.343724
89	FAD	784.147	13.4041	0.0925784	0.628085	0.371642	0.776594	0.467225	0.3006
90	Farnesyl pyrophosphate	381.124	13.1937	3.53793	5.26493	1.97256	1.82404	3.14987	1.60914
91	Folic acid	440.131	19.4208	1.60015	1.76174	0.365597	0.269796	0.999321	0.790799
92	fructose-1-6-bisphosphate	338.987	20.9209	-0.432215	-0.242598	0.303454	2.46545	0.523522	1.33165
93	Fructose-1-P	259.022	17.7727	1.05194	1.4516	0.553101	0.464431	0.880268	0.46038
94	Fructose-6-phosphate	259.022	18.6267	0.0814096	0.543762	0.174343	0.82271	0.405556	0.342369
95	gamma-Glutamyl-S-(1-propenyl)cysteine sulfoxide	305.081	12.8861	0.612222	1.22445	0.4759	1.2564	0.892244	0.40609
96	Gamma-Glutamylcysteine	249.055	16.6415	0.740073	1.19394	0.535606	1.5155	0.99628	0.442162
97	GDP	442.016	20.7763	1.78675	0.839522	0.599877	0.610688	0.959209	0.562652
98	GDP-4-Dehydro-6-deoxy-D-mannose	586.061	16.1158	1.02233	1.00975	0.0614219	0.571895	0.666349	0.454424
99	GDP-D-fucose	588.074	20.4141	0.327247	0.877676	-0.0576062	0.218738	0.341514	0.392447
100	GDP-mannose	604.068	21.0194	0.401778	0.464258	0.0882196	0.277686	0.307985	0.165764
101	Gln-Al	216.099	14.5513	-0.129955	-0.00904922	-0.155512	0.28488	-0.00240906	0.201897
102	Gluconate	195.051	16.6118	1.08164	1.04241	0.526305	1.86636	1.12918	0.552775
103	Glucosamine-1P	258.038	17.9545	0.0964073	0.223192	0.313555	0.616193	0.312337	0.221286
104	Glucose-6-phosphate	259.022	19.5575	-0.156735	0.0853736	0.0123262	0.169919	0.0277211	0.138811
105	Glutamyl-Glutamate	273.073	17.3716	1.40683	1.77514	0.885845	1.19694	1.31619	0.373392
106	glutathione	306.077	16.737	0.716486	1.03945	0.242668	0.601703	0.650077	0.328809
107	Glutathione disulfide	611.143	19.9367	0.804333	0.394413	0.119427	0.993625	0.577949	0.394953
108	Gly-Gly	131.046	17.5891	0.202083	0.404127	0.0604009	0.672699	0.334828	0.265764
109	Glycerate	105.019	14.2208	-0.302317	0.914073	-0.0157672	0.263806	0.214948	0.520242
110	Glycerophosphoglycerol	245.043	15.1298	0.836984	1.16756	0.683133	1.09627	0.945986	0.225575
111	GMP	362.05	19.3449	-0.0490575	0.652794	-0.721942	-0.939305	-0.264378	0.719365
112	GTP	521.982	22.2769	0.558159	1.02841	0.432797	0.73758	0.689236	0.258403
113	Heme	559.233	16.801	2.61912	1.4651	0.448059	0.598524	1.2827	0.997333
114	Hydroxyacetone phosphate	152.996	13.6958	0.438764	1.01069	0.634686	0.412482	0.624155	0.276101
115	Hydroxypropionic acid	89.0245	18.9798	1.24541	1.60961	0.385015	0.831635	1.01792	0.528242
116	Hydroxypyruvic acid	103.004	17.3553	1.84971	3.20603	2.0914	2.86877	2.50398	0.638812
117	Inosine	267.072	12.1622	-0.0314959	0.0296496	-0.209011	-0.833485	-0.261086	0.394796
118	IMP	347.039	17.9292	0.858988	1.33144	0.569614	1.05846	0.954626	0.321534
119	Isoleucine	130.087	12.3401	0.533725	0.6649	0.36312	0.809786	0.592883	0.190197
120	Itaconic acid	129.019	14.8991	-0.304484	0.41437	-0.52098	0.676661	0.0663918	0.570401
121	L-2-3-Dihydrodipicolinate	168.029	17.205	1.09532	2.55154	3.05926	2.37749	2.2709	0.835388
122	L-2-Amino-3-oxobutanoic acid	116.035	12.5993	0.944947	1.14721	0.273645	0.846816	0.803156	0.374508
123	L-Alanine	88.0404	16.8489	0.713416	1.17982	0.426826	0.683365	0.750857	0.313562
124	L-Aspartate	132.03	17.5829	-1.38646	-1.21972	-1.11676	-1.24624	-1.2423	0.111157
125	L-galactono-1-4-lactone	177.04	16.5745	-0.36158	1.60778	1.6146	1.32596	1.04669	0.94843
126	L-Glutamic gamma-semialdehyde	130.051	16.43	0.122954	2.14026	-0.734236	0.0716162	0.400148	1.22469
127	L-Glutamine	145.062	17.1833	0.385714	0.289774	0.154503	0.647955	0.369486	0.208471
128	L-Histidinol phosphate	220.049	15.9413	-0.0716477	0.321032	-0.167167	0.378253	0.115118	0.274595
129	L-Lactic acid	89.0245	10.8663	1.27919	1.81676	0.954823	1.48097	1.38294	0.361414
130	L-Ornithine	131.083	24.2713	0.374867	0.848643	-0.263396	0.506235	0.366587	0.465054
131	L-Pipecolate	128.072	13.7379	1.29921	1.95811	0.843876	1.33811	1.35983	0.457637
132	Leucine	130.087	11.6794	0.747734	1.00912	0.522504	0.91669	0.799013	0.213761
133	Linoleate	279.233	3.23105	-0.248166	-0.696388	-0.116102	-1.38113	-0.610446	0.570661
134	Linoleoyl-CoA	1028.33	4.57431	0.987887	0.768342	0.50712	1.24518	0.877133	0.314364
135	lysine	145.098	25.0748	1.68158	2.64169	0.0733787	1.47444	1.46777	1.05959
136	LysoPG(18:0/0:0)	511.303	3.33617	1.21126	1.01899	0.48695	0.138485	0.71392	0.490936
137	Malate	133.014	18.9752	1.24411	1.72768	0.425521	0.724798	1.03053	0.574786
138	Maleamate	114.02	17.5654	-1.18717	-0.775451	-0.6437	-0.728259	-0.833646	0.241905
139	malonate semialdehyde	87.0083	8.56078	1.49722	2.2368	1.28019	2.08641	1.77515	0.459068
140	Mesaconic acid	129.019	17.9523	-0.166586	0.602641	4.79885	0.382185	1.40427	2.28604
141	methionine	148.044	12.8223	0.202276	0.28302	0.173493	0.372694	0.257871	0.0894935
142	Methionine sulfoxide	164.038	15.3526	0.211737	0.535361	0.336127	0.243773	0.331749	0.145625
143	Myo-Inositol	179.055	19.6805	0.333724	0.510152	0.270328	0.666146	0.445087	0.178926
144	myo-inositol-3-P	259.022	20.0167	0.175018	0.491472	0.114377	0.253276	0.258536	0.165372
145	N-Acetyl-aspartate	174.041	17.3747	0.506939	0.953513	-0.407099	0.500788	0.388535	0.571213
146	N-Acetyl-D-fucosamine	204.088	13.7868	0.585345	0.669136	0.153859	-0.808803	0.149884	0.677827
147	N-Acetyl-D-glucosamine 6-phosphate	300.048	17.4088	6.62468	6.9952	4.64631	3.11465	5.34521	1.80955
148	N-Acetyl-L-glutamate	188.057	16.7962	-0.538692	-0.498281	-0.223384	-0.166714	-0.356768	0.188886
149	N-Acetyl-L-methionine	190.054	5.58725	0.950165	1.66211	0.649936	0.928239	1.04761	0.431857
150	N-Acetylaspartylglutamic acid	303.083	15.5504	1.5525	2.56158	1.01756	1.8612	1.74821	0.644591
151	N-Acetylmannosamine	220.083	14.9568	4.2219	3.67838	3.28657	4.52687	3.92843	0.553404
152	N-Acetylornithine	173.093	10.1891	1.85956	2.17193	0.818143	1.03949	1.47228	0.646708
153	N-Carbamoyl-L-aspartate	175.036	19.7758	0.69358	0.679133	-0.102884	-0.684987	0.146211	0.667472
154	N-Formimino-L-glutamate	173.056	12.5946	1.06294	1.34103	0.682612	0.429419	0.879	0.403317
155	N-Methylhydantoin	113.035	17.4585	0.745903	0.571896	-0.413352	0.439628	0.336019	0.515084
156	N-N--Diacetylhydrazine	115.051	16.9061	0.00197903	0.36053	-0.146097	-0.026729	0.0474208	0.218365
157	N-Succinyl-L-glutamate	246.062	16.861	1.33238	1.7062	1.05134	1.37602	1.36649	0.268311
158	N-Succinyl-L-L-2-6-diaminopimelate	289.104	15.2977	0.575924	1.35266	0.573953	1.34606	0.962149	0.447121
159	N&alpha;-Acetyl-L-glutamine	187.071	11.0377	1.04918	1.10739	1.27192	0.90137	1.08246	0.153206
160	N2-Succinyl-L-ornithine	231.098	9.35807	1.34315	1.85372	0.921214	0.932579	1.26267	0.440215
161	NAD+	663.104	16.0466	0.338788	0.178974	0.461565	1.08524	0.516141	0.396646
162	NADH	664.115	15.6832	-0.483736	0.176623	-0.208704	0.53913	0.00582828	0.446945
163	NADP+	743.069	19.2153	0.59082	1.1083	2.84342	0.957282	1.37496	1.0028
164	NADPH	744.082	19.7598	1.30469	0.60888	0.536263	0.746994	0.799208	0.348142
165	Nicotinic acid mononucleotide	335.041	17.553	-0.521727	-0.235005	-0.923797	0.693943	-0.246647	0.687761
166	O-Acetyl-L-serine	146.046	12.5673	0.783835	1.23687	0.319052	0.657113	0.749218	0.379705
167	O-Succinyl-L-homoserine	218.067	16.5207	1.06092	2.5402	0.782957	1.53176	1.47896	0.772055
168	octanoate	286.202	3.76703	-0.00787722	0.20729	-0.488327	-0.183087	-0.118	0.294006
169	Octanoic acid	143.108	3.85723	-1.61405	0.634036	0.341202	0.489178	-0.0374079	1.05787
170	Octoluse 8/1P	319.043	19.3493	0.968609	0.993811	0.116053	0.448121	0.631649	0.425921
171	Oleate	281.248	3.22395	-0.276926	-0.625656	-0.261217	-1.49589	-0.664923	0.578956
172	Ophthalmic acid	288.12	15.7103	1.02952	1.35257	0.815876	1.43797	1.15899	0.288555
173	Orotate	155.01	11.8048	0.730978	1.71781	0.140103	0.186342	0.693808	0.7335
174	Orotidine	287.052	14.882	-0.93659		-1.33266	-1.22947	-1.16624	0.205467
175	Orotidine 5-phosphate	367.018	20.2313	2.06733	2.55912	0.619012	0.899714	1.5363	0.926431
176	Palmitic acid	255.233	3.27705	-0.544678	-1.33778	-0.208259	-1.17138	-0.815525	0.529628
177	Palmityl-CoA	1004.33	4.58863	0.496662	0.479393	0.124494	0.829095	0.482411	0.287812
178	Pantetheine 4--phosphate	357.089	11.5245	1.46013	2.08383	0.772586	1.85184	1.5421	0.573959
179	Pantothenic acid	218.104	8.7806	0.513674	0.660553	0.561747	0.88208	0.654514	0.163569
180	PE(16:0/0:0)	452.277	3.8991	-0.228372	-0.0444201	-0.130728	0.254474	-0.0372614	0.208503
181	phenylpyruvate	163.04	14.8009	1.44862	0.462263	0.264405	0.149999	0.581321	0.59241
182	Phosphate	96.9699	18.5524	-0.0115144	-0.0486862	-0.0246426	0.450979	0.0915338	0.240124
183	Phosphodimethylethanolamine	168.043	16.9892	0.170149	0.206497	0.30755	0.848165	0.38309	0.315452
184	Phosphoenolpyruvate	166.975	20.4789	0.0146788	0.154513	-0.0143258	0.165346	0.0800531	0.0930957
185	Phosphonoacetaldehyde	122.985	17.0363	0.0978811	0.579046	0.143209	0.928035	0.437043	0.392686
186	Phosphoribosyl-AMP	558.064	16.1546	0.60249	1.22808	0.467601	1.73445	1.00816	0.586697
187	Pro Glu Phe	390.17	4.16348	0.887376	2.11617	1.55218	0.68708	1.3107	0.651969
188	Proline	114.056	14.3082	0.454494	1.04658	0.278053	0.626242	0.601343	0.32911
189	PS-Lipid	836.539	3.11148	-0.414685	-0.212724	-2.32596	-0.168251	-0.780405	1.03593
190	PS(18:0/0:0)	524.297	3.42808	0.151804	0.29618	-0.310336	0.169268	0.0767288	0.265944
191	Pseudouridine 5--phosphate	323.028	19.1751	0.279648	0.519911	-0.0442192	0.347662	0.27575	0.236066
192	Pyridoxine	168.066	7.42836	0.487236	0.750562	0.251386	0.54236	0.507886	0.205182
193	Pyridoxine 5--phosphate	248.033	16.1551	0.536841	1.01538	0.364803	0.746288	0.665829	0.280427
194	Pyroglutamic acid	128.035	17.2276	0.0984226	0.331841	-0.0276985	0.277991	0.170139	0.165391
195	Pyrophosphate	176.936	18.5524	0.00649081	-0.169129	-0.103201	0.361289	0.0238623	0.236326
196	Ribose	149.045	14.2761	-0.0555422	1.33611	-0.155603	-0.12285	0.25053	0.724921
197	Ribose-5-Phosphate	229.012	18.3619	0.0814264	0.246604	0.143404	0.270556	0.185498	0.088641
198	S-(2-Hydroxyethyl)glutathione	350.103	16.5391	1.13808	1.05708	-0.0643004	0.71356	0.711104	0.548715
199	S-(2-Succinyl)glutathione	422.087	21.3733	0.926052	1.31469	0.0105979	0.334013	0.646338	0.584991
200	S-Adenosyl-L-homocysteine	383.114	15.2128	0.8545	1.31944	0.372124	0.744837	0.822725	0.390231
201	S-Inosyl-L-homocysteine	384.099	17.288	0.495084	0.899046	0.993793	1.57896	0.991721	0.447247
202	S-Methyl GSH	320.092	15.0992	0.387686	1.19381	0.391369	1.27062	0.81087	0.487536
203	Sarcosine	88.0404	15.7872	0.281189	0.599688	0.56138	0.795668	0.559481	0.212015
204	Sedoheptulose 7-phosphate	289.033	18.9432	-0.350566	0.664362	0.76229	0.632603	0.427172	0.521422
205	Ser Asp Tyr	382.128	12.3633	0.984116	1.46673	0.974413	1.12258	1.13696	0.230027
206	sn-glycero-3-Phosphoethanolamine	214.048	17.8539	0.572872	0.493651	0.0657503	0.546682	0.419739	0.238282
207	sn-Glycerol 3-phosphate	171.006	17.5101	1.94232	2.45966	0.787228	1.16471	1.58848	0.754043
208	Sorbitol	181.072	15.9358	-0.169478	0.471862	-0.29257	0.176153	0.0464918	0.346101
209	Sorbitol 6-phosphate	261.038	17.8047	1.86412	2.31515	0.57977	0.826974	1.3965	0.827445
210	sphinganine 1-phosphate	380.256	4.3853	0.163879	0.321673	0.201478	1.02216	0.427296	0.402243
211	Succinate	117.019	18.0289	1.06715	1.49558	0.571994	1.10482	1.05988	0.378567
212	Succinic acid semialdehyde	101.025	18.6283	0.590458	1.28102	0.545805	0.821912	0.8098	0.336651
213	Succinoadenosine	462.066	20.9713	-0.495732	-0.0767868	-0.0938401	-0.0206277	-0.171747	0.218243
214	Tetradecanoic acid	227.201	3.29282	-0.579637	-0.314022	0.235332	-0.494483	-0.288202	0.36617
215	Threonate/Erythronate	135.03	15.0248	-0.129341	0.836085	-0.026954	0.0627554	0.185636	0.440677
216	threonine	118.051	16.6176	0.978586	1.28243	0.626818	1.18231	1.01754	0.289538
217	UDP	402.994	19.2415	1.02529	-0.042225	0.00713421	0.45106	0.360314	0.495713
218	UDP-D-glucose	565.046	19.1038	0.295154	0.627118	0.0243501	0.579626	0.381562	0.279639
219	UDP-N-acetyl-D-glucosamine	606.073	17.7298	6.47139	6.90763	6.25438	6.50331	6.53418	0.272426
220	UMP	323.028	17.6929	-0.755046	-0.336987	-0.966139	-0.843678	-0.725462	0.273062
221	Uridine	243.062	16.7903	-0.149232	0.310004	-0.440709	-0.426023	-0.17649	0.35095
222	Uridine diphosphate glucuronic acid	579.025	22.1564	1.82666	2.61663	1.11272	3.3626	2.22965	0.973527
223	UTP	482.961	20.7221	0.862504	1.48224	0.436681	1.84619	1.1569	0.628848
224	Valine	116.072	13.947	0.763006	1.3295	0.519071	0.957749	0.892332	0.34227
225	Xanthine	151.026	13.2065	-0.817483	-0.652577	-0.4864	-0.738863	-0.673831	0.141948
226	XMP	363.034	20.8374	0.516989	0.98162	0.319211	0.712355	0.632544	0.282698

## Sheet: Lipin
m/z #	compound	m/z	Ratio1_log	Ratio2_log	Ratio3_log	Ratio4_log	Ratio5_log	Ratio6_log	logmean	SD
1	CE(18:4)	665.532	1.21851	2.69175	-0.287975	0.427853	1.16095	1.17034	1.06357	0.992639
2	CE(20:7)	687.513	0.984557		0.962456	0.640828	1.09509	0.772094	0.920732	0.181821
3	Ceramide(d18:1/16:0)	536.504	0.82066				1.07694	1.51398	1.13719	0.350566
4	Ceramide(d18:1/16:1)	534.489	0.807051				1.69137	1.65677	1.38506	0.50087
5	Ceramide(d18:1/18:1)	562.519	0.881667				1.37111	1.40699	1.21992	0.293486
6	Ceramide(d18:1/14:0)	508.473	-0.14188				1.60845	1.84905	1.10521	1.08669
7	LPA(16:0)	409.235		0.546128	0.86132		0.861857	0.359568	0.657218	0.247973
8	LPA(18:0)	437.269		0.711578	1.28372		0.764426	0.487799	0.811879	0.336635
9	LPA(18:1)	435.25		0.717914	0.466401		0.91902	0.320506	0.60596	0.265519
10	LPA(20:0)	465.304	0.384655	1.07679	-0.594487		0.703461	0.391278	0.392339	0.620313
11	LPE(18:0)	480.308	0.0769947	0.565154	-0.374622		0.599038	0.625034	0.29832	0.438808
12	LPE(18:1)	478.293	0.994185	0.309762		0.761719	0.374189	-0.0730536	0.47336	0.415204
13	LPE(18:2)	476.278	0.937968	0.0371582		0.865188	0.359487	-0.143553	0.411249	0.483198
14	LPE(20:4)	500.279	0.801744	0.511443		0.962743	0.354774	0.0033741	0.526816	0.377308
15	Sphingosine 1-phosphate	378.24		0.710905	0.604823	0.695733	0.64786	0.693794	0.670623	0.0436973
16	Sphinganine 1-phosphate	380.256	0.150293	0.650656	0.798919	0.810598		0.687429	0.619579	0.271316
17	(-)-jasmonic acid methyl ester	223.133	-0.390317	NA	NA	-0.157916			-0.274116	0.164333
18	(cis)-aconitate	173.009	0.963053	-0.208796	0.243187	0.307415			0.326215	0.482717
19	(R)-S-Lactoylglutathione	378.098	1.20872	5.33273	-0.861334	0.350279			1.5076	2.68776
20	1-3 Bisphosphoglycerate / 2-3-Bisphosphoglycerate	264.952	-1.30275	-0.671606	1.02709	-0.276507			-0.305944	0.984066
21	1-Pyrroline-5-carboxylic acid	112.04	-0.761037	-1.79024	0.0677414	0.176405			-0.576781	0.910882
22	2-C-Methyl-D-erythritol 2-4-cyclodiphosphate	276.988	1.97581	-1.92657	0.170254	-0.324199			-0.0261757	1.60695
23	2-C-Methyl-D-erythritol 4-phosphate	215.033	-0.327471	-0.272785	0.321332	-0.24876			-0.131921	0.303959
24	2-deoxyribose-5-P	213.017	-0.111837	-0.98789	0.822998	0.494608			0.0544698	0.795514
25	2-Hydroxyglutarate	147.03	-0.926499	0.111833	-0.0650987	0.351402			-0.132091	0.556428
26	2-Oxobutanoate	101.024	-0.916934	-0.349944	0.0335942	0.2447			-0.247146	0.509873
27	2-Oxoglutaramate	144.03	0.79373	-1.00281	0.586567	0.0142776			0.0979399	0.804475
28	3-Phosho-D-glycerate	184.986	-0.22184	-0.0464189	0.026716	-0.036486			-0.0695072	0.106595
29	4-Aminobutyric acid	102.056	-0.0913802	-0.433385	0.0290565	-0.120783			-0.154123	0.197138
30	4-Methylene-L-glutamate	158.046	0.376534	-0.865405	-0.06769	0.125342			-0.107805	0.536814
31	6-Phospho-D-gluconate	275.018	0.358472	-1.21434	0.897791	-0.147695			-0.0264429	0.899661
32	a-ketoglutarate	145.014	-1.05281	-0.210742	-0.0220366	0.243535			-0.260514	0.560105
33	Acetyl-CoA	808.118	0.642466	-0.992134	-0.00110729	0.542104			0.0478321	0.748736
34	ADP	426.022	-0.525198	-1.10293	-0.239711	-0.542426			-0.602565	0.361306
35	AMP	346.056	-0.926962	-1.56851	-0.80805	-0.442373			-0.936473	0.469107
36	Arginine	173.104	0.230491	-0.1374	-0.470917	0.33949			-0.00958436	0.369077
37	ATP	505.989	0.449412	-0.665305	0.19529	-0.132835			-0.0383598	0.481144
38	CDP-choline	487.1	-0.551842	-0.804659	-0.202561	-0.187078			-0.436535	0.297649
39	CDP-ethanolamine	445.054	-0.888887	-1.28712	-0.174152	-0.317134			-0.666824	0.516105
40	Citrate	191.02	0.513383	-0.417635	0.72276	0.407522			0.306507	0.500217
41	CMP	322.045	-0.225001	-1.31455	-1.09962	0.203973			-0.608798	0.718071
42	CoA	766.107	-0.719203	-0.796345	0.0763266	0.0522674			-0.346739	0.475768
43	CTP	481.978	-0.216167	-0.915988	-0.33126	-0.120862			-0.396069	0.357127
44	D-4--Phosphopantothenate	298.07	-0.0894016	-0.50597	-0.0283167	0.402604			-0.055271	0.371784
45	D-Glyceraldehyde 3-phosphate	168.991	1.05251	-1.03082	0.311542	0.0802293			0.103365	0.862386
46	D-Histidine	154.062	0.21682	-0.70381	-0.0965571	0.119872			-0.115919	0.413241
47	Dihydroorotate	157.025	0.962911	0.256836	-0.47556	-1.05872			-0.0786325	0.878535
48	dihydroxy-acetone-phosphate	168.991	-0.978951	-0.478738	-0.163791	0.215681			-0.35145	0.505573
49	DL-Glutamate	146.046	-0.191291	-0.387118	-0.0634854	-0.135429			-0.194331	0.138763
50	dTTP	480.982	-1.26127	-0.685461	-0.476507	0.184703			-0.559634	0.596958
51	Ethanolamine phosphate	140.012	0.321737	-0.883855	-0.473828	0.210237			-0.206427	0.572415
52	FAD	784.148	0.120986	-1.356	-0.475522	-0.166522			-0.469264	0.639371
53	fructose-1-6-bisphosphate	338.988	0.879374	-0.586816	0.457815	-0.0519785			0.174599	0.634562
54	Fructose-1-P	259.023	-0.291762	-0.161969	0.864512	-0.51665			-0.0264676	0.611791
55	Fructose-6-phosphate	259.023	-0.096151	0.140539	0.151465	0.169703			0.0913892	0.125604
56	Fumarate	115.004	0.510249	-0.0315018	0.0391111	-0.381021			0.0342092	0.366684
57	GDP	442.018	0.0799475	-2.0613	-0.562948	-0.343922			-0.722057	0.931861
58	GDP-mannose	604.071	0.202525	-1.79715	-0.523848	-0.527088			-0.661391	0.831316
59	Gluconate	195.051	0.302399	-0.0175593	0.089506	0.113881			0.122057	0.133095
60	Glucose-6-phosphate	259.023	-0.350029	0.0495378	-0.109318	0.0751153			-0.0836735	0.195416
61	glutathione	306.077	0.403798	-0.380283	-0.343727	0.0348081			-0.0713512	0.368177
62	Glutathione disulfide	611.145	1.22636	-2.76934	-0.210872	0.575537			-0.294579	1.75136
63	GMP	362.051	0.806146	-0.885226	-1.23498	0.245913			-0.267037	0.954623
64	GTP	521.984	-0.145546	-1.03529	0.0224849	-0.0838839			-0.310559	0.488113
65	HLD	382.173	0.798341	-0.404541	0.219072	0.446332			0.264801	0.505875
66	L-Aspartate	132.03	-0.182878	-0.600516	-0.374183	-0.915859			-0.518359	0.31522
67	L-Citrulline	174.088	-0.777005	0.199999	0.787933	-0.462005			-0.0627695	0.698156
68	L-Lactic acid	89.0243	0.825037	-0.333933	0.0134192	0.691055			0.298895	0.551538
69	L-Ornithine	131.083	-0.274552	0.16167	0.294691	0.0630671			0.0612192	0.243136
70	L-Pipecolate	128.072	0.985193	-0.480716	0.212919	0.573272			0.322667	0.621614
71	Malate	133.014	0.832778	-0.180149	0.10056	0.126312			0.219875	0.431532
72	myo-inositol-3-P	259.023	-0.282855	-0.795513	-0.0222994	-0.0743263			-0.293748	0.352948
73	N-Carbamoyl-L-aspartate	175.036	0.964764	0.0320136	0.170318	-0.476321			0.172694	0.596767
74	N-Succinyl-L-L-2-6-diaminopimelate	289.105	1.03704	-1.03398	-0.149907	0.0826262			-0.0160553	0.851048
75	N2-Succinyl-L-ornithine	231.099	0.640428	-0.542352	0.301076	0.607908			0.251765	0.551044
76	NAD+	NA	-0.26234	-0.939204	-0.142764	-0.0830383			-0.356837	0.395337
77	NADH	664.117	0.27344	-0.846663	-0.292485	-0.469153			-0.333715	0.466117
78	NADP+	NA	-0.615052	-0.699732	0.15424	-0.251153			-0.352924	0.390111
79	NADPH	744.084	0.174137	-6.24507	1.83314	0.527039			-0.927687	3.61603
80	O-Succinyl-L-homoserine	218.067	0.311765	-0.865899	-0.561363	0.737723			-0.0944434	0.746249
81	Octoluse 8/1P	319.044	0.162403	-0.0435667	0.56766	0.380901			0.266849	0.265055
82	Octulose-1-8-bisphosphate	399.01	0.0222489	-2.70135	0.640363	-0.28546			-0.58105	1.46502
83	Orotate	155.01	0.344978	-0.443161	-0.187925	-0.70784			-0.248487	0.448988
84	Orotidine	287.052	1.02047	-0.702353	-1.10622	0.485071			-0.0757568	0.995109
85	PEE	372.142	0.757823	-0.530351	0.128532	0.426346			0.195587	0.547978
86	PEEK	500.236	-0.118849	-1.20902	0.0853475	0.342568			-0.224988	0.682643
87	Phosphoenolpyruvate	166.975	-0.396953	-0.144343	-0.0217625	-0.156256			-0.179829	0.156996
88	Proline	114.056	-0.0476901	-0.452048	0.182756	0.0956558			-0.0553315	0.281025
89	Pyridoxine	168.066	0.0592744	0.243304	0.346306	0.122055			0.192735	0.127735
90	Ribose-5-Phosphate	229.012	0.157274	-0.255781	0.133644	0.18925			0.0560968	0.209163
91	S-Adenosyl-L-homocysteine	383.114	1.02672	-0.619256	-0.52311	0.256559			0.0352271	0.768576
92	S-Adenosyl-L-methionine	397.13	0.457451	-0.618865	0.125654	0.135433			0.0249183	0.456034
93	S-Inosyl-L-homocysteine	384.098	-0.330558	-2.19842	-3.03651	-0.126371			-1.42296	1.42354
94	S-Methyl GSH	320.092	-0.0776335	-0.0199705	1.17601	-0.422814			0.163899	0.697795
95	Sedoheptulose-1-7-bisphosphate	369	0.0633441	-0.869407	0.610933	0.171442			-0.00592217	0.622461
96	Sedoheptulose 7-phosphate	289.033	-0.130408	0.373168	0.974678	-0.0117894			0.301412	0.497661
97	sn-glycero-3-Phosphoethanolamine	214.048	0.579944	-0.0224423	0.0687556	0.0996841			0.181485	0.270651
98	sn-Glycerol 3-phosphate	171.006	-0.220654	-1.02638	0.393603	0.301972			-0.137866	0.651213
99	sphinganine 1-phosphate	380.256	-0.151346	0.826025	0.64615	0.295281			0.404028	0.43088
100	Succinate	117.019	0.489903	-0.875156	-0.0876076	-0.0959854			-0.142212	0.560326
101	Succinoadenosine	462.067	0.0603046	-0.995371	-1.07374	0.267197			-0.435403	0.697714
102	TPDAVM	631.277	0.521332	-1.73744	0.300412	0.627714			-0.0719956	1.11863
103	UDP	402.995	-0.364635	-1.11653	-0.656524	-0.305413			-0.610776	0.370457
104	UMP	323.029	0.170821	-1.15574	-1.12172	-0.356412			-0.615765	0.641237
105	UTP	482.963	0.0542807	-0.959374	-0.171942	0.050316			-0.25668	0.480244
106	VDEVG	516.231	-0.264379	-1.13121	-0.254211	0.519922			-0.282468	0.674614

## Sheet: AMR1
m/z #	compound	mz_m	RT_m	Ratio1_log	Ratio2_log	Ratio3_log	Ratio4_log	logmean	SD
1	(-)-jasmonic acid methyl ester	223.133	1.849	-0.228949	-0.511405	-0.792782	1.01725	-0.128972	0.798064
2	(cis)-aconitate	173.009	14.434	-0.300448	-0.080555	0.247895	-0.145707	-0.0697036	0.230945
3	(R)-S-Lactoylglutathione	378.098	8.765	4.72283	-0.484038	-3.89176	-1.90794	-0.390226	3.68403
4	[Geranylgeranyl pyrophosphate]	449.187	4.125	-4.70734	-4.86161	-3.62849	-2.07495	-3.8181	1.28507
5	[Isopentenylpyrophosphate & Dimethylallyl pyrophosphate]	244.999	12.304	-2.17044	-1.27303	-2.95551		-2.13299	0.841862
6	1-3 Bisphosphoglycerate / 2-3-Bisphosphoglycerate	264.953	15.138	1.1151	-0.0016611	1.6415	5.18349	1.98461	2.23993
7	1-Pyrroline-5-carboxylic acid	112.04	11.851	-4.28693	0.146819	-0.207675	-2.62008	-1.74197	2.09519
8	2-C-Methyl-D-erythritol 2-4-cyclodiphosphate	276.988	12.278	-2.05432	-1.63128	-1.37134	-1.89493	-1.73797	0.300285
9	2-C-Methyl-D-erythritol 4-phosphate	215.033	7.617	-0.166338	0.0447307	0.531283	0.369592	0.194817	0.314491
10	2-deoxyribose-5-P	213.017	10.451	2.24473	2.51736	2.27834		2.34681	0.148656
11	2-Hydroxyglutarate	147.03	12.055	0.368959	0.558001	0.410606	0.91513	0.563174	0.248258
12	2-Oxobutanoate	101.024	12.349	-0.199476	-0.510523	-0.535343	-0.868109	-0.528363	0.273228
13	2-Oxoglutaramate	144.03	4.966	-0.306643	-0.256435	-0.61779	-0.411815	-0.398171	0.160089
14	3-Phosho-D-glycerate	184.986	13.935	-0.384986	-1.11	0.0403762	-0.459024	-0.478409	0.475097
15	4-Aminobutyric acid	102.056	11.038	-0.125313	-0.00668468	-0.0601265	-0.185762	-0.0944715	0.0778272
16	4-Methylene-L-glutamate	158.046	9.148	-0.399627	-0.268697	0.199472	-0.606925	-0.268944	0.341917
17	6-Phospho-D-gluconate	275.018	14.495	-0.0614784	-0.195449	-0.476944	0.660999	-0.0182181	0.484784
18	a-ketoglutarate	145.014	12.349	-0.230896	-0.453788	-0.475315	-1.00415	-0.541036	0.327918
19	Acetyl-CoA	808.118	9.567	-0.512927	-0.858693	-0.675013	-0.667003	-0.678409	0.141455
20	ADP	NA	NA	0.227265	-0.444501	0.865507	0.181693	0.207491	0.535143
21	AMP	346.056	10.492	0.485591	-0.74754	1.67725	-0.364733	0.262641	1.07469
22	Arginine	173.104	17.5	-0.0639642	-0.205856	-0.00804513	-0.529304	-0.201792	0.233677
23	ATP	505.99	13.693	0.0766499	-0.221164	0.135811	0.362252	0.0883873	0.240285
24	CDP-choline	487.1	12.019	-0.127497	-0.068126	-0.122495	-0.104269	-0.105597	0.026901
25	CDP-ethanolamine	445.055	13.028	-0.411041	-0.497556	0.00340892	-0.85686	-0.440512	0.353333
26	Citrate	191.02	14.718	-0.751644	-0.89098	0.0629417	0.41297	-0.291678	0.630613
27	CMP	322.045	12.716	-0.541699	0.222286	0.34092	-1.34011	-0.329651	0.778951
28	CoA	766.107	11.208	0.188106	-1.9858	-0.105355	-0.729805	-0.658213	0.964281
29	CTP	NA	NA	-0.208781	-0.80254	0.478149	-0.300012	-0.208296	0.52686
30	D-4--Phosphopantothenate	298.07	12.33	-0.508062	-0.469983	-0.447782	0.142987	-0.32071	0.310132
31	D-Glyceraldehyde 3-phosphate	168.991	13.125	0.290656	0.0138059	-1.40437	-0.292889	-0.3482	0.743359
32	D-Histidine	154.062	9.822	-0.232921	-0.0896258	-0.616598	-0.713066	-0.413052	0.299161
33	Dihydroorotate	157.026	5.553	-0.486124	-0.212262	-3.05544	0.41925	-0.833644	1.52894
34	dihydroxy-acetone-phosphate	168.991	12.145	-0.896382	-1.32227	-0.819774	-0.28968	-0.832028	0.423783
35	DL-Glutamate	146.046	11.082	-0.133616	-0.0140595	-0.112302	-0.112021	-0.0929994	0.0535898
36	dTTP	480.982	13.298	-0.0717016	-0.227025	-0.00432791	-1.04226	-0.336329	0.479771
37	Ethanolamine phosphate	140.012	12.508	-0.212932	-0.225525	0.462593	-0.809775	-0.19641	0.520135
38	FAD	784.149	6.157	-0.800255	-0.935525	-0.34185	-0.578731	-0.66409	0.260347
39	fructose-1-6-bisphosphate	338.988	14.928	-1.51223	-0.879893	-0.895212	-4.73134	-2.00467	1.84149
40	Fructose-1-P	259.023	12.115	0.613728	0.531245	0.517354	2.73202	1.09859	1.08979
41	Fructose-6-phosphate	259.023	12.898	-0.28072	-0.490245	-0.874175	-0.143914	-0.447263	0.318255
42	Fumarate	115.004	13.463	-0.271689	0.323729	-1.44934	0.682377	-0.17873	0.933998
43	GDP	NA	NA	-0.0519028	-0.542024	0.474507	-0.280898	-0.100079	0.432235
44	GDP-mannose	604.071	14.696	0.190275	-0.0798203	0.204561	0.838764	0.288445	0.389506
45	Gluconate	195.051	10.002	0.00925343	0.50795	-0.0267807	-0.470787	0.00490896	0.40015
46	Glucose-6-phosphate	259.023	13.654	-0.420054	-0.469418	0.0354529	-0.467464	-0.330371	0.244948
47	glutathione	306.077	10.886	0.286795	-0.641278	-0.673463	-0.0580366	-0.271496	0.467465
48	Glutathione disulfide	611.145	14.234	-1.49229	1.97902	0.700393	0.0926746	0.31995	1.44142
49	GMP	362.051	13.452	0.16778	-0.814225	-2.38702	-3.53608	-1.64239	1.64348
50	GTP	521.984	15.592	-0.212734	-0.776771	-0.217266	0.362677	-0.211024	0.465204
51	HLD	382.173	5.437	-1.01692	-1.072	-1.76363	-1.19462	-1.26179	0.342704
52	L-Aspartate	132.03	11.446	-0.793482	-0.661748	-0.0666486	-1.32114	-0.710754	0.515327
53	L-Citrulline	174.088	11.513	0.374209	0.385633	0.466466	2.95206	1.04459	1.27231
54	L-Lactic acid	89.0245	4.108	-0.000929995	0.0477103	-0.695638	-0.432109	-0.270242	0.35627
55	L-Ornithine	131.083	16.077	0.962992	0.785987	1.85535	1.09433	1.17467	0.471049
56	L-Pipecolate	128.072	6.032	-0.798934	-0.567689	-1.9405	-0.833081	-1.03505	0.615037
57	Malate	133.014	12.806	0.736569	0.642753	-0.440189	0.417674	0.339202	0.536548
58	myo-inositol-3-P	259.023	14.05	-0.469678	-1.05977	-0.504675	-0.587631	-0.655439	0.274055
59	N-Carbamoyl-L-aspartate	175.036	13.461	-0.183982	0.0624605	-2.31126	0.869187	-0.3909	1.35695
60	N-Succinyl-L-L-2-6-diaminopimelate	289.105	9.5	-0.751474	-0.638736	-0.657747	-1.0172	-0.76629	0.174383
61	N2-Succinyl-L-ornithine	231.099	9.998	-0.51387	-0.498489	-1.31182	-0.944107	-0.817071	0.38916
62	NAD+	663.105	10.656	-0.332663	0.0211029	-0.00610986	-0.714416	-0.258022	0.344111
63	NADH	664.117	10.362	-0.923619	-1.83037	-0.177524	-0.331412	-0.815732	0.749002
64	NADP+	743.073	13.731	0.200053	-0.697234	0.176267	-0.329549	-0.162616	0.43207
65	NADPH	744.084	14.114	-3.35806	6.33058	-0.539879	0.675458	0.777025	4.06962
66	O-Succinyl-L-homoserine	218.067	10.707	-0.479631	-0.389884	-1.05705	-1.23858	-0.791284	0.4199
67	Octoluse 8/1P	319.044	13.547	-0.262966	-0.570547	-0.565262	0.261256	-0.28438	0.391137
68	Octulose-1-8-bisphosphate	399.011	15.264	-0.464661	-1.68854	-1.04194	0.12369	-0.767862	0.776652
69	Orotate	155.01	4.665	-1.54304	-0.08252	-0.682639	0.609195	-0.42475	0.913461
70	Orotidine	287.052	7.049	-2.10941	-1.74935	-1.13895	0.620981	-1.09418	1.21157
71	PEE	372.142	13.89	-1.17501	-1.13027	-1.63397	-0.916067	-1.21383	0.30203
72	PEEK	500.237	13.403	-2.05346	-2.44013	-1.09283	-2.17737	-1.94094	0.587947
73	Phosphoenolpyruvate	166.975	14.369	-0.515972	-0.979582	0.577512	-0.159843	-0.269471	0.656866
74	Proline	114.056	6.596	0.0732344	0.383694	0.0535665	-0.374828	0.0339168	0.311635
75	Pyridoxine	168.067	3.135	0.118548	0.13834	-0.0241355	0.264863	0.124404	0.118351
76	Ribose-5-Phosphate	229.012	12.434	-0.100122	-0.142055	-0.515323	-0.181232	-0.234683	0.190002
77	S-Adenosyl-L-homocysteine	383.114	8.672	-0.286066	-0.479127	-0.3556	-0.549669	-0.417616	0.118846
78	S-Adenosyl-L-methionine	397.13	11.992	0.629758	0.0364224	0.298936	-0.0234495	0.235417	0.297854
79	S-Inosyl-L-homocysteine	384.098	11.03	-0.573315	-1.00103	-0.392455	-2.21769	-1.04612	0.821671
80	S-Methyl GSH	320.092	9.159	1.28015	1.49406	0.411586	1.56342	1.1873	0.531012
81	Sedoheptulose-1-7-bisphosphate	369	15.075	-0.901748	-1.54807	-0.314931	-0.595471	-0.840054	0.529359
82	Sedoheptulose 7-phosphate	289.034	13.151	-0.0534128	-0.213575	0.369041	-0.774876	-0.168206	0.473258
83	sn-glycero-3-Phosphoethanolamine	214.048	11.328	0.0535591	0.0392381	-0.478026	0.0964221	-0.0722017	0.271638
84	sn-Glycerol 3-phosphate	171.006	11.859	0.785052	0.763432	0.370717	0.477621	0.599205	0.206961
85	sphinganine 1-phosphate	380.256	2.106	0.340238	0.0923306	0.764289	0.0511698	0.312007	0.327439
86	Succinate	117.019	12.037	-1.08254	-0.864213	-0.748359	-1.4515	-1.03665	0.309329
87	Succinoadenosine	462.068	14.964	-2.02034	-2.8432	-0.270284	-0.660969	-1.4487	1.19451
88	TPDAVM	631.276	11.004	-1.85726	-2.37573	-2.37374	-1.33406	-1.9852	0.497939
89	UDP	402.996	13.611	0.0741805	-1.0009	0.663176	-0.437924	-0.175368	0.710839
90	UMP	323.029	11.989	-0.966094	-0.762674	-1.15529	-1.19252	-1.01915	0.197642
91	UTP	482.963	14.629	-0.323188	-0.675331	-0.0976415	-0.67067	-0.441708	0.282508
92	VDEVG	516.231	10.57	-2.17831	-2.43858	-1.35937	-1.51359	-1.87246	0.518358
