# Supplementary material for: Non‐canonical metabolic pathways in the malaria parasite detected by isotope‐tracing metabolomics
Source: Mol Syst Biol. 2021 Apr 6;17(4):e10023. doi: 10.15252/msb.202010023 (PMC8022201; doi:10.15252/msb.202010023)
Supplement: Supplementary file 8 — Dataset EV6 [file MSB-17-e10023-s003.xlsx]

## Sheet: Finalised Volcano Plot
groupId	medMz	medRt	log10(P)	Benjamini Significant?	groupId	medMz	medRt	SHMT-M Av	SHMT-M SD	NOS Av	NOS SD	groupId	Specific change?	log10(P)	Benjamini Significant?		FC>1?	FC<-1?	P and FC Cutoff	P and FC Cutoff
1	237.092	12.1074	2.52403	Y	1	237.092	12.1074	0.121331	0.0534619	-0.00219369	0.244309	1	No	2.52403	Y	1.77238	No	No	No	N
2	175.031	21.5193	0.768523	N	2	175.031	21.5193	1.71904	2.46594	-0.344235	0.721223	2	Retain	0.768523	N	2.27815	Yes	No	N	N
3	175.031	21.7089	0.767233	N	3	175.031	21.7089	1.56601	2.23112	0.400911	0.742789	3	Retain	0.767233	N	2.35335	Yes	No	N	N
4	306.077	16.7891	0.448724	N	4	306.077	16.7891	-0.104003	0.255662	-0.0194534	0.287599	4	No	0.448724	N	1.81884	No	No	N	N
5	293.181	3.3055	0.503001	N	5	293.181	3.3055	0.983695	1.34996	1.18068	0.705204	5	No	0.503001	N	-10.2661	No	No	N	N
6	293.179	3.96975	0.376317	N	6	293.179	3.96975	0.556245	1.19051	-0.602311	0.904107	6	No	0.376317	N	1.5493	No	No	N	N
9	215.033	16.5436	1.53175	N	9	215.033	16.5436	0.337234	0.301396	0.2131	0.193547	9	No	1.53175	N	1.69823	No	No	N	N
10	293.176	3.51844	1.57715	N	10	293.176	3.51844	0.644032	0.134117	0.161045	0.340773	10	No	1.57715	N	1.43815	No	No	N	N
11	96.9776	27.8868	1.43008	N	11	96.9776	27.8868	0.276273	0.249904	-0.0778076	0.304715	11	No	1.43008	N	1.72365	No	No	N	N
12	96.9774	26.2979	0.00988692	N	12	96.9774	26.2979	-0.0694801	0.776768	-0.233413	0.577501	12	No	0.00988692	N	1.81299	No	No	N	N
13	96.9774	25.0861	0.910457	N	13	96.9774	25.0861	0.587678	0.84121	-0.320925	0.467888	13	No	0.910457	N	1.51494	No	No	N	N
14	96.9771	24.3497	0.225334	N	14	96.9771	24.3497	0.243123	0.893652	-0.0162307	1.08738	14	No	0.225334	N	1.73576	No	No	N	N
15	96.9776	15.4789	1.17314	N	15	96.9776	15.4789	0.406011	0.451999	-0.166033	0.474491	15	No	1.17314	N	1.66329	No	No	N	N
16	96.9773	27.0606	0.101478	N	16	96.9773	27.0606	-0.179374	0.83877	-0.0114327	0.398469	16	No	0.101478	N	1.83042	No	No	N	N
17	96.9774	15.0917	1.14038	N	17	96.9774	15.0917	0.479212	0.543005	0.163465	0.809934	17	No	1.14038	N	1.61597	No	No	N	N
18	96.9773	25.9011	0.132876	N	18	96.9773	25.9011	0.250264	3.17077	-0.210377	3.43015	18	No	0.132876	N	1.73324	No	No	N	N
19	96.977	24.685	1.69861	N	19	96.977	24.685	1.02426	0.845364	-0.212354	0.311319	19	Retain	1.69861	N	10.2442	Yes	No	N	N
20	96.9773	27.3354	0.541067	N	20	96.9773	27.3354	0.480194	1.08605	-1.20763	2.27412	20	No	0.541067	N	1.61524	No	No	N	N
21	96.9773	25.7407	1.28518	N	21	96.9773	25.7407	2.16871	2.69326	-0.0656458	2.99724	21	Retain	1.28518	N	2.17113	Yes	No	N	N
22	96.9773	26.8118	0.576819	N	22	96.9773	26.8118	-0.0676532	2.41636	-1.22072	4.04919	22	No	0.576819	N	1.81267	No	No	N	N
23	96.9773	26.7164	2.28395	Y	23	96.9773	26.7164	1.33334	1.82551	-1.07715	2.21724	23	Retain	2.28395	Y	2.59999	Yes	No	Up	Up
24	96.9773	25.4949	0.00434578	N	24	96.9773	25.4949	-0.434622	1.67996	-0.436757	0.582337	24	No	0.00434578	N	1.86059	No	No	N	N
25	96.9711	20.4323	0.434897	N	25	96.9711	20.4323	0.20597	0.534106	-0.0161568	0.268273	25	No	0.434897	N	1.74812	No	No	N	N
27	96.9716	18.2448	0.541186	N	27	96.9716	18.2448	-0.381965	0.633225	-0.232723	1.06128	27	No	0.541186	N	1.85528	No	No	N	N
28	96.9715	17.8476	0.288502	N	28	96.9715	17.8476	0.0660846	0.326747	-0.558329	0.370065	28	No	0.288502	N	1.78585	No	No	N	N
29	96.9714	17.304	3.09788	Y	29	96.9714	17.304	0.468719	0.17189	0.232971	0.883312	29	No	3.09788	Y	1.62355	No	No	No	N
30	133.014	18.9851	1.93702	N	30	133.014	18.9851	0.618101	0.394804	0.133063	0.205495	30	No	1.93702	N	1.4763	No	No	N	N
31	195.051	16.6698	0.675208	N	31	195.051	16.6698	-0.394234	0.348253	-0.0318844	0.298505	31	No	0.675208	N	1.85655	No	No	N	N
32	195.051	16.1951	1.05827	N	32	195.051	16.1951	0.541772	0.451908	-0.0807399	0.235104	32	No	1.05827	N	1.56354	No	No	N	N
33	195.043	17.5628	0.799782	N	33	195.043	17.5628	2.31967	2.45551	1.42171	2.17126	33	Retain	0.799782	N	2.15155	Yes	No	N	N
34	96.9699	18.6041	1.2263	N	34	96.9699	18.6041	-0.877496	0.945743	-0.166597	1.16372	34	No	1.2263	N	1.89348	No	No	N	N
35	96.9702	17.0337	2.43332	Y	35	96.9702	17.0337	0.315326	0.158895	0.267444	0.161784	35	No	2.43332	Y	1.70789	No	No	No	N
36	96.97	19.8074	2.29331	Y	36	96.97	19.8074	-1.10976	0.584222	-0.223663	0.435425	36	Retain	2.29331	Y	1.9052	No	Yes	Down	Down
37	96.97	16.0348	0.308705	N	37	96.97	16.0348	0.0743277	0.301818	-0.13921	0.489097	37	No	0.308705	N	1.78394	No	No	N	N
38	96.9705	17.9715	1.83365	N	38	96.9705	17.9715	-1.34372	0.674827	-0.153817	0.569739	38	Retain	1.83365	N	1.91467	No	Yes	N	N
39	96.9732	17.4636	0.0748709	N	39	96.9732	17.4636	0.0754911	3.55166	-1.22492	2.48631	39	No	0.0748709	N	1.78367	No	No	N	N
40	191.02	21.2276	2.03691	N	40	191.02	21.2276	-0.486602	0.316491	-0.739977	0.789483	40	No	2.03691	N	1.86547	No	No	N	N
41	229.083	18.1147	0.16923	N	41	229.083	18.1147	-0.181525	0.773915	0.165445	0.259334	41	No	0.16923	N	1.83073	No	No	N	N
42	146.046	17.2583	1.10874	N	42	146.046	17.2583	-0.144644	0.158553	-0.256519	0.0703924	42	No	1.10874	N	1.82527	No	No	N	N
43	157.025	13.2604	4.15372	Y	43	157.025	13.2604	4.23129	0.742198	-0.157078	0.441136	43	Retain	4.15372	Y	2.06189	Yes	No	Up	Up
44	275.091	16.8479	0.708721	N	44	275.091	16.8479	-0.318144	0.627985	0.615649	0.437141	44	No	0.708721	N	1.84827	No	No	N	N
45	261.073	16.9029	2.37236	Y	45	261.073	16.9029	-0.2341	0.0984879	-0.327272	0.153148	45	No	2.37236	Y	1.83794	No	No	No	N
46	955.976	1.25164	0.933236	N	46	955.976	1.25164	0.110037	0.180788	2.03156	5.18816	46	No	0.933236	N	1.77527	No	No	N	N
47	955.977	28.9017	0.136777	N	47	955.977	28.9017	-2.01972	5.48461	4.17793	6.48747	47	Retain	0.136777	N	1.93377	No	Yes	N	N
48	955.977	28.683	0.950183	N	48	955.977	28.683	2.27541	5.17256	-2.16818	5.1638	48	Retain	0.950183	N	2.15681	Yes	No	N	N
49	955.973	1.50502	0.329004	N	49	955.973	1.50502	-1.24614	5.20047	-0.0608072	1.69681	49	Retain	0.329004	N	1.91096	No	Yes	N	N
50	955.976	28.425	1.33758	N	50	955.976	28.425	0.194069	0.200287	-0.0145382	0.111241	50	No	1.33758	N	1.75184	No	No	N	N
51	194.945	20.7761	0.113241	N	51	194.945	20.7761	-0.248941	0.924235	-0.237511	1.00849	51	No	0.113241	N	1.83986	No	No	N	N
52	194.946	20.0823	0.330932	N	52	194.946	20.0823	-0.0305397	0.643319	0.790265	0.623772	52	No	0.330932	N	1.80593	No	No	N	N
53	194.947	18.5584	1.04055	N	53	194.947	18.5584	0.170812	0.20297	0.0728561	0.122092	53	No	1.04055	N	1.7588	No	No	N	N
54	187.042	10.8692	1.07231	N	54	187.042	10.8692	-1.96158	1.90013	0.075458	0.890725	54	Retain	1.07231	N	1.93247	No	Yes	N	N
55	275.092	16.8812	0.316615	N	55	275.092	16.8812	-0.284242	0.940394	-1.1091	1.80193	55	No	0.316615	N	1.84427	No	No	N	N
56	334.957	20.5275	1.30019	N	56	334.957	20.5275	-3.01957	1.35684	-0.658094	0.328338	56	Retain	1.30019	N	1.95024	No	Yes	N	N
57	275.089	16.5761	1.46758	N	57	275.089	16.5761	-1.04726	0.965067	0.0597731	0.134753	57	Retain	1.46758	N	1.90231	No	Yes	N	N
58	152.986	19.6572	0.244816	N	58	152.986	19.6572	0.113599	1.15623	1.27347	2.42956	58	No	0.244816	N	1.77437	No	No	N	N
59	265.148	3.35738	0.265817	N	59	265.148	3.35738	0.511987	2.07945	1.43332	2.26962	59	No	0.265817	N	1.59017	No	No	N	N
60	370.979	19.8105	1.22891	N	60	370.979	19.8105	-6.94971	2.06383	-0.705091	0.216577	60	Retain	1.22891	N	1.97484	No	Yes	N	N
62	475.19	12.1051	1.45664	N	62	475.19	12.1051	0.068315	0.056203	0.187731	0.142809	62	No	1.45664	N	1.78534	No	No	N	N
63	308.082	16.7867	0.844776	N	63	308.082	16.7867	-0.2762	0.422178	0.117202	0.274164	63	No	0.844776	N	1.84328	No	No	N	N
64	217.03	16.5374	0.104932	N	64	217.03	16.5374	-0.0402482	1.0499	0.229966	0.203547	64	No	0.104932	N	1.80774	No	No	N	N
65	217.03	17.1522	0.316279	N	65	217.03	17.1522	0.512217	1.30655	-0.152026	0.408292	65	No	0.316279	N	1.58998	No	No	N	N
66	96.962	20.9325	2.40458	Y	66	96.962	20.9325	-0.443824	0.211042	-0.191271	0.203046	66	No	2.40458	Y	1.86148	No	No	No	N
67	96.9621	22.3061	0.753883	N	67	96.9621	22.3061	-3.29375	3.83339	0.0133159	0.305394	67	Retain	0.753883	N	1.95342	No	Yes	N	N
68	96.9619	21.5622	0.77038	N	68	96.9619	21.5622	0.15395	0.22701	-1.66528	3.52932	68	No	0.77038	N	1.76361	No	No	N	N
69	96.962	22.1041	1.08885	N	69	96.962	22.1041	-3.95251	4.30633	0.904036	5.89446	69	Retain	1.08885	N	1.95962	No	Yes	N	N
70	217.048	15.9868	0.650112	N	70	217.048	15.9868	0.214813	0.472058	-0.247332	0.268185	70	No	0.650112	N	1.74528	No	No	N	N
71	96.9653	22.5187	0.253854	N	71	96.9653	22.5187	-0.914915	2.52804	-2.22627	3.58592	71	No	0.253854	N	1.89556	No	No	N	N
72	320.062	22.9706	0.0597878	N	72	320.062	22.9706	-0.0698045	0.444282	0.453772	0.192789	72	No	0.0597878	N	1.81305	No	No	N	N
73	166.975	20.4943	2.23682	Y	73	166.975	20.4943	-0.147269	0.0809286	-0.175188	0.0899318	73	No	2.23682	Y	1.82567	No	No	No	N
74	166.975	19.1732	1.30462	N	74	166.975	19.1732	0.247369	0.23544	0.0133031	0.0935243	74	No	1.30462	N	1.73427	No	No	N	N
76	89.0245	10.8716	1.3403	N	76	89.0245	10.8716	-1.09703	1.04776	0.0523294	0.551274	76	Retain	1.3403	N	1.90463	No	Yes	N	N
77	351.079	19.7648	4.82582	Y	77	351.079	19.7648	5.02623	1.40539	0.255887	0.792072	77	Retain	4.82582	Y	2.04967	Yes	No	Up	Up
78	132.03	19.7819	3.8254	Y	78	132.03	19.7819	3.27687	0.93427	0.137658	0.446759	78	Retain	3.8254	Y	2.08784	Yes	No	Up	Up
79	565.047	19.2228	2.37973	Y	79	565.047	19.2228	-0.659557	0.379886	0.122189	0.0862626	79	No	2.37973	Y	1.87949	No	No	No	N
80	166.972	22.4875	2.0961	N	80	166.972	22.4875	-1.36171	1.17945	0.206083	2.00169	80	Retain	2.0961	N	1.91532	No	Yes	N	N
81	166.971	22.7387	0.538811	N	81	166.971	22.7387	-0.315905	0.930607	0.857205	1.24209	81	No	0.538811	N	1.84801	No	No	N	N
82	166.973	22.2846	0.503442	N	82	166.973	22.2846	-0.606534	2.17255	0.199835	1.04706	82	No	0.503442	N	1.87551	No	No	N	N
83	96.9605	21.2353	2.9229	Y	83	96.9605	21.2353	0.649047	0.2863	-0.0385301	0.105885	83	No	2.9229	Y	1.43012	No	No	No	N
84	96.9607	22.1314	1.43128	N	84	96.9607	22.1314	-3.75084	4.04186	1.99307	2.24808	84	Retain	1.43128	N	1.9579	No	Yes	N	N
85	133.992	7.27785	0.191335	N	85	133.992	7.27785	0.105534	1.45287	1.34474	2.18391	85	No	0.191335	N	1.7764	No	No	N	N
86	247.057	20.3216	1.20452	N	86	247.057	20.3216	0.361903	0.418851	0.355089	0.119844	86	No	1.20452	N	1.68657	No	No	N	N
87	315.058	13.2612	3.08304	Y	87	315.058	13.2612	8.36999	1.79564	-0.131317	1.80964	87	Retain	3.08304	Y	2.02714	Yes	No	Up	Up
88	184.986	19.7796	4.84661	Y	88	184.986	19.7796	-2.31202	0.458555	-0.2692	0.186224	88	Retain	4.84661	Y	1.93961	No	Yes	Down	Down
89	771.516	3.13515	3.5368	Y	89	771.516	3.13515	-1.66547	0.466514	-1.24045	0.458351	89	Retain	3.5368	Y	1.92497	No	Yes	Down	Down
90	664.115	15.7785	2.56506	Y	90	664.115	15.7785	-1.26604	0.459509	-1.00418	1.24547	90	Retain	2.56506	Y	1.91174	No	Yes	Down	Down
92	294.179	3.52	1.46873	N	92	294.179	3.52	0.669147	0.153416	0.14417	0.331109	92	No	1.46873	N	1.3955	No	No	N	N
94	298.07	17.6857	1.29648	N	94	298.07	17.6857	-0.415568	0.399435	-0.437485	0.445428	94	No	1.29648	N	1.85871	No	No	N	N
95	298.07	18.3284	0.0353732	N	95	298.07	18.3284	-0.0302027	0.568084	-0.305929	0.954219	95	No	0.0353732	N	1.80586	No	No	N	N
96	747.516	3.1398	4.65677	Y	96	747.516	3.1398	-1.4871	0.26893	-1.17897	0.385499	96	Retain	4.65677	Y	1.91959	No	Yes	Down	Down
97	155.01	11.8147	3.85024	Y	97	155.01	11.8147	2.00576	0.619615	0.143008	0.421442	97	Retain	3.85024	Y	2.19885	Yes	No	Up	Up
98	246.062	16.8843	0.653813	N	98	246.062	16.8843	-0.626773	1.05777	0.687008	0.220043	98	No	0.653813	N	1.87706	No	No	N	N
99	246.062	15.4433	0.922295	N	99	246.062	15.4433	-1.30536	1.70076	0.707442	0.364591	99	Retain	0.922295	N	1.91325	No	Yes	N	N
100	246.061	15.8854	0.536351	N	100	246.061	15.8854	-1.0507	2.30272	0.661996	0.443751	100	Retain	0.536351	N	1.90247	No	Yes	N	N
101	367.105	17.0763	0.890125	N	101	367.105	17.0763	0.826863	1.10676	0.185608	0.58058	101	No	0.890125	N	0.844843	No	No	N	N
102	367.105	16.5831	0.729273	N	102	367.105	16.5831	0.146837	0.253332	0.711631	0.722968	102	No	0.729273	N	1.76558	No	No	N	N
103	601.977	1.61188	0.0131049	N	103	601.977	1.61188	-0.664903	1.50801	-0.0752482	1.83479	103	No	0.0131049	N	1.87987	No	No	N	N
104	634.319	4.60872	1.79747	N	104	634.319	4.60872	-1.37702	0.620368	-0.802207	0.169683	104	Retain	1.79747	N	1.91586	No	Yes	N	N
105	361.029	19.7935	1.08803	N	105	361.029	19.7935	-0.788181	0.906139	-0.219843	0.391219	105	No	1.08803	N	1.88815	No	No	N	N
106	112.937	24.7291	0.432775	N	106	112.937	24.7291	-0.13774	0.371761	0.440514	0.822722	106	No	0.432775	N	1.82421	No	No	N	N
107	112.937	25.4252	1.12647	N	107	112.937	25.4252	0.504582	0.466901	-0.724516	0.725183	107	No	1.12647	N	1.5963	No	No	N	N
108	307.079	16.7875	0.351789	N	108	307.079	16.7875	-0.0842266	0.259082	0.0142978	0.312461	108	No	0.351789	N	1.81554	No	No	N	N
109	957.975	0.889568	1.21131	N	109	957.975	0.889568	0.301442	0.396575	-0.072657	0.0839406	109	No	1.21131	N	1.7137	No	No	N	N
110	957.975	28.8408	0.970055	N	110	957.975	28.8408	2.01105	4.51052	-0.0405814	0.0883815	110	Retain	0.970055	N	2.19781	Yes	No	N	N
111	957.975	28.6809	0.125052	N	111	957.975	28.6809	-1.71533	4.74967	-0.0261235	0.0928146	111	Retain	0.125052	N	1.92634	No	Yes	N	N
112	957.974	28.4141	1.41239	N	112	957.974	28.4141	0.189229	0.189057	1.82304	4.49667	112	No	1.41239	N	1.75332	No	No	N	N
113	175.036	19.7834	4.45127	Y	113	175.036	19.7834	3.56274	1.01198	0.217895	0.395392	113	Retain	4.45127	Y	2.07804	Yes	No	Up	Up
114	426.968	3.33474	0.503846	N	114	426.968	3.33474	-0.522136	2.46325	0.402542	4.7378	114	No	0.503846	N	1.86861	No	No	N	N
115	505.987	19.0718	2.65691	Y	115	505.987	19.0718	-0.531149	0.269018	0.119624	0.114079	115	No	2.65691	Y	1.86938	No	No	No	N
116	745.501	3.1398	4.07296	Y	116	745.501	3.1398	-1.72129	0.513106	-1.13427	0.464438	116	Retain	4.07296	Y	1.92651	No	Yes	Down	Down
117	238.095	12.1089	1.85547	N	117	238.095	12.1089	0.0864398	0.0541845	0.171349	0.094658	117	No	1.85547	N	1.78108	No	No	N	N
118	698.078	16.2199	2.55599	Y	118	698.078	16.2199	0.238079	0.0767832	-0.016598	0.0469168	118	No	2.55599	Y	1.73751	No	No	No	N
119	244.059	17.0361	2.44483	Y	119	244.059	17.0361	0.430977	0.219581	0.367476	0.120619	119	No	2.44483	Y	1.64852	No	No	No	N
120	353.049	5.1732	1.00366	N	120	353.049	5.1732	0.168143	0.195203	0.0435537	0.114006	120	No	1.00366	N	1.75957	No	No	N	N
121	151.063	17.2575	1.48745	N	121	151.063	17.2575	0.654003	0.580461	0.0855007	0.169489	121	No	1.48745	N	1.42196	No	No	N	N
122	171.004	17.75	0.307762	N	122	171.004	17.75	0.140539	0.549848	-1.05196	0.66831	122	No	0.307762	N	1.7673	No	No	N	N
123	171.006	17.5138	2.96188	Y	123	171.006	17.5138	1.19919	0.418383	0.305861	0.762867	123	Retain	2.96188	Y	3.00408	Yes	No	Up	Up
124	146.046	12.6123	1.69178	N	124	146.046	12.6123	-0.447962	0.334067	-0.0972786	0.164562	124	No	1.69178	N	1.86187	No	No	N	N
125	292.923	18.5553	1.18796	N	125	292.923	18.5553	0.212958	0.229218	-0.00285097	0.0827693	125	No	1.18796	N	1.74588	No	No	N	N
126	231.062	16.7627	0.665904	N	126	231.062	16.7627	-0.254141	0.391634	-0.124688	0.201218	126	No	0.665904	N	1.84053	No	No	N	N
127	245.078	16.5072	0.756398	N	127	245.078	16.5072	-0.133955	0.268918	0.0346019	0.705979	127	No	0.756398	N	1.82363	No	No	N	N
128	245.078	15.8312	3.11845	Y	128	245.078	15.8312	-1.71138	0.681963	-0.340531	0.243753	128	Retain	3.11845	Y	1.92624	No	Yes	Down	Down
129	168.991	17.9691	1.80343	N	129	168.991	17.9691	-1.48352	0.769145	-0.155732	0.618824	129	Retain	1.80343	N	1.91947	No	Yes	N	N
130	168.991	18.8403	0.932236	N	130	168.991	18.8403	-0.826616	1.04694	0.0348906	0.12401	130	No	0.932236	N	1.89051	No	No	N	N
131	168.99	19.3018	1.37837	N	131	168.99	19.3018	-1.23674	1.43078	-0.237186	0.230391	131	Retain	1.37837	N	1.91058	No	Yes	N	N
132	244.952	20.4865	0.760706	N	132	244.952	20.4865	-0.0793065	0.116968	-0.150843	0.111802	132	No	0.760706	N	1.8147	No	No	N	N
133	244.952	19.572	2.64785	Y	133	244.952	19.572	-0.993221	0.542985	0.548737	2.77862	133	No	2.64785	Y	1.89966	No	No	No	N
134	769.5	3.13592	3.31186	Y	134	769.5	3.13592	-1.76534	0.559128	-1.25953	0.420541	134	Retain	3.31186	Y	1.92768	No	Yes	Down	Down
135	246.06	16.1622	0.751568	N	135	246.06	16.1622	-1.68462	2.8121	3.04383	2.44523	135	Retain	0.751568	N	1.9255	No	Yes	N	N
136	482.961	20.7544	1.85954	N	136	482.961	20.7544	-2.8081	1.17373	-0.365296	0.25107	136	Retain	1.85954	N	1.94748	No	Yes	N	N
137	415.183	11.3795	1.45511	N	137	415.183	11.3795	-0.738724	0.669952	0.0546442	0.289268	137	No	1.45511	N	1.88497	No	No	N	N
138	367.19	3.24293	0.657846	N	138	367.19	3.24293	-0.637665	1.37875	2.62359	6.5591	138	No	0.657846	N	1.87787	No	No	N	N
139	186.046	10.8716	1.09392	N	139	186.046	10.8716	-2.0082	2.00795	0.0552944	0.82653	139	Retain	1.09392	N	1.93352	No	Yes	N	N
140	219.046	15.9892	0.631348	N	140	219.046	15.9892	0.1888	0.436902	-0.307891	0.246217	140	No	0.631348	N	1.75345	No	No	N	N
141	376.136	15.6763	2.54299	Y	141	376.136	15.6763	-2.23373	1.00282	-0.787626	0.343543	141	Retain	2.54299	Y	1.93815	No	Yes	Down	Down
142	311.173	3.54013	0.718358	N	142	311.173	3.54013	0.304988	0.75234	0.597485	1.0033	142	No	0.718358	N	1.71224	No	No	N	N
143	311.173	4.46081	1.83184	N	143	311.173	4.46081	0.759013	0.575362	0.0812688	0.710774	143	No	1.83184	N	1.17008	No	No	N	N
144	176.94	19.3684	1.53221	N	144	176.94	19.3684	0.568903	0.483871	-0.199559	0.52616	144	No	1.53221	N	1.53607	No	No	N	N
145	208.934	17.9815	1.60644	N	145	208.934	17.9815	1.50172	1.25308	-0.639474	0.541121	145	Retain	1.60644	N	2.39863	Yes	No	N	N
146	208.934	17.4403	0.822491	N	146	208.934	17.4403	0.792942	1.16536	-0.50048	0.781697	146	No	0.822491	N	1.03409	No	No	N	N
148	193.035	17.9142	1.03653	N	148	193.035	17.9142	2.36023	1.70864	1.35253	1.95499	148	Retain	1.03653	N	2.14703	Yes	No	N	N
149	193.035	18.2471	0.944284	N	149	193.035	18.2471	1.42902	1.49052	0.882277	0.85084	149	Retain	0.944284	N	2.46618	Yes	No	N	N
150	956.98	28.8714	1.07946	N	150	956.98	28.8714	2.08346	4.236	-0.0420404	0.0832685	150	Retain	1.07946	N	2.18459	Yes	No	N	N
151	956.979	28.4312	1.11604	N	151	956.979	28.4312	0.177713	0.205653	-0.0380754	0.0880284	151	No	1.11604	N	1.75678	No	No	N	N
152	145.098	25.1225	0.448601	N	152	145.098	25.1225	-0.55694	1.43891	0.0931525	0.695589	152	No	0.448601	N	1.87154	No	No	N	N
153	281.248	3.2513	0.876899	N	153	281.248	3.2513	-0.479073	0.606873	-1.03928	0.457855	153	No	0.876899	N	1.86478	No	No	N	N
155	772.519	3.13747	3.77932	Y	155	772.519	3.13747	-1.72824	0.446246	-1.34861	0.460677	155	Retain	3.77932	Y	1.92669	No	Yes	Down	Down
156	176.936	18.5654	0.975804	N	156	176.936	18.5654	0.146523	0.182516	0.112415	0.108249	156	No	0.975804	N	1.76566	No	No	N	N
157	176.937	19.1849	0.674052	N	157	176.937	19.1849	0.661567	1.05886	-0.231976	0.733924	157	No	0.674052	N	1.40904	No	No	N	N
158	136.107	11.6985	0.403095	N	158	136.107	11.6985	-0.088818	0.228625	0.146429	0.24257	158	No	0.403095	N	1.81631	No	No	N	N
159	136.107	12.3761	0.066031	N	159	136.107	12.3761	0.0187691	0.219426	0.15994	0.187917	159	No	0.066031	N	1.79617	No	No	N	N
160	307.075	17.5332	0.680442	N	160	307.075	17.5332	-0.557074	0.754492	-1.14857	0.775234	160	No	0.680442	N	1.87155	No	No	N	N
161	307.074	18.3348	0.350113	N	161	307.074	18.3348	-1.06744	2.32835	0.0749856	1.04053	161	Retain	0.350113	N	1.90326	No	Yes	N	N
162	88.9881	20.9248	1.84362	N	162	88.9881	20.9248	0.587963	0.380123	0.206143	0.235989	162	No	1.84362	N	1.51461	No	No	N	N
163	774.535	3.14676	4.22762	Y	163	774.535	3.14676	-1.98664	0.816451	-1.36324	0.419899	163	Retain	4.22762	Y	1.93304	No	Yes	Down	Down
164	180.061	17.8778	4.14994	Y	164	180.061	17.8778	-0.684771	0.147006	-1.05781	0.192307	164	No	4.14994	Y	1.88129	No	No	No	N
165	294.992	21.7069	0.853694	N	165	294.992	21.7069	-0.560941	0.884992	-0.110753	0.46887	165	No	0.853694	N	1.87187	No	No	N	N
166	294.99	22.3388	1.76288	N	166	294.99	22.3388	-1.58687	1.19587	0.253784	0.452841	166	Retain	1.76288	N	1.92269	No	Yes	N	N
167	294.989	22.9291	1.75083	N	167	294.989	22.9291	-1.32124	0.832532	1.05638	1.34187	167	Retain	1.75083	N	1.91384	No	Yes	N	N
168	309.171	3.50605	1.23935	N	168	309.171	3.50605	0.413648	0.316421	0.418299	0.317674	168	No	1.23935	N	1.65891	No	No	N	N
169	309.171	4.58394	0.0893657	N	169	309.171	4.58394	-0.122498	0.73755	0.0232684	0.718871	169	No	0.0893657	N	1.82183	No	No	N	N
170	168.963	21.7533	0.130337	N	170	168.963	21.7533	0.018008	2.28542	2.17381	4.41837	170	No	0.130337	N	1.79633	No	No	N	N
171	261.073	20.2279	1.54439	N	171	261.073	20.2279	-0.484139	0.41395	0.0832319	0.0928696	171	No	1.54439	N	1.86524	No	No	N	N
172	338.988	17.9742	1.11688	N	172	338.988	17.9742	-5.63815	4.10188	0.466141	1.32217	172	Retain	1.11688	N	1.96987	No	Yes	N	N
173	957.973	1.42463	1.09772	N	173	957.973	1.42463	0.375524	0.572724	-0.0710167	0.0834743	173	No	1.09772	N	1.67973	No	No	N	N
174	245.114	14.3979	0.938944	N	174	245.114	14.3979	-1.45979	1.83057	0.471248	0.504979	174	Retain	0.938944	N	1.91869	No	Yes	N	N
175	245.114	13.7165	1.09279	N	175	245.114	13.7165	-1.00937	1.08184	0.368383	0.392273	175	Retain	1.09279	N	1.90047	No	Yes	N	N
176	245.113	15.6608	0.929178	N	176	245.113	15.6608	-0.940308	1.18189	0.153192	0.626061	176	No	0.929178	N	1.89692	No	No	N	N
177	245.114	15.9861	0.279039	N	177	245.114	15.9861	-0.227856	0.852101	0.149488	0.312217	177	No	0.279039	N	1.83711	No	No	N	N
178	245.114	13.2108	1.94765	N	178	245.114	13.2108	-0.672298	0.344064	-0.34621	0.210595	178	No	1.94765	N	1.8804	No	No	N	N
179	748.521	3.28847	0.360011	N	179	748.521	3.28847	0.01485	1.50527	-1.61031	2.33578	179	No	0.360011	N	1.79699	No	No	N	N
180	262.963	19.7292	2.53194	Y	180	262.963	19.7292	-3.60247	0.506984	-0.575748	0.773957	180	Retain	2.53194	Y	1.95655	No	Yes	Down	Down
181	262.961	20.67	0.873827	N	181	262.961	20.67	-1.77175	2.30046	-1.09372	1.34165	181	Retain	0.873827	N	1.92784	No	Yes	N	N
182	261.038	17.8483	2.08997	N	182	261.038	17.8483	1.45264	0.527812	1.12613	0.328869	182	Retain	2.08997	N	2.44185	Yes	No	N	N
183	382.173	13.2464	1.55894	N	183	382.173	13.2464	-1.63716	1.23111	0.329161	0.440759	183	Retain	1.55894	N	1.92416	No	Yes	N	N
184	325.184	3.30705	0.586745	N	184	325.184	3.30705	0.584739	1.1185	1.27366	1.21236	184	No	0.586745	N	1.51838	No	No	N	N
185	325.183	4.24787	1.50232	N	185	325.183	4.24787	0.736304	0.761747	0.201475	1.11697	185	No	1.50232	N	1.24155	No	No	N	N
186	406.902	27.3851	1.51975	N	186	406.902	27.3851	0.31771	0.291921	-0.0401296	0.120478	186	No	1.51975	N	1.70687	No	No	N	N
187	406.902	25.3494	1.33089	N	187	406.902	25.3494	0.549489	0.41624	-0.621701	0.833848	187	No	1.33089	N	1.55606	No	No	N	N
188	111.02	11.8193	3.48733	Y	188	111.02	11.8193	1.87699	0.614608	0.151031	0.426909	188	Retain	3.48733	Y	2.22805	Yes	No	Up	Up
189	176.039	19.7765	4.18403	Y	189	176.039	19.7765	3.49026	0.920261	0.116549	0.406775	189	Retain	4.18403	Y	2.08031	Yes	No	Up	Up
190	394.924	20.5392	1.41882	N	190	394.924	20.5392	-3.11901	1.25969	-0.718964	0.269866	190	Retain	1.41882	N	1.95144	No	Yes	N	N
191	394.924	19.8099	1.42535	N	191	394.924	19.8099	-7.34196	1.83271	-0.712522	0.265391	191	Retain	1.42535	N	1.97602	No	Yes	N	N
192	247.093	11.7528	2.06912	N	192	247.093	11.7528	-1.04315	0.678046	0.140235	0.42564	192	Retain	2.06912	N	1.90211	No	Yes	N	N
193	239.089	12.1089	2.84548	Y	193	239.089	12.1089	0.0887922	0.0305191	0.135071	0.0771189	193	No	2.84548	Y	1.78051	No	No	No	N
194	540.053	16.216	1.88307	N	194	540.053	16.216	0.23066	0.138619	-0.00759683	0.097444	194	No	1.88307	N	1.74004	No	No	N	N
195	246.968	17.9676	1.65944	N	195	246.968	17.9676	-1.21295	0.664136	-0.118957	0.657877	195	Retain	1.65944	N	1.90962	No	Yes	N	N
196	194.928	21.2152	0.186108	N	196	194.928	21.2152	0.00733469	0.266004	0.123081	0.135849	196	No	0.186108	N	1.79852	No	No	N	N
197	250.075	16.8827	1.05375	N	197	250.075	16.8827	-0.576461	0.709614	0.48937	0.324848	197	No	1.05375	N	1.87313	No	No	N	N
198	250.075	15.4487	1.25655	N	198	250.075	15.4487	-1.17414	1.26171	0.419333	0.429591	198	Retain	1.25655	N	1.90801	No	Yes	N	N
199	250.075	15.873	1.50429	N	199	250.075	15.873	-1.61799	1.4134	0.28167	1.01557	199	Retain	1.50429	N	1.92361	No	Yes	N	N
200	176.942	19.5403	0.141688	N	200	176.942	19.5403	-0.161926	1.47698	-0.198335	0.396139	200	No	0.141688	N	1.82787	No	No	N	N
201	176.943	20.0838	0.58889	N	201	176.943	20.0838	-0.307885	0.955003	-0.409456	0.598723	201	No	0.58889	N	1.84708	No	No	N	N
202	476.192	12.1167	1.35454	N	202	476.192	12.1167	0.094561	0.0841913	0.181788	0.122303	202	No	1.35454	N	1.77911	No	No	N	N
203	325.122	16.0093	2.68605	Y	203	325.122	16.0093	-1.22302	0.594652	0.0615809	0.430625	203	Retain	2.68605	Y	1.91003	No	Yes	Down	Down
204	746.505	3.26214	2.08056	N	204	746.505	3.26214	-2.8426	1.77388	-0.187277	1.80576	204	Retain	2.08056	N	1.94795	No	Yes	N	N
205	304.057	17.9057	0.429557	N	205	304.057	17.9057	0.193109	0.65641	-0.0998345	0.639413	205	No	0.429557	N	1.75214	No	No	N	N
208	176.943	20.7366	1.67426	N	208	176.943	20.7366	1.4609	1.29727	-0.12906	0.368116	208	Retain	1.67426	N	2.43393	Yes	No	N	N
209	176.943	19.6038	0.970744	N	209	176.943	19.6038	-0.980262	1.32925	-0.661169	1.16202	209	No	0.970744	N	1.899	No	No	N	N
210	140.012	18.2742	3.09399	Y	210	140.012	18.2742	-1.05239	0.386863	-0.179945	0.361666	210	Retain	3.09399	Y	1.90255	No	Yes	Down	Down
211	242.176	3.97453	0.251661	N	211	242.176	3.97453	0.254098	0.38428	0.0780026	0.807928	211	No	0.251661	N	1.73187	No	No	N	N
212	113.036	13.2627	4.28493	Y	212	113.036	13.2627	3.85799	0.710305	-0.120928	0.360691	212	Retain	4.28493	Y	2.06998	Yes	No	Up	Up
213	216.036	16.5436	1.6216	N	213	216.036	16.5436	0.344162	0.291855	0.185457	0.187663	213	No	1.6216	N	1.69505	No	No	N	N
214	216.038	17.1228	0.121465	N	214	216.038	17.1228	0.459584	1.77234	-0.574739	0.417145	214	No	0.121465	N	1.62991	No	No	N	N
215	177.04	14.4382	1.5365	N	215	177.04	14.4382	1.55127	0.791158	0.789702	0.75362	215	Retain	1.5365	N	2.3628	Yes	No	N	N
216	276.092	16.5807	1.47634	N	216	276.092	16.5807	-0.993365	0.91092	0.149941	0.409477	216	No	1.47634	N	1.89967	No	No	N	N
217	96.9699	16.0999	1.08078	N	217	96.9699	16.0999	0.374934	0.454145	-0.12387	0.312359	217	No	1.08078	N	1.68003	No	No	N	N
218	234.005	1.61745	1.14212	N	218	234.005	1.61745	0.549775	0.415145	0.19676	0.788436	218	No	1.14212	N	1.55578	No	No	N	N
219	96.9726	17.4343	0.0368725	N	219	96.9726	17.4343	-0.61761	2.43747	-2.104	3.3661	219	No	0.0368725	N	1.87636	No	No	N	N
220	96.9726	17.7185	0.679629	N	220	96.9726	17.7185	2.20404	3.28068	0.825375	2.47478	220	Retain	0.679629	N	2.16611	Yes	No	N	N
221	96.9726	18.2757	0.567026	N	221	96.9726	18.2757	1.33468	4.1521	0.813038	2.04202	221	Retain	0.567026	N	2.59759	Yes	No	N	N
222	483.184	18.1325	0.245518	N	222	483.184	18.1325	-0.218362	0.659539	0.581012	0.503956	222	No	0.245518	N	1.83585	No	No	N	N
223	635.322	4.61104	1.7533	N	223	635.322	4.61104	-1.37565	0.612839	-0.789095	0.19313	223	Retain	1.7533	N	1.91581	No	Yes	N	N
224	171.066	13.1303	1.75272	N	224	171.066	13.1303	-0.35512	0.182143	-0.101147	0.338877	224	No	1.75272	N	1.85241	No	No	N	N
225	294.983	20.5454	0.79682	N	225	294.983	20.5454	0.212609	0.375901	-0.0550931	0.216203	225	No	0.79682	N	1.746	No	No	N	N
226	294.983	20.104	0.0267199	N	226	294.983	20.104	-0.265804	0.946945	0.106225	0.537414	226	No	0.0267199	N	1.842	No	No	N	N
227	135.03	15.0476	2.24227	Y	227	135.03	15.0476	-0.301767	0.118519	-0.39691	0.161517	227	No	2.24227	Y	1.84636	No	No	No	N
228	253	2.0596	0.470097	N	228	253	2.0596	0.19843	0.613239	-0.114855	0.394428	228	No	0.470097	N	1.75049	No	No	N	N
229	239.095	13.2163	2.106	N	229	239.095	13.2163	-1.62244	0.622425	-0.530651	0.814655	229	Retain	2.106	N	1.92374	No	Yes	N	N
230	372.971	21.1857	2.144	Y	230	372.971	21.1857	-0.49619	0.265094	-0.236731	0.810357	230	No	2.144	Y	1.86633	No	No	No	N
231	254.919	20.1319	0.0660484	N	231	254.919	20.1319	0.0533326	0.910543	0.0472069	0.642891	231	No	0.0660484	N	1.78873	No	No	N	N
232	254.918	20.7699	2.39732	Y	232	254.918	20.7699	2.46931	1.85534	-0.230552	0.992113	232	Retain	2.39732	Y	2.13612	Yes	No	Up	Up
233	254.92	22.3937	0.879628	N	233	254.92	22.3937	-0.870882	1.16408	0.212673	0.612981	233	No	0.879628	N	1.8931	No	No	N	N
234	254.92	21.6581	1.71709	N	234	254.92	21.6581	-0.817759	0.532554	-0.177184	0.354549	234	No	1.71709	N	1.88997	No	No	N	N
235	221.154	3.51767	1.30466	N	235	221.154	3.51767	0.599709	0.186535	0.232738	0.387775	235	No	1.30466	N	1.50036	No	No	N	N
236	230.086	18.1147	0.142369	N	236	230.086	18.1147	-0.146462	0.724715	0.159766	0.211324	236	No	0.142369	N	1.82555	No	No	N	N
237	294.991	22.1075	2.21167	Y	237	294.991	22.1075	-2.85162	2.17649	0.529098	0.415199	237	Retain	2.21167	Y	1.94807	No	Yes	Down	Down
238	262.956	20.8837	0.841392	N	238	262.956	20.8837	-0.407431	0.592833	-0.429918	0.412627	238	No	0.841392	N	1.8579	No	No	N	N
239	254.913	18.5731	1.50166	N	239	254.913	18.5731	0.32734	0.267369	-0.00679168	0.169178	239	No	1.50166	N	1.70267	No	No	N	N
240	254.914	19.3575	1.54994	N	240	254.914	19.3575	0.625723	0.544104	-0.184282	0.472364	240	No	1.54994	N	1.46564	No	No	N	N
241	157.123	3.719	0.322565	N	241	157.123	3.719	0.028521	0.313338	0.00177168	0.735978	241	No	0.322565	N	1.79413	No	No	N	N
242	115.004	18.9975	1.74316	N	242	115.004	18.9975	0.539747	0.381416	0.135042	0.209607	242	No	1.74316	N	1.56546	No	No	N	N
243	115.004	19.7896	3.86365	Y	243	115.004	19.7896	2.92308	0.735318	0.027129	0.278449	243	Retain	3.86365	Y	2.104	Yes	No	Up	Up
244	343.02	17.5107	2.55807	Y	244	343.02	17.5107	3.25336	0.9505	2.30724	0.616263	244	Retain	2.55807	Y	2.08876	Yes	No	Up	Up
245	215.103	13.6174	1.00567	N	245	215.103	13.6174	-0.83865	1.05924	0.0517561	0.229537	245	No	1.00567	N	1.89122	No	No	N	N
246	262.076	16.9013	1.92852	N	246	262.076	16.9013	-0.23308	0.132814	-0.320349	0.119967	246	No	1.92852	N	1.8378	No	No	N	N
247	700.076	16.223	2.77554	Y	247	700.076	16.223	0.257116	0.0673821	-0.0546596	0.0524549	247	No	2.77554	Y	1.73078	No	No	No	N
248	299.091	12.1082	1.77055	N	248	299.091	12.1082	0.128594	0.0898045	0.0894407	0.0753164	248	No	1.77055	N	1.77049	No	No	N	N
249	770.504	3.18471	3.25377	Y	249	770.504	3.18471	-3.29274	1.44065	-1.6394	0.695402	249	Retain	3.25377	Y	1.95341	No	Yes	Down	Down
250	302.051	22.9721	0.0572267	N	250	302.051	22.9721	-0.0742653	0.455637	0.420978	0.17781	250	No	0.0572267	N	1.81383	No	No	N	N
251	173.102	10.8352	0.0307111	N	251	173.102	10.8352	0.00390377	0.174134	0.128915	0.199145	251	No	0.0307111	N	1.79922	No	No	N	N
252	332.146	13.8698	0.804693	N	252	332.146	13.8698	-0.949983	1.40238	0.528423	0.387319	252	No	0.804693	N	1.89743	No	No	N	N
253	262.954	22.1451	0.329954	N	253	262.954	22.1451	-0.251218	0.700532	0.723065	0.853408	253	No	0.329954	N	1.84016	No	No	N	N
254	279.233	3.24433	1.51061	N	254	279.233	3.24433	-0.744416	0.551013	-1.15186	0.595686	254	No	1.51061	N	1.88535	No	No	N	N
255	165.042	18.3656	0.187449	N	255	165.042	18.3656	0.0401442	0.188272	0.0792325	0.0764356	255	No	0.187449	N	1.79164	No	No	N	N
256	805.987	1.53614	0.0419837	N	256	805.987	1.53614	-0.248689	1.36031	0.260923	0.75401	256	No	0.0419837	N	1.83983	No	No	N	N
257	805.989	28.4243	1.36768	N	257	805.989	28.4243	0.558418	0.708069	-0.0358756	0.122482	257	No	1.36768	N	1.54708	No	No	N	N
258	189.096	14.8586	1.55889	N	258	189.096	14.8586	0.130192	0.0997048	0.111747	0.124754	258	No	1.55889	N	1.77006	No	No	N	N
259	411.056	12.6463	0.864268	N	259	411.056	12.6463	0.780848	0.924859	0.0574983	0.774096	259	No	0.864268	N	1.08739	No	No	N	N
260	411.056	11.7961	0.273452	N	260	411.056	11.7961	0.245668	0.866427	-0.646087	1.03468	260	No	0.273452	N	1.73486	No	No	N	N
261	266.151	3.36822	0.289526	N	261	266.151	3.36822	0.668513	2.15258	1.63563	2.28628	261	No	0.289526	N	1.39666	No	No	N	N
262	324.945	17.9684	1.70621	N	262	324.945	17.9684	-0.972675	0.524493	-0.30261	0.769273	262	No	1.70621	N	1.89861	No	No	N	N
263	516.23	15.9102	1.28284	N	263	516.23	15.9102	-1.79919	1.59938	0.188691	0.462726	263	Retain	1.28284	N	1.92855	No	Yes	N	N
264	203.067	18.1395	0.455963	N	264	203.067	18.1395	-0.214383	0.480872	0.0157718	0.199178	264	No	0.455963	N	1.83531	No	No	N	N
265	203.067	17.376	0.813588	N	265	203.067	17.376	-0.569943	1.15929	0.427371	0.344962	265	No	0.813588	N	1.87261	No	No	N	N
266	665.118	15.7762	1.35813	N	266	665.118	15.7762	-1.67312	0.7407	-0.894288	0.47156	266	Retain	1.35813	N	1.92518	No	Yes	N	N
267	264.952	20.5701	1.48924	N	267	264.952	20.5701	-1.63036	1.20958	-0.431867	0.381277	267	Retain	1.48924	N	1.92396	No	Yes	N	N
268	576.03	16.2199	2.34792	Y	268	576.03	16.2199	0.228722	0.0967033	-0.0318236	0.0250411	268	No	2.34792	Y	1.74069	No	No	No	N
269	196.055	16.6675	0.6973	N	269	196.055	16.6675	-0.413293	0.345003	-0.0445678	0.275667	269	No	0.6973	N	1.85849	No	No	N	N
270	196.056	16.2098	0.669899	N	270	196.056	16.2098	0.363325	0.850217	0.317699	1.01359	270	No	0.669899	N	1.68587	No	No	N	N
271	485.191	11.831	2.85709	Y	271	485.191	11.831	-1.02242	0.430804	-0.104064	0.230485	271	Retain	2.85709	Y	1.90111	No	Yes	Down	Down
272	338.978	19.7412	0.734199	N	272	338.978	19.7412	-0.933379	1.20043	0.570083	2.73808	272	No	0.734199	N	1.89655	No	No	N	N
273	297.153	3.35893	0.492818	N	273	297.153	3.35893	0.524793	1.13411	1.30229	1.2273	273	No	0.492818	N	1.57913	No	No	N	N
274	528.266	5.83991	0.0027348	N	274	528.266	5.83991	-0.0315517	0.343568	0.0652806	0.102213	274	No	0.0027348	N	1.80612	No	No	N	N
275	156.963	10.9838	0.146734	N	275	156.963	10.9838	-0.210553	2.76207	1.77409	2.61516	275	No	0.146734	N	1.83479	No	No	N	N
276	121.088	14.034	0.559786	N	276	121.088	14.034	0.0682722	0.135895	0.222158	0.227743	276	No	0.559786	N	1.78535	No	No	N	N
277	134.865	16.6923	0.677176	N	277	134.865	16.6923	-0.818171	1.16862	0.233145	0.0725512	277	No	0.677176	N	1.89	No	No	N	N
278	1158.09	12.1089	2.34325	Y	278	1158.09	12.1089	0.135601	0.065492	0.0667497	0.064428	278	No	2.34325	Y	1.76863	No	No	No	N
279	149.969	5.73847	0.269137	N	279	149.969	5.73847	0.121928	2.41229	2.22029	3.52691	279	No	0.269137	N	1.77223	No	No	N	N
280	88.0404	19.7749	3.93632	Y	280	88.0404	19.7749	3.29602	0.956134	0.156554	0.441481	280	Retain	3.93632	Y	2.08711	Yes	No	Up	Up
281	88.0404	20.3154	1.59804	N	281	88.0404	20.3154	1.07993	0.75951	0.234969	0.291829	281	Retain	1.59804	N	4.50215	Yes	No	N	N
282	566.05	19.2213	2.40009	Y	282	566.05	19.2213	-0.622371	0.384308	0.0988881	0.0875968	282	No	2.40009	Y	1.87672	No	No	No	N
283	171.077	13.6406	0.977458	N	283	171.077	13.6406	-0.74842	1.00012	0.115217	0.278901	283	No	0.977458	N	1.88561	No	No	N	N
286	265.148	3.35738	0.265817	N	286	265.148	3.35738	0.511987	2.07945	1.43332	2.26962	286	No	0.265817	N	1.59017	No	No	N	N
287	146.025	1.67785	0.927021	N	287	146.025	1.67785	0.198019	0.170934	-1.0346	2.19297	287	No	0.927021	N	1.75062	No	No	N	N
288	276.988	18.3974	2.1948	Y	288	276.988	18.3974	-0.703048	0.360566	-0.32868	0.206462	288	No	2.1948	Y	1.88256	No	No	No	N
289	445.014	19.5674	1.77587	N	289	445.014	19.5674	-2.4437	0.833659	-0.42354	0.344783	289	Retain	1.77587	N	1.94192	No	Yes	N	N
290	445.014	20.0041	1.61045	N	290	445.014	20.0041	-3.1976	1.16643	-0.282862	0.195086	290	Retain	1.61045	N	1.95235	No	Yes	N	N
291	309.086	16.7829	1.00519	N	291	309.086	16.7829	-0.30578	0.384686	0.112075	0.275984	291	No	1.00519	N	1.84683	No	No	N	N
292	309.086	17.3365	0.846887	N	292	309.086	17.3365	-0.442494	0.633446	0.110375	0.203539	292	No	0.846887	N	1.86135	No	No	N	N
293	136.044	17.7043	0.592334	N	293	136.044	17.7043	-0.614698	1.21637	-2.41779	1.22127	293	No	0.592334	N	1.87614	No	No	N	N
294	216.099	14.6643	0.533618	N	294	216.099	14.6643	-0.0838054	0.166496	-0.0119799	0.243073	294	No	0.533618	N	1.81547	No	No	N	N
295	236.105	3.52232	1.3693	N	295	236.105	3.52232	0.610969	0.164902	0.207341	0.322438	295	No	1.3693	N	1.4859	No	No	N	N
296	132.868	16.6776	0.63434	N	296	132.868	16.6776	-0.79321	1.15519	0.14013	0.0827396	296	No	0.63434	N	1.88847	No	No	N	N
297	325.183	4.23034	1.21187	N	297	325.183	4.23034	0.600664	0.766348	-0.690938	2.1249	297	No	1.21187	N	1.49917	No	No	N	N
298	421.225	3.36745	0.594473	N	298	421.225	3.36745	0.660326	1.36011	1.18727	2.73068	298	No	0.594473	N	1.4112	No	No	N	N
299	366.109	17.0786	0.886422	N	299	366.109	17.0786	0.786781	1.0621	0.174559	0.586032	299	No	0.886422	N	1.062	No	No	N	N
300	366.11	16.611	1.11382	N	300	366.11	16.611	0.641537	1.00806	0.0256834	0.52967	300	No	1.11382	N	1.44206	No	No	N	N
301	252.924	19.4102	1.55562	N	301	252.924	19.4102	0.717537	0.53018	-0.286661	0.457355	301	No	1.55562	N	1.29194	No	No	N	N
302	252.924	20.152	0.596483	N	302	252.924	20.152	0.313424	0.557771	-0.123875	0.424739	302	No	0.596483	N	1.7087	No	No	N	N
303	252.924	20.8141	1.6449	N	303	252.924	20.8141	0.80385	0.623496	-0.174583	0.669507	303	No	1.6449	N	0.980375	No	No	N	N
304	252.924	22.2961	0.787407	N	304	252.924	22.2961	-0.930779	1.29059	0.0634107	0.254853	304	No	0.787407	N	1.89641	No	No	N	N
305	252.924	18.3834	1.87123	N	305	252.924	18.3834	1.77659	0.966839	-0.145789	0.540712	305	Retain	1.87123	N	2.25754	Yes	No	N	N
306	185.093	13.3456	3.36186	Y	306	185.093	13.3456	-1.95564	0.713918	0.0801352	0.218055	306	Retain	3.36186	Y	1.93233	No	Yes	Down	Down
307	190.014	1.6701	0.925339	N	307	190.014	1.6701	0.176106	0.158632	-0.910713	2.00602	307	No	0.925339	N	1.75725	No	No	N	N
308	956.977	1.44244	1.5901	N	308	956.977	1.44244	0.23056	0.19154	-0.114898	0.0823062	308	No	1.5901	N	1.74007	No	No	N	N
309	270.942	19.9065	3.87078	Y	309	270.942	19.9065	-3.19761	0.584618	-0.341259	0.756274	309	Retain	3.87078	Y	1.95235	No	Yes	Down	Down
310	174.947	18.5723	1.59218	N	310	174.947	18.5723	0.307268	0.229254	-0.0173255	0.197045	310	No	1.59218	N	1.71129	No	No	N	N
311	174.947	19.4141	1.48541	N	311	174.947	19.4141	0.614999	0.503906	-0.224706	0.369036	311	No	1.48541	N	1.48052	No	No	N	N
312	174.947	20.1079	0.051464	N	312	174.947	20.1079	-0.0500759	1.13227	-0.191046	0.402501	312	No	0.051464	N	1.80954	No	No	N	N
313	174.947	20.7637	1.35938	N	313	174.947	20.7637	0.943812	0.901963	-0.202054	0.416404	313	No	1.35938	N	-1.55949	No	No	N	N
314	174.946	21.4691	0.313841	N	314	174.946	21.4691	-0.134438	0.406338	-0.190009	0.802676	314	No	0.313841	N	1.8237	No	No	N	N
315	174.947	17.9687	0.976387	N	315	174.947	17.9687	-2.94021	6.41684	2.46737	3.40418	315	Retain	0.976387	N	1.94924	No	Yes	N	N
316	415.039	20.4222	1.03428	N	316	415.039	20.4222	-0.684502	0.872138	0.31208	0.26834	316	No	1.03428	N	1.88127	No	No	N	N
317	210.932	15.9411	0.93892	N	317	210.932	15.9411	0.628141	0.724285	-0.125435	0.270919	317	No	0.93892	N	1.46216	No	No	N	N
318	311.168	3.34732	0.534744	N	318	311.168	3.34732	0.533115	1.10274	1.28769	1.17511	318	No	0.534744	N	1.57163	No	No	N	N
319	330.989	13.3518	2.1544	Y	319	330.989	13.3518	2.29459	0.628558	0.046395	1.89024	319	Retain	2.1544	Y	2.15449	Yes	No	Up	Up
320	330.989	13.1196	3.14403	Y	320	330.989	13.1196	7.52819	3.18671	-1.44023	4.76083	320	Retain	3.14403	Y	2.03064	Yes	No	Up	Up
321	285.046	15.9923	0.84744	N	321	285.046	15.9923	0.257097	0.34874	-0.280163	0.235469	321	No	0.84744	N	1.73079	No	No	N	N
322	325.115	15.561	1.21465	N	322	325.115	15.561	-0.867694	0.921765	-0.0691936	0.241895	322	No	1.21465	N	1.89292	No	No	N	N
323	174.954	21.9393	1.89031	N	323	174.954	21.9393	4.98652	3.1842	-0.180999	0.506085	323	Retain	1.89031	N	2.05017	Yes	No	N	N
324	174.956	26.2236	0.117468	N	324	174.956	26.2236	-0.111734	0.498734	-0.202207	0.5842	324	No	0.117468	N	1.8201	No	No	N	N
325	174.955	18.2054	1.64819	N	325	174.955	18.2054	3.7874	2.3765	-0.211264	0.846931	325	Retain	1.64819	N	2.07175	Yes	No	N	N
326	174.956	25.8225	1.09777	N	326	174.956	25.8225	0.712737	0.734257	-0.454225	0.600191	326	No	1.09777	N	1.30377	No	No	N	N
327	174.955	17.4294	0.42292	N	327	174.955	17.4294	0.459516	1.06793	-0.84172	1.11353	327	No	0.42292	N	1.62996	No	No	N	N
328	339.198	3.26756	0.785377	N	328	339.198	3.26756	0.603096	1.01431	1.09587	1.23574	328	No	0.785377	N	1.4961	No	No	N	N
329	220.147	3.52696	1.2723	N	329	220.147	3.52696	0.587717	0.197416	0.205267	0.408481	329	No	1.2723	N	1.5149	No	No	N	N
330	435.083	1.60438	0.0359902	N	330	435.083	1.60438	-1.11317	3.16179	0.00500222	4.91632	330	Retain	0.0359902	N	1.90536	No	Yes	N	N
331	402.994	19.2638	3.33626	Y	331	402.994	19.2638	-1.09913	0.186742	-0.699191	0.159435	331	Retain	3.33626	Y	1.90472	No	Yes	Down	Down
332	275.088	20.176	1.02751	N	332	275.088	20.176	-0.246606	0.396566	0.0582369	0.338745	332	No	1.02751	N	1.83956	No	No	N	N
333	275.088	19.5534	2.72854	Y	333	275.088	19.5534	0.454258	0.176199	0.0768263	0.0633935	333	No	2.72854	Y	1.63353	No	No	No	N
334	130.087	11.6939	0.380674	N	334	130.087	11.6939	-0.283034	0.882045	0.394912	0.344782	334	No	0.380674	N	1.84412	No	No	N	N
335	130.087	12.3978	0.544808	N	335	130.087	12.3978	-0.213818	0.495529	0.0247416	0.26159	335	No	0.544808	N	1.83523	No	No	N	N
336	147.03	18.0582	1.08261	N	336	147.03	18.0582	0.387807	0.43177	-0.163208	0.121152	336	No	1.08261	N	1.67331	No	No	N	N
337	147.03	17.5409	0.148145	N	337	147.03	17.5409	0.0672625	0.499404	-0.300158	0.359132	337	No	0.148145	N	1.78558	No	No	N	N
338	147.03	16.9989	1.16953	N	338	147.03	16.9989	0.317797	0.341588	-0.090657	0.307749	338	No	1.16953	N	1.70683	No	No	N	N
339	147.03	16.6164	1.10957	N	339	147.03	16.6164	0.62117	0.892019	-0.529575	1.39998	339	No	1.10957	N	1.47206	No	No	N	N
340	283.264	3.57652	0.317952	N	340	283.264	3.57652	0.179509	1.06775	0.997921	1.24116	340	No	0.317952	N	1.75624	No	No	N	N
341	135.031	10.8352	1.52535	N	341	135.031	10.8352	0.365111	0.288705	-0.0593554	0.347273	341	No	1.52535	N	1.68498	No	No	N	N
342	441.165	12.5372	1.07801	N	342	441.165	12.5372	-0.540385	0.741274	0.000256954	0.226169	342	No	1.07801	N	1.87016	No	No	N	N
343	652.209	22.969	2.04884	N	343	652.209	22.969	-0.891841	0.395729	-0.228637	0.177419	343	No	2.04884	N	1.89428	No	No	N	N
344	321.065	22.9714	0.0172096	N	344	321.065	22.9714	-0.111625	0.466548	0.449246	0.20224	344	No	0.0172096	N	1.82008	No	No	N	N
345	699.081	16.2207	2.7127	Y	345	699.081	16.2207	0.255859	0.0708668	-0.0371791	0.0494368	345	No	2.7127	Y	1.73123	No	No	No	N
346	311.183	3.6316	0.460549	N	346	311.183	3.6316	0.408546	0.60267	-1.50803	3.09542	346	No	0.460549	N	1.66185	No	No	N	N
347	613.159	16.8007	0.183869	N	347	613.159	16.8007	-0.117188	0.438482	-0.135646	0.235004	347	No	0.183869	N	1.82098	No	No	N	N
348	630.273	16.0573	1.06226	N	348	630.273	16.0573	-1.37157	1.51322	0.335872	0.361737	348	Retain	1.06226	N	1.91567	No	Yes	N	N
349	477.188	12.1128	0.828377	N	349	477.188	12.1128	0.0505773	0.074146	0.176023	0.15371	349	No	0.828377	N	1.78935	No	No	N	N
350	253	1.71734	0.0761805	N	350	253	1.71734	0.417251	1.2967	-0.282524	0.798829	350	No	0.0761805	N	1.6568	No	No	N	N
351	179.056	15.3952	0.317073	N	351	179.056	15.3952	0.0733948	0.887816	0.204326	0.115248	351	No	0.317073	N	1.78416	No	No	N	N
352	179.056	17.0872	0.612428	N	352	179.056	17.0872	0.36885	0.703121	0.0672906	0.295406	352	No	0.612428	N	1.68312	No	No	N	N
354	179.056	16.6566	1.05986	N	354	179.056	16.6566	0.651488	0.683274	-0.0043684	0.25598	354	No	1.05986	N	1.42613	No	No	N	N
355	399.08	18.0326	2.02278	N	355	399.08	18.0326	-3.03026	2.09842	-0.0168428	0.337211	355	Retain	2.02278	N	1.95038	No	Yes	N	N
357	288.986	21.185	2.9672	Y	357	288.986	21.185	-1.42145	0.559404	0.150939	0.0758027	357	Retain	2.9672	Y	1.9174	No	Yes	Down	Down
358	137.028	18.9828	1.96578	N	358	137.028	18.9828	0.335083	0.214778	0.36058	0.228438	358	No	1.96578	N	1.69921	No	No	N	N
359	134.018	18.9858	1.86772	N	359	134.018	18.9858	0.587588	0.386453	0.156414	0.204642	359	No	1.86772	N	1.51505	No	No	N	N
360	288.95	20.9279	1.44904	N	360	288.95	20.9279	0.58712	0.381966	0.262224	0.295409	360	No	1.44904	N	1.5156	No	No	N	N
361	270.933	19.4063	1.53982	N	361	270.933	19.4063	0.691706	0.533674	-0.259037	0.438943	361	No	1.53982	N	1.35127	No	No	N	N
362	270.934	20.1567	0.377357	N	362	270.934	20.1567	0.315773	0.665778	-0.141047	0.355137	362	No	0.377357	N	1.7077	No	No	N	N
363	270.933	23.3443	0.218447	N	363	270.933	23.3443	-0.496537	1.4782	-0.110107	0.780273	363	No	0.218447	N	1.86636	No	No	N	N
364	270.933	22.9388	0.536916	N	364	270.933	22.9388	0.409187	0.772598	-0.482278	0.62319	364	No	0.536916	N	1.66148	No	No	N	N
365	270.933	21.8373	1.42548	N	365	270.933	21.8373	3.44212	1.80991	-0.421072	1.37249	365	Retain	1.42548	N	2.0819	Yes	No	N	N
367	383.1	16.6837	1.71059	N	367	383.1	16.6837	-0.318612	0.252704	0.144972	0.358381	367	No	1.71059	N	1.84833	No	No	N	N
369	342.955	17.9653	1.58304	N	369	342.955	17.9653	-0.883314	0.501784	-0.312281	0.82242	369	No	1.58304	N	1.8938	No	No	N	N
370	171.066	12.7168	1.20666	N	370	171.066	12.7168	0.516793	0.437946	0.105466	1.00042	370	No	1.20666	N	1.5861	No	No	N	N
371	270.938	21.9706	0.847608	N	371	270.938	21.9706	1.89719	2.16903	-0.0585466	0.0958866	371	Retain	0.847608	N	2.22292	Yes	No	N	N
372	352.082	19.7734	4.74753	Y	372	352.082	19.7734	4.83657	1.36499	0.142059	0.669573	372	Retain	4.74753	Y	2.05213	Yes	No	Up	Up
373	173.009	21.044	2.0287	N	373	173.009	21.044	-1.26969	0.743563	0.246174	0.127854	373	Retain	2.0287	N	1.91188	No	Yes	N	N
374	173.008	22.2351	0.728954	N	374	173.008	22.2351	-1.05615	1.93178	-0.0862174	0.168556	374	Retain	0.728954	N	1.90273	No	Yes	N	N
375	311.182	3.59938	0.132046	N	375	311.182	3.59938	0.195562	0.799499	-1.13044	3.22499	375	No	0.132046	N	1.75138	No	No	N	N
376	200.002	8.42774	0.749939	N	376	200.002	8.42774	-1.17079	1.54962	1.06444	3.10562	376	Retain	0.749939	N	1.90787	No	Yes	N	N
377	189.051	18.1952	1.07389	N	377	189.051	18.1952	0.269464	0.374236	0.357434	0.123679	377	No	1.07389	N	1.72623	No	No	N	N
378	384.18	3.34266	0.595034	N	378	384.18	3.34266	-0.839144	3.32443	0.90969	5.80556	378	No	0.595034	N	1.89125	No	No	N	N
379	118.005	3.52774	2.0669	N	379	118.005	3.52774	0.618945	0.359999	0.051813	0.144992	379	No	2.0669	N	1.47514	No	No	N	N
380	322.929	20.4958	0.610021	N	380	322.929	20.4958	0.283116	0.558361	-0.349369	0.649417	380	No	0.610021	N	1.72101	No	No	N	N
381	158.029	13.2681	4.11872	Y	381	158.029	13.2681	3.93652	0.760743	-0.0209565	0.371227	381	Retain	4.11872	Y	2.06811	Yes	No	Up	Up
382	300.12	17.3683	0.270132	N	382	300.12	17.3683	-0.130859	0.654318	0.262094	0.380142	382	No	0.270132	N	1.82314	No	No	N	N
383	453.227	19.8005	4.08605	Y	383	453.227	19.8005	1.38319	0.538256	0.139582	0.306169	383	Retain	4.08605	Y	2.52193	Yes	No	Up	Up
384	235.007	1.65694	0.779781	N	384	235.007	1.65694	0.124142	0.235577	-0.997828	1.95566	384	No	0.779781	N	1.77165	No	No	N	N
385	339.19	3.63769	0.195336	N	385	339.19	3.63769	-0.180621	0.583563	-0.016652	0.412793	385	No	0.195336	N	1.8306	No	No	N	N
387	109.004	3.76855	1.32077	N	387	109.004	3.76855	0.274762	0.25813	-0.127279	0.170011	387	No	1.32077	N	1.72423	No	No	N	N
388	174.954	22.7723	1.65824	N	388	174.954	22.7723	3.35389	3.03964	-0.149235	3.70976	388	Retain	1.65824	N	2.08497	Yes	No	N	N
389	174.954	18.1906	2.05717	N	389	174.954	18.1906	2.56308	1.13032	0.11547	0.798553	389	Retain	2.05717	N	2.12795	Yes	No	N	N
390	87.0084	6.55849	2.26964	Y	390	87.0084	6.55849	-0.740164	0.620464	-0.0333821	0.825983	390	No	2.26964	Y	1.88507	No	No	No	N
391	249.1	11.7489	4.22876	Y	391	249.1	11.7489	-7.81464	0.40146	0.182789	0.372177	391	Retain	4.22876	Y	1.97731	No	Yes	Down	Down
392	263.079	16.9068	3.09976	Y	392	263.079	16.9068	-0.543592	0.143094	-0.358768	0.12896	392	No	3.09976	Y	1.87043	No	No	No	N
393	226.942	19.8361	4.02009	Y	393	226.942	19.8361	-3.64249	0.234553	-0.293657	0.221075	393	Retain	4.02009	Y	1.95692	No	Yes	Down	Down
394	226.942	20.512	1.04918	N	394	226.942	20.512	-0.136828	0.153051	-0.17552	0.0806345	394	No	1.04918	N	1.82407	No	No	N	N
395	174.95	22.3816	0.426327	N	395	174.95	22.3816	-3.01469	3.69722	0.0422993	0.866765	395	Retain	0.426327	N	1.95018	No	Yes	N	N
396	174.948	20.3877	1.00009	N	396	174.948	20.3877	1.53987	2.20206	-0.313692	0.665981	396	Retain	1.00009	N	2.37046	Yes	No	N	N
397	174.95	21.5729	0.00192506	N	397	174.95	21.5729	0.789708	3.06184	-1.47882	2.88074	397	No	0.00192506	N	1.04894	No	No	N	N
398	147.049	17.2614	0.120919	N	398	147.049	17.2614	-0.0130732	0.32691	-0.265151	0.0471545	398	No	0.120919	N	1.80258	No	No	N	N
399	339.015	17.853	1.62888	N	399	339.015	17.853	1.74959	0.909551	0.646516	0.847381	399	Retain	1.62888	N	2.26681	Yes	No	N	N
400	451.149	20.1992	1.0548	N	400	451.149	20.1992	0.309221	0.350702	-0.129011	0.265228	400	No	1.0548	N	1.71047	No	No	N	N
401	474.235	5.84378	0.596634	N	401	474.235	5.84378	-0.547759	1.04482	0.363781	0.360662	401	No	0.596634	N	1.87078	No	No	N	N
402	523.167	21.8478	2.25591	Y	402	523.167	21.8478	-2.50449	1.1329	-0.440325	0.275787	402	Retain	2.25591	Y	1.94293	No	Yes	Down	Down
403	958.975	1.38359	1.40678	N	403	958.975	1.38359	0.314664	0.371813	-0.0605881	0.0881174	403	No	1.40678	N	1.70817	No	No	N	N
404	958.976	28.4684	1.22693	N	404	958.976	28.4684	0.195829	0.194598	-0.130566	0.185096	404	No	1.22693	N	1.7513	No	No	N	N
405	354.052	5.17708	1.51376	N	405	354.052	5.17708	0.189122	0.140051	0.0391834	0.111455	405	No	1.51376	N	1.75335	No	No	N	N
406	310.089	11.7202	1.37402	N	406	310.089	11.7202	-1.21684	1.22905	0.477657	0.658234	406	Retain	1.37402	N	1.90978	No	Yes	N	N
407	304.044	17.5425	2.30804	Y	407	304.044	17.5425	0.835546	0.451538	0.630005	0.152458	407	No	2.30804	Y	0.783853	No	No	No	N
408	218.066	16.5544	1.42361	N	408	218.066	16.5544	-1.63091	1.09278	-0.317325	0.195807	408	Retain	1.42361	N	1.92398	No	Yes	N	N
409	767.485	3.23117	1.71002	N	409	767.485	3.23117	-3.80382	2.88228	-0.793094	1.03241	409	Retain	1.71002	N	1.95837	No	Yes	N	N
410	229.046	20.3231	1.28935	N	410	229.046	20.3231	0.378293	0.411911	0.310358	0.165002	410	No	1.28935	N	1.67831	No	No	N	N
411	96.961	21.0897	2.10597	N	411	96.961	21.0897	1.10969	0.648758	0.148338	0.762472	411	Retain	2.10597	N	3.82325	Yes	No	N	N
412	188.046	10.8801	1.12614	N	412	188.046	10.8801	-1.87009	1.72993	0.0663114	0.908479	412	Retain	1.12614	N	1.93032	No	Yes	N	N
413	270.928	20.9596	0.309306	N	413	270.928	20.9596	-0.422597	0.774264	-0.286418	0.626376	413	No	0.309306	N	1.85941	No	No	N	N
414	270.927	21.4606	0.494844	N	414	270.927	21.4606	0.332202	0.879464	-0.00560768	0.579325	414	No	0.494844	N	1.70051	No	No	N	N
415	270.928	22.2636	1.12665	N	415	270.928	22.2636	-1.38715	1.70141	0.227835	0.444341	415	Retain	1.12665	N	1.91622	No	Yes	N	N
416	311.183	4.57285	0.856575	N	416	311.183	4.57285	-0.0904074	1.90943	-0.30869	0.334608	416	No	0.856575	N	1.81658	No	No	N	N
417	259.022	19.5597	3.94498	Y	417	259.022	19.5597	-0.568154	0.13332	-0.0660114	0.0667603	417	No	3.94498	Y	1.87246	No	No	No	N
418	259.022	20.0761	3.65128	Y	418	259.022	20.0761	-0.708925	0.249554	-0.141017	0.129009	418	No	3.65128	Y	1.88297	No	No	No	N
419	259.022	17.8576	4.20701	Y	419	259.022	17.8576	1.40479	0.316649	1.11623	0.45482	419	Retain	4.20701	Y	2.49408	Yes	No	Up	Up
420	259.022	18.6637	1.65126	N	420	259.022	18.6637	-1.04664	0.844553	-0.407885	0.606508	420	Retain	1.65126	N	1.90228	No	Yes	N	N
421	229.015	18.1011	0.0380312	N	421	229.015	18.1011	0.737437	1.89941	0.477254	0.869853	421	No	0.0380312	N	1.23828	No	No	N	N
422	121.004	3.8003	1.95843	N	422	121.004	3.8003	0.476213	0.287166	0.0411553	0.174166	422	No	1.95843	N	1.61817	No	No	N	N
423	102.056	17.2637	1.35571	N	423	102.056	17.2637	-0.175086	0.157144	-0.291651	0.0825387	423	No	1.35571	N	1.8298	No	No	N	N
424	102.056	16.6342	0.609686	N	424	102.056	16.6342	-0.725357	1.43816	-0.382244	0.268178	424	No	0.609686	N	1.88408	No	No	N	N
425	334.879	18.5623	1.59271	N	425	334.879	18.5623	0.296104	0.233562	0.00224851	0.169872	425	No	1.59271	N	1.71587	No	No	N	N
426	326.109	17.1793	0.598402	N	426	326.109	17.1793	0.248411	0.454089	-0.126087	0.172749	426	No	0.598402	N	1.7339	No	No	N	N
427	326.11	16.6853	0.620683	N	427	326.11	16.6853	-0.742398	1.58566	0.247976	0.234524	427	No	0.620683	N	1.88522	No	No	N	N
428	247.084	15.8265	0.830295	N	428	247.084	15.8265	-0.725295	0.954692	0.271929	0.542608	428	No	0.830295	N	1.88408	No	No	N	N
429	247.084	16.4979	0.61621	N	429	247.084	16.4979	0.00473253	1.07684	-0.114542	0.456446	429	No	0.61621	N	1.79905	No	No	N	N
430	380.123	13.1969	1.56188	N	430	380.123	13.1969	8.13069	1.82778	4.65972	1.11719	430	Retain	1.56188	N	2.02805	Yes	No	N	N
431	380.124	13.3773	2.31883	Y	431	380.124	13.3773	7.70528	1.06004	3.93298	1.6261	431	Retain	2.31883	Y	2.02983	Yes	No	Up	Up
432	412.935	19.8102	1.44493	N	432	412.935	19.8102	-7.51386	1.01151	-0.702552	0.222308	432	Retain	1.44493	N	1.97651	No	Yes	N	N
433	412.934	20.5516	1.49021	N	433	412.934	20.5516	-3.49991	2.04802	-0.674077	0.230223	433	Retain	1.49021	N	1.95555	No	Yes	N	N
434	372.141	19.6185	1.24598	N	434	372.141	19.6185	-0.795279	0.850698	0.355852	0.419102	434	No	1.24598	N	1.8886	No	No	N	N
435	489.075	19.6146	2.56767	Y	435	489.075	19.6146	-2.42174	0.882936	-0.52005	0.368303	435	Retain	2.56767	Y	1.94155	No	Yes	Down	Down
436	233.078	13.1837	4.21679	Y	436	233.078	13.1837	-2.42823	0.504945	-0.34982	0.147381	436	Retain	4.21679	Y	1.94166	No	Yes	Down	Down
437	467.242	19.809	3.89852	Y	437	467.242	19.809	1.35766	0.516469	0.0861527	0.372657	437	Retain	3.89852	Y	2.55919	Yes	No	Up	Up
438	467.242	19.2158	2.63513	Y	438	467.242	19.2158	2.9251	0.635798	0.14647	0.618064	438	Retain	2.63513	Y	2.10389	Yes	No	Up	Up
439	335.96	20.5376	1.41679	N	439	335.96	20.5376	-3.1073	1.33092	-0.617213	0.286983	439	Retain	1.41679	N	1.95131	No	Yes	N	N
440	313.1	16.7914	2.105	N	440	313.1	16.7914	0.488998	0.280575	0.388173	0.23082	440	No	2.105	N	1.60861	No	No	N	N
441	229.012	18.3555	1.9634	N	441	229.012	18.3555	-0.632447	0.375381	0.21301	0.447062	441	No	1.9634	N	1.87748	No	No	N	N
442	229.012	17.6161	0.876886	N	442	229.012	17.6161	-0.307562	0.376105	-0.520068	1.02608	442	No	0.876886	N	1.84704	No	No	N	N
443	330.919	15.9845	0.845854	N	443	330.919	15.9845	0.572027	0.704985	-0.0508953	0.278227	443	No	0.845854	N	1.53268	No	No	N	N
444	275.088	15.6508	2.07425	N	444	275.088	15.6508	-1.56641	0.896022	-0.466877	0.183207	444	Retain	2.07425	N	1.92207	No	Yes	N	N
445	174.041	17.3954	2.87293	Y	445	174.041	17.3954	-0.988937	0.360038	-0.354325	0.170909	445	No	2.87293	Y	1.89944	No	No	No	N
447	231.098	16.1611	0.851594	N	447	231.098	16.1611	-0.689494	0.927123	0.238174	0.31428	447	No	0.851594	N	1.88162	No	No	N	N
448	272.089	16.7906	0.29944	N	448	272.089	16.7906	-0.0795934	0.252478	-0.0508007	0.301537	448	No	0.29944	N	1.81475	No	No	N	N
449	305.081	12.9445	2.35051	Y	449	305.081	12.9445	-2.33467	0.571196	-0.953835	0.104481	449	Retain	2.35051	Y	1.94002	No	Yes	Down	Down
450	217.083	10.9823	1.64246	N	450	217.083	10.9823	-0.731843	0.639602	-0.102214	0.243789	450	No	1.64246	N	1.88452	No	No	N	N
451	217.082	11.5886	0.643	N	451	217.082	11.5886	-0.84905	2.12885	0.0136283	1.4079	451	No	0.643	N	1.89184	No	No	N	N
452	316.06	13.2788	3.24955	Y	452	316.06	13.2788	8.1627	1.87481	0.332783	0.527602	452	Retain	3.24955	Y	2.02792	Yes	No	Up	Up
453	295.182	3.51845	1.66506	N	453	295.182	3.51845	0.694694	0.0860859	0.167261	0.339352	453	No	1.66506	N	1.34492	No	No	N	N
454	368.109	17.0779	0.836151	N	454	368.109	17.0779	0.779414	1.10325	0.197875	0.499183	454	No	0.836151	N	1.09332	No	No	N	N
455	368.109	16.6001	0.161253	N	455	368.109	16.6001	0.51661	1.74497	0.545315	0.896675	455	No	0.161253	N	1.58626	No	No	N	N
456	318.059	17.4496	0.911481	N	456	318.059	17.4496	0.592583	0.967835	0.56582	0.446234	456	No	0.911481	N	1.5091	No	No	N	N
457	111.009	21.2779	3.6725	Y	457	111.009	21.2779	-0.672485	0.18848	-0.193115	0.341278	457	No	3.6725	Y	1.88042	No	No	No	N
458	111.008	22.1008	2.88623	Y	458	111.008	22.1008	-3.06208	1.28493	0.933537	0.900071	458	Retain	2.88623	Y	1.95076	No	Yes	Down	Down
459	111.008	22.9628	0.614824	N	459	111.008	22.9628	-0.324968	0.526088	0.436061	0.39739	459	No	0.614824	N	1.84905	No	No	N	N
460	111.008	22.3069	2.36829	Y	460	111.008	22.3069	-2.59002	1.40494	0.86199	0.760976	460	Retain	2.36829	Y	1.94429	No	Yes	Down	Down
461	171.041	18.1952	0.40399	N	461	171.041	18.1952	0.154337	0.502752	0.346228	0.162271	461	No	0.40399	N	1.7635	No	No	N	N
462	371.982	19.7796	1.32632	N	462	371.982	19.7796	-6.77744	1.34089	-0.620479	0.244685	462	Retain	1.32632	N	1.97428	No	Yes	N	N
463	326.945	17.9815	2.07902	N	463	326.945	17.9815	-1.59284	0.80649	-0.439539	0.581882	463	Retain	2.07902	N	1.92286	No	Yes	N	N
464	417.198	12.7036	0.954131	N	464	417.198	12.7036	-1.15225	1.45057	0.484293	0.461393	464	Retain	0.954131	N	1.90707	No	Yes	N	N
465	326.961	17.4852	3.50472	Y	465	326.961	17.4852	2.07742	0.385176	0.514456	0.332993	465	Retain	3.50472	Y	2.18563	Yes	No	Up	Up
466	521.982	22.3852	0.862705	N	466	521.982	22.3852	-0.558455	0.804126	0.188583	1.58345	466	No	0.862705	N	1.87167	No	No	N	N
467	445.166	20.6236	2.22177	Y	467	445.166	20.6236	-2.70024	1.31076	-0.533504	0.180016	467	Retain	2.22177	Y	1.94595	No	Yes	Down	Down
468	339.186	4.08526	1.47968	N	468	339.186	4.08526	-0.589602	0.513847	-0.805496	0.287306	468	No	1.47968	N	1.87418	No	No	N	N
469	266.158	3.50487	0.673283	N	469	266.158	3.50487	0.844031	1.15763	-0.864908	1.2402	469	No	0.673283	N	0.717695	No	No	N	N
470	116.072	14.0301	0.313663	N	470	116.072	14.0301	-0.201642	0.790225	0.49717	0.433929	470	No	0.313663	N	1.83356	No	No	N	N
471	221.082	3.48747	0.220056	N	471	221.082	3.48747	-0.342642	1.38663	0.295126	2.63159	471	No	0.220056	N	1.85104	No	No	N	N
472	221.082	3.8576	1.0606	N	472	221.082	3.8576	0.533431	0.514303	-0.53581	0.536515	472	No	1.0606	N	1.57134	No	No	N	N
473	797.538	3.53235	0.92516	N	473	797.538	3.53235	-0.653663	0.867759	0.713787	0.999844	473	No	0.92516	N	1.87906	No	No	N	N
474	115.021	10.8754	1.13845	N	474	115.021	10.8754	-1.66584	1.58869	-0.0195654	0.844555	474	Retain	1.13845	N	1.92498	No	Yes	N	N
475	497.171	12.4613	1.32163	N	475	497.171	12.4613	0.370746	0.354796	-0.153951	0.210332	475	No	1.32163	N	1.68216	No	No	N	N
476	497.171	11.8263	1.22698	N	476	497.171	11.8263	0.359019	0.372821	-0.131431	0.206024	476	No	1.22698	N	1.68798	No	No	N	N
477	330.901	19.4056	1.51693	N	477	330.901	19.4056	0.755756	0.553511	-0.261703	0.444274	477	No	1.51693	N	1.18115	No	No	N	N
478	330.902	20.1535	0.680699	N	478	330.902	20.1535	0.351935	0.554518	-0.187277	0.43282	478	No	0.680699	N	1.69139	No	No	N	N
479	330.901	20.8257	1.94664	N	479	330.901	20.8257	0.773489	0.508088	-0.276624	0.691272	479	No	1.94664	N	1.11704	No	No	N	N
480	330.901	18.3819	1.72337	N	480	330.901	18.3819	1.87565	1.04328	-0.241317	0.724509	480	Retain	1.72337	N	2.2284	Yes	No	N	N
481	615.164	16.8007	0.587627	N	481	615.164	16.8007	-0.247584	0.495218	-0.0289691	0.133148	481	No	0.587627	N	1.83969	No	No	N	N
482	324.918	19.7803	3.01991	Y	482	324.918	19.7803	-4.4558	0.523327	-0.336797	0.415472	482	Retain	3.01991	Y	1.96334	No	Yes	Down	Down
483	324.919	22.1707	0.471831	N	483	324.919	22.1707	-2.23612	3.05616	2.20802	0.966196	483	Retain	0.471831	N	1.9382	No	Yes	N	N
484	324.921	20.6839	3.83722	Y	484	324.921	20.6839	-4.15962	2.29137	-0.727779	0.51122	484	Retain	3.83722	Y	1.96124	No	Yes	Down	Down
485	324.918	21.5512	0.396692	N	485	324.918	21.5512	0.149295	1.20836	1.77502	2.7148	485	No	0.396692	N	1.7649	No	No	N	N
486	451.148	17.9142	1.99779	N	486	451.148	17.9142	1.30917	0.708284	-0.144313	0.691354	486	Retain	1.99779	N	2.6469	Yes	No	N	N
487	451.148	18.3733	1.83681	N	487	451.148	18.3733	1.72831	1.01106	-0.431473	1.2081	487	Retain	1.83681	N	2.27461	Yes	No	N	N
488	303.083	19.5906	0.634068	N	488	303.083	19.5906	-0.226437	0.424224	-0.193624	0.340847	488	No	0.634068	N	1.83693	No	No	N	N
489	326.031	1.60223	1.55133	N	489	326.031	1.60223	2.5152	3.61755	-0.207477	4.6371	489	Retain	1.55133	N	2.132	Yes	No	N	N
490	307.162	3.86612	1.25554	N	490	307.162	3.86612	-0.206691	0.211594	-0.177111	0.692008	490	No	1.25554	N	1.83426	No	No	N	N
491	307.16	3.55666	0.711658	N	491	307.16	3.55666	0.354514	0.340723	-0.0581082	0.174356	491	No	0.711658	N	1.69016	No	No	N	N
492	182.998	19.2073	0.0339393	N	492	182.998	19.2073	-0.128192	1.32003	1.1131	2.24664	492	No	0.0339393	N	1.82273	No	No	N	N
493	182.998	19.7052	0.959809	N	493	182.998	19.7052	-0.479071	0.654257	0.640085	1.76705	493	No	0.959809	N	1.86478	No	No	N	N
494	304.078	21.4769	2.54722	Y	494	304.078	21.4769	0.634027	0.189195	-0.124905	0.296185	494	No	2.54722	Y	1.45351	No	No	No	N
495	366.936	19.8709	4.66706	Y	495	366.936	19.8709	-3.45729	0.111881	-0.275414	0.344972	495	Retain	4.66706	Y	1.95513	No	Yes	Down	Down
496	366.934	20.7249	1.22204	N	496	366.934	20.7249	-2.00697	2.68255	-1.48244	1.72589	496	Retain	1.22204	N	1.93349	No	Yes	N	N
497	366.93	20.8946	0.40986	N	497	366.93	20.8946	-0.250254	0.57919	-0.245828	0.29656	497	No	0.40986	N	1.84003	No	No	N	N
498	366.928	21.294	0.831782	N	498	366.928	21.294	0.927237	1.38831	-1.38246	1.80563	498	No	0.831782	N	-0.748652	No	No	N	N
499	366.933	20.3525	1.10194	N	499	366.933	20.3525	1.03497	0.877717	-0.0775344	0.94991	499	Retain	1.10194	N	7.71918	Yes	No	N	N
501	88.0404	16.8518	0.00583949	N	501	88.0404	16.8518	0.146464	0.911708	0.161744	0.147333	501	No	0.00583949	N	1.76568	No	No	N	N
502	319.007	16.5242	0.376191	N	502	319.007	16.5242	0.0701384	1.18846	0.0540434	0.274147	502	No	0.376191	N	1.78491	No	No	N	N
503	288.959	19.881	4.92696	Y	503	288.959	19.881	-2.95769	0.651732	-0.210248	0.224009	503	Retain	4.92696	Y	1.94947	No	Yes	Down	Down
504	339.014	17.8692	0.377005	N	504	339.014	17.8692	0.72113	1.50978	1.71263	0.567928	504	No	0.377005	N	1.28282	No	No	N	N
505	512.822	18.5785	1.68421	N	505	512.822	18.5785	0.307651	0.242444	-0.0186169	0.143003	505	No	1.68421	N	1.71113	No	No	N	N
506	487.197	11.8333	2.10615	N	506	487.197	11.8333	-0.717922	0.523521	-0.0429272	0.216514	506	No	2.10615	N	1.88358	No	No	N	N
507	288.954	20.7707	0.962153	N	507	288.954	20.7707	-0.466381	0.658151	0.0986186	0.684086	507	No	0.962153	N	1.86361	No	No	N	N
508	182.059	17.0384	2.9986	Y	508	182.059	17.0384	0.443115	0.193281	0.332809	0.135096	508	No	2.9986	Y	1.64086	No	No	No	N
509	143.107	3.86457	0.146166	N	509	143.107	3.86457	-0.137191	0.434697	-0.120942	0.341717	509	No	0.146166	N	1.82413	No	No	N	N
510	218.034	16.5103	1.0327	N	510	218.034	16.5103	0.654978	0.814975	0.56474	0.90028	510	No	1.0327	N	1.42033	No	No	N	N
511	218.035	17.033	0.555679	N	511	218.035	17.033	0.147983	0.221743	0.450015	0.115532	511	No	0.555679	N	1.76526	No	No	N	N
512	556.324	4.0086	1.53316	N	512	556.324	4.0086	2.94671	1.19248	1.23979	1.01023	512	Retain	1.53316	N	2.10274	Yes	No	N	N
513	353.201	3.27917	0.837239	N	513	353.201	3.27917	0.805442	0.883688	0.576059	0.831618	513	No	0.837239	N	0.972028	No	No	N	N
514	353.2	3.65334	1.21621	N	514	353.2	3.65334	2.52601	2.52394	-0.029895	2.50409	514	Retain	1.21621	N	2.13106	Yes	No	N	N
515	484.879	24.87	1.96075	N	515	484.879	24.87	0.447154	0.263759	-0.278607	0.932223	515	No	1.96075	N	1.63824	No	No	N	N
516	247.093	17.2173	0.587206	N	516	247.093	17.2173	-0.564527	0.935368	0.327398	0.180618	516	No	0.587206	N	1.87217	No	No	N	N
518	270.929	22.3922	1.37004	N	518	270.929	22.3922	-1.20021	1.33912	0.55692	0.570744	518	Retain	1.37004	N	1.9091	No	Yes	N	N
519	270.929	20.9016	2.09533	N	519	270.929	20.9016	-0.344491	0.301351	-0.626199	0.816044	519	No	2.09533	N	1.85124	No	No	N	N
520	270.93	23.1146	0.608925	N	520	270.93	23.1146	0.404696	0.768475	2.08025	0.495291	520	No	0.608925	N	1.66404	No	No	N	N
521	151.015	3.76623	1.55909	N	521	151.015	3.76623	0.29216	0.227765	-0.12487	0.129344	521	No	1.55909	N	1.71745	No	No	N	N
522	416.186	11.3726	1.44366	N	522	416.186	11.3726	-0.715179	0.637638	0.0638216	0.262713	522	No	1.44366	N	1.88339	No	No	N	N
523	157.05	13.0831	0.44377	N	523	157.05	13.0831	0.18129	0.801716	-0.528818	1.65533	523	No	0.44377	N	1.75571	No	No	N	N
524	174.955	21.9499	2.10708	N	524	174.955	21.9499	5.15027	3.2495	-0.446488	0.84373	524	Retain	2.10708	N	2.04819	Yes	No	N	N
525	305.045	15.1807	1.37623	N	525	305.045	15.1807	-0.985548	0.829622	0.239271	0.371569	525	No	1.37623	N	1.89927	No	No	N	N
526	305.045	16.7418	0.00535964	N	526	305.045	16.7418	-0.166412	0.752407	-0.0989804	0.226797	526	No	0.00535964	N	1.82853	No	No	N	N
527	390.9	18.5669	1.04389	N	527	390.9	18.5669	0.17107	0.198875	0.0603022	0.139206	527	No	1.04389	N	1.75872	No	No	N	N
528	398.955	17.9591	1.0768	N	528	398.955	17.9591	-3.92074	2.90416	0.842981	1.36505	528	Retain	1.0768	N	1.95936	No	Yes	N	N
529	362.12	16.6489	2.42366	Y	529	362.12	16.6489	-1.16563	0.787053	-0.305126	0.0547773	529	Retain	2.42366	Y	1.90765	No	Yes	Down	Down
530	362.121	17.0864	1.82091	N	530	362.121	17.0864	0.591214	0.402396	0.267539	0.219641	530	No	1.82091	N	1.51075	No	No	N	N
531	412.22	10.218	0.528473	N	531	412.22	10.218	-0.447636	0.875689	0.428988	0.309329	531	No	0.528473	N	1.86184	No	No	N	N
533	133.052	11.8317	1.76035	N	533	133.052	11.8317	-0.219483	0.154933	-0.169099	0.246302	533	No	1.76035	N	1.836	No	No	N	N
534	214.968	22.0228	0.0984473	N	534	214.968	22.0228	-0.351049	2.1097	1.78822	3.38948	534	No	0.0984473	N	1.85197	No	No	N	N
535	796.527	3.23581	3.10809	Y	535	796.527	3.23581	-0.841844	0.285402	-0.700399	0.308004	535	No	3.10809	Y	1.89141	No	No	No	N
536	332.11	15.8947	2.70843	Y	536	332.11	15.8947	-2.88984	0.340526	-1.29712	0.251612	536	Retain	2.70843	Y	1.94858	No	Yes	Down	Down
537	332.11	16.645	1.7732	N	537	332.11	16.645	-0.977879	1.00462	-0.225548	0.132007	537	No	1.7732	N	1.89888	No	No	N	N
538	302.099	16.6776	0.260069	N	538	302.099	16.6776	-0.0688511	1.51576	-0.236489	1.53845	538	No	0.260069	N	1.81288	No	No	N	N
539	302.1	17.0965	0.392832	N	539	302.1	17.0965	0.274716	0.640499	0.0463746	0.606793	539	No	0.392832	N	1.72425	No	No	N	N
540	499.251	10.1321	0.305818	N	540	499.251	10.1321	-0.25465	0.786353	0.219261	0.345909	540	No	0.305818	N	1.84059	No	No	N	N
541	314.881	19.3684	1.60331	N	541	314.881	19.3684	0.692593	0.569213	-0.21315	0.439513	541	No	1.60331	N	1.3494	No	No	N	N
542	314.882	20.8198	0.891357	N	542	314.882	20.8198	-2.02231	2.15065	0.0309275	0.872414	542	Retain	0.891357	N	1.93383	No	Yes	N	N
543	314.882	19.9778	1.97953	N	543	314.882	19.9778	-2.20206	0.551656	0.58243	1.03314	543	Retain	1.97953	N	1.93754	No	Yes	N	N
544	314.882	19.8772	1.14278	N	544	314.882	19.8772	-1.42531	1.8103	-0.0122247	1.35087	544	Retain	1.14278	N	1.91754	No	Yes	N	N
545	251.106	17.2165	0.406316	N	545	251.106	17.2165	-0.224501	0.522912	0.156265	0.203407	545	No	0.406316	N	1.83667	No	No	N	N
546	402.049	21.3971	0.773134	N	546	402.049	21.3971	0.224618	0.440468	0.158085	0.346239	546	No	0.773134	N	1.74206	No	No	N	N
547	373.172	12.9878	0.844666	N	547	373.172	12.9878	-1.01958	1.42808	0.449852	0.513785	547	Retain	0.844666	N	1.90097	No	Yes	N	N
548	143.035	15.7274	1.02198	N	548	143.035	15.7274	0.481841	1.39412	0.0742287	0.256811	548	No	1.02198	N	1.61402	No	No	N	N
549	164.071	10.8468	0.42333	N	549	164.071	10.8468	-0.330145	0.848952	0.222974	0.570572	549	No	0.42333	N	1.84964	No	No	N	N
551	248.06	20.3247	1.333	N	551	248.06	20.3247	0.40176	0.428491	0.306069	0.120675	551	No	1.333	N	1.66569	No	No	N	N
552	484.879	25.3749	1.04979	N	552	484.879	25.3749	0.54365	0.312094	-0.6339	0.890988	552	No	1.04979	N	1.56174	No	No	N	N
553	218.052	15.9946	0.666607	N	553	218.052	15.9946	0.209172	0.426058	-0.256409	0.260584	553	No	0.666607	N	1.7471	No	No	N	N
554	459.181	20.6297	2.28179	Y	554	459.181	20.6297	-2.81876	1.36318	-0.523848	0.15284	554	Retain	2.28179	Y	1.94763	No	Yes	Down	Down
555	133.992	5.86469	0.0123612	N	555	133.992	5.86469	-0.0591201	0.953618	1.1779	2.42827	555	No	0.0123612	N	1.81116	No	No	N	N
556	251.059	9.97719	0.297163	N	556	251.059	9.97719	0.185338	0.625918	-0.331068	0.447693	556	No	0.297163	N	1.7545	No	No	N	N
557	251.059	10.6176	0.117442	N	557	251.059	10.6176	-0.0250549	1.00594	-0.663549	0.514257	557	No	0.117442	N	1.80489	No	No	N	N
559	247.068	17.0128	2.32666	Y	559	247.068	17.0128	-1.57945	0.967165	-0.263909	0.362464	559	Retain	2.32666	Y	1.92246	No	Yes	Down	Down
560	293.997	21.2043	2.9608	Y	560	293.997	21.2043	-1.07211	0.749853	0.0168455	0.774558	560	Retain	2.9608	Y	1.90348	No	Yes	Down	Down
561	119.073	14.3398	1.41227	N	561	119.073	14.3398	-0.141366	0.122748	0.0256694	0.249691	561	No	1.41227	N	1.82477	No	No	N	N
562	208.934	20.2596	1.66599	N	562	208.934	20.2596	0.627951	0.470271	-0.165659	0.320565	562	No	1.66599	N	1.46244	No	No	N	N
563	173.104	26.1686	1.74218	N	563	173.104	26.1686	-1.02047	0.769792	0.047874	0.346825	563	Retain	1.74218	N	1.90101	No	Yes	N	N
564	340.94	20.5043	1.14789	N	564	340.94	20.5043	0.236924	0.25203	-0.248854	0.376295	564	No	1.14789	N	1.7379	No	No	N	N
565	340.94	19.888	3.62656	Y	565	340.94	19.888	-4.31076	0.391948	-0.313439	0.341364	565	Retain	3.62656	Y	1.96234	No	Yes	Down	Down
566	340.94	19.572	4.49524	Y	566	340.94	19.572	-0.683955	0.122569	-0.562107	0.812053	566	No	4.49524	Y	1.88123	No	No	No	N
567	91.0506	16.8657	0.0679182	N	567	91.0506	16.8657	-0.0091653	0.228549	0.198276	0.184462	567	No	0.0679182	N	1.80182	No	No	N	N
568	91.0505	17.6524	0.998468	N	568	91.0505	17.6524	-0.91467	1.03266	-1.64725	0.741991	568	No	0.998468	N	1.89554	No	No	N	N
569	611.143	19.9979	0.504983	N	569	611.143	19.9979	-0.292729	0.580728	0.175222	0.401667	569	No	0.504983	N	1.84529	No	No	N	N
570	273.012	19.7803	3.60091	Y	570	273.012	19.7803	1.96107	0.744577	0.19387	0.634246	570	Retain	3.60091	Y	2.2081	Yes	No	Up	Up
572	465.168	18.1628	0.740657	N	572	465.168	18.1628	-1.24753	2.13649	1.27041	1.56148	572	Retain	0.740657	N	1.91101	No	Yes	N	N
573	662.101	16.1974	2.16548	Y	573	662.101	16.1974	0.256568	0.12264	-0.0789646	0.0999162	573	No	2.16548	Y	1.73098	No	No	No	N
574	704.382	4.86115	0.184171	N	574	704.382	4.86115	-0.303178	2.23141	-1.60563	2.43775	574	No	0.184171	N	1.84653	No	No	N	N
575	245.043	15.1482	0.785125	N	575	245.043	15.1482	-0.556074	0.842815	0.0528085	0.183095	575	No	0.785125	N	1.87147	No	No	N	N
576	245.043	16.0224	1.39623	N	576	245.043	16.0224	-1.45053	0.57796	-1.07849	0.468418	576	Retain	1.39623	N	1.91838	No	Yes	N	N
577	245.043	16.6481	0.0276097	N	577	245.043	16.6481	-0.12808	0.4319	0.395871	0.240272	577	No	0.0276097	N	1.82271	No	No	N	N
578	174.938	21.2461	3.06381	Y	578	174.938	21.2461	0.80894	0.330321	-0.15469	0.200109	578	No	3.06381	Y	0.953208	No	No	No	N
579	507.081	16.5118	0.0244592	N	579	507.081	16.5118	0.118922	1.0286	0.589215	0.331388	579	No	0.0244592	N	1.77301	No	No	N	N
580	299.073	17.6888	1.46455	N	580	299.073	17.6888	-0.466885	0.399348	-0.399326	0.394304	580	No	1.46455	N	1.86366	No	No	N	N
581	505.04	1.71734	0.505239	N	581	505.04	1.71734	-0.281469	2.08621	0.126052	2.69003	581	No	0.505239	N	1.84393	No	No	N	N
582	285.221	3.23814	0.231555	N	582	285.221	3.23814	0.0931136	0.656985	-0.476254	0.863831	582	No	0.231555	N	1.77947	No	No	N	N
583	129.019	14.9461	0.166504	N	583	129.019	14.9461	-0.0683396	0.663386	0.0187758	0.460731	583	No	0.166504	N	1.81279	No	No	N	N
584	506.99	19.1229	3.8156	Y	584	506.99	19.1229	-0.754097	0.26039	-0.29884	0.988396	584	No	3.8156	Y	1.88598	No	No	No	N
585	445.052	18.8589	1.84631	N	585	445.052	18.8589	-0.560792	0.336372	0.330197	0.171543	585	No	1.84631	N	1.87186	No	No	N	N
586	340.934	20.8892	2.13626	Y	586	340.934	20.8892	0.285929	0.138723	-0.109818	0.340903	586	No	2.13626	Y	1.71992	No	No	No	N
587	312.172	3.3357	0.501843	N	587	312.172	3.3357	0.507279	1.11687	1.27372	1.16162	587	No	0.501843	N	1.59409	No	No	N	N
588	95.9618	17.033	2.29568	Y	588	95.9618	17.033	0.341535	0.193478	0.282664	0.187693	588	No	2.29568	Y	1.69626	No	No	No	N
589	289.067	20.0196	2.79048	Y	589	289.067	20.0196	-0.695845	0.255348	0.212011	0.213941	589	No	2.79048	Y	1.88206	No	No	No	N
590	749.524	3.15528	5.13852	Y	590	749.524	3.15528	-1.44244	0.152899	-1.12752	0.369853	590	Retain	5.13852	Y	1.91811	No	Yes	Down	Down
591	749.525	3.7984	2.67883	Y	591	749.525	3.7984	-1.86826	0.942261	-0.388823	0.693758	591	Retain	2.67883	Y	1.93027	No	Yes	Down	Down
592	422.087	21.4691	0.338528	N	592	422.087	21.4691	-0.0621769	0.172371	-0.30627	0.230595	592	No	0.338528	N	1.81171	No	No	N	N
593	187.007	4.14024	2.16874	Y	593	187.007	4.14024	0.491931	0.259618	0.103447	0.291399	593	No	2.16874	Y	1.60635	No	No	No	N
594	303.233	3.75462	0.454977	N	594	303.233	3.75462	-0.513865	1.37591	-0.204005	1.93221	594	No	0.454977	N	1.86789	No	No	N	N
595	387.127	15.2481	3.88646	Y	595	387.127	15.2481	-1.79379	0.631713	-0.335306	0.351913	595	Retain	3.88646	Y	1.92841	No	Yes	Down	Down
596	107.045	18.1395	1.96427	N	596	107.045	18.1395	1.15172	0.720369	0.172322	0.161876	596	Retain	1.96427	N	3.31826	Yes	No	N	N
597	358.036	17.7113	0.520837	N	597	358.036	17.7113	0.0958882	0.207702	-0.592869	1.01982	597	No	0.520837	N	1.77879	No	No	N	N
599	299.025	16.6861	1.15984	N	599	299.025	16.6861	-0.264444	0.228975	-0.267112	0.118532	599	No	1.15984	N	1.84183	No	No	N	N
600	420.932	17.9676	1.45364	N	600	420.932	17.9676	-0.830607	0.518892	-0.341727	0.852343	600	No	1.45364	N	1.89075	No	No	N	N
601	587.359	3.54477	1.08427	N	601	587.359	3.54477	1.78897	0.544888	1.20699	0.761075	601	Retain	1.08427	N	2.25349	Yes	No	N	N
602	320.011	17.4039	0.57642	N	602	320.011	17.4039	0.368616	0.590565	-0.671118	0.480989	602	No	0.57642	N	1.68324	No	No	N	N
603	128.035	11.8286	0.0598852	N	603	128.035	11.8286	-0.0134774	0.156016	0.043986	0.109778	603	No	0.0598852	N	1.80266	No	No	N	N
604	320.008	16.5087	0.810809	N	604	320.008	16.5087	0.555825	0.62174	0.150742	1.31098	604	No	0.810809	N	1.54973	No	No	N	N
605	691.308	12.4636	0.208256	N	605	691.308	12.4636	-0.184558	0.986496	0.325553	0.176344	605	No	0.208256	N	1.83116	No	No	N	N
606	421.22	10.7848	0.437317	N	606	421.22	10.7848	-0.423104	0.974862	0.378198	0.335743	606	No	0.437317	N	1.85946	No	No	N	N
607	282.252	3.33415	0.517362	N	607	282.252	3.33415	-0.308356	0.88791	-0.927314	0.657552	607	No	0.517362	N	1.84714	No	No	N	N
608	302.233	3.77838	0.490494	N	608	302.233	3.77838	-0.490526	2.07509	0.857715	2.94522	608	No	0.490494	N	1.86582	No	No	N	N
609	312.172	3.33106	0.529846	N	609	312.172	3.33106	0.523894	1.11107	1.35862	1.2479	609	No	0.529846	N	1.57993	No	No	N	N
610	311.093	16.7852	0.619861	N	610	311.093	16.7852	-0.255482	0.477974	0.247212	0.244479	610	No	0.619861	N	1.8407	No	No	N	N
611	244.086	16.5196	0.15061	N	611	244.086	16.5196	0.0366198	0.53752	-0.239041	0.176879	611	No	0.15061	N	1.7924	No	No	N	N
612	136.863	16.6442	0.757987	N	612	136.863	16.6442	-0.922809	1.15529	-0.668998	1.85261	612	No	0.757987	N	1.89599	No	No	N	N
613	342.931	19.6866	3.27064	Y	613	342.931	19.6866	-4.15401	0.315415	-0.625221	1.01856	613	Retain	3.27064	Y	1.9612	No	Yes	Down	Down
614	375.153	21.2283	2.28505	Y	614	375.153	21.2283	0.546064	0.267852	-0.109632	0.298466	614	No	2.28505	Y	1.55941	No	No	No	N
615	375.161	18.4152	2.35052	Y	615	375.161	18.4152	0.61249	0.335225	-0.186095	0.347644	615	No	2.35052	Y	1.48388	No	No	No	N
616	180.066	15.0932	0.134265	N	616	180.066	15.0932	0.0592655	0.357379	0.0138234	0.714731	616	No	0.134265	N	1.7874	No	No	N	N
617	344.973	17.4805	3.36183	Y	617	344.973	17.4805	2.06865	0.408631	0.432478	0.328444	617	Retain	3.36183	Y	2.18715	Yes	No	Up	Up
618	344.973	17.8909	2.69206	Y	618	344.973	17.8909	1.50857	0.569598	0.185935	0.552663	618	Retain	2.69206	Y	2.39326	Yes	No	Up	Up
619	288.96	19.8671	5.30721	Y	619	288.96	19.8671	-3.36615	0.916733	-0.210248	0.224009	619	Retain	5.30721	Y	1.95419	No	Yes	Down	Down
620	115.004	1.6825	0.513937	N	620	115.004	1.6825	0.298236	2.58357	0.159878	2.25932	620	No	0.513937	N	1.715	No	No	N	N
621	314.89	20.2976	2.1314	Y	621	314.89	20.2976	1.49314	0.686157	0.0481196	0.926694	621	Retain	2.1314	Y	2.40556	Yes	No	Up	Up
622	314.89	20.6251	0.766346	N	622	314.89	20.6251	1.61041	2.29962	-0.218997	0.886586	622	Retain	0.766346	N	2.32765	Yes	No	N	N
623	287.052	14.9244	1.51355	N	623	287.052	14.9244	-0.715135	0.54676	-0.367743	0.28551	623	No	1.51355	N	1.88339	No	No	N	N
624	98.9497	5.65252	0.300141	N	624	98.9497	5.65252	0.00567636	1.74353	0.186306	1.28774	624	No	0.300141	N	1.79886	No	No	N	N
625	314.881	18.4322	1.38134	N	625	314.881	18.4322	0.918241	0.757573	0.0280302	0.355314	625	No	1.38134	N	-0.446217	No	No	N	N
626	311.172	3.52077	0.150467	N	626	311.172	3.52077	0.0613183	1.17642	0.999997	0.612908	626	No	0.150467	N	1.78694	No	No	N	N
627	414.976	20.1024	1.4653	N	627	414.976	20.1024	-0.997352	0.655996	-0.327216	0.394969	627	No	1.4653	N	1.89987	No	No	N	N
628	414.976	19.5232	0.124064	N	628	414.976	19.5232	-0.0115896	0.279998	-0.164104	0.446225	628	No	0.124064	N	1.80229	No	No	N	N
629	309.101	4.51347	0.262608	N	629	309.101	4.51347	-0.628054	1.44014	0.978887	2.20711	629	No	0.262608	N	1.87715	No	No	N	N
630	151.118	25.1232	3.13181	Y	630	151.118	25.1232	-0.988468	0.573028	-0.602357	0.215419	630	No	3.13181	Y	1.89942	No	No	No	N
631	275.017	19.991	5.9727	Y	631	275.017	19.991	-1.39607	0.318752	0.202473	0.197226	631	Retain	5.9727	Y	1.91653	No	Yes	Down	Down
632	275.017	20.7142	0.270315	N	632	275.017	20.7142	-0.0391284	0.817211	0.513761	0.207997	632	No	0.270315	N	1.80753	No	No	N	N
633	302.028	17.9335	1.28885	N	633	302.028	17.9335	-2.60611	2.22117	0.539075	0.905185	633	Retain	1.28885	N	1.94454	No	Yes	N	N
634	310.085	16.7952	0.868362	N	634	310.085	16.7952	-0.242814	0.345794	0.217673	0.434549	634	No	0.868362	N	1.83907	No	No	N	N
635	302.135	15.2458	1.28497	N	635	302.135	15.2458	-1.3582	1.27352	0.274056	0.484405	635	Retain	1.28497	N	1.91519	No	Yes	N	N
637	481.258	19.8252	3.58343	Y	637	481.258	19.8252	1.32545	0.564063	0.150129	0.338175	637	Retain	3.58343	Y	2.61453	Yes	No	Up	Up
638	377.139	15.6972	2.58282	Y	638	377.139	15.6972	-2.24047	1.09294	-0.643069	0.650258	638	Retain	2.58282	Y	1.93828	No	Yes	Down	Down
639	259.129	14.0216	0.803193	N	639	259.129	14.0216	-1.13469	1.6705	0.516389	1.16697	639	Retain	0.803193	N	1.90631	No	Yes	N	N
640	117.019	18.0388	3.3485	Y	640	117.019	18.0388	1.11822	0.426026	0.867072	0.428961	640	Retain	3.3485	Y	3.69177	Yes	No	Up	Up
641	266.967	18.8341	1.13429	N	641	266.967	18.8341	-0.923646	1.01573	-0.069654	0.154577	641	No	1.13429	N	1.89603	No	No	N	N
642	266.967	18.4051	2.02702	N	642	266.967	18.4051	-1.58818	0.668814	-0.559105	0.761161	642	Retain	2.02702	N	1.92273	No	Yes	N	N
643	325.168	4.75553	0.220947	N	643	325.168	4.75553	-0.606507	1.59033	-0.119656	0.896979	643	No	0.220947	N	1.87551	No	No	N	N
644	504.052	1.70805	0.275978	N	644	504.052	1.70805	-0.62238	2.28799	0.683321	4.79553	644	No	0.275978	N	1.87672	No	No	N	N
645	330.901	22.29	0.619233	N	645	330.901	22.29	-0.978158	1.5999	-0.182768	1.45715	645	No	0.619233	N	1.8989	No	No	N	N
646	330.901	21.6511	1.61176	N	646	330.901	21.6511	-0.918639	0.67	-0.0975664	0.627707	646	No	1.61176	N	1.89576	No	No	N	N
647	362.031	19.7881	1.1797	N	647	362.031	19.7881	-0.811183	0.877973	-0.164913	0.384427	647	No	1.1797	N	1.88957	No	No	N	N
648	578.028	16.2238	2.04481	N	648	578.028	16.2238	0.219314	0.104023	-0.0536474	0.0530843	648	No	2.04481	N	1.74382	No	No	N	N
649	267.154	3.32462	1.61614	N	649	267.154	3.32462	1.85731	1.33523	-0.39298	2.03168	649	Retain	1.61614	N	2.23329	Yes	No	N	N
650	265.149	12.778	0.524473	N	650	265.149	12.778	-0.650571	1.34782	0.611644	0.682766	650	No	0.524473	N	1.87883	No	No	N	N
651	133.999	3.70274	0.872713	N	651	133.999	3.70274	0.206781	0.279306	-0.222871	0.179737	651	No	0.872713	N	1.74786	No	No	N	N
652	184.073	11.6838	1.98931	N	652	184.073	11.6838	-0.503963	0.322602	-0.0732187	0.267829	652	No	1.98931	N	1.86702	No	No	N	N
653	252.915	21.2748	2.4948	Y	653	252.915	21.2748	1.04412	0.487095	-0.28995	0.409891	653	Retain	2.4948	Y	6.5336	Yes	No	Up	Up
654	378.097	14.8555	1.6158	N	654	378.097	14.8555	-2.18265	2.06186	0.0354953	0.656783	654	Retain	1.6158	N	1.93716	No	Yes	N	N
655	96.963	20.8226	0.464678	N	655	96.963	20.8226	-0.32491	0.645012	0.0126706	0.838284	655	No	0.464678	N	1.84905	No	No	N	N
656	188.057	16.7991	0.916587	N	656	188.057	16.7991	0.568561	0.638251	-0.137355	0.239708	656	No	0.916587	N	1.53644	No	No	N	N
657	241.995	1.67708	0.763328	N	657	241.995	1.67708	0.793061	1.94371	0.342278	0.820774	657	No	0.763328	N	1.03353	No	No	N	N
659	234.914	19.404	1.56173	N	659	234.914	19.404	0.676129	0.527903	-0.219275	0.505473	659	No	1.56173	N	1.38247	No	No	N	N
660	234.916	22.2173	1.39147	N	660	234.916	22.2173	-2.20489	2.34261	0.085749	0.630371	660	Retain	1.39147	N	1.9376	No	Yes	N	N
661	234.916	21.5489	1.82854	N	661	234.916	21.5489	-0.655218	0.605671	-0.129414	0.499144	661	No	1.82854	N	1.87917	No	No	N	N
662	234.916	17.9808	2.33324	Y	662	234.916	17.9808	-3.75078	0.63146	-0.0323188	0.816365	662	Retain	2.33324	Y	1.9579	No	Yes	Down	Down
663	114.934	24.6981	0.217084	N	663	114.934	24.6981	0.0996835	0.511502	0.680782	1.03943	663	No	0.217084	N	1.77786	No	No	N	N
664	251.07	10.9343	0.479676	N	664	251.07	10.9343	-0.1826	0.390862	0.15533	0.443945	664	No	0.479676	N	1.83088	No	No	N	N
665	133.033	17.606	1.98106	N	665	133.033	17.606	-1.49087	0.912256	-1.06216	0.743533	665	Retain	1.98106	N	1.91971	No	Yes	N	N
666	133.033	17.9529	0.863704	N	666	133.033	17.9529	0.694713	0.753096	-0.0778901	0.446281	666	No	0.863704	N	1.34488	No	No	N	N
667	133.033	18.2998	0.113401	N	667	133.033	18.2998	0.464218	1.64869	-0.157739	1.04269	667	No	0.113401	N	1.62671	No	No	N	N
668	310.174	3.5138	1.29733	N	668	310.174	3.5138	0.462865	0.271274	0.470493	0.314046	668	No	1.29733	N	1.62765	No	No	N	N
669	236.903	18.5677	1.46332	N	669	236.903	18.5677	0.27533	0.236028	-0.0173153	0.195743	669	No	1.46332	N	1.72401	No	No	N	N
670	236.904	19.3482	1.42726	N	670	236.904	19.3482	0.597478	0.55031	-0.0507882	0.450349	670	No	1.42726	N	1.50313	No	No	N	N
671	122.064	16.6954	1.26549	N	671	122.064	16.6954	0.855141	1.02483	-0.208549	0.807827	671	No	1.26549	N	0.619345	No	No	N	N
672	369.206	3.64156	0.0147407	N	672	369.206	3.64156	0.097194	1.05529	1.39364	4.02196	672	No	0.0147407	N	1.77847	No	No	N	N
674	305.995	17.5285	0.340825	N	674	305.995	17.5285	-0.347791	1.18756	-1.32374	1.35911	674	No	0.340825	N	1.85161	No	No	N	N
675	325.178	3.56164	0.669761	N	675	325.178	3.56164	1.18519	2.21524	0.12346	0.697387	675	Retain	0.669761	N	3.07997	Yes	No	N	N
676	325.179	3.83036	1.09175	N	676	325.179	3.83036	0.733242	0.747206	-0.187335	0.715893	676	No	1.09175	N	1.25026	No	No	N	N
677	325.178	5.2398	0.560907	N	677	325.178	5.2398	-0.29557	0.69715	0.612484	0.494139	677	No	0.560907	N	1.84563	No	No	N	N
678	325.179	4.91444	0.0573259	N	678	325.179	4.91444	0.209725	0.783694	0.433245	1.86557	678	No	0.0573259	N	1.74692	No	No	N	N
680	232.046	17.6408	0.691652	N	680	232.046	17.6408	-0.6935	1.14749	0.542626	0.388382	680	No	0.691652	N	1.8819	No	No	N	N
681	232.047	17.1708	0.949884	N	681	232.047	17.1708	-0.986853	1.22787	0.605126	0.404734	681	No	0.949884	N	1.89934	No	No	N	N
682	142.018	18.2789	4.1736	Y	682	142.018	18.2789	-1.56025	0.353454	-0.383626	0.354584	682	Retain	4.1736	Y	1.92188	No	Yes	Down	Down
683	283.03	16.532	0.98606	N	683	283.03	16.532	0.453873	0.559072	0.00523103	0.307202	683	No	0.98606	N	1.63379	No	No	N	N
684	283.03	17.0872	1.14904	N	684	283.03	17.0872	1.04214	1.01227	-0.614375	0.884579	684	Retain	1.14904	N	6.74566	Yes	No	N	N
685	308.058	17.5417	4.80691	Y	685	308.058	17.5417	1.88347	0.1351	0.94039	0.182485	685	Retain	4.80691	Y	2.22638	Yes	No	Up	Up
686	290.088	14.8501	0.376217	N	686	290.088	14.8501	0.0302715	0.528211	-0.403602	0.287277	686	No	0.376217	N	1.79376	No	No	N	N
687	290.088	15.7507	0.727736	N	687	290.088	15.7507	-0.39002	0.552252	0.26563	0.432138	687	No	0.727736	N	1.85612	No	No	N	N
688	414.846	18.5816	1.37243	N	688	414.846	18.5816	0.248923	0.232361	-0.215686	0.484619	688	No	1.37243	N	1.73372	No	No	N	N
689	312.177	3.55949	0.109648	N	689	312.177	3.55949	0.0677031	0.984605	0.754172	0.440409	689	No	0.109648	N	1.78548	No	No	N	N
690	844.367	15.9187	0.192092	N	690	844.367	15.9187	0.190162	0.824558	0.547222	0.339374	690	No	0.192092	N	1.75304	No	No	N	N
691	337.04	13.344	3.37237	Y	691	337.04	13.344	8.53319	1.39943	-0.0190797	0.992349	691	Retain	3.37237	Y	2.02655	Yes	No	Up	Up
692	776.551	3.32873	0.580395	N	692	776.551	3.32873	-0.521267	1.43281	-0.718706	2.14812	692	No	0.580395	N	1.86853	No	No	N	N
693	478.19	12.1314	1.7242	N	693	478.19	12.1314	0.122699	0.0791299	0.172178	0.19419	693	No	1.7242	N	1.77203	No	No	N	N
694	342.931	19.7029	1.29594	N	694	342.931	19.7029	-3.8925	2.05014	-0.321809	0.455296	694	Retain	1.29594	N	1.95912	No	Yes	N	N
695	342.93	22.2079	0.752605	N	695	342.93	22.2079	-1.02828	1.14589	1.64256	0.480081	695	Retain	0.752605	N	1.90139	No	Yes	N	N
696	342.931	20.8992	1.40287	N	696	342.931	20.8992	1.06264	0.978685	0.74437	1.37158	696	Retain	1.40287	N	5.19261	Yes	No	N	N
697	342.93	21.6217	0.0394269	N	697	342.93	21.6217	0.288786	0.892595	1.60872	1.34568	697	No	0.0394269	N	1.71879	No	No	N	N
698	153.989	19.6533	0.294342	N	698	153.989	19.6533	-0.0451288	1.51527	1.12209	2.18305	698	No	0.294342	N	1.80864	No	No	N	N
699	426.021	17.6091	2.24478	Y	699	426.021	17.6091	-0.399612	0.244231	-0.487763	0.631952	699	No	2.24478	Y	1.8571	No	No	No	N
702	312.892	20.0939	0.510329	N	702	312.892	20.0939	0.120403	0.840661	0.741224	0.804334	702	No	0.510329	N	1.77262	No	No	N	N
703	312.895	22.3488	0.381603	N	703	312.895	22.3488	-0.660956	1.10135	0.0422286	0.384693	703	No	0.381603	N	1.87959	No	No	N	N
704	312.891	20.8009	3.81111	Y	704	312.891	20.8009	1.79389	0.411393	0.291019	0.445403	704	Retain	3.81111	Y	2.25192	Yes	No	Up	Up
705	312.894	21.5822	0.11068	N	705	312.894	21.5822	-0.125147	0.655834	-0.262101	0.309408	705	No	0.11068	N	1.82225	No	No	N	N
706	312.895	21.915	0.597074	N	706	312.895	21.915	-2.21107	4.03012	0.935117	2.96412	706	Retain	0.597074	N	1.93772	No	Yes	N	N
707	427.97	3.40907	0.50092	N	707	427.97	3.40907	-0.49515	2.05359	1.66157	3.73421	707	No	0.50092	N	1.86623	No	No	N	N
708	282.962	19.7757	2.76651	Y	708	282.962	19.7757	-3.67252	0.282655	-0.248055	0.245018	708	Retain	2.76651	Y	1.9572	No	Yes	Down	Down
709	282.962	19.5438	0.451418	N	709	282.962	19.5438	1.68551	4.21729	-0.290277	0.303249	709	Retain	0.451418	N	2.29175	Yes	No	N	N
710	348.923	20.5176	0.932537	N	710	348.923	20.5176	-1.17842	1.97849	-0.300403	0.503851	710	Retain	0.932537	N	1.90819	No	Yes	N	N
711	348.921	19.8118	1.32727	N	711	348.921	19.8118	-1.53937	2.30995	-0.576494	2.46435	711	Retain	1.32727	N	1.92124	No	Yes	N	N
712	463.176	19.7486	1.72663	N	712	463.176	19.7486	-4.1638	0.791023	-0.220639	0.560914	712	Retain	1.72663	N	1.96127	No	Yes	N	N
713	98.9575	22.2133	0.126878	N	713	98.9575	22.2133	-0.672862	1.26973	-0.0487794	1.1105	713	No	0.126878	N	1.88044	No	No	N	N
714	303.232	3.34654	0.263323	N	714	303.232	3.34654	0.364832	1.56213	0.644633	1.18384	714	No	0.263323	N	1.68512	No	No	N	N
715	713.288	12.1159	0.427298	N	715	713.288	12.1159	0.048798	0.117095	0.284415	0.219174	715	No	0.427298	N	1.78974	No	No	N	N
716	332.979	19.795	2.51916	Y	716	332.979	19.795	1.10441	0.764272	0.138251	0.594076	716	Retain	2.51916	Y	3.91553	Yes	No	Up	Up
717	332.976	19.1609	2.08104	N	717	332.976	19.1609	1.42742	0.668123	-0.769245	0.656311	717	Retain	2.08104	N	2.46793	Yes	No	N	N
718	340.931	21.6062	0.171177	N	718	340.931	21.6062	-0.000740971	0.281252	-0.0867911	0.305811	718	No	0.171177	N	1.80015	No	No	N	N
719	340.932	22.3333	0.749151	N	719	340.932	22.3333	-0.41435	0.570247	0.180625	0.55183	719	No	0.749151	N	1.85859	No	No	N	N
720	326.187	3.31557	0.544268	N	720	326.187	3.31557	0.505751	1.06981	1.19869	1.15294	720	No	0.544268	N	1.59535	No	No	N	N
721	233.078	18.3331	0.00922015	N	721	233.078	18.3331	0.0276732	0.527631	0.107827	0.213862	721	No	0.00922015	N	1.79431	No	No	N	N
722	655.296	12.5573	0.966685	N	722	655.296	12.5573	-1.6146	2.10432	0.986131	0.389174	722	Retain	0.966685	N	1.92351	No	Yes	N	N
723	326.988	18.3981	3.07722	Y	723	326.988	18.3981	-0.952072	0.455071	0.10017	0.138284	723	No	3.07722	Y	1.89754	No	No	No	N
724	288.985	10.8661	1.19435	N	724	288.985	10.8661	-0.602629	0.65151	-0.0793796	0.389748	724	No	1.19435	N	1.87521	No	No	N	N
725	167.001	18.9595	0.306797	N	725	167.001	18.9595	0.211627	1.85173	0.656711	1.55243	725	No	0.306797	N	1.74631	No	No	N	N
726	209.094	3.73526	0.934845	N	726	209.094	3.73526	0.662042	0.455558	-0.20822	0.723644	726	No	0.934845	N	1.40821	No	No	N	N
727	180.061	15.3294	0.089078	N	727	180.061	15.3294	0.106557	1.43378	-0.38384	0.441736	727	No	0.089078	N	1.77615	No	No	N	N
728	312.899	21.9258	1.53559	N	728	312.899	21.9258	2.99454	2.15261	-1.27247	1.71557	728	Retain	1.53559	N	2.10027	Yes	No	N	N
729	312.9	22.2712	0.773436	N	729	312.9	22.2712	1.53272	2.1777	-0.0585466	0.0958866	729	Retain	0.773436	N	2.37543	Yes	No	N	N
730	312.901	18.3071	1.32884	N	730	312.901	18.3071	2.90152	1.98786	0.246121	1.22041	730	Retain	1.32884	N	2.10518	Yes	No	N	N
731	180.06	15.3914	1.65453	N	731	180.06	15.3914	0.68794	0.417926	0.239221	0.656238	731	No	1.65453	N	1.3591	No	No	N	N
732	236.911	20.0661	0.587468	N	732	236.911	20.0661	-0.705772	0.928331	-0.186907	0.470991	732	No	0.587468	N	1.88275	No	No	N	N
733	742.066	19.253	0.790491	N	733	742.066	19.253	-0.229391	0.307162	0.0774743	0.388491	733	No	0.790491	N	1.83732	No	No	N	N
734	114.02	13.3053	3.98221	Y	734	114.02	13.3053	3.82994	0.631031	-0.0952236	0.708567	734	Retain	3.98221	Y	2.07067	Yes	No	Up	Up
735	326.183	3.56642	0.702975	N	735	326.183	3.56642	1.06109	1.18951	-0.303542	1.33924	735	Retain	0.702975	N	5.2736	Yes	No	N	N
736	253.015	1.61503	0.555892	N	736	253.015	1.61503	1.67729	2.29404	-0.206593	0.301136	736	Retain	0.555892	N	2.29529	Yes	No	N	N
737	253.014	1.96055	0.205489	N	737	253.014	1.96055	0.579263	1.3891	-1.35269	3.21165	737	No	0.205489	N	1.52464	No	No	N	N
738	253.014	2.75501	0.452979	N	738	253.014	2.75501	-0.0380533	0.930823	-0.0435132	2.76943	738	No	0.452979	N	1.80733	No	No	N	N
739	253.014	2.97486	0.15166	N	739	253.014	2.97486	0.545133	1.01298	0.835203	1.32086	739	No	0.15166	N	1.56031	No	No	N	N
740	243.062	20.2054	1.36874	N	740	243.062	20.2054	-0.33116	0.328462	0.211911	0.121323	740	No	1.36874	N	1.84976	No	No	N	N
741	389.176	18.4152	2.29408	Y	741	389.176	18.4152	0.632458	0.36084	-0.195688	0.309119	741	No	2.29408	Y	1.45584	No	No	No	N
742	366.928	20.9271	1.65709	N	742	366.928	20.9271	1.08882	1.27266	0.606528	0.734331	742	Retain	1.65709	N	4.25163	Yes	No	N	N
743	115.004	15.173	0.658395	N	743	115.004	15.173	0.576211	1.13056	-0.14698	0.223683	743	No	0.658395	N	1.52807	No	No	N	N
744	150.059	17.266	1.39624	N	744	150.059	17.266	0.565554	0.541939	0.0498959	0.205191	744	No	1.39624	N	1.53964	No	No	N	N
745	407.901	25.3842	1.03628	N	745	407.901	25.3842	0.35448	0.252133	-0.362716	0.341207	745	No	1.03628	N	1.69017	No	No	N	N
746	146.966	11.5282	0.852685	N	746	146.966	11.5282	0.678695	0.83324	0.588469	0.7415	746	No	0.852685	N	1.37754	No	No	N	N
747	135.104	11.7001	0.35339	N	747	135.104	11.7001	-0.0786312	0.240561	0.144051	0.162689	747	No	0.35339	N	1.81458	No	No	N	N
748	135.104	12.3738	0.153519	N	748	135.104	12.3738	0.0273586	0.139043	0.185262	0.200503	748	No	0.153519	N	1.79437	No	No	N	N
749	417.162	17.5665	2.01577	N	749	417.162	17.5665	-1.09139	0.689084	-0.59366	1.31951	749	Retain	2.01577	N	1.90437	No	Yes	N	N
750	389.168	21.2361	2.51566	Y	750	389.168	21.2361	0.507299	0.229941	-0.158893	0.163603	750	No	2.51566	Y	1.59407	No	No	No	N
751	185.093	18.107	0.190322	N	751	185.093	18.107	-0.168527	0.669162	0.158068	0.223372	751	No	0.190322	N	1.82884	No	No	N	N
752	402.987	17.5185	3.00327	Y	752	402.987	17.5185	3.45103	0.774418	2.23244	0.558288	752	Retain	3.00327	Y	2.0816	Yes	No	Up	Up
753	149.995	3.68725	1.10415	N	753	149.995	3.68725	1.63905	1.86904	1.27596	0.836106	753	Retain	1.10415	N	2.31296	Yes	No	N	N
754	233.02	1.60285	1.08769	N	754	233.02	1.60285	0.187016	0.175603	0.958733	2.76207	754	No	1.08769	N	1.75399	No	No	N	N
755	246.08	16.5056	0.904103	N	755	246.08	16.5056	-0.248122	0.381567	-0.0841853	0.490276	755	No	0.904103	N	1.83976	No	No	N	N
756	246.078	15.8234	2.65203	Y	756	246.078	15.8234	-1.6668	1.13495	0.0187188	0.496056	756	Retain	2.65203	Y	1.925	No	Yes	Down	Down
757	246.952	20.4896	0.933452	N	757	246.952	20.4896	0.377821	0.434556	-0.118047	0.299345	757	No	0.933452	N	1.67855	No	No	N	N
758	744.489	3.37984	1.00358	N	758	744.489	3.37984	-2.05264	0.963798	-1.16161	0.482514	758	Retain	1.00358	N	1.93448	No	Yes	N	N
759	473.197	20.6096	2.14508	Y	759	473.197	20.6096	-2.45516	0.98596	-0.469253	0.191803	759	Retain	2.14508	Y	1.94212	No	Yes	Down	Down
760	312.095	11.7086	0.711811	N	760	312.095	11.7086	-0.832064	1.2863	0.462951	0.646603	760	No	0.711811	N	1.89083	No	No	N	N
761	384.144	12.5294	1.62199	N	761	384.144	12.5294	-0.533442	0.47689	0.0826612	0.200795	761	No	1.62199	N	1.86957	No	No	N	N
762	676.332	11.8255	1.69501	N	762	676.332	11.8255	-1.29457	1.17211	0.176165	0.202023	762	Retain	1.69501	N	1.91284	No	Yes	N	N
763	663.518	3.27453	0.898065	N	763	663.518	3.27453	-0.771543	1.1142	-1.60643	0.73573	763	No	0.898065	N	1.8871	No	No	N	N
764	185.082	8.43781	0.488646	N	764	185.082	8.43781	0.306104	0.471237	-0.378037	0.376871	764	No	0.488646	N	1.71177	No	No	N	N
765	185.082	9.06115	0.239493	N	765	185.082	9.06115	0.305902	0.613929	-0.446751	0.997496	765	No	0.239493	N	1.71186	No	No	N	N
766	661.503	3.26524	1.23619	N	766	661.503	3.26524	-0.883344	1.01757	-1.29162	0.921782	766	No	1.23619	N	1.89381	No	No	N	N
767	719.482	3.36822	2.60471	Y	767	719.482	3.36822	-2.51811	0.887468	-1.30936	0.95712	767	Retain	2.60471	Y	1.94315	No	Yes	Down	Down
770	307.151	23.0682	1.43485	N	770	307.151	23.0682	-0.471587	0.431671	-0.108692	0.210093	770	No	1.43485	N	1.86409	No	No	N	N
771	479.18	17.9227	1.88796	N	771	479.18	17.9227	1.37524	0.78573	-0.0327284	0.558784	771	Retain	1.88796	N	2.53299	Yes	No	N	N
772	479.18	18.3679	1.70868	N	772	479.18	18.3679	1.69424	1.04091	-0.135863	1.58105	772	Retain	1.70868	N	2.28808	Yes	No	N	N
773	479.179	17.4689	1.60605	N	773	479.179	17.4689	1.35171	0.870464	-0.172658	0.518296	773	Retain	1.60605	N	2.56865	Yes	No	N	N
774	203.129	4.19444	0.492661	N	774	203.129	4.19444	0.184815	0.410004	-0.321818	0.490186	774	No	0.492661	N	1.75466	No	No	N	N
775	203.129	3.76236	0.386344	N	775	203.129	3.76236	0.186608	0.42479	-0.10871	0.441248	775	No	0.386344	N	1.75412	No	No	N	N
776	180.066	14.8555	0.522493	N	776	180.066	14.8555	-0.269303	0.587221	0.205097	0.257251	776	No	0.522493	N	1.84243	No	No	N	N
777	148.964	20.509	2.38546	Y	777	148.964	20.509	-0.336935	0.123023	-0.234067	0.0825833	777	No	2.38546	Y	1.8504	No	No	No	N
778	444.209	14.1377	0.898311	N	778	444.209	14.1377	-1.21509	1.4372	0.471399	0.372797	778	Retain	0.898311	N	1.90971	No	Yes	N	N
779	177.04	19.8113	4.21354	Y	779	177.04	19.8113	3.23458	0.935957	0.0256681	0.341228	779	Retain	4.21354	Y	2.0895	Yes	No	Up	Up
780	236.988	19.1748	2.8809	Y	780	236.988	19.1748	1.04675	0.386856	-0.120977	0.473435	780	Retain	2.8809	Y	6.27782	Yes	No	Up	Up
781	128.035	17.2606	0.988096	N	781	128.035	17.2606	-0.15148	0.182733	-0.196398	0.0792556	781	No	0.988096	N	1.82631	No	No	N	N
782	128.035	16.7527	0.0513016	N	782	128.035	16.7527	0.0374436	0.304025	-0.0657445	0.240502	782	No	0.0513016	N	1.79222	No	No	N	N
783	237.121	3.53534	0.218807	N	783	237.121	3.53534	0.186505	0.414726	0.471975	0.870151	783	No	0.218807	N	1.75415	No	No	N	N
784	133.032	19.7253	3.95642	Y	784	133.032	19.7253	1.53352	0.587584	-0.191164	0.55485	784	Retain	3.95642	Y	2.37487	Yes	No	Up	Up
785	133.032	20.1565	3.52725	Y	785	133.032	20.1565	3.85378	1.31447	0.390754	1.15052	785	Retain	3.52725	Y	2.07008	Yes	No	Up	Up
786	148.052	12.6254	0.79867	N	786	148.052	12.6254	-0.343533	0.526287	-0.109823	0.191701	786	No	0.79867	N	1.85114	No	No	N	N
787	383.175	13.2759	1.55815	N	787	383.175	13.2759	-1.54386	1.2244	0.351922	0.428373	787	Retain	1.55815	N	1.92138	No	Yes	N	N
788	517.233	15.9171	1.25381	N	788	517.233	15.9171	-1.73161	1.66181	0.275945	0.418182	788	Retain	1.25381	N	1.92678	No	Yes	N	N
789	179.053	19.7664	1.09245	N	789	179.053	19.7664	0.90044	1.33343	-0.381709	0.975716	789	No	1.09245	N	-0.00883139	No	No	N	N
790	768.489	3.36513	0.192124	N	790	768.489	3.36513	-0.651831	1.28987	0.283439	1.10735	790	No	0.192124	N	1.87892	No	No	N	N
791	307.159	3.71977	0.412323	N	791	307.159	3.71977	0.169575	0.695433	-0.215112	0.516117	791	No	0.412323	N	1.75916	No	No	N	N
792	307.159	3.31712	0.330656	N	792	307.159	3.31712	0.775747	1.26705	0.533805	0.919234	792	No	0.330656	N	1.10815	No	No	N	N
793	205.083	14.6945	1.03475	N	793	205.083	14.6945	-0.918957	1.18692	0.18042	0.387997	793	No	1.03475	N	1.89578	No	No	N	N
794	153.06	12.833	3.02887	Y	794	153.06	12.833	0.266089	0.0778812	0.155721	0.156475	794	No	3.02887	Y	1.72749	No	No	No	N
795	225.006	1.86369	0.69118	N	795	225.006	1.86369	-0.458221	0.81718	-0.926144	1.05601	795	No	0.69118	N	1.86285	No	No	N	N
796	225.007	1.61586	0.0323192	N	796	225.007	1.61586	-0.309955	1.92608	-0.203789	0.320207	796	No	0.0323192	N	1.84732	No	No	N	N
797	356.998	19.5333	3.77404	Y	797	356.998	19.5333	-0.484271	0.213639	0.0192815	0.209854	797	No	3.77404	Y	1.86525	No	No	No	N
798	356.999	18.7264	1.75286	N	798	356.999	18.7264	-0.709861	0.35759	-0.0468242	0.268399	798	No	1.75286	N	1.88303	No	No	N	N
799	356.998	20.0544	1.92067	N	799	356.998	20.0544	-0.809589	0.386232	-0.0427277	0.175756	799	No	1.92067	N	1.88948	No	No	N	N
800	356.999	17.9583	1.14982	N	800	356.999	17.9583	-3.46896	2.45977	0.309508	1.97361	800	Retain	1.14982	N	1.95525	No	Yes	N	N
801	245.063	17.0477	0.779187	N	801	245.063	17.0477	0.241171	0.374345	0.277916	0.10061	801	No	0.779187	N	1.73644	No	No	N	N
802	636.326	4.61336	1.75112	N	802	636.326	4.61336	-1.28924	0.605573	-0.971645	0.48057	802	Retain	1.75112	N	1.91263	No	Yes	N	N
803	190.054	5.63858	2.07505	N	803	190.054	5.63858	-1.03871	0.613688	-0.232101	0.261985	803	Retain	2.07505	N	1.9019	No	Yes	N	N
804	477.192	19.7331	2.14123	Y	804	477.192	19.7331	-4.82456	0.87602	-0.732232	0.927965	804	Retain	2.14123	Y	1.96566	No	Yes	Down	Down
805	98.9667	17.3713	0.539917	N	805	98.9667	17.3713	-0.405859	0.634726	-0.0685402	0.74425	805	No	0.539917	N	1.85774	No	No	N	N
806	98.9667	17.5131	0.635148	N	806	98.9667	17.5131	0.740229	0.979013	-0.0607855	0.518501	806	No	0.635148	N	1.23009	No	No	N	N
807	584.355	3.95594	2.07957	N	807	584.355	3.95594	3.27341	0.887304	1.67711	0.451778	807	Retain	2.07957	N	2.08797	Yes	No	N	N
808	441.202	3.38835	1.02186	N	808	441.202	3.38835	1.24567	1.07667	0.211837	0.594505	808	Retain	1.02186	N	2.81409	Yes	No	N	N
809	579.025	22.2032	0.916644	N	809	579.025	22.2032	-1.10011	0.998271	0.67483	0.47946	809	Retain	0.916644	N	1.90477	No	Yes	N	N
810	1159.09	12.1144	2.44798	Y	810	1159.09	12.1144	0.142859	0.0659537	0.0614473	0.0769062	810	No	2.44798	Y	1.76667	No	No	No	N
811	209.013	16.7643	0.289309	N	811	209.013	16.7643	0.069712	2.1988	1.03159	2.89104	811	No	0.289309	N	1.78501	No	No	N	N
812	98.9702	17.0448	0.448026	N	812	98.9702	17.0448	1.6369	2.62945	0.708691	1.42464	812	Retain	0.448026	N	2.31402	Yes	No	N	N
813	98.9703	17.9694	1.32158	N	813	98.9703	17.9694	-2.53808	0.980767	-0.0245817	1.13243	813	Retain	1.32158	N	1.94347	No	Yes	N	N
814	529.269	5.83449	0.0231589	N	814	529.269	5.83449	-0.0436508	0.343551	0.0776119	0.109081	814	No	0.0231589	N	1.80837	No	No	N	N
815	346.056	16.0782	0.110294	N	815	346.056	16.0782	-0.0133508	0.410474	-0.418727	0.314603	815	No	0.110294	N	1.80263	No	No	N	N
816	341.183	10.7531	1.09907	N	816	341.183	10.7531	-0.916583	1.08237	0.188741	0.363918	816	No	1.09907	N	1.89565	No	No	N	N
817	316.151	12.9685	1.25288	N	817	316.151	12.9685	-1.14511	1.16705	0.0760445	0.385235	817	Retain	1.25288	N	1.90676	No	Yes	N	N
818	311.184	4.54866	0.432017	N	818	311.184	4.54866	-0.161823	0.4178	-0.348322	0.278521	818	No	0.432017	N	1.82786	No	No	N	N
819	484.186	18.1573	0.00767353	N	819	484.186	18.1573	-0.0350493	0.538245	0.304462	0.327562	819	No	0.00767353	N	1.80677	No	No	N	N
820	233.068	16.7697	0.623393	N	820	233.068	16.7697	-0.184824	0.336281	0.00401395	0.341137	820	No	0.623393	N	1.8312	No	No	N	N
821	382.1	17.1228	2.11011	N	821	382.1	17.1228	-1.71122	0.891506	-1.3387	0.44895	821	Retain	2.11011	N	1.92623	No	Yes	N	N
822	376.913	20.5469	1.42592	N	822	376.913	20.5469	-3.27981	1.70788	-0.734748	0.368891	822	Retain	1.42592	N	1.95327	No	Yes	N	N
823	98.9668	16.007	0.591777	N	823	98.9668	16.007	0.683276	1.11933	-0.279717	0.929011	823	No	0.591777	N	1.36854	No	No	N	N
824	98.9668	16.5374	0.22394	N	824	98.9668	16.5374	0.300784	1.40229	0.100636	0.628849	824	No	0.22394	N	1.71397	No	No	N	N
825	197.056	16.7279	0.680524	N	825	197.056	16.7279	-0.263434	0.624295	0.12334	0.471496	825	No	0.680524	N	1.8417	No	No	N	N
826	402.046	21.3631	0.379798	N	826	402.046	21.3631	0.040981	0.427371	0.210934	0.306078	826	No	0.379798	N	1.79145	No	No	N	N
828	719.482	3.36125	2.2596	Y	828	719.482	3.36125	-2.51094	1.28215	-1.30936	0.95712	828	Retain	2.2596	Y	1.94304	No	Yes	Down	Down
829	167.021	15.2303	0.350613	N	829	167.021	15.2303	0.106322	0.290829	-0.260924	0.095542	829	No	0.350613	N	1.77621	No	No	N	N
830	686.098	15.7793	1.65523	N	830	686.098	15.7793	-0.857229	0.425837	-0.614161	0.225352	830	No	1.65523	N	1.89231	No	No	N	N
831	98.9666	17.3799	0.900968	N	831	98.9666	17.3799	-0.296765	0.301209	-0.498781	0.634954	831	No	0.900968	N	1.84577	No	No	N	N
832	98.9668	17.8035	0.580818	N	832	98.9668	17.8035	-0.190912	0.590148	-0.488234	1.16511	832	No	0.580818	N	1.83206	No	No	N	N
833	98.9673	18.1108	1.7889	N	833	98.9673	18.1108	0.561557	0.508347	0.216189	1.02438	833	No	1.7889	N	1.54384	No	No	N	N
834	389.167	15.06	0.985531	N	834	389.167	15.06	-1.26517	1.47426	0.406176	0.515999	834	Retain	0.985531	N	1.91171	No	Yes	N	N
835	389.168	14.3948	1.9928	N	835	389.168	14.3948	-1.58299	0.980237	-0.322803	0.336793	835	Retain	1.9928	N	1.92257	No	Yes	N	N
836	483.964	20.7498	1.8303	N	836	483.964	20.7498	-2.55324	1.14219	-0.585428	0.452307	836	Retain	1.8303	N	1.94371	No	Yes	N	N
837	475.19	12.0865	0.57972	N	837	475.19	12.0865	2.24544	5.3279	0.187731	0.142809	837	Retain	0.57972	N	2.16059	Yes	No	N	N
838	541.057	16.2199	2.10454	N	838	541.057	16.2199	0.216779	0.124132	-0.0067634	0.0469511	838	No	2.10454	N	1.74464	No	No	N	N
839	113.072	18.1194	0.0863845	N	839	113.072	18.1194	-0.125913	0.713298	0.140797	0.259091	839	No	0.0863845	N	1.82237	No	No	N	N
840	338.987	20.8995	0.946449	N	840	338.987	20.8995	-2.65667	1.72509	-0.339341	0.634741	840	Retain	0.946449	N	1.94531	No	Yes	N	N
841	338.986	21.4123	1.86693	N	841	338.986	21.4123	-1.19339	0.42107	-0.65315	0.671857	841	Retain	1.86693	N	1.90882	No	Yes	N	N
843	338.988	20.1677	0.477446	N	843	338.988	20.1677	-0.593434	2.43453	-0.654255	1.68245	843	No	0.477446	N	1.87448	No	No	N	N
844	210.931	17.9924	1.46469	N	844	210.931	17.9924	1.55274	1.37437	-0.594467	0.543059	844	Retain	1.46469	N	2.36184	Yes	No	N	N
845	210.931	17.4349	0.834672	N	845	210.931	17.4349	0.792568	1.15758	-0.540703	0.806401	845	No	0.834672	N	1.03583	No	No	N	N
846	210.931	18.3307	1.99877	N	846	210.931	18.3307	2.99035	1.58239	0.109266	1.03661	846	Retain	1.99877	N	2.10048	Yes	No	N	N
847	241.008	1.7003	0.621928	N	847	241.008	1.7003	1.0395	1.47506	-0.0180036	2.65004	847	Retain	0.621928	N	7.06367	Yes	No	N	N
848	247.066	16.906	0.753429	N	848	247.066	16.906	-0.657415	0.970995	0.40358	0.562826	848	No	0.753429	N	1.87933	No	No	N	N
849	358.95	19.8554	2.64304	Y	849	358.95	19.8554	-6.41548	1.21892	-0.163997	0.194855	849	Retain	2.64304	Y	1.97303	No	Yes	Down	Down
850	275.021	18.975	0.987927	N	850	275.021	18.975	1.24865	1.40015	0.276959	0.524994	850	Retain	0.987927	N	2.80435	Yes	No	N	N
851	232.065	16.7798	1.1043	N	851	232.065	16.7798	-0.494043	0.44372	-0.0299325	0.495224	851	No	1.1043	N	1.86614	No	No	N	N
852	362.12	15.8893	2.4676	Y	852	362.12	15.8893	-1.49666	0.773105	-0.350811	0.209478	852	Retain	2.4676	Y	1.91989	No	Yes	Down	Down
853	613.148	19.994	0.847332	N	853	613.148	19.994	-0.487616	0.718717	0.180712	0.350731	853	No	0.847332	N	1.86556	No	No	N	N
854	233.066	12.4229	1.0718	N	854	233.066	12.4229	0.50296	0.554159	0.446305	1.38419	854	No	1.0718	N	1.59762	No	No	N	N
855	101.025	18.6506	1.76623	N	855	101.025	18.6506	-0.723556	0.452216	-0.638226	0.186182	855	No	1.76623	N	1.88396	No	No	N	N
856	101.025	18.2394	1.30315	N	856	101.025	18.2394	-0.427583	0.288918	0.00397878	0.486908	856	No	1.30315	N	1.8599	No	No	N	N
857	289.169	3.77785	0.957066	N	857	289.169	3.77785	0.603756	0.492096	0.628151	1.80615	857	No	0.957066	N	1.49526	No	No	N	N
858	437.167	13.6995	0.515617	N	858	437.167	13.6995	-0.62141	1.33693	0.495852	0.40423	858	No	0.515617	N	1.87665	No	No	N	N
859	297.168	3.57279	0.690992	N	859	297.168	3.57279	1.17092	1.41639	-1.31664	1.29431	859	Retain	0.690992	N	3.17013	Yes	No	N	N
860	297.168	4.2743	0.581956	N	860	297.168	4.2743	-0.00905693	0.55656	-0.733033	1.68437	860	No	0.581956	N	1.8018	No	No	N	N
861	297.168	4.63929	0.817679	N	861	297.168	4.63929	-0.523268	0.808275	-0.467212	0.797668	861	No	0.817679	N	1.8687	No	No	N	N
862	567.052	19.2205	2.28966	Y	862	567.052	19.2205	-0.600319	0.377125	0.0931148	0.0664563	862	No	2.28966	Y	1.87502	No	No	No	N
863	430.946	19.7072	1.74827	N	863	430.946	19.7072	-4.07971	1.32131	-0.834678	1.05315	863	Retain	1.74827	N	1.96063	No	Yes	N	N
864	85.0294	21.2771	3.4339	Y	864	85.0294	21.2771	-0.660875	0.227553	0.0463926	0.151841	864	No	3.4339	Y	1.87958	No	No	No	N
865	253.016	1.6552	0.736041	N	865	253.016	1.6552	0.298683	0.298022	-1.14092	3.14984	865	No	0.736041	N	1.71482	No	No	N	N
866	504.209	14.8261	0.643553	N	866	504.209	14.8261	-0.585681	1.06096	0.332835	0.438194	866	No	0.643553	N	1.87387	No	No	N	N
867	435.067	19.6526	0.817787	N	867	435.067	19.6526	1.05372	1.59957	-0.340347	1.0379	867	Retain	0.817787	N	5.72283	Yes	No	N	N
868	435.07	19.9886	1.61054	N	868	435.07	19.9886	3.06946	2.97099	0.967844	1.86942	868	Retain	1.61054	N	2.09664	Yes	No	N	N
870	286.912	15.9094	1.09237	N	870	286.912	15.9094	0.859491	0.779538	-0.155181	0.593136	870	No	1.09237	N	0.576606	No	No	N	N
871	286.912	16.5839	0.672939	N	871	286.912	16.5839	0.520066	0.866108	-0.220556	0.302324	871	No	0.672939	N	1.58328	No	No	N	N
872	240.051	22.9768	0.219989	N	872	240.051	22.9768	0.01503	0.434103	0.433617	0.289445	872	No	0.219989	N	1.79695	No	No	N	N
873	317.099	19.3033	3.09308	Y	873	317.099	19.3033	-0.923345	0.288926	-0.462048	0.176399	873	No	3.09308	Y	1.89601	No	No	No	N
874	417.074	1.99997	1.44522	N	874	417.074	1.99997	0.507593	0.6547	-0.258707	0.178008	874	No	1.44522	N	1.59383	No	No	N	N
875	417.072	1.60196	0.0567898	N	875	417.072	1.60196	0.0508447	0.186295	-0.232977	0.22757	875	No	0.0567898	N	1.78929	No	No	N	N
877	332.916	15.9822	0.849867	N	877	332.916	15.9822	0.515869	0.655372	-0.0160985	0.220003	877	No	0.849867	N	1.58689	No	No	N	N
878	408.896	22.4402	0.180174	N	878	408.896	22.4402	-0.3039	0.996617	0.158998	0.658314	878	No	0.180174	N	1.84661	No	No	N	N
879	408.896	21.6534	0.110651	N	879	408.896	21.6534	0.303535	2.34186	-0.95547	0.885552	879	No	0.110651	N	1.71284	No	No	N	N
880	130.062	16.59	0.662119	N	880	130.062	16.59	0.295934	0.929726	-0.293764	1.25715	880	No	0.662119	N	1.71594	No	No	N	N
881	701.078	16.2269	3.03762	Y	881	701.078	16.2269	0.225823	0.0547213	-0.0709977	0.0623076	881	No	3.03762	Y	1.74166	No	No	No	N
882	118.051	16.6938	0.131415	N	882	118.051	16.6938	0.097129	1.22466	0.0340509	0.598921	882	No	0.131415	N	1.77848	No	No	N	N
883	359.049	18.1155	2.56093	Y	883	359.049	18.1155	-2.97362	1.66645	-0.222542	0.545662	883	Retain	2.56093	Y	1.94967	No	Yes	Down	Down
884	288.12	15.7414	0.257563	N	884	288.12	15.7414	0.155907	0.780956	0.624672	0.407797	884	No	0.257563	N	1.76306	No	No	N	N
885	312.908	15.9876	0.687092	N	885	312.908	15.9876	0.444422	0.653713	-0.0560503	0.318013	885	No	0.687092	N	1.64001	No	No	N	N
886	390.115	21.6767	3.51192	Y	886	390.115	21.6767	-2.09386	0.739873	-0.702563	0.290262	886	Retain	3.51192	Y	1.93536	No	Yes	Down	Down
887	500.235	18.7837	0.135652	N	887	500.235	18.7837	-0.0471601	0.731472	0.267205	0.312826	887	No	0.135652	N	1.80901	No	No	N	N
888	297.163	3.76791	1.07997	N	888	297.163	3.76791	1.34462	1.56353	-0.503061	1.37013	888	Retain	1.07997	N	2.58035	Yes	No	N	N
889	379.11	18.1945	0.397473	N	889	379.11	18.1945	-0.754781	1.65714	0.748561	0.219792	889	No	0.397473	N	1.88603	No	No	N	N
890	488.236	16.4437	1.82576	N	890	488.236	16.4437	-0.825972	0.591672	0.181296	0.355092	890	No	1.82576	N	1.89047	No	No	N	N
891	234.922	23.1642	0.859134	N	891	234.922	23.1642	0.40791	0.521482	-0.78396	0.962394	891	No	0.859134	N	1.66221	No	No	N	N
892	234.923	25.0334	0.713437	N	892	234.923	25.0334	0.446821	0.661253	-0.441301	0.921119	892	No	0.713437	N	1.63845	No	No	N	N
893	234.921	21.8884	1.8327	N	893	234.921	21.8884	4.1672	2.11472	-0.0710768	0.626091	893	Retain	1.8327	N	2.06315	Yes	No	N	N
894	234.922	18.1604	1.62649	N	894	234.922	18.1604	3.16056	1.59262	0.127738	0.784816	894	Retain	1.62649	N	2.09257	Yes	No	N	N
895	193.025	22.1005	1.85654	N	895	193.025	22.1005	-2.60642	1.40891	0.674853	0.930478	895	Retain	1.85654	N	1.94454	No	Yes	N	N
896	348.103	4.41977	0.482698	N	896	348.103	4.41977	-1.74347	3.33761	2.24941	3.85615	896	Retain	0.482698	N	1.9271	No	Yes	N	N
897	292.072	16.3051	1.42612	N	897	292.072	16.3051	0.479124	0.304982	0.231277	0.270597	897	No	1.42612	N	1.61603	No	No	N	N
898	408.9	25.3927	0.967735	N	898	408.9	25.3927	0.376063	0.281733	-0.689687	0.697685	898	No	0.967735	N	1.67945	No	No	N	N
899	408.898	22.6794	1.24909	N	899	408.898	22.6794	0.333968	0.358805	-0.274588	0.472457	899	No	1.24909	N	1.69971	No	No	N	N
900	408.897	21.6716	0.582919	N	900	408.897	21.6716	0.790256	1.24272	-0.212481	1.48613	900	No	0.582919	N	1.04646	No	No	N	N
901	408.898	22.1479	0.139198	N	901	408.898	22.1479	0.612478	1.77305	-0.952247	0.755447	901	No	0.139198	N	1.4839	No	No	N	N
902	408.898	21.9461	1.30823	N	902	408.898	21.9461	-0.501456	0.524007	-1.57993	2.01262	902	No	1.30823	N	1.8668	No	No	N	N
903	339.252	3.51955	0.508418	N	903	339.252	3.51955	1.26912	1.73053	0.725433	3.00219	903	Retain	0.508418	N	2.74317	Yes	No	N	N
904	142.981	22.1351	0.276952	N	904	142.981	22.1351	-0.291392	0.894848	0.928244	2.36366	904	No	0.276952	N	1.84513	No	No	N	N
906	243.062	16.899	2.07044	N	906	243.062	16.899	-0.333774	0.163394	-0.423644	0.140305	906	No	2.07044	N	1.85005	No	No	N	N
907	126.97	3.76855	1.30216	N	907	126.97	3.76855	0.336064	0.31115	-0.120488	0.114772	907	No	1.30216	N	1.69877	No	No	N	N
908	348.911	19.4094	1.50333	N	908	348.911	19.4094	0.774374	0.590257	-0.330753	0.509247	908	No	1.50333	N	1.11358	No	No	N	N
909	348.913	19.9895	0.572793	N	909	348.913	19.9895	-1.62129	3.26678	0.389213	1.37851	909	Retain	0.572793	N	1.9237	No	Yes	N	N
910	148.045	12.8732	0.89028	N	910	148.045	12.8732	0.26819	0.323792	0.257025	0.419799	910	No	0.89028	N	1.72671	No	No	N	N
911	167.978	20.5152	1.06985	N	911	167.978	20.5152	-0.0976001	0.108835	-0.152307	0.108847	911	No	1.06985	N	1.81778	No	No	N	N
912	631.276	16.0573	1.08434	N	912	631.276	16.0573	-1.33374	1.46103	0.30664	0.338271	912	Retain	1.08434	N	1.9143	No	Yes	N	N
913	486.194	11.8348	2.54697	Y	913	486.194	11.8348	-0.948384	0.479721	-0.101124	0.250118	913	No	2.54697	Y	1.89735	No	No	No	N
914	156.013	11.824	3.90121	Y	914	156.013	11.824	1.88514	0.578407	0.38391	0.415295	914	Retain	3.90121	Y	2.22595	Yes	No	Up	Up
915	610.798	18.5747	1.3528	N	915	610.798	18.5747	0.227046	0.20818	-0.00872907	0.184642	915	No	1.3528	N	1.74125	No	No	N	N
916	557.194	12.531	2.37583	Y	916	557.194	12.531	-1.94985	0.616384	-0.475498	0.352057	916	Retain	2.37583	Y	1.9322	No	Yes	Down	Down
917	312.891	18.3834	1.72922	N	917	312.891	18.3834	1.80078	1.03531	-0.338619	0.888552	917	Retain	1.72922	N	2.24976	Yes	No	N	N
918	312.89	18.7582	1.04978	N	918	312.89	18.7582	0.928473	0.930375	-0.113124	0.278536	918	No	1.04978	N	-0.796136	No	No	N	N
919	312.891	19.0087	0.677378	N	919	312.891	19.0087	0.757091	1.62393	-0.080384	1.55524	919	No	0.677378	N	1.17665	No	No	N	N
920	312.891	19.4063	1.49137	N	920	312.891	19.4063	0.767193	0.582027	-0.258488	0.524715	920	No	1.49137	N	1.14092	No	No	N	N
921	653.212	22.9667	2.1446	Y	921	653.212	22.9667	-0.866819	0.363918	-0.246515	0.181298	921	No	2.1446	Y	1.89287	No	No	No	N
922	169.055	15.4231	2.03589	N	922	169.055	15.4231	0.139526	0.0767535	0.110931	0.126867	922	No	2.03589	N	1.76757	No	No	N	N
923	169.054	16.5087	0.348873	N	923	169.054	16.5087	-0.117023	0.947205	-0.350574	0.440693	923	No	0.348873	N	1.82095	No	No	N	N
924	329.191	3.69035	0.547982	N	924	329.191	3.69035	-0.0865312	0.371444	-0.308526	0.913983	924	No	0.547982	N	1.81593	No	No	N	N
925	203.067	12.6432	1.18546	N	925	203.067	12.6432	-0.440671	0.506631	-0.279522	0.107749	925	No	1.18546	N	1.86118	No	No	N	N
926	330.167	12.9174	0.772149	N	926	330.167	12.9174	-1.06203	1.52206	0.450648	0.552849	926	Retain	0.772149	N	1.90301	No	Yes	N	N
927	855.252	22.3147	2.43728	Y	927	855.252	22.3147	-2.26562	1.54279	-0.832997	0.365797	927	Retain	2.43728	Y	1.93876	No	Yes	Down	Down
928	993.656	16.206	1.04781	N	928	993.656	16.206	0.180237	0.21152	-0.0571854	0.0877133	928	No	1.04781	N	1.75603	No	No	N	N
929	427.124	17.0384	2.71391	Y	929	427.124	17.0384	0.593378	0.284793	0.540152	0.179968	929	No	2.71391	Y	1.50814	No	No	No	N
930	184.007	10.5789	0.162178	N	930	184.007	10.5789	-0.191509	2.13063	1.94371	2.8833	930	No	0.162178	N	1.83215	No	No	N	N
931	243.057	17.2637	0.827904	N	931	243.057	17.2637	0.975429	1.40658	0.557087	1.0381	931	No	0.827904	N	-6.13966	No	No	N	N
932	718.303	14.353	1.21951	N	932	718.303	14.353	-1.5355	1.50626	0.394555	0.54669	932	Retain	1.21951	N	1.92112	No	Yes	N	N
933	253.144	3.5982	0.39047	N	933	253.144	3.5982	0.0504139	0.382714	-0.575714	1.09273	933	No	0.39047	N	1.78938	No	No	N	N
934	735.269	12.4164	1.55463	N	934	735.269	12.4164	0.314324	0.254324	-0.0628292	0.198756	934	No	1.55463	N	1.70832	No	No	N	N
935	735.269	11.8542	1.73394	N	935	735.269	11.8542	0.378764	0.273735	-0.13986	0.199483	935	No	1.73394	N	1.67806	No	No	N	N
936	184.959	22.0793	0.136024	N	936	184.959	22.0793	-0.219232	0.706852	0.882115	1.97404	936	No	0.136024	N	1.83596	No	No	N	N
937	230.99	19.013	1.11346	N	937	230.99	19.013	0.932287	1.00919	-0.616966	1.08985	937	No	1.11346	N	-0.953629	No	No	N	N
938	196.976	24.0121	0.436669	N	938	196.976	24.0121	0.134634	0.287782	0.422493	0.575857	938	No	0.436669	N	1.76888	No	No	N	N
939	279.161	3.45287	0.965137	N	939	279.161	3.45287	0.706197	0.552326	0.288616	1.33258	939	No	0.965137	N	1.31927	No	No	N	N
940	674.314	4.45229	1.24362	N	940	674.314	4.45229	-1.23619	0.603251	-0.965095	0.284757	940	Retain	1.24362	N	1.91056	No	Yes	N	N
941	504.98	19.5535	1.90769	N	941	504.98	19.5535	-2.21597	0.905503	-0.465698	0.407935	941	Retain	1.90769	N	1.93781	No	Yes	N	N
942	504.979	20.0184	1.5198	N	942	504.979	20.0184	-2.73854	0.829751	-0.548012	0.736449	942	Retain	1.5198	N	1.9465	No	Yes	N	N
943	272.161	4.6877	0.639441	N	943	272.161	4.6877	-0.720941	1.27022	0.251489	0.357987	943	No	0.639441	N	1.88378	No	No	N	N
944	295.995	21.2291	2.58235	Y	944	295.995	21.2291	-0.871209	0.375202	-0.118669	0.509516	944	No	2.58235	Y	1.89312	No	No	No	N
945	418.916	20.5221	1.33401	N	945	418.916	20.5221	0.65749	0.732965	-0.136563	0.470704	945	No	1.33401	N	1.41607	No	No	N	N
946	418.917	19.5519	3.88682	Y	946	418.917	19.5519	-0.459223	0.097872	-0.567249	0.864642	946	No	3.88682	Y	1.86294	No	No	No	N
947	666.121	15.7801	1.35627	N	947	666.121	15.7801	-1.45579	0.745358	-0.868235	0.587586	947	Retain	1.35627	N	1.91856	No	Yes	N	N
948	319.096	12.62	3.6376	Y	948	319.096	12.62	-1.83652	0.279438	-0.746379	0.125815	948	Retain	3.6376	Y	1.92949	No	Yes	Down	Down
949	235.953	11.4415	1.73557	N	949	235.953	11.4415	0.50462	0.389498	-0.137315	0.38929	949	No	1.73557	N	1.59627	No	No	N	N
950	435.076	19.9778	0.125257	N	950	435.076	19.9778	0.18563	1.10119	-0.530233	0.628992	950	No	0.125257	N	1.75441	No	No	N	N
951	267.147	7.85861	0.1136	N	951	267.147	7.85861	-0.201827	0.868234	0.466375	0.437751	951	No	0.1136	N	1.83359	No	No	N	N
952	284.049	15.9845	0.85819	N	952	284.049	15.9845	0.245267	0.354367	-0.240067	0.258913	952	No	0.85819	N	1.73501	No	No	N	N
953	195.033	21.0882	2.74363	Y	953	195.033	21.0882	-1.29975	0.409287	-0.125862	0.313518	953	Retain	2.74363	Y	1.91303	No	Yes	Down	Down
954	195.033	22.084	2.56523	Y	954	195.033	22.084	-1.92518	0.782729	-0.11071	0.424918	954	Retain	2.56523	Y	1.93163	No	Yes	Down	Down
955	479.18	11.4477	1.75084	N	955	479.18	11.4477	-0.667767	0.531108	0.238868	0.536144	955	No	1.75084	N	1.88008	No	No	N	N
956	348.911	18.3795	1.91936	N	956	348.911	18.3795	1.99052	1.09136	-0.508114	1.1549	956	Retain	1.91936	N	2.20191	Yes	No	N	N
957	277.215	3.22981	3.82089	Y	957	277.215	3.22981	-6.40082	2.00408	-3.02666	3.5034	957	Retain	3.82089	Y	1.97298	No	Yes	Down	Down
958	89.0245	19.0269	3.28287	Y	958	89.0245	19.0269	0.807435	0.204262	0.0309499	0.336146	958	No	3.28287	Y	0.961391	No	No	No	N
959	503.248	12.6541	0.75598	N	959	503.248	12.6541	-0.818872	1.49457	0.86662	0.47529	959	No	0.75598	N	1.89004	No	No	N	N
960	90.0277	10.8979	1.45177	N	960	90.0277	10.8979	-1.01556	0.873513	-0.0839092	0.593147	960	Retain	1.45177	N	1.90077	No	Yes	N	N
961	331.125	17.1932	1.36305	N	961	331.125	17.1932	0.890483	0.842347	0.128623	0.232656	961	No	1.36305	N	0.173794	No	No	N	N
962	312.899	22.9321	0.981131	N	962	312.899	22.9321	1.16591	1.28758	0.0316623	0.499378	962	Retain	0.981131	N	3.20545	Yes	No	N	N
963	196.924	21.2128	0.171448	N	963	196.924	21.2128	0.00107853	0.271715	0.100125	0.170993	963	No	0.171448	N	1.79978	No	No	N	N
964	175.061	15.3968	1.86195	N	964	175.061	15.3968	0.184726	0.117876	-0.0964699	0.141242	964	No	1.86195	N	1.75468	No	No	N	N
965	175.062	14.7452	1.77511	N	965	175.062	14.7452	1.74611	1.19484	-0.276878	2.58325	965	Retain	1.77511	N	2.26806	Yes	No	N	N
966	653.28	11.8132	2.80644	Y	966	653.28	11.8132	-0.884372	0.486468	0.100238	0.11652	966	No	2.80644	Y	1.89386	No	No	No	N
967	653.281	12.4241	0.443463	N	967	653.281	12.4241	-0.26843	0.994748	-0.154527	0.473428	967	No	0.443463	N	1.84232	No	No	N	N
968	175.072	14.2283	1.67	N	968	175.072	14.2283	-1.00222	0.917336	0.112089	0.365129	968	Retain	1.67	N	1.90011	No	Yes	N	N
969	175.071	14.9428	1.09539	N	969	175.071	14.9428	-1.87421	2.35819	0.0407473	0.586748	969	Retain	1.09539	N	1.93042	No	Yes	N	N
970	189.051	19.4474	2.30767	Y	970	189.051	19.4474	-0.95926	0.558569	-0.50035	0.401247	970	No	2.30767	Y	1.89792	No	No	No	N
971	465.303	3.30163	0.489356	N	971	465.303	3.30163	0.342552	0.879397	-0.0419109	1.69939	971	No	0.489356	N	1.69579	No	No	N	N
972	185.989	19.8221	4.2855	Y	972	185.989	19.8221	-2.07987	0.316963	-0.251498	0.13732	972	Retain	4.2855	Y	1.93506	No	Yes	Down	Down
973	185.989	19.5688	0.202794	N	973	185.989	19.5688	1.91276	4.46388	-0.468642	0.618834	973	Retain	0.202794	N	2.21912	Yes	No	N	N
974	326.118	15.5733	1.33197	N	974	326.118	15.5733	-0.878865	0.851653	-0.0874231	0.221398	974	No	1.33197	N	1.89355	No	No	N	N
975	391.208	4.94555	0.508821	N	975	391.208	4.94555	0.474736	0.969313	0.207885	0.187418	975	No	0.508821	N	1.61924	No	No	N	N
976	228.099	15.667	0.303175	N	976	228.099	15.667	-0.250205	1.07928	0.489425	0.481915	976	No	0.303175	N	1.84003	No	No	N	N
977	228.099	16.0836	0.339042	N	977	228.099	16.0836	-0.137672	0.401492	0.00102616	0.246251	977	No	0.339042	N	1.8242	No	No	N	N
978	267.147	7.521	0.131619	N	978	267.147	7.521	0.183538	0.845613	0.282064	0.849256	978	No	0.131619	N	1.75504	No	No	N	N
979	277.145	3.47043	1.67431	N	979	277.145	3.47043	0.228848	0.108598	0.286364	0.260145	979	No	1.67431	N	1.74065	No	No	N	N
980	207.012	4.4701	0.381952	N	980	207.012	4.4701	0.757515	3.56647	0.688919	1.4024	980	No	0.381952	N	1.17521	No	No	N	N
981	149.995	4.04654	0.226696	N	981	149.995	4.04654	0.422611	1.73019	0.727454	0.785388	981	No	0.226696	N	1.65361	No	No	N	N
982	487.251	15.7228	0.629378	N	982	487.251	15.7228	-0.633353	1.12565	0.392898	0.466337	982	No	0.629378	N	1.87755	No	No	N	N
983	373.972	21.2477	2.60731	Y	983	373.972	21.2477	-0.544861	0.245837	-0.0523083	0.361869	983	No	2.60731	Y	1.87054	No	No	No	N
984	486.043	1.60511	0.556192	N	984	486.043	1.60511	0.19757	0.360089	0.877853	2.42744	984	No	0.556192	N	1.75076	No	No	N	N
985	486.043	1.79787	0.534287	N	985	486.043	1.79787	0.91408	2.14061	0.00974413	1.07798	985	No	0.534287	N	-0.327739	No	No	N	N
986	169.054	15.9311	1.34667	N	986	169.054	15.9311	-0.655337	0.180788	0.00352183	0.817971	986	No	1.34667	N	1.87918	No	No	N	N
987	169.054	16.3438	0.58571	N	987	169.054	16.3438	-0.146664	0.607914	-0.394042	1.03661	987	No	0.58571	N	1.82558	No	No	N	N
988	280.105	16.5908	0.725805	N	988	280.105	16.5908	-1.10051	1.77158	0.16767	0.250031	988	Retain	0.725805	N	1.90478	No	Yes	N	N
989	280.236	3.34112	0.922406	N	989	280.236	3.34112	-0.835366	1.00995	-1.21396	1.21141	989	No	0.922406	N	1.89103	No	No	N	N
990	951.385	12.1167	2.08953	N	990	951.385	12.1167	0.096691	0.0536078	0.233442	0.163847	990	No	2.08953	N	1.77859	No	No	N	N
991	788.532	3.22342	0.103098	N	991	788.532	3.22342	0.00601984	0.405505	-0.404485	0.492653	991	No	0.103098	N	1.79879	No	No	N	N
992	799.535	3.22497	1.79997	N	992	799.535	3.22497	-1.74347	1.55185	-0.878422	1.86389	992	Retain	1.79997	N	1.9271	No	Yes	N	N
993	257.078	16.5459	1.7267	N	993	257.078	16.5459	-1.21848	0.925876	-0.0954261	0.224805	993	Retain	1.7267	N	1.90985	No	Yes	N	N
994	336.962	20.5477	1.469	N	994	336.962	20.5477	-3.27071	1.36406	-0.799861	0.550775	994	Retain	1.469	N	1.95317	No	Yes	N	N
995	614.161	16.7984	0.142644	N	995	614.161	16.7984	-0.100718	0.460108	-0.0938953	0.213918	995	No	0.142644	N	1.8183	No	No	N	N
996	317.057	18.5476	1.63191	N	996	317.057	18.5476	-0.577543	0.453406	-0.0674166	0.183972	996	No	1.63191	N	1.87322	No	No	N	N
997	597.303	3.66634	0.638293	N	997	597.303	3.66634	-0.320086	0.638108	-0.050441	0.302968	997	No	0.638293	N	1.84849	No	No	N	N
998	172.025	18.2626	0.657159	N	998	172.025	18.2626	-0.127003	0.352447	-0.150857	0.692185	998	No	0.657159	N	1.82254	No	No	N	N
999	258.921	15.9822	0.788356	N	999	258.921	15.9822	0.491906	0.654833	-0.0884285	0.324529	999	No	0.788356	N	1.60637	No	No	N	N
1000	164.035	1.68095	1.8372	N	1000	164.035	1.68095	0.241436	0.164693	-0.508921	1.085	1000	No	1.8372	N	1.73634	No	No	N	N
1002	387.117	18.6985	0.983332	N	1002	387.117	18.6985	-0.369754	0.654953	0.100351	0.556049	1002	No	0.983332	N	1.85399	No	No	N	N
1003	193.159	3.5076	1.5146	N	1003	193.159	3.5076	0.677968	0.399352	0.192342	0.384812	1003	No	1.5146	N	1.37894	No	No	N	N
1004	440.131	19.5318	1.14941	N	1004	440.131	19.5318	0.968475	1.14202	0.326505	0.320259	1004	No	1.14941	N	-4.34408	No	No	N	N
1005	241.144	4.53438	0.947265	N	1005	241.144	4.53438	-0.482874	0.536566	-0.666596	1.47308	1005	No	0.947265	N	1.86513	No	No	N	N
1006	542.926	20.7676	1.70388	N	1006	542.926	20.7676	-3.38605	1.82448	-0.416756	0.66527	1006	Retain	1.70388	N	1.9544	No	Yes	N	N
1007	372.984	19.8219	1.64789	N	1007	372.984	19.8219	-4.1618	1.11496	-0.0849767	0.81965	1007	Retain	1.64789	N	1.96125	No	Yes	N	N
1011	110.025	22.9714	0.0449185	N	1011	110.025	22.9714	-0.109723	0.318762	0.428885	0.250781	1011	No	0.0449185	N	1.81977	No	No	N	N
1012	165.02	1.61745	0.83541	N	1012	165.02	1.61745	0.10239	0.284174	-0.243116	0.709305	1012	No	0.83541	N	1.77719	No	No	N	N
1013	165.02	1.98216	3.50235	Y	1013	165.02	1.98216	0.703168	0.498785	-0.0218949	0.349439	1013	No	3.50235	Y	1.32622	No	No	No	N
1014	253.038	17.9536	0.327902	N	1014	253.038	17.9536	0.364449	1.3255	1.28976	3.55323	1014	No	0.327902	N	1.68531	No	No	N	N
1015	314.968	19.7741	1.9995	N	1015	314.968	19.7741	1.11896	1.1511	0.0495151	0.977675	1015	Retain	1.9995	N	3.6812	Yes	No	N	N
1016	1017.96	21.2206	0.328544	N	1016	1017.96	21.2206	0.0373099	0.126034	0.0536873	0.0699703	1016	No	0.328544	N	1.79225	No	No	N	N
1017	663.085	16.6737	2.16724	Y	1017	663.085	16.6737	0.41786	0.288123	0.367294	0.197263	1017	No	2.16724	Y	1.65644	No	No	No	N
1018	336.999	20.0823	4.48882	Y	1018	336.999	20.0823	-0.654883	0.181955	-0.228224	0.115829	1018	No	4.48882	Y	1.87915	No	No	No	N
1019	336.999	19.5318	0.712153	N	1019	336.999	19.5318	-0.121016	0.220724	-0.19052	0.30369	1019	No	0.712153	N	1.82159	No	No	N	N
1021	422.229	3.36513	0.587884	N	1021	422.229	3.36513	0.48736	1.02074	1.18917	3.21152	1021	No	0.587884	N	1.60986	No	No	N	N
1022	453.209	12.5147	0.13108	N	1022	453.209	12.5147	-0.0625009	0.859119	0.271202	0.207663	1022	No	0.13108	N	1.81176	No	No	N	N
1023	348.918	20.6685	0.669388	N	1023	348.918	20.6685	0.68125	1.18056	-0.127499	0.411811	1023	No	0.669388	N	1.37255	No	No	N	N
1024	348.918	19.8345	2.32358	Y	1024	348.918	19.8345	-3.78878	0.781479	-0.0523936	0.515679	1024	Retain	2.32358	Y	1.95824	No	Yes	Down	Down
1025	403.192	18.4152	1.87829	N	1025	403.192	18.4152	0.602566	0.405728	-0.152164	0.329159	1025	No	1.87829	N	1.49677	No	No	N	N
1026	245.953	20.519	0.660595	N	1026	245.953	20.519	-0.0587617	0.101967	-0.125492	0.338184	1026	No	0.660595	N	1.8111	No	No	N	N
1027	181.072	16.0008	0.639869	N	1027	181.072	16.0008	0.185402	0.467027	-0.182077	0.258495	1027	No	0.639869	N	1.75448	No	No	N	N
1028	325.171	4.84566	1.11473	N	1028	325.171	4.84566	0.813297	1.22588	-0.585661	0.644212	1028	No	1.11473	N	0.928783	No	No	N	N
1029	247.069	11.6544	1.17701	N	1029	247.069	11.6544	-0.486213	0.508722	0.0593926	0.270316	1029	No	1.17701	N	1.86543	No	No	N	N
1030	268.991	7.25307	0.187139	N	1030	268.991	7.25307	0.111516	0.939205	1.41078	3.70769	1030	No	0.187139	N	1.7749	No	No	N	N
1031	305.045	21.5055	2.10479	N	1031	305.045	21.5055	-1.46981	0.651469	-0.692314	0.32902	1031	Retain	2.10479	N	1.91902	No	Yes	N	N
1032	305.045	21.0417	0.584046	N	1032	305.045	21.0417	0.405437	0.643383	-0.911364	0.375755	1032	No	0.584046	N	1.66362	No	No	N	N
1033	173.093	10.1894	0.484037	N	1033	173.093	10.1894	-0.405918	0.850474	0.392369	0.427367	1033	No	0.484037	N	1.85774	No	No	N	N
1034	138.971	23.774	0.333965	N	1034	138.971	23.774	0.423595	1.23511	0.501484	1.99802	1034	No	0.333965	N	1.65302	No	No	N	N
1035	138.971	23.5991	0.362021	N	1035	138.971	23.5991	0.463261	0.836487	0.387726	0.698972	1035	No	0.362021	N	1.62738	No	No	N	N
1036	427.002	20.0364	0.958332	N	1036	427.002	20.0364	-4.97835	1.90008	-0.845826	0.992719	1036	Retain	0.958332	N	1.96655	No	Yes	N	N
1037	176.057	15.6392	2.7205	Y	1037	176.057	15.6392	-0.628807	0.222126	-0.423269	0.126877	1037	No	2.7205	Y	1.87721	No	No	No	N
1038	176.057	16.3066	1.44142	N	1038	176.057	16.3066	-0.661961	0.59914	-0.42792	0.191098	1038	No	1.44142	N	1.87966	No	No	N	N
1039	200.986	19.7199	0.619373	N	1039	200.986	19.7199	-1.02835	1.5999	0.124491	1.67614	1039	Retain	0.619373	N	1.9014	No	Yes	N	N
1040	426.889	19.4172	1.49803	N	1040	426.889	19.4172	0.816108	0.596212	-0.322798	0.622361	1040	No	1.49803	N	0.912407	No	No	N	N
1041	426.889	20.1388	0.62153	N	1041	426.889	20.1388	0.409882	0.716519	-0.257367	0.862837	1041	No	0.62153	N	1.66108	No	No	N	N
1042	426.889	20.8443	1.70028	N	1042	426.889	20.8443	0.720696	0.546195	-0.289566	0.678555	1042	No	1.70028	N	1.28394	No	No	N	N
1043	154.95	25.5698	0.311808	N	1043	154.95	25.5698	-0.455959	1.18122	-0.0347391	0.757608	1043	No	0.311808	N	1.86263	No	No	N	N
1044	154.95	26.5135	0.657467	N	1044	154.95	26.5135	-0.452738	0.968106	-1.79548	1.87289	1044	No	0.657467	N	1.86233	No	No	N	N
1045	188.093	14.8834	0.948651	N	1045	188.093	14.8834	0.149253	0.211961	-0.0195587	0.324733	1045	No	0.948651	N	1.76491	No	No	N	N
1046	314.965	19.15	3.05674	Y	1046	314.965	19.15	0.910497	0.29985	-0.33274	0.283196	1046	No	3.05674	Y	-0.234558	No	No	No	N
1047	169.834	16.5614	0.990158	N	1047	169.834	16.5614	-0.25243	0.557179	1.31303	2.26978	1047	No	0.990158	N	1.84031	No	No	N	N
1048	169.834	15.9249	0.113302	N	1048	169.834	15.9249	-0.176276	0.782118	-0.418447	1.0043	1048	No	0.113302	N	1.82997	No	No	N	N
1049	98.9568	21.2322	2.76156	Y	1049	98.9568	21.2322	0.629733	0.280718	-0.070763	0.0767159	1049	No	2.76156	Y	1.45985	No	No	No	N
1050	98.9569	22.2605	1.01092	N	1050	98.9569	22.2605	-1.03297	1.1781	-0.0738794	0.870638	1050	Retain	1.01092	N	1.90162	No	Yes	N	N
1051	242.052	17.1778	0.679007	N	1051	242.052	17.1778	0.657806	1.02955	-0.235988	0.462164	1051	No	0.679007	N	1.41554	No	No	N	N
1052	197.808	16.58	0.821758	N	1052	197.808	16.58	0.696801	1.19801	-0.185808	1.67779	1052	No	0.821758	N	1.34037	No	No	N	N
1053	197.808	15.921	0.834876	N	1053	197.808	15.921	0.754642	1.14535	-0.117503	0.469423	1053	No	0.834876	N	1.18487	No	No	N	N
1054	347.039	17.9529	0.313992	N	1054	347.039	17.9529	-0.154251	0.403573	-0.118122	0.0795779	1054	No	0.313992	N	1.82673	No	No	N	N
1055	350.058	17.9142	1.0027	N	1055	350.058	17.9142	-1.40761	1.81805	1.21638	0.888259	1055	Retain	1.0027	N	1.91693	No	Yes	N	N
1056	316.955	19.0749	2.80466	Y	1056	316.955	19.0749	0.551945	0.257351	-0.278461	0.441604	1056	No	2.80466	Y	1.55363	No	No	No	N
1057	136.044	14.0812	0.272004	N	1057	136.044	14.0812	-0.0936473	0.328559	0.0199171	0.0824384	1057	No	0.272004	N	1.81713	No	No	N	N
1058	280.078	11.0907	1.59055	N	1058	280.078	11.0907	-1.72454	1.70919	0.339408	1.22954	1058	Retain	1.59055	N	1.92659	No	Yes	N	N
1059	174.948	22.2355	1.40049	N	1059	174.948	22.2355	-4.4845	3.52655	2.50958	3.5052	1059	Retain	1.40049	N	1.96353	No	Yes	N	N
1060	308.125	7.75098	0.0363103	N	1060	308.125	7.75098	-0.0961473	0.7794	0.300045	0.306897	1060	No	0.0363103	N	1.81754	No	No	N	N
1063	285.085	13.7187	2.02714	N	1063	285.085	13.7187	5.35848	1.30179	4.27944	0.961357	1063	Retain	2.02714	N	2.04589	Yes	No	N	N
1065	246.116	14.4366	0.49269	N	1065	246.116	14.4366	-0.63439	1.13385	0.134005	0.653039	1065	No	0.49269	N	1.87763	No	No	N	N
1066	246.114	14.7959	1.783	N	1066	246.114	14.7959	-1.34161	0.986841	-0.169303	0.681263	1066	Retain	1.783	N	1.91459	No	Yes	N	N
1067	429.057	17.6455	1.32479	N	1067	429.057	17.6455	-0.617319	0.565884	-0.395797	0.473162	1067	No	1.32479	N	1.87634	No	No	N	N
1068	111.009	21.2198	2.10831	N	1068	111.009	21.2198	-0.743	0.318564	-0.152554	0.370947	1068	No	2.10831	N	1.88526	No	No	N	N
1069	210.972	20.9441	1.43515	N	1069	210.972	20.9441	0.52673	0.334843	0.219734	0.406786	1069	No	1.43515	N	1.57741	No	No	N	N
1070	210.972	23.3608	0.253498	N	1070	210.972	23.3608	-0.233565	0.740871	-0.22162	0.473653	1070	No	0.253498	N	1.83787	No	No	N	N
1071	759.509	3.23194	2.29438	Y	1071	759.509	3.23194	-2.98867	0.92292	-1.16885	1.21855	1071	Retain	2.29438	Y	1.94986	No	Yes	Down	Down
1072	495.233	15.9226	0.861025	N	1072	495.233	15.9226	-1.00898	1.34487	0.443931	0.434178	1072	Retain	0.861025	N	1.90045	No	Yes	N	N
1073	146	3.41313	1.64227	N	1073	146	3.41313	0.51523	0.386333	-0.241106	0.240187	1073	No	1.64227	N	1.58743	No	No	N	N
1074	174.952	17.7392	0.371513	N	1074	174.952	17.7392	0.0648281	0.997886	-1.0376	0.756576	1074	No	0.371513	N	1.78614	No	No	N	N
1075	262.076	20.2279	1.4179	N	1075	262.076	20.2279	-0.506429	0.508301	0.0405243	0.121004	1075	No	1.4179	N	1.86724	No	No	N	N
1076	525.293	3.63769	0.128427	N	1076	525.293	3.63769	0.0159391	0.491591	0.181009	0.49306	1076	No	0.128427	N	1.79676	No	No	N	N
1077	104.035	18.155	2.57092	Y	1077	104.035	18.155	0.957099	0.417337	0.333342	0.165601	1077	No	2.57092	Y	-2.66187	No	No	No	N
1078	821.53	3.13515	2.54767	Y	1078	821.53	3.13515	-1.47025	0.623087	-0.841698	0.633361	1078	Retain	2.54767	Y	1.91904	No	Yes	Down	Down
1079	317.062	20.3169	2.26351	Y	1079	317.062	20.3169	-0.801137	0.484577	-0.0285147	0.280127	1079	No	2.26351	Y	1.88896	No	No	No	N
1080	134.994	7.28714	0.163616	N	1080	134.994	7.28714	0.018462	1.3633	1.26482	2.1318	1080	No	0.163616	N	1.79624	No	No	N	N
1081	328.975	11.7473	3.8717	Y	1081	328.975	11.7473	2.14702	0.545808	-0.178036	0.649708	1081	Retain	3.8717	Y	2.17437	Yes	No	Up	Up
1082	281.03	18.2923	3.86482	Y	1082	281.03	18.2923	-3.96271	2.33083	-0.32625	0.303905	1082	Retain	3.86482	Y	1.9597	No	Yes	Down	Down
1083	459.257	15.8815	0.868664	N	1083	459.257	15.8815	-0.817954	1.15147	0.359621	0.530777	1083	No	0.868664	N	1.88999	No	No	N	N
1084	114.02	6.53139	2.23128	Y	1084	114.02	6.53139	-0.855248	0.667258	0.108516	1.16368	1084	No	2.23128	Y	1.8922	No	No	No	N
1085	126.953	7.66967	0.0172155	N	1085	126.953	7.66967	0.0283058	0.591812	-0.411181	0.923953	1085	No	0.0172155	N	1.79417	No	No	N	N
1087	209.154	3.49986	0.727691	N	1087	209.154	3.49986	0.318469	0.536336	0.156878	0.349415	1087	No	0.727691	N	1.70654	No	No	N	N
1088	529.24	8.06768	0.103579	N	1088	529.24	8.06768	-0.0533289	0.928441	0.407524	0.325825	1088	No	0.103579	N	1.81013	No	No	N	N
1089	256.236	3.47431	0.601733	N	1089	256.236	3.47431	0.415307	0.817289	-0.293726	0.567985	1089	No	0.601733	N	1.65794	No	No	N	N
1090	224.02	1.60459	0.91102	N	1090	224.02	1.60459	0.995964	1.89732	-0.994912	2.19694	1090	No	0.91102	N	-47.5596	No	No	N	N
1091	283.205	3.25904	0.742322	N	1091	283.205	3.25904	-0.416013	0.711897	-0.992032	0.954857	1091	No	0.742322	N	1.85876	No	No	N	N
1092	96.9634	22.4294	1.03791	N	1092	96.9634	22.4294	-1.60194	2.59988	0.0132375	0.555208	1092	Retain	1.03791	N	1.92313	No	Yes	N	N
1093	114.056	14.3499	0.369718	N	1093	114.056	14.3499	-0.188291	0.569915	0.232448	0.426172	1093	No	0.369718	N	1.83169	No	No	N	N
1094	436.086	1.60475	1.08856	N	1094	436.086	1.60475	0.224156	0.258026	1.90736	3.16062	1094	No	1.08856	N	1.74222	No	No	N	N
1095	360.159	4.04732	1.26524	N	1095	360.159	4.04732	-0.851489	0.616087	0.10086	0.463379	1095	No	1.26524	N	1.89198	No	No	N	N
1096	173.082	5.02763	0.211944	N	1096	173.082	5.02763	0.180576	0.473968	-0.280456	0.674045	1096	No	0.211944	N	1.75593	No	No	N	N
1097	173.082	4.30672	1.35716	N	1097	173.082	4.30672	0.836343	0.734848	0.00465762	1.01565	1097	No	1.35716	N	0.777931	No	No	N	N
1098	336.999	17.86	3.93815	Y	1098	336.999	17.86	1.89703	0.363099	1.30481	0.451011	1098	Retain	3.93815	Y	2.22296	Yes	No	Up	Up
1099	156.937	20.5314	0.827582	N	1099	156.937	20.5314	-0.122954	0.161806	-0.221688	0.168229	1099	No	0.827582	N	1.8219	No	No	N	N
1100	156.936	18.6196	1.52017	N	1100	156.936	18.6196	0.3947	0.338982	-0.304122	0.684741	1100	No	1.52017	N	1.66959	No	No	N	N
1101	156.937	19.4164	1.53959	N	1101	156.937	19.4164	0.59805	0.522012	-0.185006	0.323515	1101	No	1.53959	N	1.50243	No	No	N	N
1102	156.937	19.914	4.08213	Y	1102	156.937	19.914	-3.26	0.677819	-0.00340902	0.941191	1102	Retain	4.08213	Y	1.95305	No	Yes	Down	Down
1103	208.047	4.86734	2.34855	Y	1103	208.047	4.86734	-3.60687	1.48566	-1.22788	0.657693	1103	Retain	2.34855	Y	1.95659	No	Yes	Down	Down
1104	237.989	18.4616	3.26738	Y	1104	237.989	18.4616	-1.19737	0.384127	-0.01241	0.348622	1104	Retain	3.26738	Y	1.90898	No	Yes	Down	Down
1105	237.989	19.1299	2.95345	Y	1105	237.989	19.1299	0.83575	0.277519	-0.206018	0.199499	1105	No	2.95345	Y	0.782341	No	No	No	N
1107	577.033	16.2269	2.87407	Y	1107	577.033	16.2269	0.216259	0.0755408	-0.0615796	0.0493919	1107	No	2.87407	Y	1.74481	No	No	No	N
1108	340.202	3.31712	0.744095	N	1108	340.202	3.31712	0.629771	0.98184	0.994954	1.03984	1108	No	0.744095	N	1.45979	No	No	N	N
1109	135.019	18.9983	1.84574	N	1109	135.019	18.9983	0.52792	0.357726	0.0476444	0.199529	1109	No	1.84574	N	1.57634	No	No	N	N
1110	298.156	3.35893	0.532827	N	1110	298.156	3.35893	0.508459	1.06622	1.30494	1.22582	1110	No	0.532827	N	1.59312	No	No	N	N
1111	336.327	3.57652	0.95282	N	1111	336.327	3.57652	1.32875	1.32978	-0.342035	0.566249	1111	Retain	0.95282	N	2.60837	Yes	No	N	N
1112	207.069	3.75771	0.405588	N	1112	207.069	3.75771	0.400064	0.674222	-0.643934	0.8277	1112	No	0.405588	N	1.66663	No	No	N	N
1113	438.235	11.8526	1.56922	N	1113	438.235	11.8526	-1.3002	1.06451	0.233061	0.436269	1113	Retain	1.56922	N	1.91305	No	Yes	N	N
1114	321.004	16.5165	0.963975	N	1114	321.004	16.5165	0.584	0.573809	-0.280969	1.03815	1114	No	0.963975	N	1.51923	No	No	N	N
1115	147.049	12.6355	0.154202	N	1115	147.049	12.6355	-0.333022	1.40404	-0.331032	0.493646	1115	No	0.154202	N	1.84996	No	No	N	N
1116	243.179	3.98305	0.102722	N	1116	243.179	3.98305	0.272419	1.08332	-0.270181	1.50972	1116	No	0.102722	N	1.72512	No	No	N	N
1117	491.208	19.7401	2.33061	Y	1117	491.208	19.7401	-4.12726	0.938516	-0.357855	0.573206	1117	Retain	2.33061	Y	1.96099	No	Yes	Down	Down
1118	729.085	5.18792	1.19924	N	1118	729.085	5.18792	0.529651	0.554356	0.642812	0.373764	1118	No	1.19924	N	1.57478	No	No	N	N
1119	231.088	18.1201	0.152214	N	1119	231.088	18.1201	-0.158146	0.721116	0.226625	0.180627	1119	No	0.152214	N	1.82731	No	No	N	N
1120	421.681	15.9257	2.0082	N	1120	421.681	15.9257	0.766306	0.510542	0.584685	0.245146	1120	No	2.0082	N	1.14418	No	No	N	N
1121	115.076	4.51579	0.469481	N	1121	115.076	4.51579	0.30165	0.463575	-0.48546	1.01587	1121	No	0.469481	N	1.71361	No	No	N	N
1122	506.036	1.63039	0.785695	N	1122	506.036	1.63039	-0.289592	1.55911	-1.26569	0.993911	1122	No	0.785695	N	1.84491	No	No	N	N
1123	314.966	20.0219	1.2909	N	1123	314.966	20.0219	-0.551074	0.63913	0.714463	0.866357	1123	No	1.2909	N	1.87106	No	No	N	N
1124	434.099	1.60274	1.59067	N	1124	434.099	1.60274	0.117993	0.153117	-0.135139	0.11967	1124	No	1.59067	N	1.77324	No	No	N	N
1125	156.937	18.8743	0.520556	N	1125	156.937	18.8743	0.399005	0.724712	-0.86779	0.495656	1125	No	0.520556	N	1.66722	No	No	N	N
1126	401.005	17.781	2.60862	Y	1126	401.005	17.781	-0.819673	0.412383	-1.47153	0.690616	1126	No	2.60862	Y	1.89009	No	No	No	N
1127	348.911	20.852	1.4556	N	1127	348.911	20.852	0.501563	0.421656	-0.397919	0.742472	1127	No	1.4556	N	1.59875	No	No	N	N
1128	326.175	3.65216	0.920834	N	1128	326.175	3.65216	-0.287755	0.567321	0.079819	2.93522	1128	No	0.920834	N	1.84469	No	No	N	N
1129	487.099	17.606	1.51507	N	1129	487.099	17.606	-0.456634	0.391204	0.0993498	0.151094	1129	No	1.51507	N	1.8627	No	No	N	N
1130	122.985	17.057	1.64048	N	1130	122.985	17.057	0.252479	0.164641	0.142926	0.400982	1130	No	1.64048	N	1.73245	No	No	N	N
1131	306.99	18.2827	0.11634	N	1131	306.99	18.2827	-0.124933	0.949842	0.099768	1.40244	1131	No	0.11634	N	1.82221	No	No	N	N
1132	489.276	3.35583	0.775634	N	1132	489.276	3.35583	0.772862	1.10916	0.479295	0.683863	1132	No	0.775634	N	1.11948	No	No	N	N
1133	426.285	7.43891	0.596228	N	1133	426.285	7.43891	-0.18306	2.11283	0.780078	1.80909	1133	No	0.596228	N	1.83095	No	No	N	N
1134	355.049	5.17243	2.19741	Y	1134	355.049	5.17243	0.220463	0.0964272	0.0277002	0.11743	1134	No	2.19741	Y	1.74344	No	No	No	N
1135	374.244	3.56568	0.479525	N	1135	374.244	3.56568	-1.07721	1.90529	-0.697815	2.0266	1135	Retain	0.479525	N	1.90372	No	Yes	N	N
1136	389.068	13.6328	1.54876	N	1136	389.068	13.6328	-0.861952	0.732162	-0.314223	0.232659	1136	No	1.54876	N	1.89259	No	No	N	N
1137	305.046	21.0216	0.171599	N	1137	305.046	21.0216	0.167009	0.98982	-0.822263	0.476912	1137	No	0.171599	N	1.7599	No	No	N	N
1138	790.536	3.28692	1.54586	N	1138	790.536	3.28692	-0.802626	0.7677	-0.88847	0.471043	1138	No	1.54586	N	1.88905	No	No	N	N
1139	270.975	10.8669	1.40864	N	1139	270.975	10.8669	-0.576908	0.526791	-0.0955313	0.291848	1139	No	1.40864	N	1.87317	No	No	N	N
1140	492.718	16.0201	1.99994	N	1140	492.718	16.0201	-1.834	1.3311	0.296098	0.451805	1140	Retain	1.99994	N	1.92943	No	Yes	N	N
1141	429.054	20.3897	2.77294	Y	1141	429.054	20.3897	-1.63372	0.90912	-0.253465	0.323516	1141	Retain	2.77294	Y	1.92406	No	Yes	Down	Down
1142	429.055	19.8438	4.93598	Y	1142	429.055	19.8438	4.53061	0.767485	0.712119	0.834649	1142	Retain	4.93598	Y	2.05665	Yes	No	Up	Up
1143	395.925	20.5492	1.45649	N	1143	395.925	20.5492	-3.19778	1.2714	-0.610651	0.232902	1143	Retain	1.45649	N	1.95236	No	Yes	N	N
1144	222.157	3.52232	1.33823	N	1144	222.157	3.52232	0.568527	0.250632	0.236537	0.353495	1144	No	1.33823	N	1.53647	No	No	N	N
1145	174.952	21.7316	0.776185	N	1145	174.952	21.7316	2.47648	3.38943	0.100784	0.39599	1145	Retain	0.776185	N	2.13546	Yes	No	N	N
1146	174.953	22.7537	0.224676	N	1146	174.953	22.7537	-0.989979	2.50418	2.74924	3.05082	1146	No	0.224676	N	1.8995	No	No	N	N
1147	174.952	22.4537	0.0732985	N	1147	174.952	22.4537	-0.529819	4.3738	-0.0882302	0.383477	1147	No	0.0732985	N	1.86927	No	No	N	N
1148	174.952	22.1028	0.447571	N	1148	174.952	22.1028	-0.156569	3.6837	-0.302184	0.726237	1148	No	0.447571	N	1.82707	No	No	N	N
1149	174.953	23.1584	0.188723	N	1149	174.953	23.1584	0.984833	2.13078	-0.0585466	0.0958866	1149	No	0.188723	N	-11.1863	No	No	N	N
1150	1017.97	18.6072	1.41498	N	1150	1017.97	18.6072	0.290936	0.255528	-0.0736849	0.12334	1150	No	1.41498	N	1.71794	No	No	N	N
1151	519.051	19.5651	2.0174	N	1151	519.051	19.5651	-2.14284	0.920854	-0.0365667	0.283989	1151	Retain	2.0174	N	1.93636	No	Yes	N	N
1152	519.051	20.0475	1.4638	N	1152	519.051	20.0475	-1.88436	1.43475	-0.226455	0.242578	1152	Retain	1.4638	N	1.93066	No	Yes	N	N
1153	475.238	5.85462	0.530957	N	1153	475.238	5.85462	-0.522823	1.03012	0.347192	0.38258	1153	No	0.530957	N	1.86866	No	No	N	N
1154	489.141	16.9726	0.206891	N	1154	489.141	16.9726	-0.879889	1.80815	-0.198439	2.33042	1154	No	0.206891	N	1.89361	No	No	N	N
1155	287.953	22.1018	0.531033	N	1155	287.953	22.1018	-0.125847	0.343964	-0.220221	0.564903	1155	No	0.531033	N	1.82236	No	No	N	N
1156	287.953	20.9364	1.47902	N	1156	287.953	20.9364	0.564848	0.35909	0.239577	0.309439	1156	No	1.47902	N	1.54039	No	No	N	N
1157	795.551	3.3074	1.32526	N	1157	795.551	3.3074	-1.49612	2.60154	-1.0337	1.15843	1157	Retain	1.32526	N	1.91988	No	Yes	N	N
1158	265.083	17.208	1.55153	N	1158	265.083	17.208	-0.519684	0.43905	-0.333474	0.137847	1158	No	1.55153	N	1.86839	No	No	N	N
1159	383.188	3.49554	0.373584	N	1159	383.188	3.49554	-0.117221	1.17503	0.771608	3.38991	1159	No	0.373584	N	1.82098	No	No	N	N
1160	383.188	3.18681	0.0968129	N	1160	383.188	3.18681	0.31811	1.00091	1.84392	3.66891	1160	No	0.0968129	N	1.7067	No	No	N	N
1161	322.067	22.9683	0.269089	N	1161	322.067	22.9683	0.0173536	0.399555	0.426524	0.217075	1161	No	0.269089	N	1.79647	No	No	N	N
1162	729.34	14.0533	0.169047	N	1162	729.34	14.0533	-0.421529	1.49983	0.664549	0.448615	1162	No	0.169047	N	1.85931	No	No	N	N
1163	444.908	20.8721	0.466568	N	1163	444.908	20.8721	0.261436	0.735231	0.00800484	0.473755	1163	No	0.466568	N	1.7292	No	No	N	N
1164	444.904	21.6016	0.0566846	N	1164	444.904	21.6016	-0.662914	1.89658	-0.204546	0.505947	1164	No	0.0566846	N	1.87973	No	No	N	N
1165	444.905	22.1877	1.15156	N	1165	444.905	22.1877	-1.70466	1.76602	-0.0965911	1.36063	1165	Retain	1.15156	N	1.92605	No	Yes	N	N
1166	444.904	22.4744	0.505132	N	1166	444.904	22.4744	-0.696114	1.54856	-1.09763	1.4884	1166	No	0.505132	N	1.88208	No	No	N	N
1167	444.91	20.3053	0.201321	N	1167	444.91	20.3053	-0.0302807	0.703645	0.160831	0.843455	1167	No	0.201321	N	1.80588	No	No	N	N
1168	444.91	19.4342	0.565749	N	1168	444.91	19.4342	0.391197	0.924845	0.772809	1.20485	1168	No	0.565749	N	1.67149	No	No	N	N
1169	484.878	27.4246	1.45565	N	1169	484.878	27.4246	0.326796	0.286926	-0.0113177	0.153298	1169	No	1.45565	N	1.70291	No	No	N	N
1170	148.046	12.8515	0.148626	N	1170	148.046	12.8515	-0.0243924	0.68309	-0.0441619	1.18427	1170	No	0.148626	N	1.80476	No	No	N	N
1171	416.001	1.69876	1.05723	N	1171	416.001	1.69876	0.400615	1.42062	0.0839458	0.635692	1171	No	1.05723	N	1.66632	No	No	N	N
1172	246.058	16.1163	0.306666	N	1172	246.058	16.1163	0.25832	0.715474	-0.955425	2.23847	1172	No	0.306666	N	1.73034	No	No	N	N
1173	248.096	11.7497	2.1238	N	1173	248.096	11.7497	-1.07444	0.703861	0.109974	0.444181	1173	Retain	2.1238	N	1.90359	No	Yes	N	N
1174	172.098	10.8514	0.0161662	N	1174	172.098	10.8514	-0.0116047	0.264732	0.247526	0.134016	1174	No	0.0161662	N	1.80229	No	No	N	N
1175	635.14	16.7759	1.07298	N	1175	635.14	16.7759	0.358519	0.416514	-0.252995	0.186007	1175	No	1.07298	N	1.68822	No	No	N	N
1176	234.988	2.63648	2.41634	Y	1176	234.988	2.63648	1.31441	0.869333	0.0272293	0.832262	1176	Retain	2.41634	Y	2.63612	Yes	No	Up	Up
1177	487.031	1.72121	0.433197	N	1177	487.031	1.72121	1.58741	2.87745	-1.26373	2.27712	1177	Retain	0.433197	N	2.34048	Yes	No	N	N
1178	175.072	15.8622	0.963942	N	1178	175.072	15.8622	-1.0281	2.4819	0.788489	1.29069	1178	Retain	0.963942	N	1.90139	No	Yes	N	N
1179	333.149	13.9387	0.385885	N	1179	333.149	13.9387	-0.668009	1.44663	0.867908	0.816267	1179	No	0.385885	N	1.8801	No	No	N	N
1181	994.157	16.2083	1.06497	N	1181	994.157	16.2083	0.207648	0.246913	-0.0883592	0.113148	1181	No	1.06497	N	1.74759	No	No	N	N
1182	480.981	18.6947	1.42486	N	1182	480.981	18.6947	-0.617512	0.535572	0.271657	0.415486	1182	No	1.42486	N	1.87635	No	No	N	N
1183	267.157	3.43172	0.685985	N	1183	267.157	3.43172	0.878957	1.4851	0.642406	0.443822	1183	No	0.685985	N	0.347693	No	No	N	N
1184	279.098	13.4718	1.69913	N	1184	279.098	13.4718	-1.88333	1.17399	0.216847	0.2707	1184	Retain	1.69913	N	1.93064	No	Yes	N	N
1185	138.985	23.3113	0.429126	N	1185	138.985	23.3113	-0.326408	0.897411	-0.171086	0.860686	1185	No	0.429126	N	1.84922	No	No	N	N
1186	138.984	22.5029	1.90481	N	1186	138.984	22.5029	0.922281	0.801052	-0.375829	0.486822	1186	No	1.90481	N	-0.573385	No	No	N	N
1187	138.984	22.2203	0.656869	N	1187	138.984	22.2203	0.307761	0.944097	-0.226031	0.937677	1187	No	0.656869	N	1.71108	No	No	N	N
1188	138.985	24.4333	0.25909	N	1188	138.985	24.4333	-0.0925764	0.609411	-0.0858092	0.16896	1188	No	0.25909	N	1.81695	No	No	N	N
1189	138.985	24.8127	0.726933	N	1189	138.985	24.8127	0.258651	0.470576	0.147159	0.526579	1189	No	0.726933	N	1.73022	No	No	N	N
1190	138.985	25.409	0.357285	N	1190	138.985	25.409	-0.154287	0.493585	-0.436118	0.663938	1190	No	0.357285	N	1.82673	No	No	N	N
1191	138.985	25.4053	0.736924	N	1191	138.985	25.4053	1.24968	2.73305	0.665144	2.08745	1191	Retain	0.736924	N	2.80104	Yes	No	N	N
1192	320.011	12.6874	0.599798	N	1192	320.011	12.6874	0.319374	0.560513	-0.454299	0.586988	1192	No	0.599798	N	1.70615	No	No	N	N
1193	372.224	14.4753	0.307769	N	1193	372.224	14.4753	-0.28204	0.878003	0.455029	0.542605	1193	No	0.307769	N	1.844	No	No	N	N
1194	196.951	18.608	0.837485	N	1194	196.951	18.608	0.155061	0.208716	-0.0942161	0.417314	1194	No	0.837485	N	1.7633	No	No	N	N
1195	444.905	20.9379	2.56649	Y	1195	444.905	20.9379	2.05151	1.30316	0.669922	1.63787	1195	Retain	2.56649	Y	2.1902	Yes	No	Up	Up
1196	444.904	22.5261	0.205217	N	1196	444.904	22.5261	0.015738	0.45244	-0.0895578	0.279326	1196	No	0.205217	N	1.7968	No	No	N	N
1198	621.408	3.19322	0.480414	N	1198	621.408	3.19322	0.237648	0.625231	1.68171	3.27064	1198	No	0.480414	N	1.73765	No	No	N	N
1199	658.261	12.4954	0.16135	N	1199	658.261	12.4954	-0.141156	1.24515	0.567892	0.183696	1199	No	0.16135	N	1.82474	No	No	N	N
1200	170.959	21.7289	0.706919	N	1200	170.959	21.7289	0.745886	1.18776	1.39061	3.51218	1200	No	0.706919	N	1.21295	No	No	N	N
1201	160.061	10.6455	1.41095	N	1201	160.061	10.6455	-0.526594	0.487332	0.197704	0.348111	1201	No	1.41095	N	1.86899	No	No	N	N
1202	314.135	17.0879	1.34909	N	1202	314.135	17.0879	-0.625642	0.673069	0.108824	0.420401	1202	No	1.34909	N	1.87697	No	No	N	N
1203	500.159	11.45	0.164229	N	1203	500.159	11.45	-0.228409	0.732983	0.583662	0.838423	1203	No	0.164229	N	1.83719	No	No	N	N
1204	560.937	20.7537	1.69694	N	1204	560.937	20.7537	-3.16064	1.57351	-0.329648	0.449895	1204	Retain	1.69694	N	1.95193	No	Yes	N	N
1205	237.123	12.8663	0.494334	N	1205	237.123	12.8663	0.140923	0.356516	0.0330312	0.0866696	1205	No	0.494334	N	1.76719	No	No	N	N
1206	408.879	19.4087	1.47546	N	1206	408.879	19.4087	0.821974	0.624531	-0.308801	0.578278	1206	No	1.47546	N	0.876571	No	No	N	N
1207	408.88	20.1404	0.175107	N	1207	408.88	20.1404	0.118789	0.850963	-0.121837	0.525894	1207	No	0.175107	N	1.77304	No	No	N	N
1208	376.099	21.854	3.73161	Y	1208	376.099	21.854	-2.99328	1.95899	-0.383722	0.227733	1208	Retain	3.73161	Y	1.94992	No	Yes	Down	Down
1210	483.245	4.69699	1.28487	N	1210	483.245	4.69699	-3.73497	1.07747	-2.79708	1.2148	1210	Retain	1.28487	N	1.95776	No	Yes	N	N
1211	548.189	17.0268	2.87798	Y	1211	548.189	17.0268	0.756684	0.338251	0.538982	0.228354	1211	No	2.87798	Y	1.17802	No	No	No	N
1212	428.966	3.3392	0.546838	N	1212	428.966	3.3392	-1.53166	2.10903	1.93685	3.9704	1212	Retain	0.546838	N	1.921	No	Yes	N	N
1213	116.929	1.67166	0.460792	N	1213	116.929	1.67166	0.412251	0.749938	0.528442	0.811188	1213	No	0.460792	N	1.65972	No	No	N	N
1214	385.19	3.54863	0.00350571	N	1214	385.19	3.54863	-0.055801	1.71225	0.98086	2.74527	1214	No	0.00350571	N	1.81057	No	No	N	N
1215	195.811	16.5668	0.842942	N	1215	195.811	16.5668	0.574553	1.18581	0.254338	0.579981	1215	No	0.842942	N	1.52991	No	No	N	N
1216	195.811	15.9017	0.763037	N	1216	195.811	15.9017	0.319972	0.565902	0.0471099	0.720552	1216	No	0.763037	N	1.70589	No	No	N	N
1217	757.049	3.44798	0.0900518	N	1217	757.049	3.44798	-0.538984	1.22431	0.171303	0.54711	1217	No	0.0900518	N	1.87004	No	No	N	N
1218	290.126	15.7646	0.529369	N	1218	290.126	15.7646	-0.480912	0.927362	0.230017	0.520967	1218	No	0.529369	N	1.86495	No	No	N	N
1219	207.069	16.0209	0.715709	N	1219	207.069	16.0209	0.207065	0.356797	-0.227437	0.193515	1219	No	0.715709	N	1.74777	No	No	N	N
1220	761.523	3.33028	0.201029	N	1220	761.523	3.33028	0.153711	0.505819	-0.671959	0.618828	1220	No	0.201029	N	1.76367	No	No	N	N
1221	400.906	20.5361	1.21054	N	1221	400.906	20.5361	0.414014	0.426745	-0.0590522	0.278012	1221	No	1.21054	N	1.6587	No	No	N	N
1222	248.087	15.8211	2.1366	Y	1222	248.087	15.8211	-1.91221	1.08405	-0.498807	0.374003	1222	Retain	2.1366	Y	1.93132	No	Yes	Down	Down
1223	220.049	16.0155	0.620064	N	1223	220.049	16.0155	0.181896	0.468785	-0.160374	0.441878	1223	No	0.620064	N	1.75553	No	No	N	N
1224	220.049	16.7	0.382569	N	1224	220.049	16.7	-0.86911	1.80046	0.429732	1.23633	1224	No	0.382569	N	1.893	No	No	N	N
1225	637.504	3.31325	0.195916	N	1225	637.504	3.31325	-0.496658	1.72801	-1.12492	0.552822	1225	No	0.195916	N	1.86637	No	No	N	N
1226	242.979	1.61818	0.396043	N	1226	242.979	1.61818	0.316306	0.400609	-0.184957	0.505657	1226	No	0.396043	N	1.70747	No	No	N	N
1227	363.016	18.227	3.82508	Y	1227	363.016	18.227	1.58776	0.619937	0.0141669	1.16188	1227	Retain	3.82508	Y	2.34028	Yes	No	Up	Up
1228	250.092	15.818	0.811025	N	1228	250.092	15.818	-1.27984	1.71821	-0.716789	0.527439	1228	Retain	0.811025	N	1.91227	No	Yes	N	N
1229	208.025	1.62984	0.815803	N	1229	208.025	1.62984	0.274547	0.308443	-0.0765951	0.209307	1229	No	0.815803	N	1.72431	No	No	N	N
1230	208.025	2.0325	1.40924	N	1230	208.025	2.0325	0.376648	0.302064	-0.257115	0.306374	1230	No	1.40924	N	1.67915	No	No	N	N
1231	179.124	26.1864	2.10716	N	1231	179.124	26.1864	-0.823855	0.228078	-0.474066	0.41462	1231	No	2.10716	N	1.89034	No	No	N	N
1232	307.05	15.1467	1.25424	N	1232	307.05	15.1467	-1.26522	1.28337	0.388593	0.340281	1232	Retain	1.25424	N	1.91171	No	Yes	N	N
1233	307.051	15.7886	2.60306	Y	1233	307.051	15.7886	-1.20255	0.445095	0.277748	0.217209	1233	Retain	2.60306	Y	1.9092	No	Yes	Down	Down
1234	524.17	21.8671	2.43945	Y	1234	524.17	21.8671	-2.65308	1.10574	-0.393404	0.287929	1234	Retain	2.43945	Y	1.94525	No	Yes	Down	Down
1235	353.084	19.7687	4.79591	Y	1235	353.084	19.7687	4.83236	1.4558	0.203712	0.96064	1235	Retain	4.79591	Y	2.05219	Yes	No	Up	Up
1236	96.9609	22.2053	0.996899	N	1236	96.9609	22.2053	-4.02086	3.806	2.52309	4.04918	1236	Retain	0.996899	N	1.96017	No	Yes	N	N
1237	625.319	4.77674	0.497607	N	1237	625.319	4.77674	-0.387497	0.943163	0.410035	1.32576	1237	No	0.497607	N	1.85586	No	No	N	N
1238	344.041	1.60848	0.84576	N	1238	344.041	1.60848	1.28073	2.54796	0.814245	2.54411	1238	Retain	0.84576	N	2.71244	Yes	No	N	N
1239	247.064	4.40351	0.163979	N	1239	247.064	4.40351	0.0811985	1.00278	-0.878537	0.885629	1239	No	0.163979	N	1.78233	No	No	N	N
1240	280.035	17.0322	2.49533	Y	1240	280.035	17.0322	0.48396	0.246627	0.427248	0.309221	1240	No	2.49533	Y	1.61243	No	No	No	N
1241	317.139	3.34267	1.80596	N	1241	317.139	3.34267	1.16221	0.468525	0.459484	0.162489	1241	Retain	1.80596	N	3.233	Yes	No	N	N
1242	481.984	18.7319	0.779255	N	1242	481.984	18.7319	-0.302785	0.467715	0.0394837	0.368964	1242	No	0.779255	N	1.84648	No	No	N	N
1243	268.011	1.87066	0.630083	N	1243	268.011	1.87066	0.416187	0.549468	-0.35358	0.581521	1243	No	0.630083	N	1.65742	No	No	N	N
1244	268.011	1.61067	0.350697	N	1244	268.011	1.61067	0.0232561	0.655612	0.657244	1.96077	1244	No	0.350697	N	1.79524	No	No	N	N
1245	480.972	19.2832	4.20792	Y	1245	480.972	19.2832	-1.03385	0.18834	-0.748577	0.29409	1245	Retain	4.20792	Y	1.90166	No	Yes	Down	Down
1246	113.036	20.3162	1.12312	N	1246	113.036	20.3162	0.311281	0.373193	0.29398	0.109394	1246	No	1.12312	N	1.70961	No	No	N	N
1247	272.947	19.037	1.46107	N	1247	272.947	19.037	1.05043	0.826196	-0.453075	0.484832	1247	Retain	1.46107	N	5.96617	Yes	No	N	N
1248	416.958	19.8042	0.563803	N	1248	416.958	19.8042	-0.747364	1.35208	0.551001	1.93732	1248	No	0.563803	N	1.88554	No	No	N	N
1249	484.191	3.56491	0.267944	N	1249	484.191	3.56491	-0.0838102	0.771724	0.374549	0.290757	1249	No	0.267944	N	1.81547	No	No	N	N
1250	226.181	3.72674	1.36759	N	1250	226.181	3.72674	0.692204	0.605102	0.250383	1.19095	1250	No	1.36759	N	1.35022	No	No	N	N
1251	341.146	9.69146	0.875954	N	1251	341.146	9.69146	-0.383179	0.539764	-0.0197042	0.245659	1251	No	0.875954	N	1.85541	No	No	N	N
1252	164.038	18.3625	0.434013	N	1252	164.038	18.3625	0.0789912	0.180932	0.121033	0.0678368	1252	No	0.434013	N	1.78285	No	No	N	N
1253	1054.99	7.31192	0.436234	N	1253	1054.99	7.31192	0.387647	1.02741	1.22547	1.81643	1253	No	0.436234	N	1.67339	No	No	N	N
1254	367.286	3.39673	0.455275	N	1254	367.286	3.39673	0.986391	2.68474	1.90025	3.20312	1254	No	0.455275	N	-12.6962	No	No	N	N
1255	146.101	25.1217	0.434408	N	1255	146.101	25.1217	-0.538905	1.562	0.0745087	0.697313	1255	No	0.434408	N	1.87004	No	No	N	N
1256	509.08	16.5134	0.0597589	N	1256	509.08	16.5134	-0.0126586	1.04988	0.496953	0.314472	1256	No	0.0597589	N	1.8025	No	No	N	N
1258	156.938	20.0514	2.22898	Y	1258	156.938	20.0514	-1.93527	1.17689	-0.105168	1.16942	1258	Retain	2.22898	Y	1.93186	No	Yes	Down	Down
1259	394.186	15.9899	0.990124	N	1259	394.186	15.9899	-0.930627	1.16035	0.359072	0.513112	1259	No	0.990124	N	1.89641	No	No	N	N
1260	249.072	16.8834	1.31021	N	1260	249.072	16.8834	-4.17337	3.30186	4.96953	2.93382	1260	Retain	1.31021	N	1.96134	No	Yes	N	N
1261	312.187	3.64275	0.199767	N	1261	312.187	3.64275	0.0903587	0.886882	-1.11356	2.0954	1261	No	0.199767	N	1.78013	No	No	N	N
1262	358.209	15.8962	0.502547	N	1262	358.209	15.8962	-0.632217	1.59723	0.411675	0.582401	1262	No	0.502547	N	1.87747	No	No	N	N
1263	229.155	4.61491	0.382337	N	1263	229.155	4.61491	-0.391935	1.19307	0.365686	0.233991	1263	No	0.382337	N	1.85632	No	No	N	N
1264	243.172	4.23006	1.15775	N	1264	243.172	4.23006	-0.842831	0.92537	0.0109769	0.614398	1264	No	1.15775	N	1.89147	No	No	N	N
1266	442.168	12.555	0.900182	N	1266	442.168	12.555	-0.480037	0.727355	-0.0749966	0.496005	1266	No	0.900182	N	1.86487	No	No	N	N
1267	235.056	17.6432	1.69453	N	1267	235.056	17.6432	-0.809777	0.580109	0.249959	0.402282	1267	No	1.69453	N	1.88949	No	No	N	N
1268	235.056	17.1902	1.34738	N	1268	235.056	17.1902	-0.887585	0.86447	0.485334	0.698413	1268	No	1.34738	N	1.89404	No	No	N	N
1270	568.155	16.851	1.75026	N	1270	568.155	16.851	-0.598999	0.475667	-0.451984	0.122039	1270	No	1.75026	N	1.87492	No	No	N	N
1271	228.957	17.9815	1.65754	N	1271	228.957	17.9815	-1.44106	0.887749	-0.389356	0.832602	1271	Retain	1.65754	N	1.91807	No	Yes	N	N
1272	791.538	3.6315	2.30175	Y	1272	791.538	3.6315	-1.96866	0.948187	-1.10752	0.720135	1272	Retain	2.30175	Y	1.93263	No	Yes	Down	Down
1273	454.23	19.8059	4.33311	Y	1273	454.23	19.8059	1.45076	0.469239	0.121139	0.388239	1273	Retain	4.33311	Y	2.4437	Yes	No	Up	Up
1274	225.099	14.1354	0.952948	N	1274	225.099	14.1354	-0.815461	0.961027	-0.0386254	0.127396	1274	No	0.952948	N	1.88984	No	No	N	N
1275	225.099	13.3456	4.06893	Y	1275	225.099	13.3456	-2.7385	0.601357	0.345023	0.25663	1275	Retain	4.06893	Y	1.9465	No	Yes	Down	Down
1276	225.099	14.6403	0.980952	N	1276	225.099	14.6403	-0.653118	0.807318	0.214593	0.392683	1276	No	0.980952	N	1.87902	No	No	N	N
1277	189.087	13.2403	3.43849	Y	1277	189.087	13.2403	-4.02199	1.30491	0.15268	0.283072	1277	Retain	3.43849	Y	1.96018	No	Yes	Down	Down
1278	121.03	1.90318	0.575551	N	1278	121.03	1.90318	0.409118	0.835018	-0.256817	0.32543	1278	No	0.575551	N	1.66152	No	No	N	N
1279	806.553	3.62453	2.90979	Y	1279	806.553	3.62453	-1.20026	0.60343	-0.866917	0.258839	1279	Retain	2.90979	Y	1.9091	No	Yes	Down	Down
1280	167.036	17.0423	2.52321	Y	1280	167.036	17.0423	0.400271	0.198798	0.37534	0.163751	1280	No	2.52321	Y	1.66652	No	No	No	N
1281	705.385	4.76513	0.508606	N	1281	705.385	4.76513	-0.282026	1.68222	0.0310146	1.69763	1281	No	0.508606	N	1.844	No	No	N	N
1282	121.03	1.66701	0.399496	N	1282	121.03	1.66701	0.684864	0.908564	0.31789	0.504903	1282	No	0.399496	N	1.36535	No	No	N	N
1283	674.261	18.3672	0.650361	N	1283	674.261	18.3672	-0.353876	0.725021	-0.130985	1.19823	1283	No	0.650361	N	1.85228	No	No	N	N
1284	274.097	16.8123	0.869101	N	1284	274.097	16.8123	-0.25105	0.364787	0.0601666	0.415029	1284	No	0.869101	N	1.84013	No	No	N	N
1285	416.966	19.5093	0.118525	N	1285	416.966	19.5093	-0.0330838	0.456407	0.0301705	0.780264	1285	No	0.118525	N	1.8064	No	No	N	N
1286	416.971	20.0839	2.23622	Y	1286	416.971	20.0839	-1.32462	0.637053	-0.663169	0.857178	1286	Retain	2.23622	Y	1.91396	No	Yes	Down	Down
1287	237.119	3.54873	0.622724	N	1287	237.119	3.54873	0.448638	0.286954	-0.00859263	0.136045	1287	No	0.622724	N	1.63726	No	No	N	N
1288	98.9736	18.5855	1.34191	N	1288	98.9736	18.5855	0.135281	0.126194	-0.0673389	0.276747	1288	No	1.34191	N	1.76871	No	No	N	N
1289	213.008	19.9329	0.199627	N	1289	213.008	19.9329	-0.121184	0.983168	1.23529	2.55704	1289	No	0.199627	N	1.82162	No	No	N	N
1290	213.007	19.3057	0.00772413	N	1290	213.007	19.3057	0.0540484	0.73441	0.193091	2.01358	1290	No	0.00772413	N	1.78857	No	No	N	N
1291	408.886	20.9635	1.1629	N	1291	408.886	20.9635	1.40946	1.43871	-0.910141	1.46224	1291	Retain	1.1629	N	2.48845	Yes	No	N	N
1292	408.886	20.6236	1.89104	N	1292	408.886	20.6236	2.09855	1.01228	0.602549	1.0318	1292	Retain	1.89104	N	2.18206	Yes	No	N	N
1293	408.887	20.382	1.48305	N	1293	408.887	20.382	1.15691	0.985397	-0.20303	0.251294	1293	Retain	1.48305	N	3.27464	Yes	No	N	N
1294	408.887	21.7526	0.419438	N	1294	408.887	21.7526	-0.553032	1.96335	0.369644	1.77673	1294	No	0.419438	N	1.87122	No	No	N	N
1295	720.059	16.0681	1.47271	N	1295	720.059	16.0681	0.332288	0.287163	-0.0760967	0.179779	1295	No	1.47271	N	1.70047	No	No	N	N
1296	294.14	15.7514	0.427866	N	1296	294.14	15.7514	-0.542538	1.20984	0.343534	0.407638	1296	No	0.427866	N	1.87034	No	No	N	N
1297	106.07	17.2622	1.54708	N	1297	106.07	17.2622	0.55787	0.484311	0.0881703	0.169504	1297	No	1.54708	N	1.54764	No	No	N	N
1298	399.095	16.7016	1.67846	N	1298	399.095	16.7016	-1.24044	1.15328	-0.0536869	0.383924	1298	Retain	1.67846	N	1.91073	No	Yes	N	N
1299	212.962	17.503	5.46221	Y	1299	212.962	17.503	1.97712	0.428967	0.576327	0.295383	1299	Retain	5.46221	Y	2.20468	Yes	No	Up	Up
1300	376.046	17.7206	0.0445238	N	1300	376.046	17.7206	-0.00293516	0.243093	-0.697243	0.749047	1300	No	0.0445238	N	1.80059	No	No	N	N
1301	337.123	3.95517	0.87663	N	1301	337.123	3.95517	-0.531556	0.732566	0.107032	0.349082	1301	No	0.87663	N	1.86941	No	No	N	N
1302	171.139	3.63305	0.56308	N	1302	171.139	3.63305	0.233841	0.321335	0.00246475	0.656894	1302	No	0.56308	N	1.73896	No	No	N	N
1303	346.125	18.9045	0.697528	N	1303	346.125	18.9045	-0.503277	0.837469	0.178386	0.494768	1303	No	0.697528	N	1.86696	No	No	N	N
1304	379.119	13.2751	3.14111	Y	1304	379.119	13.2751	7.00294	0.961008	3.95588	1.9411	1304	Retain	3.14111	Y	2.03332	Yes	No	Up	Up
1305	174.948	21.9127	0.739308	N	1305	174.948	21.9127	-0.93906	2.54344	0.269449	0.741135	1305	No	0.739308	N	1.89686	No	No	N	N
1306	471.102	16.5761	0.55995	N	1306	471.102	16.5761	0.393032	0.527256	0.450043	0.987832	1306	No	0.55995	N	1.67049	No	No	N	N
1307	588.361	3.53393	1.0763	N	1307	588.361	3.53393	1.51466	0.575944	0.96369	0.868772	1307	Retain	1.0763	N	2.3886	Yes	No	N	N
1308	254.016	1.8482	0.680464	N	1308	254.016	1.8482	0.365254	0.679963	-0.204359	1.11597	1308	No	0.680464	N	1.68491	No	No	N	N
1309	254.016	1.62416	0.313657	N	1309	254.016	1.62416	-0.434177	3.43562	0.289032	0.911981	1309	No	0.313657	N	1.86055	No	No	N	N
1310	254.016	2.21756	0.0836937	N	1310	254.016	2.21756	0.245561	0.736596	0.0463524	1.14026	1310	No	0.0836937	N	1.7349	No	No	N	N
1311	403.11	11.7884	0.671298	N	1311	403.11	11.7884	0.999053	1.34278	0.148151	0.803075	1311	No	0.671298	N	-209.113	No	No	N	N
1312	659.49	3.33493	1.14625	N	1312	659.49	3.33493	-1.30386	1.09032	-0.843021	1.55355	1312	Retain	1.14625	N	1.91319	No	Yes	N	N
1313	114.024	10.8816	1.10081	N	1313	114.024	10.8816	-1.63846	1.77218	0.104683	0.642021	1313	Retain	1.10081	N	1.9242	No	Yes	N	N
1314	331.919	15.9837	0.73926	N	1314	331.919	15.9837	0.462893	0.651724	-0.0837358	0.274948	1314	No	0.73926	N	1.62763	No	No	N	N
1315	892.403	14.0038	1.87061	N	1315	892.403	14.0038	-0.907225	0.588246	0.126429	0.309463	1315	No	1.87061	N	1.89514	No	No	N	N
1316	342.025	2.47154	0.481948	N	1316	342.025	2.47154	0.577858	1.02168	-0.0615864	0.425617	1316	No	0.481948	N	1.52623	No	No	N	N
1317	342.026	1.60429	0.83722	N	1317	342.026	1.60429	0.257078	0.326314	-0.0487033	0.541301	1317	No	0.83722	N	1.73079	No	No	N	N
1318	342.025	2.98261	0.644603	N	1318	342.025	2.98261	0.226194	1.0695	-0.165045	0.35051	1318	No	0.644603	N	1.74154	No	No	N	N
1319	342.026	1.86136	0.545811	N	1319	342.026	1.86136	0.82012	0.738482	-0.318971	0.624075	1319	No	0.545811	N	0.888145	No	No	N	N
1320	475.059	19.9321	2.52844	Y	1320	475.059	19.9321	-4.4265	1.40163	-0.122999	0.201903	1320	Retain	2.52844	Y	1.96314	No	Yes	Down	Down
1321	475.061	20.509	0.083346	N	1321	475.061	20.509	0.0951251	0.908087	-0.177705	0.132654	1321	No	0.083346	N	1.77897	No	No	N	N
1322	501.23	11.6745	1.05897	N	1322	501.23	11.6745	-1.67814	2.0304	0.610479	1.00659	1322	Retain	1.05897	N	1.92532	No	Yes	N	N
1323	325.946	17.9769	1.60486	N	1323	325.946	17.9769	-0.924199	0.537918	-0.622737	0.973398	1323	No	1.60486	N	1.89606	No	No	N	N
1324	244.137	3.55329	0.00345385	N	1324	244.137	3.55329	0.067287	0.367938	-0.0662526	1.06986	1324	No	0.00345385	N	1.78557	No	No	N	N
1325	373.064	20.1535	1.24023	N	1325	373.064	20.1535	-0.34978	0.412382	0.168095	0.253755	1325	No	1.24023	N	1.85183	No	No	N	N
1326	128.072	13.8001	0.296467	N	1326	128.072	13.8001	0.198467	0.674117	0.422317	0.316277	1326	No	0.296467	N	1.75048	No	No	N	N
1327	157.05	14.4056	0.538024	N	1327	157.05	14.4056	0.260174	0.427736	-0.38705	0.233494	1327	No	0.538024	N	1.72967	No	No	N	N
1328	322.166	3.39223	1.07788	N	1328	322.166	3.39223	0.890305	0.777946	-0.0946736	0.738065	1328	No	1.07788	N	0.17677	No	No	N	N
1329	433.134	3.29753	0.0446688	N	1329	433.134	3.29753	-1.2473	3.56608	1.14653	4.60736	1329	Retain	0.0446688	N	1.911	No	Yes	N	N
1330	174.951	18.0916	0.365645	N	1330	174.951	18.0916	0.059322	3.80544	-0.19986	0.671419	1330	No	0.365645	N	1.78739	No	No	N	N
1331	174.952	17.5208	3.02295	Y	1331	174.952	17.5208	1.43225	0.517633	0.0998218	1.5736	1331	Retain	3.02295	Y	2.46269	Yes	No	Up	Up
1332	378.098	15.8986	3.35667	Y	1332	378.098	15.8986	-2.00812	0.51115	-0.784621	0.135209	1332	Retain	3.35667	Y	1.93351	No	Yes	Down	Down
1333	793.539	3.36512	3.17379	Y	1333	793.539	3.36512	-2.23114	0.67555	-1.23142	0.799378	1333	Retain	3.17379	Y	1.9381	No	Yes	Down	Down
1334	413.055	12.6936	2.3178	Y	1334	413.055	12.6936	0.565259	0.258729	-0.168585	0.557737	1334	No	2.3178	Y	1.53996	No	No	No	N
1335	174.955	23.4158	0.448193	N	1335	174.955	23.4158	0.176706	0.484143	0.235716	3.03353	1335	No	0.448193	N	1.75707	No	No	N	N
1336	174.955	23.7551	0.503516	N	1336	174.955	23.7551	-1.6151	4.09185	1.77871	2.45925	1336	Retain	0.503516	N	1.92352	No	Yes	N	N
1337	468.069	17.8166	0.194822	N	1337	468.069	17.8166	-1.19305	2.08637	1.86942	2.72159	1337	Retain	0.194822	N	1.9088	No	Yes	N	N
1338	329.029	19.7346	0.922769	N	1338	329.029	19.7346	2.08165	1.36715	0.901485	2.82867	1338	Retain	0.922769	N	2.1849	Yes	No	N	N
1339	275.054	16.2098	0.791163	N	1339	275.054	16.2098	-0.283721	0.367028	-0.451424	0.218521	1339	No	0.791163	N	1.8442	No	No	N	N
1340	303.055	22.9729	0.00737445	N	1340	303.055	22.9729	-0.0793492	0.419887	0.341112	0.352335	1340	No	0.00737445	N	1.8147	No	No	N	N
1341	326.187	3.82585	0.11677	N	1341	326.187	3.82585	0.0281065	1.04139	0.482869	0.919569	1341	No	0.11677	N	1.79422	No	No	N	N
1342	978.98	1.32552	0.600381	N	1342	978.98	1.32552	0.134574	0.192638	-0.0576282	0.125642	1342	No	0.600381	N	1.7689	No	No	N	N
1343	978.981	0.830717	0.0507631	N	1343	978.981	0.830717	-0.0576687	0.399039	-0.0738225	0.215309	1343	No	0.0507631	N	1.8109	No	No	N	N
1344	978.981	0.426515	0.169205	N	1344	978.981	0.426515	-0.182873	0.417022	-0.0354952	0.122042	1344	No	0.169205	N	1.83092	No	No	N	N
1345	978.981	0.163505	0.652161	N	1345	978.981	0.163505	2.22413	3.25674	-1.14821	2.72647	1345	Retain	0.652161	N	2.16338	Yes	No	N	N
1346	331.991	13.4021	2.66102	Y	1346	331.991	13.4021	3.22957	0.816182	-0.799314	0.786572	1346	Retain	2.66102	Y	2.0897	Yes	No	Up	Up
1347	331.991	13.1419	3.94569	Y	1347	331.991	13.1419	4.07869	1.297	-0.651023	0.23978	1347	Retain	3.94569	Y	2.06496	Yes	No	Up	Up
1348	251.079	16.8773	0.921983	N	1348	251.079	16.8773	-0.501352	0.692225	0.440175	0.315688	1348	No	0.921983	N	1.86679	No	No	N	N
1349	442.988	17.8638	1.55849	N	1349	442.988	17.8638	2.48127	0.461429	1.91642	0.679588	1349	Retain	1.55849	N	2.13502	Yes	No	N	N
1350	362.926	20.9379	0.661374	N	1350	362.926	20.9379	-0.582535	0.958675	0.425755	2.9106	1350	No	0.661374	N	1.87362	No	No	N	N
1351	362.925	21.5447	0.276046	N	1351	362.925	21.5447	-0.0609963	0.778668	1.41289	1.32876	1351	No	0.276046	N	1.8115	No	No	N	N
1352	506.03	1.74754	0.999278	N	1352	506.03	1.74754	2.42729	2.49233	-0.590517	1.46573	1352	Retain	0.999278	N	2.14013	Yes	No	N	N
1353	201.088	16.573	1.14623	N	1353	201.088	16.573	-0.501268	0.894861	0.421008	0.651829	1353	No	1.14623	N	1.86678	No	No	N	N
1354	254.006	1.92569	0.462827	N	1354	254.006	1.92569	0.401128	0.69661	0.187152	1.02605	1354	No	0.462827	N	1.66604	No	No	N	N
1355	240.091	12.1825	0.474346	N	1355	240.091	12.1825	0.243361	0.535989	0.552205	0.36628	1355	No	0.474346	N	1.73567	No	No	N	N
1356	315.081	17.3148	2.77752	Y	1356	315.081	17.3148	-0.724643	0.251961	-0.631613	0.164605	1356	No	2.77752	Y	1.88403	No	No	No	N
1357	340.189	3.95594	1.26278	N	1357	340.189	3.95594	-0.539616	0.487037	-0.427826	0.87324	1357	No	1.26278	N	1.8701	No	No	N	N
1358	340.189	4.4492	2.01369	N	1358	340.189	4.4492	-1.37516	1.03706	-0.415335	0.203678	1358	Retain	2.01369	N	1.9158	No	Yes	N	N
1359	136.991	18.2092	0.91408	N	1359	136.991	18.2092	0.600214	0.731865	1.68006	3.07384	1359	No	0.91408	N	1.49973	No	No	N	N
1360	121.03	1.60857	1.15869	N	1360	121.03	1.60857	1.11847	1.96564	-0.0474055	0.39582	1360	Retain	1.15869	N	3.68825	Yes	No	N	N
1361	96.9707	20.3131	0.999238	N	1361	96.9707	20.3131	4.49992	4.37176	1.51912	3.30178	1361	Retain	0.999238	N	2.05714	Yes	No	N	N
1362	96.9709	20.5438	1.24041	N	1362	96.9709	20.5438	0.400383	0.58077	0.337132	0.757414	1362	No	1.24041	N	1.66645	No	No	N	N
1363	465.312	3.90639	0.215086	N	1363	465.312	3.90639	-0.133812	0.500927	-0.34913	0.349156	1363	No	0.215086	N	1.8236	No	No	N	N
1364	763.513	3.35816	1.74003	N	1364	763.513	3.35816	-0.620093	0.409519	-1.02494	0.660486	1364	No	1.74003	N	1.87655	No	No	N	N
1366	763.513	4.1331	0.597088	N	1366	763.513	4.1331	-0.275227	1.61259	-0.895262	0.774114	1366	No	0.597088	N	1.84317	No	No	N	N
1367	136.015	4.50882	0.874652	N	1367	136.015	4.50882	0.251654	0.313611	-0.107484	0.144488	1367	No	0.874652	N	1.73274	No	No	N	N
1368	136.016	4.13559	0.0596789	N	1368	136.016	4.13559	-0.0694794	0.923422	0.209475	0.999506	1368	No	0.0596789	N	1.81299	No	No	N	N
1369	399.158	3.38049	0.0288678	N	1369	399.158	3.38049	0.225542	1.04029	0.413274	1.58123	1369	No	0.0288678	N	1.74175	No	No	N	N
1370	323.075	17.4488	2.70453	Y	1370	323.075	17.4488	3.05084	0.714953	1.258	1.5265	1370	Retain	2.70453	Y	2.09752	Yes	No	Up	Up
1371	415.075	19.3026	3.9843	Y	1371	415.075	19.3026	-0.819128	0.223329	-0.534755	0.122012	1371	No	3.9843	Y	1.89006	No	No	No	N
1372	371.538	19.8453	1.33069	N	1372	371.538	19.8453	0.98119	1.23738	1.08502	2.50367	1372	No	1.33069	N	-8.6329	No	No	N	N
1373	260.088	18.2936	1.72724	N	1373	260.088	18.2936	-0.590986	0.441579	-0.31962	0.292656	1373	No	1.72724	N	1.87429	No	No	N	N
1374	253.217	3.40307	0.103475	N	1374	253.217	3.40307	-0.185258	1.44089	-0.624921	0.50833	1374	No	0.103475	N	1.83126	No	No	N	N
1375	638.35	4.06126	0.630019	N	1375	638.35	4.06126	-0.260843	0.586055	0.869514	0.742759	1375	No	0.630019	N	1.84138	No	No	N	N
1376	115.051	16.8975	1.16664	N	1376	115.051	16.8975	-0.183188	0.196666	-0.286149	0.0937075	1376	No	1.16664	N	1.83097	No	No	N	N
1377	444.913	19.8817	4.0811	Y	1377	444.913	19.8817	-3.74295	0.165857	-0.264761	0.408492	1377	Retain	4.0811	Y	1.95783	No	Yes	Down	Down
1378	444.912	20.5833	0.773044	N	1378	444.912	20.5833	-1.03333	1.23902	-0.16914	0.784926	1378	Retain	0.773044	N	1.90164	No	Yes	N	N
1379	105.03	12.8817	1.26441	N	1379	105.03	12.8817	-0.137933	0.135053	-0.112969	0.150149	1379	No	1.26441	N	1.82424	No	No	N	N
1380	236.023	20.2047	0.77297	N	1380	236.023	20.2047	-0.196036	0.257336	-0.0619552	0.0890807	1380	No	0.77297	N	1.83278	No	No	N	N
1381	228.16	4.21767	0.214782	N	1381	228.16	4.21767	-0.0589514	0.71802	-0.131943	0.8318	1381	No	0.214782	N	1.81113	No	No	N	N
1382	402.922	17.9699	1.56466	N	1382	402.922	17.9699	-0.846295	0.52225	-0.470148	0.828667	1382	No	1.56466	N	1.89167	No	No	N	N
1383	524.294	3.5982	2.42205	Y	1383	524.294	3.5982	-1.29234	0.627176	-0.925429	0.444267	1383	Retain	2.42205	Y	1.91275	No	Yes	Down	Down
1384	168.043	17.0299	1.43986	N	1384	168.043	17.0299	0.377539	0.375018	0.269262	0.457491	1384	No	1.43986	N	1.67869	No	No	N	N
1385	216.107	13.6421	1.04088	N	1385	216.107	13.6421	-0.669091	0.827755	0.0876955	0.334617	1385	No	1.04088	N	1.88017	No	No	N	N
1386	167.837	16.5568	1.08045	N	1386	167.837	16.5568	-0.972324	2.04825	0.787466	1.68832	1386	No	1.08045	N	1.8986	No	No	N	N
1387	167.837	15.9063	0.288683	N	1387	167.837	15.9063	0.103419	0.339891	-0.0117195	0.374683	1387	No	0.288683	N	1.77693	No	No	N	N
1388	304.06	21.9601	0.688357	N	1388	304.06	21.9601	-1.80626	2.1521	-0.179761	0.723684	1388	Retain	0.688357	N	1.92873	No	Yes	N	N
1389	448.306	3.97453	1.15809	N	1389	448.306	3.97453	-0.439217	0.480755	-0.017957	0.158513	1389	No	1.15809	N	1.86104	No	No	N	N
1390	308.969	19.0424	1.25634	N	1390	308.969	19.0424	0.991026	0.895854	-0.354692	0.53618	1390	No	1.25634	N	-20.2874	No	No	N	N
1391	634.074	1.60429	0.547941	N	1391	634.074	1.60429	0.0646475	0.221652	-0.261861	0.117983	1391	No	0.547941	N	1.78618	No	No	N	N
1392	761.536	3.69809	2.10124	N	1392	761.536	3.69809	1.51542	0.805963	0.838564	0.753413	1392	Retain	2.10124	N	2.38804	Yes	No	N	N
1393	504.939	20.811	3.27812	Y	1393	504.939	20.811	-1.11784	0.539577	0.542585	0.583975	1393	Retain	3.27812	Y	1.90556	No	Yes	Down	Down
1394	597.145	17.7144	0.912534	N	1394	597.145	17.7144	0.887398	1.23821	1.27298	0.494421	1394	No	0.912534	N	0.223833	No	No	N	N
1395	272.923	21.4119	0.228296	N	1395	272.923	21.4119	-0.133202	1.49258	-0.56346	1.60971	1395	No	0.228296	N	1.82351	No	No	N	N
1396	272.924	20.9108	0.345227	N	1396	272.924	20.9108	-0.430526	0.931429	-0.0820099	0.50566	1396	No	0.345227	N	1.86019	No	No	N	N
1397	272.924	22.211	1.3107	N	1397	272.924	22.211	-1.68952	1.60907	0.255836	0.505422	1397	Retain	1.3107	N	1.92564	No	Yes	N	N
1398	1073.98	19.6742	0.262896	N	1398	1073.98	19.6742	-0.580866	1.07905	0.972466	2.20029	1398	No	0.262896	N	1.87349	No	No	N	N
1399	305.047	17.5386	2.12529	N	1399	305.047	17.5386	0.77238	0.461559	0.559906	0.0990329	1399	No	2.12529	N	1.12134	No	No	N	N
1400	495.273	19.7989	3.57372	Y	1400	495.273	19.7989	1.3942	0.57068	0.13281	0.359885	1400	Retain	3.57372	Y	2.50736	Yes	No	Up	Up
1401	286.912	21.887	0.719766	N	1401	286.912	21.887	0.35922	0.692424	-1.21718	1.74346	1401	No	0.719766	N	1.68788	No	No	N	N
1402	286.912	22.6407	1.73739	N	1402	286.912	22.6407	0.815729	0.520042	-0.49341	0.91826	1402	No	1.73739	N	0.914644	No	No	N	N
1403	286.912	23.1464	0.386583	N	1403	286.912	23.1464	0.264498	0.649637	-0.146686	0.493656	1403	No	0.386583	N	1.72808	No	No	N	N
1404	286.911	24.702	2.55644	Y	1404	286.911	24.702	0.255911	0.144445	-0.035707	0.264948	1404	No	2.55644	Y	1.73121	No	No	No	N
1405	286.911	20.2558	0.953423	N	1405	286.911	20.2558	0.753466	0.978552	-0.196321	0.358419	1405	No	0.953423	N	1.18875	No	No	N	N
1406	286.911	20.9376	1.96904	N	1406	286.911	20.9376	2.25252	1.23376	-0.369688	1.19084	1406	Retain	1.96904	N	2.15968	Yes	No	N	N
1407	286.911	25.3506	0.462325	N	1407	286.911	25.3506	0.815033	1.20933	-0.403209	0.759977	1407	No	0.462325	N	0.918725	No	No	N	N
1408	286.911	20.5818	1.47529	N	1408	286.911	20.5818	1.33133	0.939261	-0.0142641	0.642187	1408	Retain	1.47529	N	2.60363	Yes	No	N	N
1409	417.162	14.0572	2.49128	Y	1409	417.162	14.0572	-2.07455	0.890917	-0.510131	0.327498	1409	Retain	2.49128	Y	1.93495	No	Yes	Down	Down
1410	457.075	19.6323	0.304997	N	1410	457.075	19.6323	-0.0627117	1.64767	1.18115	2.77557	1410	No	0.304997	N	1.8118	No	No	N	N
1411	413.016	19.5705	0.0557456	N	1411	413.016	19.5705	0.0346857	0.632239	1.24411	3.03425	1411	No	0.0557456	N	1.79281	No	No	N	N
1412	282.099	3.6888	0.215625	N	1412	282.099	3.6888	-0.040938	0.668562	-0.359591	0.618914	1412	No	0.215625	N	1.80787	No	No	N	N
1413	339.145	3.53519	0.394543	N	1413	339.145	3.53519	0.0980659	0.481128	0.22211	1.12992	1413	No	0.394543	N	1.77825	No	No	N	N
1414	211.082	14.8393	0.985647	N	1414	211.082	14.8393	-1.27762	1.77729	1.35183	0.895545	1414	Retain	0.985647	N	1.91219	No	Yes	N	N
1415	211.083	16.0871	1.82414	N	1415	211.083	16.0871	-1.94555	1.73156	0.322381	1.3869	1415	Retain	1.82414	N	1.9321	No	Yes	N	N
1416	244.166	15.4905	0.93556	N	1416	244.166	15.4905	-0.607252	0.78437	0.468158	0.403322	1416	No	0.93556	N	1.87556	No	No	N	N
1417	229.083	16.0937	1.84531	N	1417	229.083	16.0937	-0.642544	0.528268	-0.458794	0.463835	1417	No	1.84531	N	1.87824	No	No	N	N
1418	229.083	15.5749	1.61	N	1418	229.083	15.5749	-1.652	1.174	-0.210078	0.295907	1418	Retain	1.61	N	1.92459	No	Yes	N	N
1419	271.165	4.07055	0.502895	N	1419	271.165	4.07055	-0.581248	1.20306	0.455997	0.308487	1419	No	0.502895	N	1.87352	No	No	N	N
1420	491.125	22.8428	2.47897	Y	1420	491.125	22.8428	-2.58484	0.774285	-0.616889	0.521503	1420	Retain	2.47897	Y	1.94421	No	Yes	Down	Down
1421	478.088	17.4953	1.85692	N	1421	478.088	17.4953	1.3428	0.721648	0.515734	1.0041	1421	Retain	1.85692	N	2.58343	Yes	No	N	N
1422	416.991	17.8692	1.64056	N	1422	416.991	17.8692	1.75617	0.533346	0.775726	1.09161	1422	Retain	1.64056	N	2.26449	Yes	No	N	N
1423	329.922	15.9822	0.918093	N	1423	329.922	15.9822	0.567204	0.646128	-0.111775	0.400733	1423	No	0.918093	N	1.53789	No	No	N	N
1424	219.089	11.0094	0.604984	N	1424	219.089	11.0094	-0.494112	0.888214	0.190875	0.333352	1424	No	0.604984	N	1.86614	No	No	N	N
1425	616.167	16.7984	0.754592	N	1425	616.167	16.7984	-0.299787	0.492156	-0.0031182	0.123682	1425	No	0.754592	N	1.84613	No	No	N	N
1426	452.15	17.9204	2.08931	N	1426	452.15	17.9204	1.25378	0.673034	-0.0464047	0.559431	1426	Retain	2.08931	N	2.78807	Yes	No	N	N
1427	452.15	17.4635	1.64515	N	1427	452.15	17.4635	1.37999	0.933247	-0.207717	0.571685	1427	Retain	1.64515	N	2.52634	Yes	No	N	N
1428	452.151	18.371	2.24733	Y	1428	452.151	18.371	1.94545	0.818	-0.464022	1.12311	1428	Retain	2.24733	Y	2.21154	Yes	No	Up	Up
1429	312.096	16.8224	0.567939	N	1429	312.096	16.8224	0.264162	0.394824	0.395353	0.681568	1429	No	0.567939	N	1.7282	No	No	N	N
1430	370.211	3.44042	0.0810215	N	1430	370.211	3.44042	-0.14237	2.02008	0.164537	4.21771	1430	No	0.0810215	N	1.82493	No	No	N	N
1431	1096.03	19.809	4.85579	Y	1431	1096.03	19.809	3.00355	0.603279	-0.096332	0.542828	1431	Retain	4.85579	Y	2.09982	Yes	No	Up	Up
1432	286.911	17.9916	1.39083	N	1432	286.911	17.9916	1.69922	1.56061	-0.37859	0.395516	1432	Retain	1.39083	N	2.28603	Yes	No	N	N
1433	286.912	18.2951	1.7065	N	1433	286.912	18.2951	3.67769	1.94273	-0.24966	1.57276	1433	Retain	1.7065	N	2.07469	Yes	No	N	N
1434	286.912	17.4364	0.748666	N	1434	286.912	17.4364	0.871693	1.37241	-0.631823	0.810696	1434	No	0.748666	N	0.441244	No	No	N	N
1435	290.971	7.30009	1.15371	N	1435	290.971	7.30009	0.474744	0.603499	1.65608	2.72177	1435	No	1.15371	N	1.61923	No	No	N	N
1436	355.092	19.7966	4.90179	Y	1436	355.092	19.7966	4.6619	1.20285	-0.0708624	1.1398	1436	Retain	4.90179	Y	2.05462	Yes	No	Up	Up
1437	174.945	21.4505	0.178718	N	1437	174.945	21.4505	0.18433	0.559477	-0.00602856	0.727823	1437	No	0.178718	N	1.7548	No	No	N	N
1438	428.214	16.9339	0.801565	N	1438	428.214	16.9339	-0.470404	0.698448	0.174819	0.199411	1438	No	0.801565	N	1.86398	No	No	N	N
1439	513.209	13.8288	0.648267	N	1439	513.209	13.8288	-0.748361	1.38035	0.62853	0.451891	1439	No	0.648267	N	1.88561	No	No	N	N
1440	339.992	17.9901	1.18101	N	1440	339.992	17.9901	-3.83295	2.31372	0.159997	1.21781	1440	Retain	1.18101	N	1.95862	No	Yes	N	N
1441	322.044	18.4368	2.53335	Y	1441	322.044	18.4368	-0.99209	0.476088	-0.725756	0.455663	1441	No	2.53335	Y	1.8996	No	No	No	N
1442	87.0086	14.442	1.58802	N	1442	87.0086	14.442	1.43808	0.83407	0.659627	0.61346	1442	Retain	1.58802	N	2.45653	Yes	No	N	N
1443	328.058	16.7666	1.22347	N	1443	328.058	16.7666	0.595898	0.630258	-0.140655	0.19806	1443	No	1.22347	N	1.50508	No	No	N	N
1444	328.057	17.3783	0.382933	N	1444	328.057	17.3783	-0.650385	1.21083	-0.240569	0.133971	1444	No	0.382933	N	1.87882	No	No	N	N
1445	308.079	17.5285	0.610639	N	1445	308.079	17.5285	-0.466054	0.761809	-0.140927	0.513634	1445	No	0.610639	N	1.86358	No	No	N	N
1446	148.999	3.93117	1.30127	N	1446	148.999	3.93117	0.346604	0.333521	-0.145159	0.10598	1446	No	1.30127	N	1.69391	No	No	N	N
1447	1055.88	16.6731	0.683098	N	1447	1055.88	16.6731	-1.9078	2.2067	-0.0813709	1.1483	1447	Retain	0.683098	N	1.93122	No	Yes	N	N
1449	286.969	22.0484	0.725119	N	1449	286.969	22.0484	-0.793011	0.841863	1.5375	2.79408	1449	No	0.725119	N	1.88846	No	No	N	N
1451	138.971	21.3971	0.327745	N	1451	138.971	21.3971	0.144247	0.462833	0.0841724	0.604908	1451	No	0.327745	N	1.76629	No	No	N	N
1452	252.942	16.0643	0.397443	N	1452	252.942	16.0643	0.310597	0.730778	-0.132744	0.560372	1452	No	0.397443	N	1.70989	No	No	N	N
1453	443	20.6027	1.13208	N	1453	443	20.6027	-3.22688	2.26977	0.17432	0.362255	1453	Retain	1.13208	N	1.95268	No	Yes	N	N
1454	652.366	4.05506	0.364653	N	1454	652.366	4.05506	-0.0713991	0.761041	0.803432	0.537871	1454	No	0.364653	N	1.81333	No	No	N	N
1455	483.272	3.46734	0.741636	N	1455	483.272	3.46734	0.474568	0.763319	0.445149	0.522206	1455	No	0.741636	N	1.61936	No	No	N	N
1456	304.078	20.3038	0.215049	N	1456	304.078	20.3038	-0.0358624	0.143492	-0.279962	0.113478	1456	No	0.215049	N	1.80692	No	No	N	N
1457	304.078	19.9383	3.09248	Y	1457	304.078	19.9383	-2.37863	0.654885	0.0934332	0.408107	1457	Retain	3.09248	Y	1.9408	No	Yes	Down	Down
1458	687.12	1.8273	0.81525	N	1458	687.12	1.8273	1.2804	1.33757	0.17562	0.308913	1458	Retain	0.81525	N	2.71326	Yes	No	N	N
1459	687.12	1.60471	0.880577	N	1459	687.12	1.60471	0.872338	1.77584	-0.0543489	3.10153	1459	No	0.880577	N	0.433361	No	No	N	N
1460	692.31	12.4682	0.167501	N	1460	692.31	12.4682	-0.143413	0.926007	0.375463	0.186298	1460	No	0.167501	N	1.82509	No	No	N	N
1461	792.548	3.27221	1.19648	N	1461	792.548	3.27221	-0.188509	0.199147	-0.546829	0.403973	1461	No	1.19648	N	1.83172	No	No	N	N
1462	258.146	7.72078	0.176662	N	1462	258.146	7.72078	-0.18629	0.775361	0.196256	0.294802	1462	No	0.176662	N	1.83141	No	No	N	N
1463	557.328	4.01634	1.60279	N	1463	557.328	4.01634	2.66046	1.16697	1.16618	1.15096	1463	Retain	1.60279	N	2.12045	Yes	No	N	N
1464	432.986	19.5264	0.427472	N	1464	432.986	19.5264	-0.0771089	0.231842	-0.198777	0.625938	1464	No	0.427472	N	1.81432	No	No	N	N
1465	432.986	20.0916	2.3856	Y	1465	432.986	20.0916	-0.54168	0.255282	-0.134334	0.371219	1465	No	2.3856	Y	1.87027	No	No	No	N
1466	235.098	3.53471	0.252164	N	1466	235.098	3.53471	0.436439	1.08386	0.954785	2.16972	1466	No	0.252164	N	1.64511	No	No	N	N
1467	844.292	22.3976	2.11806	N	1467	844.292	22.3976	-1.78665	1.3302	-0.876002	0.57928	1467	Retain	2.11806	N	1.92823	No	Yes	N	N
1468	468.245	19.7873	3.55944	Y	1468	468.245	19.7873	1.3728	0.560997	-0.0328106	0.42327	1468	Retain	3.55944	Y	2.53648	Yes	No	Up	Up
1469	612.145	20.0118	0.380689	N	1469	612.145	20.0118	-0.242401	0.555481	0.117117	0.409871	1469	No	0.380689	N	1.83902	No	No	N	N
1470	374.969	21.2268	2.37028	Y	1470	374.969	21.2268	-0.485197	0.26849	-0.00532348	0.522506	1470	No	2.37028	Y	1.86534	No	No	No	N
1471	152.01	11.5793	0.657448	N	1471	152.01	11.5793	0.229856	0.390827	-0.349303	0.251005	1471	No	0.657448	N	1.74031	No	No	N	N
1472	300.094	12.1616	0.303464	N	1472	300.094	12.1616	0.0457476	0.212936	0.3237	0.130731	1472	No	0.303464	N	1.79041	No	No	N	N
1473	845.37	15.9148	0.0329695	N	1473	845.37	15.9148	0.0440871	0.767456	0.501807	0.294603	1473	No	0.0329695	N	1.79078	No	No	N	N
1474	599.318	3.74532	1.04508	N	1474	599.318	3.74532	0.428794	0.515224	0.551858	0.422035	1474	No	1.04508	N	1.64986	No	No	N	N
1475	403.048	18.0845	1.38029	N	1475	403.048	18.0845	0.599128	0.571477	-0.0769002	0.223266	1475	No	1.38029	N	1.50109	No	No	N	N
1476	431.25	4.85805	0.340444	N	1476	431.25	4.85805	0.280792	0.825267	-0.285971	1.11875	1476	No	0.340444	N	1.72192	No	No	N	N
1477	347.102	15.2938	0.192011	N	1477	347.102	15.2938	-0.82674	1.10807	-0.037656	0.524406	1477	No	0.192011	N	1.89052	No	No	N	N
1478	347.103	16.0921	0.310761	N	1478	347.103	16.0921	0.0586962	0.380113	-0.198595	0.404375	1478	No	0.310761	N	1.78753	No	No	N	N
1479	365.939	19.8694	3.84969	Y	1479	365.939	19.8694	-3.21194	0.263044	-0.38068	0.588848	1479	Retain	3.84969	Y	1.95252	No	Yes	Down	Down
1480	324.922	20.6398	2.70282	Y	1480	324.922	20.6398	-2.81363	2.41232	-0.316787	0.389916	1480	Retain	2.70282	Y	1.94756	No	Yes	Down	Down
1481	158.127	3.72055	0.289004	N	1481	158.127	3.72055	0.0246256	0.317727	-0.0503725	0.675654	1481	No	0.289004	N	1.79495	No	No	N	N
1482	192.911	24.6285	0.596974	N	1482	192.911	24.6285	0.132982	0.246928	-0.0313563	0.231124	1482	No	0.596974	N	1.76932	No	No	N	N
1483	1055.9	1.37043	0.432873	N	1483	1055.9	1.37043	-0.0140011	0.312732	-0.0608332	0.127971	1483	No	0.432873	N	1.80276	No	No	N	N
1484	1055.9	0.366892	1.26848	N	1484	1055.9	0.366892	0.334359	0.411432	-0.0945039	0.0666956	1484	No	1.26848	N	1.69954	No	No	N	N
1485	1055.9	0.908347	0.52709	N	1485	1055.9	0.908347	1.25763	2.9808	-1.11594	2.59158	1485	Retain	0.52709	N	2.77631	Yes	No	N	N
1486	1055.9	0.699798	1.09255	N	1486	1055.9	0.699798	0.249157	0.258582	-3.23885	3.42581	1486	No	1.09255	N	1.73363	No	No	N	N
1487	298.17	3.65223	0.814871	N	1487	298.17	3.65223	0.814201	0.760461	-0.0336298	1.71511	1487	No	0.814871	N	0.923569	No	No	N	N
1488	550.352	4.69466	0.13309	N	1488	550.352	4.69466	-0.0827642	0.979348	-0.37432	1.02177	1488	No	0.13309	N	1.81529	No	No	N	N
1490	345.142	16.0859	0.723035	N	1490	345.142	16.0859	-0.510925	0.796765	0.362001	0.330013	1490	No	0.723035	N	1.86763	No	No	N	N
1491	161.041	13.1587	3.10244	Y	1491	161.041	13.1587	4.00404	1.70175	-0.480587	1.46151	1491	Retain	3.10244	Y	2.06658	Yes	No	Up	Up
1492	161.041	13.4111	2.69154	Y	1492	161.041	13.4111	4.76595	1.28064	-0.400191	0.79435	1492	Retain	2.69154	Y	2.05311	Yes	No	Up	Up
1493	161.041	13.2681	1.76445	N	1493	161.041	13.2681	2.47898	1.38421	-0.322894	1.69776	1493	Retain	1.76445	N	2.13523	Yes	No	N	N
1494	332.901	20.8063	2.97393	Y	1494	332.901	20.8063	2.14521	0.869893	0.24681	1.35583	1494	Retain	2.97393	Y	2.17464	Yes	No	Up	Up
1495	332.9	20.1551	1.50015	N	1495	332.9	20.1551	0.866589	0.358629	-0.0414371	0.802617	1495	No	1.50015	N	0.500873	No	No	N	N
1496	635.489	3.31015	0.643593	N	1496	635.489	3.31015	-0.365645	0.839735	-1.39025	0.555945	1496	No	0.643593	N	1.85355	No	No	N	N
1497	190.063	16.8076	0.0771729	N	1497	190.063	16.8076	0.0286655	0.694316	-0.649683	0.290398	1497	No	0.0771729	N	1.7941	No	No	N	N
1498	488.876	18.5801	0.546646	N	1498	488.876	18.5801	0.138236	0.3017	-0.0011137	0.199033	1498	No	0.546646	N	1.76792	No	No	N	N
1499	483.285	3.17851	0.197519	N	1499	483.285	3.17851	-0.171607	0.643918	-0.137649	0.386135	1499	No	0.197519	N	1.82929	No	No	N	N
1500	173.045	6.66226	0.65576	N	1500	173.045	6.66226	-0.0419355	0.62563	-0.596881	0.564707	1500	No	0.65576	N	1.80805	No	No	N	N
1501	325.172	5.06649	0.64671	N	1501	325.172	5.06649	1.22925	1.18324	-0.822642	1.1665	1501	Retain	0.64671	N	2.8724	Yes	No	N	N
1502	92.928	16.4507	0.137707	N	1502	92.928	16.4507	0.190612	0.544704	0.263498	0.331302	1502	No	0.137707	N	1.7529	No	No	N	N
1503	332.893	19.3815	1.44885	N	1503	332.893	19.3815	0.707433	0.602573	-0.270401	0.477414	1503	No	1.44885	N	1.3164	No	No	N	N
1504	332.891	18.433	1.28135	N	1504	332.891	18.433	1.02412	0.972682	-0.213822	0.390627	1504	Retain	1.28135	N	10.2933	Yes	No	N	N
1505	332.89	18.6622	1.4886	N	1505	332.89	18.6622	0.790716	0.588421	-0.448844	0.536893	1505	No	1.4886	N	1.04436	No	No	N	N
1506	332.892	18.8808	0.708701	N	1506	332.892	18.8808	1.30071	2.26031	-0.750041	0.756235	1506	Retain	0.708701	N	2.6651	Yes	No	N	N
1507	823.999	1.23647	1.06682	N	1507	823.999	1.23647	0.203	0.208981	-0.00240107	0.132807	1507	No	1.06682	N	1.74906	No	No	N	N
1508	823.999	0.249969	1.24215	N	1508	823.999	0.249969	0.50428	0.740089	-0.0827637	0.144949	1508	No	1.24215	N	1.59655	No	No	N	N
1509	823.999	0.568992	1.07306	N	1509	823.999	0.568992	0.19334	0.219831	-0.0670736	0.131998	1509	No	1.07306	N	1.75206	No	No	N	N
1510	283.203	3.43559	0.809612	N	1510	283.203	3.43559	0.313213	0.485432	-0.480559	1.19458	1510	No	0.809612	N	1.70879	No	No	N	N
1512	196.057	16.1905	0.490398	N	1512	196.057	16.1905	0.202048	0.619113	-0.208642	0.95476	1512	No	0.490398	N	1.74936	No	No	N	N
1513	373.209	16.3337	0.383502	N	1513	373.209	16.3337	-0.117294	0.366214	-0.431432	0.502012	1513	No	0.383502	N	1.821	No	No	N	N
1514	177.092	3.50915	1.56337	N	1514	177.092	3.50915	0.526484	0.303526	0.37299	0.677469	1514	No	1.56337	N	1.57763	No	No	N	N
1515	177.092	3.20716	0.0386683	N	1515	177.092	3.20716	0.069854	1.36852	1.94022	5.31792	1515	No	0.0386683	N	1.78498	No	No	N	N
1516	177.092	3.82973	0.529908	N	1516	177.092	3.82973	0.205878	0.627019	-0.126853	1.04577	1516	No	0.529908	N	1.74815	No	No	N	N
1517	124.991	6.58327	0.506703	N	1517	124.991	6.58327	0.483554	1.02569	-0.1878	0.562765	1517	No	0.506703	N	1.61274	No	No	N	N
1518	473.281	3.26059	1.16287	N	1518	473.281	3.26059	0.693186	0.562201	-0.0628991	1.82096	1518	No	1.16287	N	1.34814	No	No	N	N
1519	468.246	4.68382	0.548139	N	1519	468.246	4.68382	0.99187	1.50522	0.498085	0.53766	1519	No	0.548139	N	-22.6012	No	No	N	N
1520	337.104	14.9035	1.50323	N	1520	337.104	14.9035	-1.23968	0.952973	0.00145883	0.300953	1520	Retain	1.50323	N	1.9107	No	Yes	N	N
1521	476.074	17.9769	1.9085	N	1521	476.074	17.9769	-2.08873	1.41183	0.0597225	0.510325	1521	Retain	1.9085	N	1.93525	No	Yes	N	N
1522	476.074	17.5309	4.27562	Y	1522	476.074	17.5309	1.8569	0.360996	0.562219	0.950328	1522	Retain	4.27562	Y	2.2334	Yes	No	Up	Up
1523	312.895	22.4139	0.753788	N	1523	312.895	22.4139	-0.380188	0.524715	-0.0458156	0.265054	1523	No	0.753788	N	1.85509	No	No	N	N
1524	312.895	21.6744	0.436349	N	1524	312.895	21.6744	-0.254187	0.614186	-0.324588	0.533147	1524	No	0.436349	N	1.84053	No	No	N	N
1525	312.893	20.5616	1.66692	N	1525	312.893	20.5616	1.93479	1.24051	0.173894	0.802247	1525	Retain	1.66692	N	2.21395	Yes	No	N	N
1526	666.057	3.17464	0.137217	N	1526	666.057	3.17464	-0.0938566	2.18002	1.2665	1.40268	1526	No	0.137217	N	1.81716	No	No	N	N
1527	96.9608	22.172	1.38999	N	1527	96.9608	22.172	-3.70956	4.00401	3.02391	3.49311	1527	Retain	1.38999	N	1.95753	No	Yes	N	N
1528	100.945	5.68117	0.1505	N	1528	100.945	5.68117	-0.635906	2.21094	0.0966644	1.24055	1528	No	0.1505	N	1.87774	No	No	N	N
1529	426.892	19.9276	1.53418	N	1529	426.892	19.9276	-2.43038	1.9311	0.337524	1.63183	1529	Retain	1.53418	N	1.9417	No	Yes	N	N
1530	443.17	12.5511	1.20784	N	1530	443.17	12.5511	-0.67559	0.816148	0.0604232	0.271481	1530	No	1.20784	N	1.88064	No	No	N	N
1531	367	17.4217	1.1422	N	1531	367	17.4217	4.17558	2.02961	2.7772	1.13768	1531	Retain	1.1422	N	2.06298	Yes	No	N	N
1532	351.005	14.4606	1.0714	N	1532	351.005	14.4606	1.47032	1.15963	0.384567	0.913664	1532	Retain	1.0714	N	2.42524	Yes	No	N	N
1533	161.053	17.0755	1.82583	N	1533	161.053	17.0755	-2.58388	2.71735	-0.282384	0.623712	1533	Retain	1.82583	N	1.94419	No	Yes	N	N
1534	148.051	17.2722	2.46143	Y	1534	148.051	17.2722	-0.21802	0.102957	-0.260894	0.107583	1534	No	2.46143	Y	1.8358	No	No	No	N
1535	338.161	4.11856	0.794695	N	1535	338.161	4.11856	-0.373105	0.637849	-0.219693	0.971962	1535	No	0.794695	N	1.85434	No	No	N	N
1536	637.533	3.28924	0.501032	N	1536	637.533	3.28924	-0.930946	1.53478	-1.76666	1.15733	1536	No	0.501032	N	1.89642	No	No	N	N
1537	631.246	15.2009	1.15639	N	1537	631.246	15.2009	-1.29855	1.32679	0.399191	0.661829	1537	Retain	1.15639	N	1.91299	No	Yes	N	N
1538	159.03	13.2945	3.61576	Y	1538	159.03	13.2945	3.85561	0.888652	-0.192842	0.762989	1538	Retain	3.61576	Y	2.07004	Yes	No	Up	Up
1539	165.019	16.7101	0.671655	N	1539	165.019	16.7101	0.387036	0.597172	-0.221342	0.455528	1539	No	0.671655	N	1.67372	No	No	N	N
1540	369.11	17.0794	0.943316	N	1540	369.11	17.0794	0.807756	1.03342	0.121874	0.471977	1540	No	0.943316	N	0.959656	No	No	N	N
1541	369.111	16.6063	0.440433	N	1541	369.111	16.6063	0.272916	0.743029	0.831416	0.61413	1541	No	0.440433	N	1.72493	No	No	N	N
1542	149.055	12.7485	0.638731	N	1542	149.055	12.7485	-0.644347	1.0908	-0.0621607	0.602545	1542	No	0.638731	N	1.87837	No	No	N	N
1543	149.055	12.4706	0.975741	N	1543	149.055	12.4706	0.840597	1.05478	0.771076	2.54195	1543	No	0.975741	N	0.74532	No	No	N	N
1544	720.49	3.34422	2.36029	Y	1544	720.49	3.34422	-0.853271	0.420208	-1.07059	0.67035	1544	No	2.36029	Y	1.89208	No	No	No	N
1545	287.962	19.8818	4.92277	Y	1545	287.962	19.8818	-2.87421	0.311077	-0.337542	0.380349	1545	Retain	4.92277	Y	1.94838	No	Yes	Down	Down
1546	304.06	16.7767	0.842986	N	1546	304.06	16.7767	0.342737	0.462984	-0.114438	0.245694	1546	No	0.842986	N	1.69571	No	No	N	N
1547	98.958	21.7156	0.52486	N	1547	98.958	21.7156	-0.650746	1.69434	0.435407	0.982012	1547	No	0.52486	N	1.87884	No	No	N	N
1548	352.968	20.5949	1.39479	N	1548	352.968	20.5949	-4.22735	2.18116	-0.897261	0.581842	1548	Retain	1.39479	N	1.96174	No	Yes	N	N
1549	466.166	17.9266	1.92063	N	1549	466.166	17.9266	1.30282	0.78114	-0.0878527	0.531828	1549	Retain	1.92063	N	2.66046	Yes	No	N	N
1550	466.167	18.3346	1.07454	N	1550	466.167	18.3346	1.6599	1.36888	-0.303707	1.39229	1550	Retain	1.07454	N	2.30308	Yes	No	N	N
1551	466.166	17.4658	1.50585	N	1551	466.166	17.4658	1.18497	0.890851	-0.159954	0.485867	1551	Retain	1.50585	N	3.08126	Yes	No	N	N
1552	302.172	6.53139	0.825978	N	1552	302.172	6.53139	-0.705907	1.04384	0.303717	0.409441	1552	No	0.825978	N	1.88276	No	No	N	N
1553	353.201	3.13205	1.45316	N	1553	353.201	3.13205	0.682823	0.508244	-0.460611	1.23672	1553	No	1.45316	N	1.36944	No	No	N	N
1554	152.012	17.0523	2.27405	Y	1554	152.012	17.0523	0.428354	0.238902	0.48292	0.234232	1554	No	2.27405	Y	1.65013	No	No	No	N
1555	301.216	3.30782	0.0900945	N	1555	301.216	3.30782	0.124686	0.868138	-0.356352	0.374179	1555	No	0.0900945	N	1.77151	No	No	N	N
1556	426.982	20.2833	1.73491	N	1556	426.982	20.2833	2.04361	1.21932	-0.0302227	0.872136	1556	Retain	1.73491	N	2.19164	Yes	No	N	N
1557	385.185	3.23921	0.585763	N	1557	385.185	3.23921	-0.997934	2.39713	1.30496	5.6028	1557	No	0.585763	N	1.8999	No	No	N	N
1558	385.184	3.51853	0.0818906	N	1558	385.184	3.51853	0.0667203	0.94959	0.910343	2.37556	1558	No	0.0818906	N	1.7857	No	No	N	N
1559	273.886	23.1371	0.695551	N	1559	273.886	23.1371	0.617163	1.05853	0.326548	0.968446	1559	No	0.695551	N	1.47758	No	No	N	N
1560	273.886	25.3246	0.814984	N	1560	273.886	25.3246	0.359869	1.00632	0.0446742	0.997441	1560	No	0.814984	N	1.68756	No	No	N	N
1561	289.149	3.40539	0.238988	N	1561	289.149	3.40539	0.322954	1.7046	-0.183163	1.60386	1561	No	0.238988	N	1.7046	No	No	N	N
1562	247.969	17.9699	1.71087	N	1562	247.969	17.9699	-1.26599	0.697058	-0.0787647	0.68697	1562	Retain	1.71087	N	1.91174	No	Yes	N	N
1563	96.9773	26.1229	1.40774	N	1563	96.9773	26.1229	0.414183	0.385815	-0.073853	0.555028	1563	No	1.40774	N	1.6586	No	No	N	N
1564	96.9772	27.1624	0.0867488	N	1564	96.9772	27.1624	0.738544	4.14925	0.781447	2.27584	1564	No	0.0867488	N	1.23505	No	No	N	N
1565	96.9771	25.526	1.41784	N	1565	96.9771	25.526	1.75211	2.2454	0.814742	2.33088	1565	Retain	1.41784	N	2.26592	Yes	No	N	N
1566	96.9772	26.6479	0.976268	N	1566	96.9772	26.6479	0.200636	0.271365	-0.131738	0.23393	1566	No	0.976268	N	1.7498	No	No	N	N
1567	96.9772	25.6343	0.0930934	N	1567	96.9772	25.6343	0.176128	3.56126	2.38297	2.69557	1567	No	0.0930934	N	1.75724	No	No	N	N
1568	329.113	17.2312	0.180033	N	1568	329.113	17.2312	-0.186432	1.04922	-0.379937	0.835653	1568	No	0.180033	N	1.83143	No	No	N	N
1569	261.028	19.284	0.774649	N	1569	261.028	19.284	0.468762	0.702653	-0.413267	0.745511	1569	No	0.774649	N	1.62352	No	No	N	N
1570	384.966	18.3354	1.25738	N	1570	384.966	18.3354	-0.541621	0.492869	-0.533929	1.35211	1570	No	1.25738	N	1.87027	No	No	N	N
1571	312.182	3.62106	0.331397	N	1571	312.182	3.62106	-0.421849	1.26176	1.00164	1.27365	1571	No	0.331397	N	1.85934	No	No	N	N
1572	326.065	15.8382	0.154311	N	1572	326.065	15.8382	-0.396548	0.82576	0.301	0.442853	1572	No	0.154311	N	1.85679	No	No	N	N
1573	193.088	4.05391	0.0921436	N	1573	193.088	4.05391	0.282566	1.29081	1.16385	2.84268	1573	No	0.0921436	N	1.72123	No	No	N	N
1574	363.034	20.8892	1.69453	N	1574	363.034	20.8892	-1.67812	1.19262	-0.632813	0.386099	1574	Retain	1.69453	N	1.92532	No	Yes	N	N
1575	404.154	13.2534	1.94719	N	1575	404.154	13.2534	-1.07546	0.757382	0.300083	0.264642	1575	Retain	1.94719	N	1.90364	No	Yes	N	N
1576	189.085	13.0575	1.80434	N	1576	189.085	13.0575	-1.87149	1.2347	0.120744	0.582389	1576	Retain	1.80434	N	1.93035	No	Yes	N	N
1577	767.531	3.45147	2.45878	Y	1577	767.531	3.45147	-3.72842	1.93943	-1.9773	0.907745	1577	Retain	2.45878	Y	1.9577	No	Yes	Down	Down
1578	767.53	4.00509	3.22578	Y	1578	767.53	4.00509	-2.58549	0.775168	-1.53095	0.819426	1578	Retain	3.22578	Y	1.94422	No	Yes	Down	Down
1579	1189.48	12.109	1.90222	N	1579	1189.48	12.109	0.15354	0.0987315	0.131404	0.107079	1579	No	1.90222	N	1.76372	No	No	N	N
1580	856.255	22.3086	2.68749	Y	1580	856.255	22.3086	-2.75117	2.62507	-0.663095	0.502572	1580	Retain	2.68749	Y	1.94668	No	Yes	Down	Down
1581	231.135	6.35175	0.734594	N	1581	231.135	6.35175	-0.695797	0.988305	0.267025	0.409965	1581	No	0.734594	N	1.88206	No	No	N	N
1582	453.144	19.4202	0.955553	N	1582	453.144	19.4202	0.639101	0.680428	-0.345814	0.516152	1582	No	0.955553	N	1.44583	No	No	N	N
1583	129.092	4.12398	0.397838	N	1583	129.092	4.12398	0.12578	0.23352	-0.64153	0.744657	1583	No	0.397838	N	1.77122	No	No	N	N
1584	662.507	3.37287	1.40754	N	1584	662.507	3.37287	-1.48373	1.2204	-1.0839	1.04643	1584	Retain	1.40754	N	1.91948	No	Yes	N	N
1585	141.015	18.2928	3.37504	Y	1585	141.015	18.2928	-1.45224	0.696332	-0.339347	0.379987	1585	Retain	3.37504	Y	1.91844	No	Yes	Down	Down
1586	235.084	13.2039	6.49919	Y	1586	235.084	13.2039	-2.34239	0.347169	-0.493255	0.188007	1586	Retain	6.49919	Y	1.94016	No	Yes	Down	Down
1587	600.298	10.4511	2.03046	N	1587	600.298	10.4511	0.822653	0.569051	0.675623	0.550812	1587	No	2.03046	N	0.872266	No	No	N	N
1588	457.247	16.7457	0.997782	N	1588	457.247	16.7457	1.20708	1.34317	-0.0277092	0.597657	1588	Retain	0.997782	N	2.96581	Yes	No	N	N
1589	457.247	17.2854	1.19091	N	1589	457.247	17.2854	0.971961	0.955365	-0.0595934	0.345113	1589	No	1.19091	N	-5.13298	No	No	N	N
1591	172.07	13.1481	1.81157	N	1591	172.07	13.1481	-0.388508	0.212299	-0.0911285	0.186695	1591	No	1.81157	N	1.85596	No	No	N	N
1593	166.038	16.553	0.658169	N	1593	166.038	16.553	-0.0224275	1.36762	0.579399	1.64107	1593	No	0.658169	N	1.80439	No	No	N	N
1594	493.195	20.1799	1.11735	N	1594	493.195	20.1799	0.38703	0.40883	-0.0852562	0.279955	1594	No	1.11735	N	1.67372	No	No	N	N
1595	493.196	19.4234	1.61222	N	1595	493.196	19.4234	0.586537	0.428595	-0.145002	0.377194	1595	No	1.61222	N	1.51628	No	No	N	N
1596	325.028	17.4093	1.41359	N	1596	325.028	17.4093	1.17183	0.998757	-0.299585	0.542456	1596	Retain	1.41359	N	3.16391	Yes	No	N	N
1597	259.057	18.3679	0.417657	N	1597	259.057	18.3679	-0.317027	0.843597	0.383048	0.0745001	1597	No	0.417657	N	1.84814	No	No	N	N
1598	259.056	17.836	1.33041	N	1598	259.056	17.836	-1.36666	1.00758	-0.68161	1.05654	1598	Retain	1.33041	N	1.91549	No	Yes	N	N
1599	318.01	16.518	1.03961	N	1599	318.01	16.518	0.777666	1.12534	0.169359	1.47316	1599	No	1.03961	N	1.10045	No	No	N	N
1600	617.169	16.7929	0.630916	N	1600	617.169	16.7929	-0.348781	0.601878	0.0322168	0.15405	1600	No	0.630916	N	1.85172	No	No	N	N
1601	352.322	3.61369	1.30621	N	1601	352.322	3.61369	0.718612	0.783607	-0.493828	0.585176	1601	No	1.30621	N	1.28924	No	No	N	N
1602	813.536	3.38061	0.0868827	N	1602	813.536	3.38061	-0.238168	1.01249	-0.812408	0.500185	1602	No	0.0868827	N	1.83847	No	No	N	N
1603	205.123	3.52541	1.19254	N	1603	205.123	3.52541	0.452814	0.242791	0.227302	0.404293	1603	No	1.19254	N	1.63449	No	No	N	N
1604	216.051	22.9729	0.138897	N	1604	216.051	22.9729	-0.0496027	0.499756	0.357828	0.305616	1604	No	0.138897	N	1.80945	No	No	N	N
1605	664.521	3.34732	0.500678	N	1605	664.521	3.34732	-0.386218	0.953947	-0.353773	1.31469	1605	No	0.500678	N	1.85572	No	No	N	N
1606	244.129	10.8367	0.477238	N	1606	244.129	10.8367	-0.41701	0.827113	0.451028	0.257246	1606	No	0.477238	N	1.85886	No	No	N	N
1607	203.08	12.867	0.0353008	N	1607	203.08	12.867	0.0370051	1.17451	0.261169	0.704675	1607	No	0.0353008	N	1.79231	No	No	N	N
1608	203.08	13.1326	1.75404	N	1608	203.08	13.1326	-1.74911	1.28958	0.981679	1.05295	1608	Retain	1.75404	N	1.92725	No	Yes	N	N
1609	96.975	23.7472	1.54648	N	1609	96.975	23.7472	0.589128	0.462566	-0.269139	0.77016	1609	No	1.54648	N	1.51323	No	No	N	N
1610	96.9743	23.2095	0.216391	N	1610	96.9743	23.2095	0.042099	3.04264	-2.67508	2.49275	1610	No	0.216391	N	1.79121	No	No	N	N
1611	96.9745	23.4029	0.0929607	N	1611	96.9745	23.4029	0.878579	2.14388	-3.05849	2.63304	1611	No	0.0929607	N	0.352837	No	No	N	N
1612	96.9696	21.7595	1.64687	N	1612	96.9696	21.7595	5.29738	2.54855	2.96544	3.36964	1612	Retain	1.64687	N	2.04654	Yes	No	N	N
1613	374.847	19.3661	1.49752	N	1613	374.847	19.3661	0.748048	0.66477	-0.19606	0.517138	1613	No	1.49752	N	1.2062	No	No	N	N
1614	374.847	18.7303	1.65483	N	1614	374.847	18.7303	0.895762	0.771969	-0.415699	0.412857	1614	No	1.65483	N	0.0813073	No	No	N	N
1615	374.847	18.4229	0.696645	N	1615	374.847	18.4229	0.767936	1.13173	-0.417675	0.542276	1615	No	0.696645	N	1.13817	No	No	N	N
1616	286.915	22.0414	0.448926	N	1616	286.915	22.0414	0.694692	1.1242	-0.379393	2.21474	1616	No	0.448926	N	1.34492	No	No	N	N
1617	174.957	26.4861	0.10842	N	1617	174.957	26.4861	0.284995	1.16478	-0.468921	0.966658	1617	No	0.10842	N	1.72028	No	No	N	N
1618	1115.95	18.6622	1.91305	N	1618	1115.95	18.6622	0.309221	0.184138	-0.138611	0.151367	1618	No	1.91305	N	1.71047	No	No	N	N
1619	171.832	16.5544	0.858502	N	1619	171.832	16.5544	-0.10753	0.625671	0.476029	1.55868	1619	No	0.858502	N	1.81942	No	No	N	N
1620	171.832	15.9249	1.57587	N	1620	171.832	15.9249	0.438266	0.528881	-0.237105	0.71875	1620	No	1.57587	N	1.64396	No	No	N	N
1621	149.055	17.2498	1.48122	N	1621	149.055	17.2498	-0.77379	0.622583	-0.400695	0.282804	1621	No	1.48122	N	1.88725	No	No	N	N
1622	354.207	3.24039	0.381668	N	1622	354.207	3.24039	0.326783	1.66573	-0.00688723	1.94818	1622	No	0.381668	N	1.70292	No	No	N	N
1623	354.207	3.41802	0.154037	N	1623	354.207	3.41802	-0.00129085	0.63642	2.64392	1.7431	1623	No	0.154037	N	1.80026	No	No	N	N
1624	120.085	14.0378	0.490243	N	1624	120.085	14.0378	0.0633099	0.135069	0.164128	0.231643	1624	No	0.490243	N	1.78648	No	No	N	N
1625	314.906	15.9954	0.768839	N	1625	314.906	15.9954	0.460203	0.63537	-0.098629	0.378245	1625	No	0.768839	N	1.62949	No	No	N	N
1626	507.991	19.1415	1.17274	N	1626	507.991	19.1415	-0.309146	0.3275	0.00792559	0.506584	1626	No	1.17274	N	1.84723	No	No	N	N
1627	249.055	16.6535	0.429189	N	1627	249.055	16.6535	-0.705352	2.33464	-0.0127336	0.0726461	1627	No	0.429189	N	1.88272	No	No	N	N
1628	453.146	20.8404	1.64688	N	1628	453.146	20.8404	-1.19123	0.972114	-0.381191	0.850712	1628	Retain	1.64688	N	1.90873	No	Yes	N	N
1629	453.145	19.8918	2.64544	Y	1629	453.145	19.8918	-2.87318	0.89408	0.143883	0.69539	1629	Retain	2.64544	Y	1.94836	No	Yes	Down	Down
1630	453.145	21.3313	0.454265	N	1630	453.145	21.3313	0.72754	1.02515	-0.775142	0.649322	1630	No	0.454265	N	1.26595	No	No	N	N
1631	1033.94	24.7547	0.549972	N	1631	1033.94	24.7547	-0.207789	0.45829	0.244801	1.12001	1631	No	0.549972	N	1.83441	No	No	N	N
1633	115.004	18.1046	0.210638	N	1633	115.004	18.1046	-0.149309	0.530903	0.0568158	0.221242	1633	No	0.210638	N	1.82598	No	No	N	N
1634	115.004	16.8975	0.622184	N	1634	115.004	16.8975	-0.0985228	0.189198	-0.282955	0.0970052	1634	No	0.622184	N	1.81794	No	No	N	N
1635	375.08	17.4612	0.534092	N	1635	375.08	17.4612	0.373647	1.55276	1.42602	0.730881	1635	No	0.534092	N	1.68069	No	No	N	N
1636	406.181	13.3626	0.0556492	N	1636	406.181	13.3626	-0.660126	1.67513	4.35721	0.962758	1636	No	0.0556492	N	1.87953	No	No	N	N
1637	235.953	18.1	1.61282	N	1637	235.953	18.1	0.986134	0.789136	-0.236076	0.424334	1637	No	1.61282	N	-12.4237	No	No	N	N
1638	235.953	17.4263	0.574479	N	1638	235.953	17.4263	0.521723	0.892302	-0.571882	0.55739	1638	No	0.574479	N	1.58183	No	No	N	N
1639	424.035	22.9683	0.0618729	N	1639	424.035	22.9683	0.00161351	0.50324	0.450121	0.193268	1639	No	0.0618729	N	1.79968	No	No	N	N
1640	291.082	16.8069	0.214974	N	1640	291.082	16.8069	0.400106	4.13406	2.15016	2.244	1640	No	0.214974	N	1.66661	No	No	N	N
1641	436.928	19.5805	1.5414	N	1641	436.928	19.5805	-1.41119	2.35426	-0.593858	0.840146	1641	Retain	1.5414	N	1.91705	No	Yes	N	N
1642	298.029	16.6915	1.60124	N	1642	298.029	16.6915	-0.29508	0.252735	-0.222191	0.105156	1642	No	1.60124	N	1.84557	No	No	N	N
1643	267.065	10.5239	0.416603	N	1643	267.065	10.5239	-0.315402	1.05113	0.505193	0.972573	1643	No	0.416603	N	1.84796	No	No	N	N
1644	267.066	11.0984	0.0617553	N	1644	267.066	11.0984	0.237266	1.37986	0.537485	0.674676	1644	No	0.0617553	N	1.73779	No	No	N	N
1645	500.254	10.1305	0.322495	N	1645	500.254	10.1305	-0.238562	0.717626	0.22766	0.351019	1645	No	0.322495	N	1.83852	No	No	N	N
1646	472.902	19.8028	1.68607	N	1646	472.902	19.8028	-6.10633	0.99447	-0.782333	0.278465	1646	Retain	1.68607	N	1.97186	No	Yes	N	N
1647	259.073	12.5712	1.90682	N	1647	259.073	12.5712	0.317246	0.223807	0.106976	0.728833	1647	No	1.90682	N	1.70707	No	No	N	N
1648	87.0083	8.69257	1.57267	N	1648	87.0083	8.69257	-0.955382	0.890912	-0.129895	0.789969	1648	No	1.57267	N	1.89772	No	No	N	N
1651	170.942	23.8317	0.908198	N	1651	170.942	23.8317	0.767307	0.940104	1.18559	1.94783	1651	No	0.908198	N	1.1405	No	No	N	N
1652	352.89	18.5406	1.28776	N	1652	352.89	18.5406	0.348926	0.340629	-0.0292339	0.235726	1652	No	1.28776	N	1.69282	No	No	N	N
1654	489.993	18.282	0.556205	N	1654	489.993	18.282	0.391328	0.615349	-0.163336	0.286295	1654	No	0.556205	N	1.67142	No	No	N	N
1655	373.145	19.6239	1.26074	N	1655	373.145	19.6239	-0.728321	0.780666	0.343406	0.383393	1655	No	1.26074	N	1.88428	No	No	N	N
1656	311.065	16.5599	1.28196	N	1656	311.065	16.5599	-0.560273	1.85857	0.790218	1.33256	1656	No	1.28196	N	1.87182	No	No	N	N
1657	286.048	15.9977	0.695677	N	1657	286.048	15.9977	0.193932	0.388346	-0.456241	0.392788	1657	No	0.695677	N	1.75188	No	No	N	N
1658	319.063	25.1171	0.0789684	N	1658	319.063	25.1171	-0.175941	0.895425	0.084253	0.292981	1658	No	0.0789684	N	1.82992	No	No	N	N
1659	522.282	3.60207	0.413085	N	1659	522.282	3.60207	0.167619	0.369132	0.356567	0.306459	1659	No	0.413085	N	1.75973	No	No	N	N
1660	831.371	11.3888	1.46198	N	1660	831.371	11.3888	-1.32657	1.24996	0.274152	0.500187	1660	Retain	1.46198	N	1.91404	No	Yes	N	N
1661	543.959	22.3256	1.84419	N	1661	543.959	22.3256	-0.823285	0.496324	-0.129315	0.39846	1661	No	1.84419	N	1.89031	No	No	N	N
1662	351.07	17.4596	5.73049	Y	1662	351.07	17.4596	1.75186	0.152449	0.965525	1.2235	1662	Retain	5.73049	Y	2.26601	Yes	No	Up	Up
1663	209.012	1.61203	0.905724	N	1663	209.012	1.61203	0.777495	0.87265	-0.631829	0.662431	1663	No	0.905724	N	1.10115	No	No	N	N
1664	209.012	1.87298	0.417861	N	1664	209.012	1.87298	0.223273	0.491363	0.0559618	0.807042	1664	No	0.417861	N	1.74251	No	No	N	N
1665	622.104	17.7121	0.27041	N	1665	622.104	17.7121	-0.114538	0.936136	0.362755	0.620118	1665	No	0.27041	N	1.82055	No	No	N	N
1668	271.925	21.2275	1.61282	N	1668	271.925	21.2275	1.3141	0.98346	-0.63693	0.336761	1668	Retain	1.61282	N	2.63675	Yes	No	N	N
1669	271.927	22.192	2.18903	Y	1669	271.927	22.192	-1.88733	1.50757	0.476138	0.827728	1669	Retain	2.18903	Y	1.93073	No	Yes	Down	Down
1670	271.927	21.8202	0.94462	N	1670	271.927	21.8202	-1.24459	1.75529	0.297699	0.395909	1670	Retain	0.94462	N	1.9109	No	Yes	N	N
1671	408.878	18.3826	1.65005	N	1671	408.878	18.3826	2.23422	1.29193	-0.324557	0.867557	1671	Retain	1.65005	N	2.16205	Yes	No	N	N
1672	260.088	13.9364	2.28771	Y	1672	260.088	13.9364	-0.746461	0.503168	-0.599038	0.28903	1672	No	2.28771	Y	1.88548	No	No	No	N
1673	250.131	14.734	0.496626	N	1673	250.131	14.734	-0.41938	0.969547	0.307308	0.443331	1673	No	0.496626	N	1.85909	No	No	N	N
1674	313.173	3.90097	0.172136	N	1674	313.173	3.90097	-0.0132997	0.682772	-0.127454	0.367449	1674	No	0.172136	N	1.80263	No	No	N	N
1675	318.093	16.587	1.45373	N	1675	318.093	16.587	-1.38656	1.2645	0.279353	0.426519	1675	Retain	1.45373	N	1.9162	No	Yes	N	N
1676	318.095	16.278	0.954311	N	1676	318.095	16.278	0.415871	0.516385	0.21443	0.434352	1676	No	0.954311	N	1.65761	No	No	N	N
1677	318.095	15.8522	0.495181	N	1677	318.095	15.8522	-1.06936	2.01553	1.46382	2.65174	1677	Retain	0.495181	N	1.90335	No	Yes	N	N
1678	172.01	17.5107	5.40896	Y	1678	172.01	17.5107	1.22234	0.134859	0.671842	0.247182	1678	Retain	5.40896	Y	2.89954	Yes	No	Up	Up
1679	248.023	17.1778	1.78342	N	1679	248.023	17.1778	-0.812253	0.45887	-0.0043329	0.404754	1679	No	1.78342	N	1.88964	No	No	N	N
1680	248.024	16.6055	2.18893	Y	1680	248.024	16.6055	-1.3217	0.746898	-0.346881	1.04877	1680	Retain	2.18893	Y	1.91386	No	Yes	Down	Down
1681	278	18.1828	1.53119	N	1681	278	18.1828	1.92897	1.41361	0.216109	1.09734	1681	Retain	1.53119	N	2.21529	Yes	No	N	N
1682	310.912	25.4407	1.00079	N	1682	310.912	25.4407	0.331376	0.324628	-0.500425	0.723911	1682	No	1.00079	N	1.70088	No	No	N	N
1683	310.91	24.9168	0.783334	N	1683	310.91	24.9168	0.396528	0.643173	-0.312253	3.5163	1683	No	0.783334	N	1.66858	No	No	N	N
1684	401.059	19.6022	1.52171	N	1684	401.059	19.6022	-0.506867	0.444376	-0.00581397	0.370888	1684	No	1.52171	N	1.86727	No	No	N	N
1685	317.16	4.14256	1.13937	N	1685	317.16	4.14256	-1.08903	0.460683	-0.0969142	1.17101	1685	Retain	1.13937	N	1.90426	No	Yes	N	N
1687	262.041	17.8607	2.00261	N	1687	262.041	17.8607	1.37132	0.464053	0.942779	0.608964	1687	Retain	2.00261	N	2.53862	Yes	No	N	N
1688	390.063	14.672	1.00536	N	1688	390.063	14.672	-0.282795	0.324472	-0.350196	0.630112	1688	No	1.00536	N	1.84409	No	No	N	N
1689	416.042	20.416	1.14571	N	1689	416.042	20.416	-0.702432	0.848507	0.217951	0.399751	1689	No	1.14571	N	1.88252	No	No	N	N
1690	189.047	10.8654	1.10648	N	1690	189.047	10.8654	-1.86122	1.83067	-0.0720471	0.992707	1690	Retain	1.10648	N	1.9301	No	Yes	N	N
1691	195.03	4.15417	1.27035	N	1691	195.03	4.15417	0.704045	0.722262	-0.274791	0.92972	1691	No	1.27035	N	1.32422	No	No	N	N
1692	564.367	4.6846	0.449572	N	1692	564.367	4.6846	-0.482083	1.05604	-0.396056	1.03063	1692	No	0.449572	N	1.86505	No	No	N	N
1693	96.9772	25.0342	0.920076	N	1693	96.9772	25.0342	0.339436	0.451924	-0.188679	0.245744	1693	No	0.920076	N	1.69723	No	No	N	N
1694	402.976	18.3277	0.994217	N	1694	402.976	18.3277	0.697208	0.685377	0.494612	2.14094	1694	No	0.994217	N	1.33948	No	No	N	N
1695	219.087	14.6991	0.387114	N	1695	219.087	14.6991	-0.122127	0.763586	0.284728	0.367887	1695	No	0.387114	N	1.82177	No	No	N	N
1696	329.247	3.28924	0.780424	N	1696	329.247	3.28924	0.408252	0.585275	-0.45449	0.333278	1696	No	0.780424	N	1.66202	No	No	N	N
1697	1040.04	28.2686	1.16996	N	1697	1040.04	28.2686	0.182035	0.164848	-0.0923207	0.24617	1697	No	1.16996	N	1.75549	No	No	N	N
1698	308.995	15.053	0.145825	N	1698	308.995	15.053	0.0384789	0.808623	-0.665702	0.291509	1698	No	0.145825	N	1.792	No	No	N	N
1699	159.077	12.8763	1.29487	N	1699	159.077	12.8763	-1.17941	1.48301	0.316217	0.219669	1699	Retain	1.29487	N	1.90823	No	Yes	N	N
1700	264.082	16.9114	2.95111	Y	1700	264.082	16.9114	-0.644252	0.239155	-0.612789	0.34645	1700	No	2.95111	Y	1.87836	No	No	No	N
1701	332.893	19.0234	0.570795	N	1701	332.893	19.0234	0.72482	2.04474	-0.995317	0.934316	1701	No	0.570795	N	1.2732	No	No	N	N
1702	289.951	20.9488	1.47887	N	1702	289.951	20.9488	0.634878	0.461366	0.321509	0.495646	1702	No	1.47887	N	1.45224	No	No	N	N
1703	175.025	18.1898	1.34316	N	1703	175.025	18.1898	-0.385524	0.383603	-0.0706445	0.187107	1703	No	1.34316	N	1.85565	No	No	N	N
1704	481.978	19.2662	3.07047	Y	1704	481.978	19.2662	-0.789519	0.238973	-0.592424	0.371854	1704	No	3.07047	Y	1.88824	No	No	No	N
1705	130.051	9.60783	0.656689	N	1705	130.051	9.60783	-0.35642	0.611441	0.266314	0.418233	1705	No	0.656689	N	1.85255	No	No	N	N
1706	426.021	19.1608	0.767556	N	1706	426.021	19.1608	-0.313462	0.44948	0.0365868	0.500797	1706	No	0.767556	N	1.84773	No	No	N	N
1707	402.985	19.7966	2.09851	N	1707	402.985	19.7966	-1.18291	0.668134	-0.223055	0.359973	1707	Retain	2.09851	N	1.90838	No	Yes	N	N
1708	384.885	19.7819	2.97714	Y	1708	384.885	19.7819	-4.68567	1.00104	-0.303405	0.378857	1708	Retain	2.97714	Y	1.96482	No	Yes	Down	Down
1709	384.887	20.6429	2.70288	Y	1709	384.887	20.6429	-2.10031	1.29778	-0.448477	0.263271	1709	Retain	2.70288	Y	1.93549	No	Yes	Down	Down
1710	384.887	22.1529	0.435536	N	1710	384.887	22.1529	-0.905184	1.66799	1.10955	0.340469	1710	No	0.435536	N	1.89502	No	No	N	N
1711	384.887	21.5063	0.468271	N	1711	384.887	21.5063	-0.861275	1.43051	1.39408	3.1044	1711	No	0.468271	N	1.89255	No	No	N	N
1712	1055.9	28.8881	1.57109	N	1712	1055.9	28.8881	0.504429	0.337038	0.161593	0.637668	1712	No	1.57109	N	1.59642	No	No	N	N
1713	1055.9	28.4297	0.293589	N	1713	1055.9	28.4297	-0.164958	0.672635	-0.262317	0.896024	1713	No	0.293589	N	1.82832	No	No	N	N
1714	1055.9	29.0969	0.191922	N	1714	1055.9	29.0969	0.202161	0.760959	0.535766	3.74126	1714	No	0.191922	N	1.74932	No	No	N	N
1715	1055.9	29.2678	0.074541	N	1715	1055.9	29.2678	-0.0614638	1.00949	0.104759	4.45425	1715	No	0.074541	N	1.81158	No	No	N	N
1716	1055.9	28.652	0.395445	N	1716	1055.9	28.652	-0.370888	2.45988	-1.39115	2.42079	1716	No	0.395445	N	1.85411	No	No	N	N
1717	418.201	12.7137	0.973968	N	1717	418.201	12.7137	-1.15325	1.40813	0.485819	0.36574	1717	Retain	0.973968	N	1.90712	No	Yes	N	N
1718	205.108	4.30517	1.63004	N	1718	205.108	4.30517	-0.586524	0.301231	-0.696672	0.732242	1718	No	1.63004	N	1.87394	No	No	N	N
1719	205.108	4.63349	1.65907	N	1719	205.108	4.63349	-0.668889	0.328	-0.937761	0.919091	1719	No	1.65907	N	1.88016	No	No	N	N
1720	467.16	19.452	2.14839	Y	1720	467.16	19.452	0.772656	0.397629	-0.799825	1.12036	1720	No	2.14839	Y	1.12028	No	No	No	N
1721	384.104	16.6938	1.06714	N	1721	384.104	16.6938	-0.200199	0.261552	-0.0988697	0.969329	1721	No	1.06714	N	1.83336	No	No	N	N
1722	384.105	17.1367	2.17005	Y	1722	384.105	17.1367	-0.658484	0.365509	-0.819945	0.463869	1722	No	2.17005	Y	1.87941	No	No	No	N
1723	310.909	25.2719	0.601796	N	1723	310.909	25.2719	0.355969	0.970639	-0.2605	0.527005	1723	No	0.601796	N	1.68946	No	No	N	N
1724	185.01	3.82895	1.42781	N	1724	185.01	3.82895	0.326258	0.279839	-0.0906004	0.139647	1724	No	1.42781	N	1.70315	No	No	N	N
1725	521.202	12.3699	0.484839	N	1725	521.202	12.3699	-0.182836	0.410866	-0.304795	0.248521	1725	No	0.484839	N	1.83091	No	No	N	N
1726	453.14	19.3312	1.32873	N	1726	453.14	19.3312	0.476003	0.447996	-0.27591	0.43333	1726	No	1.32873	N	1.61832	No	No	N	N
1727	225.006	1.89621	1.38639	N	1727	225.006	1.89621	0.577741	0.919743	-0.485326	0.986081	1727	No	1.38639	N	1.52636	No	No	N	N
1729	259.129	12.8012	0.548663	N	1729	259.129	12.8012	-0.429289	0.923356	0.839524	0.642358	1729	No	0.548663	N	1.86007	No	No	N	N
1730	487.212	20.6166	2.40627	Y	1730	487.212	20.6166	-2.32896	0.834	-0.428572	0.175619	1730	Retain	2.40627	Y	1.93992	No	Yes	Down	Down
1731	487.212	20.1013	1.043	N	1731	487.212	20.1013	1.8074	1.67292	0.474082	1.35216	1731	Retain	1.043	N	2.24771	Yes	No	N	N
1732	150.031	18.6544	1.1599	N	1732	150.031	18.6544	-0.161305	0.15657	-0.444948	0.207823	1732	No	1.1599	N	1.82778	No	No	N	N
1733	367.159	3.43791	0.456196	N	1733	367.159	3.43791	-0.1451	0.372172	0.0542831	0.285746	1733	No	0.456196	N	1.82534	No	No	N	N
1734	236.009	1.61822	0.3099	N	1734	236.009	1.61822	-0.23835	1.06741	-0.447929	0.895831	1734	No	0.3099	N	1.83849	No	No	N	N
1735	236.01	1.84665	0.0661136	N	1735	236.01	1.84665	0.0553055	0.872931	-0.44175	0.59446	1735	No	0.0661136	N	1.78829	No	No	N	N
1736	221.048	16.6884	0.752539	N	1736	221.048	16.6884	-0.924602	0.887332	-0.196834	1.59105	1736	No	0.752539	N	1.89608	No	No	N	N
1737	221.05	16.1162	0.938411	N	1737	221.05	16.1162	0.420108	0.512202	-0.672836	0.558812	1737	No	0.938411	N	1.65511	No	No	N	N
1738	688.329	6.79079	1.20494	N	1738	688.329	6.79079	-0.923707	0.974722	0.253487	0.364854	1738	No	1.20494	N	1.89603	No	No	N	N
1739	105.96	4.06745	0.34733	N	1739	105.96	4.06745	0.515749	0.999688	0.219451	0.269905	1739	No	0.34733	N	1.58699	No	No	N	N
1740	214.048	17.8793	0.764317	N	1740	214.048	17.8793	-0.24559	0.347145	-0.497337	0.162827	1740	No	0.764317	N	1.83943	No	No	N	N
1741	335.156	4.68847	1.22308	N	1741	335.156	4.68847	-1.27429	1.30467	0.162888	0.335343	1741	Retain	1.22308	N	1.91206	No	Yes	N	N
1742	326.106	3.51183	0.385504	N	1742	326.106	3.51183	-1.34174	2.21359	-1.04583	3.43849	1742	Retain	0.385504	N	1.91459	No	Yes	N	N
1743	400.083	18.0334	2.08427	N	1743	400.083	18.0334	-2.79623	1.92958	0.000252616	0.272517	1743	Retain	2.08427	N	1.94732	No	Yes	N	N
1744	396.187	13.567	1.50721	N	1744	396.187	13.567	-1.75137	1.50381	0.38685	0.372682	1744	Retain	1.50721	N	1.92731	No	Yes	N	N
1746	474.058	20.5028	0.107867	N	1746	474.058	20.5028	-0.127387	0.7043	-0.0954507	0.449895	1746	No	0.107867	N	1.8226	No	No	N	N
1747	267.016	1.64687	1.34877	N	1747	267.016	1.64687	0.89726	1.39782	0.622904	2.1399	1747	No	1.34877	N	0.0533347	No	No	N	N
1748	677.42	3.2312	0.455165	N	1748	677.42	3.2312	0.397958	1.88382	1.10019	4.16747	1748	No	0.455165	N	1.6678	No	No	N	N
1749	173.958	17.9792	0.701585	N	1749	173.958	17.9792	0.631099	1.08089	-0.407166	0.195024	1749	No	0.701585	N	1.45785	No	No	N	N
1750	340.195	3.68183	0.584967	N	1750	340.195	3.68183	0.609507	1.05702	-0.217645	0.925367	1750	No	0.584967	N	1.48783	No	No	N	N
1751	643.023	19.253	2.51871	Y	1751	643.023	19.253	-0.641217	0.374386	0.0723297	0.132802	1751	No	2.51871	Y	1.87814	No	No	No	N
1752	317.063	13.2782	3.09596	Y	1752	317.063	13.2782	7.3772	1.06274	-0.307139	0.688206	1752	Retain	3.09596	Y	2.03136	Yes	No	Up	Up
1753	493.195	17.9134	2.09249	N	1753	493.195	17.9134	1.47926	0.739408	-0.0554858	0.469217	1753	Retain	2.09249	N	2.41731	Yes	No	N	N
1754	493.195	18.3191	1.6645	N	1754	493.195	18.3191	1.62551	0.989804	0.2676	1.5826	1754	Retain	1.6645	N	2.31974	Yes	No	N	N
1755	493.195	17.462	1.67577	N	1755	493.195	17.462	1.35127	0.884864	-0.2913	0.629927	1755	Retain	1.67577	N	2.56937	Yes	No	N	N
1756	663.104	16.2036	2.39917	Y	1756	663.104	16.2036	0.237316	0.109282	-0.0231344	0.151318	1756	No	2.39917	Y	1.73777	No	No	No	N
1757	363.033	19.7927	1.02449	N	1757	363.033	19.7927	-0.742209	0.91011	-0.245662	0.489612	1757	No	1.02449	N	1.8852	No	No	N	N
1758	123.993	17.0601	0.597385	N	1758	123.993	17.0601	0.164327	0.325412	0.214596	0.292969	1758	No	0.597385	N	1.76067	No	No	N	N
1759	301.206	3.67167	1.15941	N	1759	301.206	3.67167	2.27043	1.82736	0.139303	2.13522	1759	Retain	1.15941	N	2.15743	Yes	No	N	N
1760	806.991	1.39288	0.392754	N	1760	806.991	1.39288	0.0308785	0.308895	-0.144724	0.258193	1760	No	0.392754	N	1.79363	No	No	N	N
1761	864.56	3.41546	0.390077	N	1761	864.56	3.41546	-0.0638527	0.616323	-0.525165	0.31423	1761	No	0.390077	N	1.812	No	No	N	N
1762	143.046	16.8007	0.417027	N	1762	143.046	16.8007	-0.0968664	0.245278	-0.0375525	0.30891	1762	No	0.417027	N	1.81766	No	No	N	N
1763	490.077	19.6448	2.95327	Y	1763	490.077	19.6448	-4.9412	0.669848	-0.486106	0.398297	1763	Retain	2.95327	Y	1.96634	No	Yes	Down	Down
1764	165.021	2.65845	0.573432	N	1764	165.021	2.65845	0.552211	1.04252	0.149666	1.62078	1764	No	0.573432	N	1.55336	No	No	N	N
1765	221.012	10.9629	1.24242	N	1765	221.012	10.9629	-1.26163	1.38879	-0.0238565	0.545735	1765	Retain	1.24242	N	1.91157	No	Yes	N	N
1766	714.29	12.1469	0.250923	N	1766	714.29	12.1469	0.0760278	0.301549	0.32231	0.281798	1766	No	0.250923	N	1.78354	No	No	N	N
1767	446.017	19.5953	1.76264	N	1767	446.017	19.5953	-2.61315	1.25159	-0.550609	0.607512	1767	Retain	1.76264	N	1.94465	No	Yes	N	N
1768	446.017	20.0041	1.73615	N	1768	446.017	20.0041	-3.53512	1.08929	-0.52466	1.14597	1768	Retain	1.73615	N	1.9559	No	Yes	N	N
1769	650.138	16.0434	0.180964	N	1769	650.138	16.0434	0.234976	0.503551	0.280062	0.769418	1769	No	0.180964	N	1.73857	No	No	N	N
1770	650.138	16.5993	0.17162	N	1770	650.138	16.5993	-0.688622	1.366	0.173577	1.49091	1770	No	0.17162	N	1.88156	No	No	N	N
1771	1054.01	19.006	2.60214	Y	1771	1054.01	19.006	0.495553	0.21136	0.142244	0.259324	1771	No	2.60214	Y	1.60353	No	No	No	N
1772	637.145	16.7736	0.986172	N	1772	637.145	16.7736	0.164782	0.200524	-0.14653	0.244896	1772	No	0.986172	N	1.76054	No	No	N	N
1773	395.925	19.7756	1.42668	N	1773	395.925	19.7756	-5.67647	1.10299	-0.564489	0.24735	1773	Retain	1.42668	N	1.97004	No	Yes	N	N
1774	498.174	12.4597	1.63753	N	1774	498.174	12.4597	0.479767	0.388066	-0.095498	0.251458	1774	No	1.63753	N	1.61556	No	No	N	N
1775	498.174	11.8341	1.24818	N	1775	498.174	11.8341	0.348072	0.348782	0.244235	1.05405	1775	No	1.24818	N	1.69322	No	No	N	N
1776	238.073	3.43869	1.01773	N	1776	238.073	3.43869	0.398553	0.350871	-0.56215	1.98889	1776	No	1.01773	N	1.66747	No	No	N	N
1777	353.021	15.3294	1.04155	N	1777	353.021	15.3294	0.953447	1.29481	0.196349	1.09616	1777	No	1.04155	N	-2.2962	No	No	N	N
1778	265.15	14.034	1.99012	N	1778	265.15	14.034	-1.77432	1.52235	-0.102672	0.675404	1778	Retain	1.99012	N	1.92791	No	Yes	N	N
1779	351.94	1.6128	0.521246	N	1779	351.94	1.6128	-0.547309	1.27735	-0.133318	0.653252	1779	No	0.521246	N	1.87074	No	No	N	N
1780	422.223	10.7995	0.613713	N	1780	422.223	10.7995	-0.496576	0.879136	0.335153	0.381232	1780	No	0.613713	N	1.86636	No	No	N	N
1781	161.046	17.3752	2.11664	N	1781	161.046	17.3752	0.585694	0.31696	-0.15927	0.457079	1781	No	2.11664	N	1.51726	No	No	N	N
1782	120.041	1.79323	0.108895	N	1782	120.041	1.79323	-0.123808	0.76922	-0.00858186	1.11251	1782	No	0.108895	N	1.82203	No	No	N	N
1783	183.012	3.37132	0.410254	N	1783	183.012	3.37132	0.468895	1.11909	1.15527	1.43029	1783	No	0.410254	N	1.62343	No	No	N	N
1784	166.972	22.4402	0.235228	N	1784	166.972	22.4402	-0.403148	2.40387	-0.562375	1.36956	1784	No	0.235228	N	1.85746	No	No	N	N
1785	677.335	11.8495	2.3063	Y	1785	677.335	11.8495	-0.93762	0.512376	0.650552	1.00827	1785	No	2.3063	Y	1.89678	No	No	No	N
1786	147.028	1.60429	1.14244	N	1786	147.028	1.60429	0.311053	0.27867	-0.198425	0.262152	1786	No	1.14244	N	1.7097	No	No	N	N
1787	147.028	1.85053	0.636423	N	1787	147.028	1.85053	0.879101	0.92788	-0.50923	0.81672	1787	No	0.636423	N	0.345731	No	No	N	N
1788	327.232	3.29079	0.229384	N	1788	327.232	3.29079	-0.337527	0.930934	-0.325303	1.03032	1788	No	0.229384	N	1.85047	No	No	N	N
1789	85.0294	15.005	1.55145	N	1789	85.0294	15.005	-0.34413	0.364435	-0.155909	0.257222	1789	No	1.55145	N	1.8512	No	No	N	N
1790	169.994	17.9862	1.84529	N	1790	169.994	17.9862	-1.61312	0.890384	-0.34271	0.705527	1790	Retain	1.84529	N	1.92346	No	Yes	N	N
1791	488.2	11.8325	2.19871	Y	1791	488.2	11.8325	-0.749994	0.497919	-0.0296307	0.182475	1791	No	2.19871	Y	1.88571	No	No	No	N
1792	626.123	19.5736	2.68841	Y	1792	626.123	19.5736	-0.886815	0.345901	-0.192824	0.222617	1792	No	2.68841	Y	1.894	No	No	No	N
1793	446.169	20.6127	2.24501	Y	1793	446.169	20.6127	-2.3017	0.925512	-0.550391	0.229244	1793	Retain	2.24501	Y	1.93943	No	Yes	Down	Down
1794	135.03	19.5875	0.158488	N	1794	135.03	19.5875	-0.308036	0.927359	-0.539396	0.476208	1794	No	0.158488	N	1.8471	No	No	N	N
1795	135.03	20.1202	0.355709	N	1795	135.03	20.1202	-0.447908	0.624461	-0.521381	0.730303	1795	No	0.355709	N	1.86187	No	No	N	N
1796	135.03	20.6576	1.11367	N	1796	135.03	20.6576	1.3278	0.886432	-0.224446	0.580264	1796	Retain	1.11367	N	2.61013	Yes	No	N	N
1798	363.061	14.8826	0.870459	N	1798	363.061	14.8826	0.28061	0.369442	-0.342464	0.520844	1798	No	0.870459	N	1.72199	No	No	N	N
1799	199.061	4.44223	0.824307	N	1799	199.061	4.44223	-0.422291	0.464065	-0.18075	0.410518	1799	No	0.824307	N	1.85938	No	No	N	N
1800	192.115	3.5138	1.73418	N	1800	192.115	3.5138	0.754238	0.157167	0.15275	0.284527	1800	No	1.73418	N	1.1862	No	No	N	N
1801	760.51	3.2482	0.150529	N	1801	760.51	3.2482	-0.166537	0.82649	-0.424595	0.941186	1801	No	0.150529	N	1.82855	No	No	N	N
1802	204.07	18.1488	0.419627	N	1802	204.07	18.1488	-0.224286	0.533532	0.018532	0.149505	1802	No	0.419627	N	1.83664	No	No	N	N
1803	228.051	16.875	0.631242	N	1803	228.051	16.875	-0.646256	1.11305	0.689615	0.207004	1803	No	0.631242	N	1.87851	No	No	N	N
1804	323.93	20.5144	0.952558	N	1804	323.93	20.5144	0.163558	0.206969	-0.0924119	0.204326	1804	No	0.952558	N	1.76089	No	No	N	N
1805	319.072	13.3169	3.37141	Y	1805	319.072	13.3169	7.08472	1.13861	0.235977	0.746989	1805	Retain	3.37141	Y	2.03287	Yes	No	Up	Up
1807	1108.04	10.884	1.151	N	1807	1108.04	10.884	-1.56395	1.48683	0.0272447	0.710051	1807	Retain	1.151	N	1.922	No	Yes	N	N
1808	265.085	16.9586	2.41614	Y	1808	265.085	16.9586	-0.841204	0.532261	-0.576199	0.401447	1808	No	2.41614	Y	1.89138	No	No	No	N
1809	199.805	16.5839	0.612134	N	1809	199.805	16.5839	0.446369	1.33536	-0.146686	0.36417	1809	No	0.612134	N	1.63875	No	No	N	N
1810	199.805	15.9249	1.41102	N	1810	199.805	15.9249	0.424381	0.35768	-0.447522	0.625046	1810	No	1.41102	N	1.65255	No	No	N	N
1811	309.221	3.24433	0.296378	N	1811	309.221	3.24433	-0.214277	0.543397	-0.737258	0.665842	1811	No	0.296378	N	1.83529	No	No	N	N
1812	301.123	17.3543	0.247707	N	1812	301.123	17.3543	-0.0930269	0.683204	0.256134	0.314561	1812	No	0.247707	N	1.81702	No	No	N	N
1813	386.955	18.3896	1.69933	N	1813	386.955	18.3896	-0.361141	0.292072	-0.14332	0.518178	1813	No	1.69933	N	1.85306	No	No	N	N
1814	494.19	15.269	1.16662	N	1814	494.19	15.269	-1.26401	1.16441	0.268672	0.345856	1814	Retain	1.16662	N	1.91166	No	Yes	N	N
1815	94.925	15.983	1.74356	N	1815	94.925	15.983	0.707947	0.48378	-0.0741958	0.27783	1815	No	1.74356	N	1.31519	No	No	N	N
1816	217.083	16.9006	2.23155	Y	1816	217.083	16.9006	-0.344713	0.213706	-0.297792	0.146068	1816	No	2.23155	Y	1.85127	No	No	No	N
1818	217.082	17.414	1.83733	N	1818	217.082	17.414	-0.960015	0.779684	0.077462	0.239176	1818	No	1.83733	N	1.89796	No	No	N	N
1819	587.249	11.7287	0.475494	N	1819	587.249	11.7287	-0.395123	1.25758	0.193513	0.700141	1819	No	0.475494	N	1.85664	No	No	N	N
1820	264.952	21.5683	0.0503064	N	1820	264.952	21.5683	0.851779	0.752016	1.17672	1.86833	1820	No	0.0503064	N	0.650659	No	No	N	N
1821	264.953	20.9	2.32155	Y	1821	264.953	20.9	-1.29981	0.587312	1.12961	2.31837	1821	Retain	2.32155	Y	1.91304	No	Yes	Down	Down
1822	171.075	13.5097	2.06656	N	1822	171.075	13.5097	-1.12625	0.842035	-0.0277498	0.501318	1822	Retain	2.06656	N	1.90594	No	Yes	N	N
1823	478.292	3.91723	1.30336	N	1823	478.292	3.91723	-0.581289	0.500897	-0.311223	0.391673	1823	No	1.30336	N	1.87352	No	No	N	N
1824	255.096	16.8866	0.0653251	N	1824	255.096	16.8866	0.320529	1.03432	0.059733	0.715748	1824	No	0.0653251	N	1.70565	No	No	N	N
1825	229.963	21.959	0.419108	N	1825	229.963	21.959	0.731588	1.04973	1.35551	2.74386	1825	No	0.419108	N	1.25488	No	No	N	N
1826	229.963	22.2778	0.6255	N	1826	229.963	22.2778	0.473702	1.13904	1.59954	2.43705	1826	No	0.6255	N	1.61999	No	No	N	N
1827	391.109	16.6977	1.4941	N	1827	391.109	16.6977	-1.09456	1.10554	-0.192417	0.405817	1827	Retain	1.4941	N	1.90451	No	Yes	N	N
1828	396.925	20.5608	1.5771	N	1828	396.925	20.5608	-3.68225	1.12733	-0.633152	0.326779	1828	Retain	1.5771	N	1.95729	No	Yes	N	N
1829	419.141	18.1612	0.588122	N	1829	419.141	18.1612	-1.07478	2.00107	0.522986	0.364741	1829	Retain	0.588122	N	1.9036	No	Yes	N	N
1830	482.261	19.8074	3.7376	Y	1830	482.261	19.8074	1.34034	0.585074	0.186416	0.281678	1830	Retain	3.7376	Y	2.58765	Yes	No	Up	Up
1831	959.977	0.829942	0.330489	N	1831	959.977	0.829942	0.0369721	0.352468	-0.0271793	0.291376	1831	No	0.330489	N	1.79232	No	No	N	N
1832	959.977	1.42695	0.0964772	N	1832	959.977	1.42695	-0.0434448	0.573792	-0.028209	0.406016	1832	No	0.0964772	N	1.80833	No	No	N	N
1833	959.977	0.348308	0.116265	N	1833	959.977	0.348308	-0.150298	0.435812	0.147288	0.394043	1833	No	0.116265	N	1.82613	No	No	N	N
1834	959.977	0.158482	0.864731	N	1834	959.977	0.158482	-2.70788	3.25939	-0.180635	0.186469	1834	Retain	0.864731	N	1.94606	No	Yes	N	N
1835	359.058	13.3866	3.01409	Y	1835	359.058	13.3866	-3.6919	0.99196	-0.590554	0.595788	1835	Retain	3.01409	Y	1.95737	No	Yes	Down	Down
1836	128.967	3.76701	1.30324	N	1836	128.967	3.76701	0.354465	0.323853	-0.180125	0.277664	1836	No	1.30324	N	1.69018	No	No	N	N
1837	276.091	20.1752	0.898889	N	1837	276.091	20.1752	-0.203688	0.465025	0.0981869	0.2952	1837	No	0.898889	N	1.83384	No	No	N	N
1838	471.262	16.7078	1.05289	N	1838	471.262	16.7078	1.22385	1.203	0.00764664	0.50603	1838	Retain	1.05289	N	2.89346	Yes	No	N	N
1839	471.262	17.2947	1.18532	N	1839	471.262	17.2947	0.980961	0.974857	0.0119227	0.48558	1839	No	1.18532	N	-8.50451	No	No	N	N
1840	343.957	17.9746	1.59936	N	1840	343.957	17.9746	-0.915595	0.599943	-0.279344	0.766105	1840	No	1.59936	N	1.89559	No	No	N	N
1841	383.114	15.2582	2.11383	N	1841	383.114	15.2582	-1.78508	0.936843	-0.187589	0.491965	1841	Retain	2.11383	N	1.92819	No	Yes	N	N
1842	189.081	12.8856	1.20397	N	1842	189.081	12.8856	0.214465	0.234602	0.0610596	0.185908	1842	No	1.20397	N	1.7454	No	No	N	N
1843	219.098	13.5616	2.43418	Y	1843	219.098	13.5616	-1.32512	0.684612	0.187667	0.2094	1843	Retain	2.43418	Y	1.91398	No	Yes	Down	Down
1844	656.298	12.5859	0.796187	N	1844	656.298	12.5859	-1.47125	2.24043	1.0971	0.64061	1844	Retain	0.796187	N	1.91907	No	Yes	N	N
1845	313.187	3.64494	0.202265	N	1845	313.187	3.64494	0.0271066	0.716186	-0.394511	0.615409	1845	No	0.202265	N	1.79443	No	No	N	N
1846	136.938	26.4972	0.621338	N	1846	136.938	26.4972	-0.864767	2.20353	-0.111824	1.00619	1846	No	0.621338	N	1.89275	No	No	N	N
1847	136.938	26.102	1.79319	N	1847	136.938	26.102	1.01704	0.457344	-0.616654	0.449869	1847	Retain	1.79319	N	13.7344	Yes	No	N	N
1848	136.938	26.8074	0.886474	N	1848	136.938	26.8074	0.505718	0.738594	0.388205	0.960103	1848	No	0.886474	N	1.59537	No	No	N	N
1849	136.938	25.8279	0.953137	N	1849	136.938	25.8279	0.610798	0.750969	-0.204576	0.731472	1849	No	0.953137	N	1.48613	No	No	N	N
1850	286.225	3.29389	0.201421	N	1850	286.225	3.29389	-0.0141026	0.918239	-0.359034	0.695461	1850	No	0.201421	N	1.80278	No	No	N	N
1851	415.034	18.5468	2.10091	N	1851	415.034	18.5468	-0.604187	0.354037	-0.117594	0.127619	1851	No	2.10091	N	1.87533	No	No	N	N
1852	296.995	21.2353	3.18515	Y	1852	296.995	21.2353	-0.85829	0.272644	-0.111429	0.687126	1852	No	3.18515	Y	1.89237	No	No	No	N
1853	363.023	15.9868	0.880873	N	1853	363.023	15.9868	0.159901	0.225755	-0.221663	0.346007	1853	No	0.880873	N	1.76193	No	No	N	N
1854	219.039	16.9679	0.262315	N	1854	219.039	16.9679	-0.154147	1.45178	1.05188	0.878226	1854	No	0.262315	N	1.82671	No	No	N	N
1855	423.274	3.4472	0.38377	N	1855	423.274	3.4472	0.13667	0.550828	0.762628	0.792912	1855	No	0.38377	N	1.76834	No	No	N	N
1856	347.101	15.3449	0.013097	N	1856	347.101	15.3449	-0.362817	0.933751	0.159602	0.455024	1856	No	0.013097	N	1.85325	No	No	N	N
1857	158.959	10.98	0.123465	N	1857	158.959	10.98	0.298858	3.0755	2.14488	3.07605	1857	No	0.123465	N	1.71475	No	No	N	N
1858	217.102	14.6526	0.00359021	N	1858	217.102	14.6526	0.00334242	0.221731	0.036197	0.324302	1858	No	0.00359021	N	1.79933	No	No	N	N
1859	203.103	10.7841	1.64844	N	1859	203.103	10.7841	-1.07641	0.915195	0.273509	0.228628	1859	Retain	1.64844	N	1.90368	No	Yes	N	N
1860	782.499	3.34809	0.133301	N	1860	782.499	3.34809	-0.071364	0.422359	-0.11314	0.676871	1860	No	0.133301	N	1.81332	No	No	N	N
1861	220.034	17.0345	0.345246	N	1861	220.034	17.0345	0.0636666	0.307984	0.421356	0.21688	1861	No	0.345246	N	1.7864	No	No	N	N
1862	513.303	4.30517	2.01541	N	1862	513.303	4.30517	-1.55273	0.988338	-0.432823	0.211143	1862	Retain	2.01541	N	1.92165	No	Yes	N	N
1863	151.964	5.7822	0.323628	N	1863	151.964	5.7822	0.446782	1.09587	1.4648	2.67424	1863	No	0.323628	N	1.63848	No	No	N	N
1864	288.083	17.4751	1.66319	N	1864	288.083	17.4751	-0.303084	0.260522	-0.341094	0.0916888	1864	No	1.66319	N	1.84652	No	No	N	N
1865	171.019	1.72121	0.380403	N	1865	171.019	1.72121	0.194912	1.64683	-0.0461371	1.30494	1865	No	0.380403	N	1.75158	No	No	N	N
1866	330.07	18.2572	1.41781	N	1866	330.07	18.2572	-0.910384	1.04575	0.0823248	0.0920895	1866	No	1.41781	N	1.89531	No	No	N	N
1867	247.041	16.0557	1.33048	N	1867	247.041	16.0557	-2.68955	0.997456	-0.804647	0.502657	1867	Retain	1.33048	N	1.94579	No	Yes	N	N
1868	373.062	19.8536	1.80778	N	1868	373.062	19.8536	5.90785	1.07462	0.155253	0.454322	1868	Retain	1.80778	N	2.04075	Yes	No	N	N
1869	391.11	13.2194	1.04472	N	1869	391.11	13.2194	1.56419	1.69686	-0.597186	0.692244	1869	Retain	1.04472	N	2.35449	Yes	No	N	N
1870	189.08	12.8306	0.2542	N	1870	189.08	12.8306	-0.294507	0.935962	0.105966	0.385177	1870	No	0.2542	N	1.8455	No	No	N	N
1871	301.072	3.63769	0.45941	N	1871	301.072	3.63769	0.578826	1.79947	0.551012	3.19344	1871	No	0.45941	N	1.52514	No	No	N	N
1872	364.882	24.7338	0.00326149	N	1872	364.882	24.7338	-0.00791067	0.350213	0.483499	0.695162	1872	No	0.00326149	N	1.80157	No	No	N	N
1873	198.006	1.7367	0.0649234	N	1873	198.006	1.7367	-0.214035	1.38908	-0.74424	1.32697	1873	No	0.0649234	N	1.83526	No	No	N	N
1874	116.035	12.6363	1.2939	N	1874	116.035	12.6363	-0.28024	0.265175	-0.163424	0.252819	1874	No	1.2939	N	1.84378	No	No	N	N
1875	447.065	20.1566	2.5245	Y	1875	447.065	20.1566	-1.81606	0.923103	0.104467	0.21246	1875	Retain	2.5245	Y	1.92898	No	Yes	Down	Down
1876	186.99	19.8454	4.3799	Y	1876	186.99	19.8454	-2.14205	0.260272	-0.341037	0.45253	1876	Retain	4.3799	Y	1.93635	No	Yes	Down	Down
1877	186.99	19.5473	2.48859	Y	1877	186.99	19.5473	-0.814559	0.394707	0.942777	2.71964	1877	No	2.48859	Y	1.88978	No	No	No	N
1878	248.071	16.9664	1.17427	N	1878	248.071	16.9664	-1.35626	1.50626	-0.128639	0.461493	1878	Retain	1.17427	N	1.91512	No	Yes	N	N
1879	324.116	16.04	0.446567	N	1879	324.116	16.04	-0.96011	2.07796	1.39259	3.45047	1879	No	0.446567	N	1.89796	No	No	N	N
1880	232.094	15.3039	0.255348	N	1880	232.094	15.3039	-0.311058	0.965005	0.454893	0.203623	1880	No	0.255348	N	1.84745	No	No	N	N
1881	232.094	15.866	0.832041	N	1881	232.094	15.866	-1.47425	1.90745	0.565298	1.25307	1881	Retain	0.832041	N	1.91917	No	Yes	N	N
1882	325.152	11.4159	1.75855	N	1882	325.152	11.4159	-0.811884	0.695022	0.0996212	0.303139	1882	No	1.75855	N	1.88962	No	No	N	N
1884	301.209	3.50354	0.524912	N	1884	301.209	3.50354	0.433806	0.588408	-0.743019	1.35348	1884	No	0.524912	N	1.64676	No	No	N	N
1885	191.017	1.61126	0.012433	N	1885	191.017	1.61126	-0.412649	1.05003	-0.344612	1.05187	1885	No	0.012433	N	1.85842	No	No	N	N
1886	191.017	1.85749	0.826291	N	1886	191.017	1.85749	0.439124	0.800658	-0.415157	0.529601	1886	No	0.826291	N	1.64342	No	No	N	N
1887	236.077	14.8819	0.331924	N	1887	236.077	14.8819	0.0712667	0.789716	-0.449713	0.55798	1887	No	0.331924	N	1.78465	No	No	N	N
1888	653.18	18.0071	1.56016	N	1888	653.18	18.0071	-2.18016	1.80502	0.55444	0.573026	1888	Retain	1.56016	N	1.93711	No	Yes	N	N
1889	120.042	1.70031	0.116336	N	1889	120.042	1.70031	0.112588	0.899181	-0.149856	0.375878	1889	No	0.116336	N	1.77463	No	No	N	N
1890	459.005	16.6195	0.418159	N	1890	459.005	16.6195	-0.641957	1.34783	0.628814	0.953054	1890	No	0.418159	N	1.87819	No	No	N	N
1891	334.033	17.6935	0.486154	N	1891	334.033	17.6935	0.201618	0.430569	-0.14417	0.430882	1891	No	0.486154	N	1.74949	No	No	N	N
1892	571.287	3.71435	0.481387	N	1892	571.287	3.71435	-0.424222	0.865958	0.430026	0.200432	1892	No	0.481387	N	1.85957	No	No	N	N
1893	416.966	18.0185	1.09468	N	1893	416.966	18.0185	-4.19935	2.17973	-0.396036	1.40845	1893	Retain	1.09468	N	1.96153	No	Yes	N	N
1894	304.236	3.33802	0.685098	N	1894	304.236	3.33802	0.456842	0.661535	-0.852419	0.563908	1894	No	0.685098	N	1.63178	No	No	N	N
1895	253.924	19.4125	1.22501	N	1895	253.924	19.4125	0.606113	0.571846	-0.251053	0.551551	1895	No	1.22501	N	1.49224	No	No	N	N
1896	253.923	20.8117	1.74002	N	1896	253.923	20.8117	1.04329	0.855636	-0.117986	0.412101	1896	Retain	1.74002	N	6.61983	Yes	No	N	N
1897	685.501	3.29001	0.477263	N	1897	685.501	3.29001	0.27591	0.765902	-0.353559	0.744475	1897	No	0.477263	N	1.72379	No	No	N	N
1898	666.382	4.05584	0.311709	N	1898	666.382	4.05584	-0.0536077	0.660304	0.783032	0.64454	1898	No	0.311709	N	1.81018	No	No	N	N
1899	1057.48	15.0313	0.205102	N	1899	1057.48	15.0313	0.283733	1.08806	0.761742	0.433453	1899	No	0.205102	N	1.72077	No	No	N	N
1900	392.858	19.3475	1.46969	N	1900	392.858	19.3475	0.83531	0.744327	-0.26835	0.570364	1900	No	1.46969	N	0.7856	No	No	N	N
1901	392.857	18.7489	0.990389	N	1901	392.857	18.7489	0.879143	1.0076	-0.0970909	0.380248	1901	No	0.990389	N	0.345156	No	No	N	N
1902	392.857	18.4113	1.42087	N	1902	392.857	18.4113	1.32465	1.0023	-0.227409	0.33073	1902	Retain	1.42087	N	2.61605	Yes	No	N	N
1903	387.009	18.9525	1.33967	N	1903	387.009	18.9525	-0.619252	0.424636	-0.0733956	1.66486	1903	No	1.33967	N	1.87649	No	No	N	N
1904	204.045	17.894	0.0239128	N	1904	204.045	17.894	-0.136712	1.26065	-0.094033	0.659414	1904	No	0.0239128	N	1.82405	No	No	N	N
1905	136.024	19.0006	2.78114	Y	1905	136.024	19.0006	0.345138	0.14417	0.154107	0.341937	1905	No	2.78114	Y	1.69459	No	No	No	N
1906	419.07	18.2758	2.31972	Y	1906	419.07	18.2758	-1.95658	1.48417	0.182652	0.57503	1906	Retain	2.31972	Y	1.93235	No	Yes	Down	Down
1907	500.971	19.2499	3.086	Y	1907	500.971	19.2499	-1.00411	0.34951	-0.683255	0.306839	1907	Retain	3.086	Y	1.9002	No	Yes	Down	Down
1908	178.044	14.4351	1.64534	N	1908	178.044	14.4351	1.56275	0.766628	0.634069	0.635346	1908	Retain	1.64534	N	2.3554	Yes	No	N	N
1909	238.979	22.5362	0.965924	N	1909	238.979	22.5362	0.399616	0.504559	0.28028	0.344974	1909	No	0.965924	N	1.66688	No	No	N	N
1910	186.096	13.3618	3.60408	Y	1910	186.096	13.3618	-2.08417	0.835246	0.11319	0.3073	1910	Retain	3.60408	Y	1.93515	No	Yes	Down	Down
1911	461.009	19.881	1.60718	N	1911	461.009	19.881	-4.29473	1.37159	-0.0861013	0.506446	1911	Retain	1.60718	N	1.96223	No	Yes	N	N
1912	114.02	19.8159	3.70269	Y	1912	114.02	19.8159	3.06643	0.994034	-0.0355291	0.471612	1912	Retain	3.70269	Y	2.09679	Yes	No	Up	Up
1913	324.926	20.4935	0.481714	N	1913	324.926	20.4935	0.170712	0.381098	-0.406255	0.380471	1913	No	0.481714	N	1.75883	No	No	N	N
1914	449.197	17.5409	3.1795	Y	1914	449.197	17.5409	2.82032	0.508149	1.89865	0.497963	1914	Retain	3.1795	Y	2.10987	Yes	No	Up	Up
1915	417.264	3.36745	0.725797	N	1915	417.264	3.36745	0.965425	0.961773	0.0579843	1.0133	1915	No	0.725797	N	-3.78447	No	No	N	N
1916	423.224	4.86734	0.00666818	N	1916	423.224	4.86734	0.0991353	1.18671	0.381219	0.95453	1916	No	0.00666818	N	1.77799	No	No	N	N
1917	479.188	12.1864	0.380665	N	1917	479.188	12.1864	0.11045	0.28966	0.1759	0.0413319	1917	No	0.380665	N	1.77517	No	No	N	N
1918	327.181	3.50218	0.788156	N	1918	327.181	3.50218	0.341367	0.550027	0.320749	0.468462	1918	No	0.788156	N	1.69634	No	No	N	N
1920	375.03	5.18559	2.02852	N	1920	375.03	5.18559	0.443617	0.192757	0.229427	0.22729	1920	No	2.02852	N	1.64054	No	No	N	N
1921	255.159	3.5471	0.298908	N	1921	255.159	3.5471	-0.221946	1.32177	0.312756	0.700473	1921	No	0.298908	N	1.83633	No	No	N	N
1922	114.02	1.60351	0.886703	N	1922	114.02	1.60351	0.187912	0.209762	-0.147824	0.23371	1922	No	0.886703	N	1.75372	No	No	N	N
1923	114.02	1.7971	0.381756	N	1923	114.02	1.7971	-0.0126505	1.6231	-0.155605	0.918523	1923	No	0.381756	N	1.8025	No	No	N	N
1924	311.295	3.43869	1.08424	N	1924	311.295	3.43869	-0.679186	0.91329	-1.83223	1.25847	1924	No	1.08424	N	1.88089	No	No	N	N
1925	320.092	15.9892	2.52753	Y	1925	320.092	15.9892	-0.760336	0.436616	0.0939475	0.504625	1925	No	2.52753	Y	1.88639	No	No	No	N
1926	450.082	22.2822	1.93978	N	1926	450.082	22.2822	-2.20089	2.4359	0.178432	0.380306	1926	Retain	1.93978	N	1.93752	No	Yes	N	N
1927	453.147	17.9181	2.18067	Y	1927	453.147	17.9181	1.438	0.712137	0.00840496	0.462344	1927	Retain	2.18067	Y	2.45662	Yes	No	Up	Up
1928	453.147	17.4635	1.81281	N	1928	453.147	17.4635	1.39714	0.849194	-0.247664	0.512713	1928	Retain	1.81281	N	2.5036	Yes	No	N	N
1929	453.147	18.3393	1.54458	N	1929	453.147	18.3393	1.71662	1.26838	-0.804966	1.51591	1929	Retain	1.54458	N	2.27909	Yes	No	N	N
1930	643.384	3.54012	2.08623	N	1930	643.384	3.54012	-0.613299	0.406622	-0.399215	0.274689	1930	No	2.08623	N	1.87603	No	No	N	N
1931	791.485	3.13747	2.68233	Y	1931	791.485	3.13747	-1.30895	0.48581	-0.915609	0.423342	1931	Retain	2.68233	Y	1.91338	No	Yes	Down	Down
1932	263.166	3.45572	0.163642	N	1932	263.166	3.45572	0.22128	0.952524	0.235688	0.702871	1932	No	0.163642	N	1.74317	No	No	N	N
1933	127.956	7.672	0.0719751	N	1933	127.956	7.672	0.0355464	0.264692	-0.0903165	0.224858	1933	No	0.0719751	N	1.79263	No	No	N	N
1934	327.181	3.48824	1.12724	N	1934	327.181	3.48824	0.61196	0.550334	0.377958	0.814195	1934	No	1.12724	N	1.48459	No	No	N	N
1935	403.998	19.2646	3.10837	Y	1935	403.998	19.2646	-1.08283	0.268234	-0.631019	0.196583	1935	Retain	3.10837	Y	1.90398	No	Yes	Down	Down
1936	168.98	20.5663	0.19191	N	1936	168.98	20.5663	-0.0376184	0.17208	-0.0985401	0.153434	1936	No	0.19191	N	1.80725	No	No	N	N
1937	168.981	21.051	0.950809	N	1937	168.981	21.051	0.341325	0.46943	0.0887572	0.696994	1937	No	0.950809	N	1.69636	No	No	N	N
1938	208.065	6.88526	0.399712	N	1938	208.065	6.88526	-0.605566	1.68125	0.71496	1.91936	1938	No	0.399712	N	1.87543	No	No	N	N
1939	227.201	3.43094	0.398499	N	1939	227.201	3.43094	0.229301	0.743207	-0.0302552	0.75055	1939	No	0.398499	N	1.7405	No	No	N	N
1940	347.218	3.79721	1.45203	N	1940	347.218	3.79721	-1.72063	0.811344	-1.11415	1.58718	1940	Retain	1.45203	N	1.92649	No	Yes	N	N
1941	332.893	18.9341	0.391209	N	1941	332.893	18.9341	0.936458	1.77702	-1.48082	2.06149	1941	No	0.391209	N	-1.14752	No	No	N	N
1942	191.017	1.6159	0.0680586	N	1942	191.017	1.6159	-0.191055	0.675944	-0.951524	1.67156	1942	No	0.0680586	N	1.83208	No	No	N	N
1943	187.097	3.95285	0.683357	N	1943	187.097	3.95285	0.172404	0.312174	-0.0868867	0.325314	1943	No	0.683357	N	1.75834	No	No	N	N
1944	187.097	4.6242	0.0635222	N	1944	187.097	4.6242	0.0237415	0.279295	-0.277777	0.671448	1944	No	0.0635222	N	1.79514	No	No	N	N
1945	665.434	3.21403	0.223647	N	1945	665.434	3.21403	-0.0456913	0.471132	1.54873	3.23764	1945	No	0.223647	N	1.80874	No	No	N	N
1946	303.139	4.01557	1.55767	N	1946	303.139	4.01557	-1.12251	0.634712	-0.0458377	0.413803	1946	Retain	1.55767	N	1.90577	No	Yes	N	N
1947	523.281	3.62995	1.31888	N	1947	523.281	3.62995	0.348898	0.332037	0.525471	0.362242	1947	No	1.31888	N	1.69283	No	No	N	N
1948	1160.09	12.119	1.59789	N	1948	1160.09	12.119	0.0989126	0.0737384	-0.000870298	0.124183	1948	No	1.59789	N	1.77805	No	No	N	N
1949	524.916	20.749	1.77453	N	1949	524.916	20.749	-3.49021	2.1305	-0.54486	0.579985	1949	Retain	1.77453	N	1.95546	No	Yes	N	N
1950	342.05	16.7573	0.0028217	N	1950	342.05	16.7573	-0.0220293	0.672985	-0.339724	1.46947	1950	No	0.0028217	N	1.80431	No	No	N	N
1951	257.139	3.52851	1.55807	N	1951	257.139	3.52851	0.527355	0.178768	-0.0350445	0.489594	1951	No	1.55807	N	1.57685	No	No	N	N
1952	257.139	3.9211	1.04609	N	1952	257.139	3.9211	0.484293	0.670195	-0.429238	0.676915	1952	No	1.04609	N	1.61218	No	No	N	N
1953	412.88	18.7257	1.36589	N	1953	412.88	18.7257	0.415364	0.370181	-0.164302	0.124311	1953	No	1.36589	N	1.65791	No	No	N	N
1954	333.93	1.60429	0.0534028	N	1954	333.93	1.60429	0.0169793	0.445153	-0.517264	0.57323	1954	No	0.0534028	N	1.79655	No	No	N	N
1955	534.234	12.7656	0.608454	N	1955	534.234	12.7656	-0.918528	1.73108	0.555549	0.450646	1955	No	0.608454	N	1.89575	No	No	N	N
1956	408.882	20.7939	1.75704	N	1956	408.882	20.7939	1.01067	0.750549	-0.209732	0.975182	1956	Retain	1.75704	N	20.7358	Yes	No	N	N
1957	460.184	20.6073	2.12465	N	1957	460.184	20.6073	-2.08974	0.754625	-0.507544	0.147688	1957	Retain	2.12465	N	1.93527	No	Yes	N	N
1958	169.966	21.7376	0.0343809	N	1958	169.966	21.7376	-0.0911357	1.50107	0.635644	3.21675	1958	No	0.0343809	N	1.8167	No	No	N	N
1959	728.252	17.0717	2.61863	Y	1959	728.252	17.0717	0.745906	0.334228	0.333372	0.313799	1959	No	2.61863	Y	1.21289	No	No	No	N
1960	115.088	16.5761	1.2698	N	1960	115.088	16.5761	-0.991921	1.24919	0.185915	0.854599	1960	No	1.2698	N	1.89959	No	No	N	N
1961	557.22	18.3942	0.376912	N	1961	557.22	18.3942	-0.976804	1.56875	-0.896372	1.91513	1961	No	0.376912	N	1.89883	No	No	N	N
1962	131.046	17.6254	0.646275	N	1962	131.046	17.6254	-0.385813	0.729576	0.149897	0.276248	1962	No	0.646275	N	1.85568	No	No	N	N
1963	343.02	15.4247	1.7737	N	1963	343.02	15.4247	0.170156	0.128636	-0.071328	0.28978	1963	No	1.7737	N	1.75899	No	No	N	N
1964	994.658	16.2153	1.10365	N	1964	994.658	16.2153	0.189941	0.212283	-0.0627739	0.13497	1964	No	1.10365	N	1.7531	No	No	N	N
1965	114.038	13.3061	2.65724	Y	1965	114.038	13.3061	4.38425	0.967967	-0.0443237	0.71815	1965	Retain	2.65724	Y	2.0591	Yes	No	Up	Up
1966	762.516	3.18703	1.79008	N	1966	762.516	3.18703	-0.484152	0.347435	-0.708219	0.477568	1966	No	1.79008	N	1.86524	No	No	N	N
1967	615.368	3.24201	0.937043	N	1967	615.368	3.24201	0.503533	0.562961	1.25361	2.45192	1967	No	0.937043	N	1.59715	No	No	N	N
1968	556.969	19.7122	0.425207	N	1968	556.969	19.7122	-0.676769	2.44669	0.0139656	1.07006	1968	No	0.425207	N	1.88072	No	No	N	N
1969	589.175	17.5115	0.767651	N	1969	589.175	17.5115	0.668864	1.05069	1.05346	0.418852	1969	No	0.767651	N	1.39602	No	No	N	N
1971	454.89	20.5663	1.73726	N	1971	454.89	20.5663	-3.1051	1.77902	-0.623999	0.216021	1971	Retain	1.73726	N	1.95128	No	Yes	N	N
1972	338.066	19.9902	3.55131	Y	1972	338.066	19.9902	-1.16896	0.362722	0.136973	0.312371	1972	Retain	3.55131	Y	1.90779	No	Yes	Down	Down
1973	488.966	3.40384	0.460298	N	1973	488.966	3.40384	-0.426935	1.50765	2.15672	3.0289	1973	No	0.460298	N	1.85984	No	No	N	N
1974	374.965	18.4144	1.82636	N	1974	374.965	18.4144	-0.610743	0.388948	-0.238064	0.281949	1974	No	1.82636	N	1.87583	No	No	N	N
1975	523.152	16.8618	5.89213	Y	1975	523.152	16.8618	-1.17879	0.397058	-0.643929	0.220863	1975	Retain	5.89213	Y	1.90821	No	Yes	Down	Down
1976	145.062	14.4498	1.2239	N	1976	145.062	14.4498	-0.947301	0.81571	-0.305541	0.532157	1976	No	1.2239	N	1.89729	No	No	N	N
1977	145.062	15.3712	0.73207	N	1977	145.062	15.3712	-0.598175	1.15706	0.00938975	0.347316	1977	No	0.73207	N	1.87486	No	No	N	N
1978	534.487	3.39145	0.173842	N	1978	534.487	3.39145	-0.257059	1.28423	-1.22164	0.554385	1978	No	0.173842	N	1.8409	No	No	N	N
1979	199.029	18.8991	1.9307	N	1979	199.029	18.8991	-0.242268	0.155988	-0.0990965	0.353369	1979	No	1.9307	N	1.839	No	No	N	N
1980	96.9735	21.9166	1.53666	N	1980	96.9735	21.9166	4.41789	3.22455	-0.864348	1.9287	1980	Retain	1.53666	N	2.05852	Yes	No	N	N
1982	767.532	3.51922	2.08949	N	1982	767.532	3.51922	-1.06443	0.685696	-0.355262	0.509088	1982	Retain	2.08949	N	1.90312	No	Yes	N	N
1985	422.948	17.4859	3.01895	Y	1985	422.948	17.4859	2.34413	0.58056	0.402455	0.440358	1985	Retain	3.01895	Y	2.1488	Yes	No	Up	Up
1986	398.955	20.8481	0.91714	N	1986	398.955	20.8481	-2.78043	1.41661	-0.195513	0.791653	1986	Retain	0.91714	N	1.9471	No	Yes	N	N
1987	161	3.57265	1.79182	N	1987	161	3.57265	0.553447	0.36874	0.0380669	0.172271	1987	No	1.79182	N	1.55213	No	No	N	N
1988	170.833	15.9055	1.1125	N	1988	170.833	15.9055	0.247186	0.510465	-0.225229	0.666572	1988	No	1.1125	N	1.73433	No	No	N	N
1989	170.833	16.5544	0.20201	N	1989	170.833	16.5544	0.17114	1.36845	0.165754	0.767513	1989	No	0.20201	N	1.7587	No	No	N	N
1990	242.151	17.2436	1.19523	N	1990	242.151	17.2436	-0.775249	0.834533	0.260234	0.303448	1990	No	1.19523	N	1.88734	No	No	N	N
1991	484.965	20.7769	1.63852	N	1991	484.965	20.7769	-2.27554	1.13807	-0.268137	0.39247	1991	Retain	1.63852	N	1.93894	No	Yes	N	N
1992	763.555	3.82198	2.49321	Y	1992	763.555	3.82198	1.0083	0.5354	0.526446	0.701935	1992	Retain	2.49321	Y	26.1028	Yes	No	Up	Up
1993	164.002	10.6656	0.271359	N	1993	164.002	10.6656	0.10418	0.507688	1.0856	2.0342	1993	No	0.271359	N	1.77674	No	No	N	N
1995	808.116	14.4041	2.09384	N	1995	808.116	14.4041	-1.80473	0.930368	-0.00690648	0.459267	1995	Retain	2.09384	N	1.92869	No	Yes	N	N
1996	327.112	17.2196	1.27574	N	1996	327.112	17.2196	0.543228	0.583215	0.404616	0.600704	1996	No	1.27574	N	1.56214	No	No	N	N
1997	325.601	22.9783	2.05881	N	1997	325.601	22.9783	-0.475365	0.271692	-0.484752	0.339469	1997	No	2.05881	N	1.86444	No	No	N	N
1998	311.092	11.721	1.19129	N	1998	311.092	11.721	-1.02155	1.14745	0.537254	0.621704	1998	Retain	1.19129	N	1.90107	No	Yes	N	N
1999	412.057	11.7922	0.207954	N	1999	412.057	11.7922	0.18298	0.800672	-0.622257	0.959474	1999	No	0.207954	N	1.75521	No	No	N	N
2000	443.123	7.42807	0.27247	N	2000	443.123	7.42807	0.316701	1.70712	1.71199	2.65375	2000	No	0.27247	N	1.7073	No	No	N	N
2001	435.002	17.8809	1.24135	N	2001	435.002	17.8809	1.69629	0.853663	0.796324	0.849076	2001	Retain	1.24135	N	2.28724	Yes	No	N	N
2002	368.157	15.3875	1.13103	N	2002	368.157	15.3875	-1.03451	1.17421	0.289786	0.374477	2002	Retain	1.13103	N	1.9017	No	Yes	N	N
2004	207.014	19.61	0.291357	N	2004	207.014	19.61	-0.42377	1.24044	-0.606719	0.436288	2004	No	0.291357	N	1.85953	No	No	N	N
2005	393.192	3.56413	0.695459	N	2005	393.192	3.56413	0.656006	0.865692	0.400114	0.652389	2005	No	0.695459	N	1.41859	No	No	N	N
2006	636.334	4.41203	1.58903	N	2006	636.334	4.41203	-0.848127	0.639978	-0.253325	0.602696	2006	No	1.58903	N	1.89178	No	No	N	N
2007	719.306	14.3545	1.23092	N	2007	719.306	14.3545	-1.46275	1.45355	0.431338	0.536156	2007	Retain	1.23092	N	1.91879	No	Yes	N	N
2008	327.034	1.85285	0.42496	N	2008	327.034	1.85285	0.585954	1.20968	-0.0926021	0.470208	2008	No	0.42496	N	1.51696	No	No	N	N
2009	327.034	1.60271	0.907394	N	2009	327.034	1.60271	0.940353	1.865	-0.973018	2.00713	2009	No	0.907394	N	-1.35309	No	No	N	N
2010	228.098	16.8448	0.0286057	N	2010	228.098	16.8448	0.00951117	0.475565	-0.0578282	0.414396	2010	No	0.0286057	N	1.79808	No	No	N	N
2011	270.935	18.3811	1.85533	N	2011	270.935	18.3811	1.8606	1.11326	-0.463596	1.16045	2011	Retain	1.85533	N	2.2324	Yes	No	N	N
2012	352.994	19.9994	2.2953	Y	2012	352.994	19.9994	-2.24855	0.681819	0.561512	0.834962	2012	Retain	2.2953	Y	1.93843	No	Yes	Down	Down
2013	352.993	20.7459	0.952966	N	2013	352.993	20.7459	-1.27999	1.55927	1.19097	1.34584	2013	Retain	0.952966	N	1.91228	No	Yes	N	N
2014	306.083	12.9631	2.40083	Y	2014	306.083	12.9631	-2.022	0.682999	-0.925619	0.268194	2014	Retain	2.40083	Y	1.93382	No	Yes	Down	Down
2015	103.999	17.2049	0.587977	N	2015	103.999	17.2049	0.398575	0.761655	0.281924	0.768506	2015	No	0.587977	N	1.66746	No	No	N	N
2016	103.999	16.6032	0.483413	N	2016	103.999	16.6032	0.0516561	0.979565	0.120708	0.556658	2016	No	0.483413	N	1.78911	No	No	N	N
2017	103.999	17.496	0.873159	N	2017	103.999	17.496	0.450907	0.703675	0.0405824	0.546917	2017	No	0.873159	N	1.63576	No	No	N	N
2018	103.999	16.9075	0.971771	N	2018	103.999	16.9075	0.613714	0.769666	0.0552428	0.335917	2018	No	0.971771	N	1.48225	No	No	N	N
2019	103.999	17.805	0.10994	N	2019	103.999	17.805	0.0567328	0.866994	-1.27124	0.803064	2019	No	0.10994	N	1.78797	No	No	N	N
2020	103.999	21.4436	1.56952	N	2020	103.999	21.4436	0.672751	0.58006	-0.290636	1.10277	2020	No	1.56952	N	1.38884	No	No	N	N
2021	103.999	22.2861	0.69027	N	2021	103.999	22.2861	0.567211	0.868592	-0.0942461	0.472112	2021	No	0.69027	N	1.53788	No	No	N	N
2022	103.999	19.5101	0.745609	N	2022	103.999	19.5101	0.566296	0.81982	-0.221075	0.786701	2022	No	0.745609	N	1.53886	No	No	N	N
2023	103.999	21.8091	0.253013	N	2023	103.999	21.8091	0.104173	0.685408	-0.202939	0.760831	2023	No	0.253013	N	1.77674	No	No	N	N
2024	103.999	23.2571	0.359449	N	2024	103.999	23.2571	0.466897	1.08902	-0.232374	0.393353	2024	No	0.359449	N	1.62484	No	No	N	N
2025	145.062	17.201	2.4571	Y	2025	145.062	17.201	0.581792	0.277644	0.469992	0.0767655	2025	No	2.4571	Y	1.52177	No	No	No	N
2026	145.061	16.9098	1.27931	N	2026	145.061	16.9098	-0.720229	0.719184	-1.11669	0.64501	2026	No	1.27931	N	1.88374	No	No	N	N
2028	1087.97	20.5113	2.39802	Y	2028	1087.97	20.5113	-0.77216	0.353353	-0.224469	0.116881	2028	No	2.39802	Y	1.88714	No	No	No	N
2029	239.133	3.49933	1.1759	N	2029	239.133	3.49933	0.38952	0.237967	-0.251414	0.345625	2029	No	1.1759	N	1.67239	No	No	N	N
2030	952.387	12.1337	2.53035	Y	2030	952.387	12.1337	0.124693	0.0597602	0.188837	0.263828	2030	No	2.53035	Y	1.77151	No	No	No	N
2031	274.104	17.966	0.756706	N	2031	274.104	17.966	-0.291345	0.545377	-0.0179817	0.669827	2031	No	0.756706	N	1.84512	No	No	N	N
2032	480.182	17.9095	1.94958	N	2032	480.182	17.9095	1.21125	0.649612	-0.0539399	0.454828	2032	Retain	1.94958	N	2.94675	Yes	No	N	N
2033	480.183	18.3563	2.07504	N	2033	480.183	18.3563	2.21953	1.25393	-0.169058	1.53156	2033	Retain	2.07504	N	2.164	Yes	No	N	N
2034	480.182	17.4581	1.43173	N	2034	480.182	17.4581	1.26686	0.945079	-0.139653	0.475827	2034	Retain	1.43173	N	2.74945	Yes	No	N	N
2035	349.167	3.46889	0.541575	N	2035	349.167	3.46889	0.669395	0.822027	0.0377031	0.469327	2035	No	0.541575	N	1.39505	No	No	N	N
2036	356.146	13.7916	1.95376	N	2036	356.146	13.7916	-1.12188	0.669923	-0.292352	0.233685	2036	Retain	1.95376	N	1.90574	No	Yes	N	N
2037	308.156	3.54864	0.387704	N	2037	308.156	3.54864	-0.063471	0.801314	-0.0143918	0.836682	2037	No	0.387704	N	1.81194	No	No	N	N
2038	359.048	20.1969	1.7325	N	2038	359.048	20.1969	-0.604093	0.584536	0.337857	0.108115	2038	No	1.7325	N	1.87532	No	No	N	N
2039	296.136	12.8841	0.175287	N	2039	296.136	12.8841	-0.1994	0.717869	0.00601546	0.101034	2039	No	0.175287	N	1.83325	No	No	N	N
2040	339.982	19.7045	0.415656	N	2040	339.982	19.7045	-0.363503	1.39201	0.730697	3.38655	2040	No	0.415656	N	1.85332	No	No	N	N
2041	293.099	17.2916	2.57443	Y	2041	293.099	17.2916	-0.755012	0.418632	-0.560414	0.191566	2041	No	2.57443	Y	1.88604	No	No	No	N
2042	417.188	11.4182	1.53785	N	2042	417.188	11.4182	-0.68351	0.595829	0.218082	0.320986	2042	No	1.53785	N	1.8812	No	No	N	N
2043	305.142	3.4534	0.590337	N	2043	305.142	3.4534	0.606997	1.28555	0.131723	0.579317	2043	No	0.590337	N	1.4911	No	No	N	N
2044	766.105	15.866	0.946696	N	2044	766.105	15.866	-0.466565	0.642942	-0.125599	0.156998	2044	No	0.946696	N	1.86363	No	No	N	N
2045	421.064	20.7792	0.448314	N	2045	421.064	20.7792	1.35562	2.5003	-0.53071	1.07976	2045	Retain	0.448314	N	2.56241	Yes	No	N	N
2046	192.998	10.8692	1.2233	N	2046	192.998	10.8692	-0.732656	0.717818	-0.0787511	0.451904	2046	No	1.2233	N	1.88457	No	No	N	N
2047	432.856	18.6196	1.73628	N	2047	432.856	18.6196	0.224388	0.153626	0.0341945	0.415878	2047	No	1.73628	N	1.74214	No	No	N	N
2048	300.072	17.7198	0.957999	N	2048	300.072	17.7198	-0.5558	0.75889	-1.29922	1.40415	2048	No	0.957999	N	1.87145	No	No	N	N
2049	513.209	12.8043	1.17869	N	2049	513.209	12.8043	-0.558716	0.707657	-0.15567	0.136133	2049	No	1.17869	N	1.87169	No	No	N	N
2050	396.136	4.04577	1.66691	N	2050	396.136	4.04577	-0.879003	0.522387	0.0432213	0.630185	2050	No	1.66691	N	1.89356	No	No	N	N
2051	282.034	16.5242	0.974748	N	2051	282.034	16.5242	0.658326	0.870394	-0.275753	0.774243	2051	No	0.974748	N	1.41465	No	No	N	N
2052	282.035	17.0639	1.52704	N	2052	282.035	17.0639	1.01603	0.833485	-0.467682	1.1032	2052	Retain	1.52704	N	14.4752	Yes	No	N	N
2053	96.9773	25.0613	0.932031	N	2053	96.9773	25.0613	0.371004	0.488064	-0.230279	0.30674	2053	No	0.932031	N	1.68203	No	No	N	N
2054	365.124	17.033	2.28643	Y	2054	365.124	17.033	0.561291	0.32458	0.578599	0.248708	2054	No	2.28643	Y	1.54412	No	No	No	N
2055	378.966	19.7981	1.47216	N	2055	378.966	19.7981	-4.52721	0.814194	-1.06283	1.05911	2055	Retain	1.47216	N	1.96382	No	Yes	N	N
2056	496.894	20.5252	1.47711	N	2056	496.894	20.5252	0.791319	0.849014	-0.362057	1.0428	2056	No	1.47711	N	1.0416	No	No	N	N
2057	496.894	19.562	1.40979	N	2057	496.894	19.562	-1.12677	1.65829	-0.468605	0.741783	2057	Retain	1.40979	N	1.90596	No	Yes	N	N
2058	496.894	19.899	3.0876	Y	2058	496.894	19.899	-3.49164	0.886151	-0.459497	0.59362	2058	Retain	3.0876	Y	1.95547	No	Yes	Down	Down
2059	864.561	3.3992	0.145493	N	2059	864.561	3.3992	0.0581782	0.754881	-0.75704	0.528831	2059	No	0.145493	N	1.78765	No	No	N	N
2060	558.133	19.6394	3.08733	Y	2060	558.133	19.6394	-4.63108	1.83538	-0.111142	0.327678	2060	Retain	3.08733	Y	1.96448	No	Yes	Down	Down
2061	222.086	3.47586	0.174852	N	2061	222.086	3.47586	-0.0282332	1.703	0.635875	2.50784	2061	No	0.174852	N	1.80549	No	No	N	N
2062	317.028	1.72741	0.052456	N	2062	317.028	1.72741	0.0999862	2.32046	-0.377629	2.21192	2062	No	0.052456	N	1.77778	No	No	N	N
2063	287.989	10.8731	1.19747	N	2063	287.989	10.8731	-0.567939	0.609976	-0.158288	0.392199	2063	No	1.19747	N	1.87244	No	No	N	N
2064	291.164	3.85528	0.736432	N	2064	291.164	3.85528	0.269507	0.637317	-0.247389	1.3757	2064	No	0.736432	N	1.72621	No	No	N	N
2065	291.163	3.16148	1.29751	N	2065	291.163	3.16148	1.09019	0.834504	0.682818	0.562155	2065	Retain	1.29751	N	4.21749	Yes	No	N	N
2066	264.962	19.7501	3.52592	Y	2066	264.962	19.7501	-3.32081	0.744836	-0.396491	0.397228	2066	Retain	3.52592	Y	1.95371	No	Yes	Down	Down
2067	402.178	3.24946	0.166395	N	2067	402.178	3.24946	0.254319	0.968276	-0.446334	3.26159	2067	No	0.166395	N	1.73179	No	No	N	N
2068	364.944	18.8264	1.50965	N	2068	364.944	18.8264	-1.13043	0.991884	-0.133581	0.169011	2068	Retain	1.50965	N	1.90612	No	Yes	N	N
2069	364.944	18.4136	1.81182	N	2069	364.944	18.4136	-1.46748	0.930895	-0.556793	0.776684	2069	Retain	1.81182	N	1.91895	No	Yes	N	N
2070	274.104	12.9352	2.23692	Y	2070	274.104	12.9352	-1.05502	0.613895	-0.156382	0.168344	2070	Retain	2.23692	Y	1.90268	No	Yes	Down	Down
2071	381.124	13.2867	2.45725	Y	2071	381.124	13.2867	5.36053	1.29637	3.5245	1.21036	2071	Retain	2.45725	Y	2.04587	Yes	No	Up	Up
2072	796.224	16.8827	0.151435	N	2072	796.224	16.8827	-0.0167163	0.466135	0.103607	0.162521	2072	No	0.151435	N	1.80329	No	No	N	N
2073	800.539	3.26291	1.16998	N	2073	800.539	3.26291	-0.966029	0.701757	-1.59578	1.25864	2073	No	1.16998	N	1.89827	No	No	N	N
2074	743.068	19.2577	0.0397986	N	2074	743.068	19.2577	-0.0443952	0.358799	0.175582	0.37154	2074	No	0.0397986	N	1.8085	No	No	N	N
2075	390.868	19.4025	1.46817	N	2075	390.868	19.4025	0.785016	0.598874	-0.312568	0.4383	2075	No	1.46817	N	1.0697	No	No	N	N
2076	390.868	20.1319	0.234305	N	2076	390.868	20.1319	0.150439	0.807872	-0.158003	0.382131	2076	No	0.234305	N	1.76458	No	No	N	N
2077	390.869	20.8117	1.68202	N	2077	390.869	20.8117	0.841255	0.629712	-0.104548	0.770357	2077	No	1.68202	N	0.740115	No	No	N	N
2078	290.965	20.845	0.778591	N	2078	290.965	20.845	-0.648829	1.00295	-0.323937	0.610185	2078	No	0.778591	N	1.8787	No	No	N	N
2079	552.197	7.17332	0.283839	N	2079	552.197	7.17332	-0.42043	0.957507	1.32404	2.0023	2079	No	0.283839	N	1.8592	No	No	N	N
2080	99.0452	15.7576	1.25839	N	2080	99.0452	15.7576	0.682752	0.617517	0.105476	0.630707	2080	No	1.25839	N	1.36958	No	No	N	N
2082	474.812	18.6482	1.00406	N	2082	474.812	18.6482	0.350755	0.425467	-0.0851459	0.15651	2082	No	1.00406	N	1.69195	No	No	N	N
2083	316.186	3.81347	1.39598	N	2083	316.186	3.81347	1.05913	0.428902	0.604537	1.32831	2083	Retain	1.39598	N	5.38256	Yes	No	N	N
[truncated: 6,339 more rows]
