# Supplementary material for: Non‐canonical metabolic pathways in the malaria parasite detected by isotope‐tracing metabolomics
Source: Mol Syst Biol. 2021 Apr 6;17(4):e10023. doi: 10.15252/msb.202010023 (PMC8022201; doi:10.15252/msb.202010023)
Supplement: Supplementary file 9 — Dataset EV7 [file MSB-17-e10023-s004.xlsx]

## Sheet: 1. pSILAC Log2 H-L Dataset
yourlist:M20190807E5A08BB0B2D1C45B0C7BC3B55FD26556352560F	Protein names	Gene names	Mito?	Protein IDs	Majority protein IDs	Peptide counts (all)	Peptide counts (razor+unique)	Peptide counts (unique)	Protein names	Gene names	Fasta headers	Number of proteins	Peptides	Razor + unique peptides	Unique peptides	Peptides SHMT-M Control Cytosol n=1	Peptides SHMT-M Control Cytosol n=2	Peptides SHMT-M Control Cytosol n=3	Peptides SHMT-M Control Mito n=1	Peptides SHMT-M Control Mito n=2	Peptides SHMT-M Control Mito n=3	Peptides SHMT-M KD Cytosol n=1	Peptides SHMT-M KD Cytosol n=2	Peptides SHMT-M KD Cytosol n=3	Peptides SHMT-M KD Mito n=1	Peptides SHMT-M KD Mito n=2	Peptides SHMT-M KD Mito n=3	Razor + unique peptides SHMT-M Control Cytosol n=1	Razor + unique peptides SHMT-M Control Cytosol n=2	Razor + unique peptides SHMT-M Control Cytosol n=3	Razor + unique peptides SHMT-M Control Mito n=1	Razor + unique peptides SHMT-M Control Mito n=2	Razor + unique peptides SHMT-M Control Mito n=3	Razor + unique peptides SHMT-M KD Cytosol n=1	Razor + unique peptides SHMT-M KD Cytosol n=2	Razor + unique peptides SHMT-M KD Cytosol n=3	Razor + unique peptides SHMT-M KD Mito n=1	Razor + unique peptides SHMT-M KD Mito n=2	Razor + unique peptides SHMT-M KD Mito n=3	Unique peptides SHMT-M Control Cytosol n=1	Unique peptides SHMT-M Control Cytosol n=2	Unique peptides SHMT-M Control Cytosol n=3	Unique peptides SHMT-M Control Mito n=1	Unique peptides SHMT-M Control Mito n=2	Unique peptides SHMT-M Control Mito n=3	Unique peptides SHMT-M KD Cytosol n=1	Unique peptides SHMT-M KD Cytosol n=2	Unique peptides SHMT-M KD Cytosol n=3	Unique peptides SHMT-M KD Mito n=1
A0A143ZVM1	Cytoadherence linked asexual protein 8	PF3D7_0831600	Not Mito	A0A143ZVM1	A0A143ZVM1	22	15	15				1	22	15	15	14	16	16	17	18	17	12	16	15	13	13	12	9	10	10	11	12	10	6	10	10	7	7	6	9	10	10	11	12	10	6	10	10	7
A0A143ZVU1	Thioredoxin reductase	PF3D7_0923800.2	Not Mito	A0A143ZVU1;P61076	A0A143ZVU1;P61076	7;7	7;7	7;7	Thioredoxin reductase 2	trxr2	;	2	7	7	7	4	4	4	3	2	3	5	5	7	3	3	3	4	4	4	3	2	3	5	5	7	3	3	3	4	4	4	3	2	3	5	5	7	3
A0A143ZVW7	Uncharacterized protein	PF3D7_0704300	Not Mito	A0A143ZVW7	A0A143ZVW7	21	21	21				1	21	21	21	16	14	14	15	11	10	13	13	13	13	10	13	16	14	14	15	11	10	13	13	13	13	10	13	16	14	14	15	11	10	13	13	13	13
A0A143ZW95	Sorting assembly machinery 50 kDa subunit,putative	PF3D7_0608310	Not Mito	A0A143ZW95	A0A143ZW95	5	5	5				1	5	5	5	3	2	3	3	3	4	2	3	3	3	4	3	3	2	3	3	3	4	2	3	3	3	4	3	3	2	3	3	3	4	2	3	3	3
A0A143ZXE1	Uncharacterized protein	PF3D7_0529400.1	Not Mito	A0A143ZXE1;A0A143ZVA4	A0A143ZXE1;A0A143ZVA4	25;23	25;23	25;23			;	2	25	25	25	17	19	18	19	19	15	19	17	18	15	16	17	17	19	18	19	19	15	19	17	18	15	16	17	17	19	18	19	19	15	19	17	18	15
A0A143ZZQ8	Phosphodiesterase (EC 3.1.4.-)	PF3D7_1321500.2	Not Mito	Q8I6Z7;A0A143ZZQ8	Q8I6Z7;A0A143ZZQ8	8;8	8;8	8;8		PDEbeta	;	2	8	8	8	6	5	5	5	2	3	3	5	4	2	3	4	6	5	5	5	2	3	3	5	4	2	3	4	6	5	5	5	2	3	3	5	4	2
A0A146LZZ4	Uncharacterized protein	PF3D7_0420600	Not Mito	A0A146LZZ4	A0A146LZZ4	9	9	9				1	9	9	9	7	8	6	5	4	6	7	7	8	7	5	5	7	8	6	5	4	6	7	7	8	7	5	5	7	8	6	5	4	6	7	7	8	7
B9ZSI9	Gametocyte exported protein 19	PF3D7_0111400	Not Mito	B9ZSI9	B9ZSI9	8	8	8		PFA_0550w		1	8	8	8	6	3	4	6	5	5	7	6	5	7	7	5	6	3	4	6	5	5	7	6	5	7	7	5	6	3	4	6	5	5	7	6	5	7
C0H469	Phosphoglycerate mutase, putative (EC 5.4.2.11)	PF3D7_0310300	Not Mito	C0H469	C0H469	7	7	7		PFC0430w		1	7	7	7	4	3	4	6	6	6	3	4	3	6	6	5	4	3	4	6	6	6	3	4	3	6	6	5	4	3	4	6	6	6	3	4	3	6
C0H477	Inorganic pyrophosphatase, putative (EC 3.6.1.1)	PF3D7_0316300.2	Not Mito	C0H477;O77392	C0H477;O77392	5;4	5;4	5;4	Probable inorganic pyrophosphatase	PFC0710w.1	;	2	5	5	5	3	3	3	5	3	4	4	3	3	4	4	4	3	3	3	5	3	4	4	3	3	4	4	4	3	3	3	5	3	4	4	3	3	4
C0H490	Cytosolic glyoxalase II (EC 3.1.2.6)	PF3D7_0406400	Not Mito	C0H490	C0H490	10	10	10		cGloII		1	10	10	10	7	6	6	8	3	6	7	7	7	6	4	6	7	6	6	8	3	6	7	7	7	6	4	6	7	6	6	8	3	6	7	7	7	6
C0H4A2	Calmodulin-like protein	PF3D7_0414200.1	Not Mito	C0H4A2;A0A143ZWH4	C0H4A2;A0A143ZWH4	3;2	3;2	3;2		PFD0692c	;	2	3	3	3	2	2	2	2	1	2	2	3	2	2	2	2	2	2	2	2	1	2	2	3	2	2	2	2	2	2	2	2	1	2	2	3	2	2
C0H4A6	Ribosomal protein L15	PF3D7_0415900	Not Mito	C0H4A6	C0H4A6	6	6	6	Ribosomal protein L15	PFD0770c		1	6	6	6	3	4	5	6	5	5	3	4	5	4	5	5	3	4	5	6	5	5	3	4	5	4	5	5	3	4	5	6	5	5	3	4	5	4
C0H4A7	Histone acetyltransferase, putative (EC 2.3.1.48)	PF3D7_0416400	Not Mito	C0H4A7	C0H4A7	7	7	7		PFD0795w		1	7	7	7	4	6	6	4	4	5	4	6	5	6	5	4	4	6	6	4	4	5	4	6	5	6	5	4	4	6	6	4	4	5	4	6	5	6
C0H4B1	Memo-like protein	PF3D7_0417500.1	Not Mito	C0H4B1	C0H4B1	6	6	6		PFD0850c		1	6	6	6	5	3	5	4	5	5	4	5	5	5	4	4	5	3	5	4	5	5	4	5	5	5	4	4	5	3	5	4	5	5	4	5	5	5
C0H4C4	Uncharacterized protein	PF3D7_0504800	Not Mito	C0H4C4	C0H4C4	16	16	16		PFE0235c		1	16	16	16	13	7	6	6	4	5	12	6	8	9	4	4	13	7	6	6	4	5	12	6	8	9	4	4	13	7	6	6	4	5	12	6	8	9
C0H4D5	Uncharacterized protein	PF3D7_0513100	Not Mito	C0H4D5	C0H4D5	3	3	3		PFE0650c		1	3	3	3	3	3	3	3	2	3	3	3	3	2	2	3	3	3	3	3	2	3	3	3	3	2	2	3	3	3	3	3	2	3	3	3	3	2
C0H4E8	Proteasome subunit beta (EC 3.4.25.1)	PF3D7_0518300	Not Mito	C0H4E8	C0H4E8	5	5	5	Proteasome subunit beta type	PFE0915c		1	5	5	5	5	5	5	4	4	4	5	5	5	4	5	4	5	5	5	4	4	4	5	5	5	4	5	4	5	5	5	4	4	4	5	5	5	4
C0H4K2	Uncharacterized protein MAL7P1.13	MAL7P1.13	Not Mito	C0H4K2	C0H4K2	3	2	2	Uncharacterized protein MAL7P1.13	MAL7P1.13		1	3	2	2	3	3	3	2	2	3	2	2	3	2	3	3	2	2	2	1	1	2	2	2	2	2	2	2	2	2	2	1	1	2	2	2	2	2
C0H4K4	Uncharacterized protein	PF3D7_0704100	Not Mito	C0H4K4;REV__Q8IJV2	C0H4K4	19;1	19;1	19;1		MAL7P1.17		2	19	19	19	15	15	13	9	9	8	8	13	14	7	8	6	15	15	13	9	9	8	8	13	14	7	8	6	15	15	13	9	9	8	8	13	14	7
C0H4K6	E3 ubiquitin-protein ligase	PF3D7_0704600	Not Mito	C0H4K6	C0H4K6	21	21	21		MAL7P1.19		1	21	21	21	18	15	13	15	10	11	12	13	11	16	10	11	18	15	13	15	10	11	12	13	11	16	10	11	18	15	13	15	10	11	12	13	11	16
C0H4L1	Importin-7, putative	PF3D7_0706000	Not Mito	C0H4L1	C0H4L1	20	20	20		MAL7P1.202		1	20	20	20	16	15	17	14	11	12	14	17	15	11	10	14	16	15	17	14	11	12	14	17	15	11	10	14	16	15	17	14	11	12	14	17	15	11
C0H4L6	Uncharacterized protein	PF3D7_0706500	Not Mito	C0H4L6	C0H4L6	11	11	11		MAL7P1.204		1	11	11	11	9	8	6	8	7	7	10	7	7	10	9	7	9	8	6	8	7	7	10	7	7	10	9	7	9	8	6	8	7	7	10	7	7	10
C0H4L9	Uncharacterized protein	PF3D7_0707200	Not Mito	C0H4L9	C0H4L9	5	5	5		MAL7P1.207		1	5	5	5	3	4	3	3	4	3	3	2	3	2	1	2	3	4	3	3	4	3	3	2	3	2	1	2	3	4	3	3	4	3	3	2	3	2
C0H4M1	AAA family ATPase, putative	PF3D7_0707400	Not Mito	C0H4M1	C0H4M1	7	7	7		MAL7P1.209		1	7	7	7	5	3	4	7	5	5	5	5	5	5	5	5	5	3	4	7	5	5	5	5	5	5	5	5	5	3	4	7	5	5	5	5	5	5
C0H4M6	Regulator of chromosome condensation, putative	PF3D7_0711500	Not Mito	C0H4M6	C0H4M6	6	6	6		MAL7P1.38		1	6	6	6	5	3	4	6	3	5	4	5	4	6	5	5	5	3	4	6	3	5	4	5	4	6	5	5	5	3	4	6	3	5	4	5	4	6
C0H4M7	Uncharacterized protein	PF3D7_0713700	Not Mito	C0H4M7	C0H4M7	1	1	1		MAL7P1.67		1	1	1	1	1	1	1	1	1	1	1	1	1	1	1	1	1	1	1	1	1	1	1	1	1	1	1	1	1	1	1	1	1	1	1	1	1	1
C0H4P4	Uncharacterized protein	PF3D7_0726400	Not Mito	C0H4P4	C0H4P4	17	17	17		MAL7P1.146		1	17	17	17	12	7	8	11	6	11	11	13	9	13	11	11	12	7	8	11	6	11	11	13	9	13	11	11	12	7	8	11	6	11	11	13	9	13
C0H4Q1	Uncharacterized protein	PF3D7_0729100	Not Mito	C0H4Q1	C0H4Q1	20	20	20		PF07_0120		1	20	20	20	9	9	12	15	6	8	10	10	8	15	11	11	9	9	12	15	6	8	10	10	8	15	11	11	9	9	12	15	6	8	10	10	8	15
C0H4R8	Serine/threonine protein kinase, FIKK family (EC 2.7.11.1)	PF3D7_0805700	Not Mito	C0H4R8	C0H4R8	19	19	19		PfTSTK0		1	19	19	19	16	12	14	15	12	12	13	14	14	11	10	10	16	12	14	15	12	12	13	14	14	11	10	10	16	12	14	15	12	12	13	14	14	11
C0H4S8	Uncharacterized protein	PF3D7_0807600	Not Mito	C0H4S8	C0H4S8	9	9	9		MAL8P1.127		1	9	9	9	6	5	5	8	4	4	4	5	6	4	4	4	6	5	5	8	4	4	4	5	6	4	4	4	6	5	5	8	4	4	4	5	6	4
C0H4T6	Protein phosphatase PPM5, putative (EC 3.1.3.16)	PF3D7_0810300	Not Mito	C0H4T6	C0H4T6	6	6	6		MAL8P1.109		1	6	6	6	4	3	3	4	4	4	4	3	3	3	5	3	4	3	3	4	4	4	4	3	3	3	5	3	4	3	3	4	4	4	4	3	3	3
C0H4U0	Uncharacterized protein	PF3D7_0811400	Not Mito	C0H4U0	C0H4U0	10	10	10		MAL8P1.103		1	10	10	10	10	6	7	7	5	5	6	6	7	7	7	4	10	6	7	7	5	5	6	6	7	7	7	4	10	6	7	7	5	5	6	6	7	7
C0H4U4	NPL domain-containing protein	PF3D7_0813300	Not Mito	C0H4U4	C0H4U4	9	9	9		MAL8P1.95		1	9	9	9	4	3	4	8	5	4	4	4	3	5	4	3	4	3	4	8	5	4	4	4	3	5	4	3	4	3	4	8	5	4	4	4	3	5
C0H4U5	Uncharacterized protein	PF3D7_0813400	Not Mito	C0H4U5	C0H4U5	9	9	9		PF08_0081		1	9	9	9	4	5	5	6	3	3	5	5	6	6	3	1	4	5	5	6	3	3	5	5	6	6	3	1	4	5	5	6	3	3	5	5	6	6
C0H4V4	Rhoptry neck protein 5	PF3D7_0817700	Not Mito	C0H4V4	C0H4V4	27	27	27		MAL8P1.73		1	27	27	27	19	19	19	25	21	21	17	19	20	11	18	16	19	19	19	25	21	21	17	19	20	11	18	16	19	19	19	25	21	21	17	19	20	11
C0H4V6	14-3-3 protein	PF3D7_0818200	Not Mito	C0H4V6	C0H4V6	10	10	8		MAL8P1.69		1	10	10	8	7	7	6	10	7	6	6	6	7	7	6	6	7	7	6	10	7	6	6	6	7	7	6	6	5	5	4	8	5	4	4	4	5	5
C0H4W2	U6 snRNA-associated Sm-like protein LSm3	LSM3 PF3D7_0819900	Not Mito	C0H4W2	C0H4W2	5	5	5		PF08_0049		1	5	5	5	4	5	3	4	5	4	4	3	4	4	3	3	4	5	3	4	5	4	4	3	4	4	3	3	4	5	3	4	5	4	4	3	4	4
C0H4Y6	Protein disulfide-isomerase (EC 5.3.4.1)	PF3D7_0827900	Not Mito	C0H4Y6	C0H4Y6	18	18	18	Protein disulfide-isomerase	PfPDI-8		1	18	18	18	13	12	12	16	13	12	12	12	12	12	11	10	13	12	12	16	13	12	12	12	12	12	11	10	13	12	12	16	13	12	12	12	12	12
C0H4Z7	Uncharacterized protein	PF3D7_0831400	Not Mito	C0H4Z7	C0H4Z7	5	5	5		MAL8P1.206		1	5	5	5	4	3	4	5	5	5	4	4	4	5	4	4	4	3	4	5	5	5	4	4	4	5	4	4	4	3	4	5	5	5	4	4	4	5
C0H516	Ras-related protein RAB7 (EC 3.6.5.2)	PF3D7_0903200	Not Mito	C0H516	C0H516	10	10	10		Rab7		1	10	10	10	7	7	8	9	8	7	7	8	8	7	8	6	7	7	8	9	8	7	7	8	8	7	8	6	7	7	8	9	8	7	7	8	8	7
C0H524	p1 nuclease, putative (EC 3.1.30.1)	PF3D7_0908000	Not Mito	C0H524	C0H524	6	6	6		PFI0385c		1	6	6	6	5	6	5	5	5	6	5	5	5	5	4	5	5	6	5	5	5	6	5	5	5	5	4	5	5	6	5	5	5	6	5	5	5	5
C0H551	Glutamine synthetase, putative (EC 6.3.1.2)	PF3D7_0922600	Not Mito	C0H551	C0H551	17	17	17		PFI1110w		1	17	17	17	12	8	9	17	5	10	11	10	11	13	6	12	12	8	9	17	5	10	11	10	11	13	6	12	12	8	9	17	5	10	11	10	11	13
C0H556	Thiamine pyrophosphokinase (EC 2.7.6.2)	PF3D7_0924300	Not Mito	C0H556	C0H556	4	4	4		PFI1195c		1	4	4	4	3	2	1	2	2	3	2	2	2	3	3	2	3	2	1	2	2	3	2	2	2	3	3	2	3	2	1	2	2	3	2	2	2	3
C0H561	Thioredoxin	PF3D7_0925500	Mito	C0H561	C0H561	2	2	2		Tlp2		1	2	2	2	1	2	1	1	2	2	1	1	1	2	1	2	1	2	1	1	2	2	1	1	1	2	1	2	1	2	1	1	2	2	1	1	1	2
C0H571	High molecular weight rhoptry protein 2	PF3D7_0929400	Not Mito	C0H571	C0H571	56	56	56		RhopH2		1	56	56	56	45	38	40	55	44	45	38	41	45	42	41	40	45	38	40	55	44	45	38	41	45	42	41	40	45	38	40	55	44	45	38	41	45	42
C0H584	Protein MAM3, putative	PF3D7_0932100	Not Mito	C0H584	C0H584	8	8	8		PFI1560c		1	8	8	8	6	6	6	4	6	5	4	5	5	4	5	4	6	6	6	4	6	5	4	5	5	4	5	4	6	6	6	4	6	5	4	5	5	4
C0H5A0	Uncharacterized protein	PF3D7_1305300	Not Mito	C0H5A0	C0H5A0	20	20	20		MAL13P1.26		1	20	20	20	10	11	12	14	11	10	12	13	8	12	10	7	10	11	12	14	11	10	12	13	8	12	10	7	10	11	12	14	11	10	12	13	8	12
C0H5A6	Uncharacterized protein	PF3D7_1308400	Not Mito	C0H5A6;REV__Q8ILM9	C0H5A6	19;1	19;1	19;1		MAL13P1.39		2	19	19	19	13	5	8	6	3	3	13	5	9	11	4	3	13	5	8	6	3	3	13	5	9	11	4	3	13	5	8	6	3	3	13	5	9	11
C0H5B1	Eukaryotic translation initation factor 4 gamma	PF3D7_1312900	Not Mito	C0H5B1	C0H5B1	14	14	14		MAL13P1.63		1	14	14	14	8	3	4	11	6	5	4	4	7	6	4	5	8	3	4	11	6	5	4	4	7	6	4	5	8	3	4	11	6	5	4	4	7	6
C0H5D0	Uncharacterized protein	PF3D7_1322200	Not Mito	C0H5D0	C0H5D0	14	14	14		MAL13P1.124		1	14	14	14	10	4	6	6	2	6	10	6	5	9	3	5	10	4	6	6	2	6	10	6	5	9	3	5	10	4	6	6	2	6	10	6	5	9
C0H5D3	SNARE protein, putative	PF3D7_1324700	Not Mito	C0H5D3	C0H5D3	6	6	6		PfYkt6.2		1	6	6	6	5	4	5	5	3	3	3	4	3	4	2	3	5	4	5	5	3	3	3	4	3	4	2	3	5	4	5	5	3	3	3	4	3	4
C0H5F2	AMMECR1 domain-containing protein	PF3D7_1333400	Not Mito	C0H5F2	C0H5F2	6	6	6		MAL13P1.172		1	6	6	6	4	4	4	5	3	4	5	4	5	6	4	4	4	4	4	5	3	4	5	4	5	6	4	4	4	4	4	5	3	4	5	4	5	6
C0H5F4	Reticulocyte binding protein 2 homolog b	Rh2b MAL13P1.176	Not Mito	C0H5F4	C0H5F4	49	49	2	Reticulocyte binding protein 2 homolog b	Rh2b		1	49	49	2	28	25	31	37	30	34	7	25	18	6	31	23	28	25	31	37	30	34	7	25	18	6	31	23	1	1	1	2	1	2	0	1	1	0
C0H5F8	Uncharacterized protein	PF3D7_1338000	Not Mito	C0H5F8	C0H5F8	3	3	3		MAL13P1.189		1	3	3	3	2	2	2	2	1	2	2	3	2	2	2	2	2	2	2	2	1	2	2	3	2	2	2	2	2	2	2	2	1	2	2	3	2	2
C0H5G2	Ras-related protein Rab-11B (EC 3.6.5.2)	PF3D7_1340700	Not Mito	C0H5G2	C0H5G2	8	8	8		Rab11b		1	8	8	8	8	6	7	6	5	4	7	6	8	6	5	6	8	6	7	6	5	4	7	6	8	6	5	6	8	6	7	6	5	4	7	6	8	6
C0H5G7	U4/U6 small nuclear ribonucleoprotein PRP4,putative	PF3D7_1343900	Not Mito	C0H5G7	C0H5G7	8	8	8		MAL13P1.385		1	8	8	8	6	5	6	7	7	6	6	7	6	5	4	5	6	5	6	7	7	6	6	7	6	5	4	5	6	5	6	7	7	6	6	7	6	5
C0H5H0	Heat shock protein 110, putative	PF3D7_1344200	Not Mito	C0H5H0	C0H5H0	27	27	27		MAL13P1.540		1	27	27	27	24	25	22	21	22	22	22	21	25	19	18	20	24	25	22	21	22	22	22	21	25	19	18	20	24	25	22	21	22	22	22	21	25	19
C0H5H6	Chorein_N domain-containing protein	PF3D7_1346400	Not Mito	C0H5H6	C0H5H6	21	21	21		MAL13P1.234		1	21	21	21	12	9	15	8	6	7	8	9	10	10	8	9	12	9	15	8	6	7	8	9	10	10	8	9	12	9	15	8	6	7	8	9	10	10
C0H5I2	Uncharacterized protein	PF3D7_1352400	Not Mito	C0H5I2	C0H5I2	22	22	22		MAL13P1.266		1	22	22	22	12	12	10	12	9	10	11	13	13	16	11	13	12	12	10	12	9	10	11	13	13	16	11	13	12	12	10	12	9	10	11	13	13	16
C0H5I7	T-complex protein 1 subunit delta	PF3D7_1357800	Not Mito	C0H5I7	C0H5I7	18	18	18	T-complex protein 1 subunit delta	MAL13P1.283		1	18	18	18	14	14	15	17	11	13	13	14	14	13	13	11	14	14	15	17	11	13	13	14	14	13	13	11	14	14	15	17	11	13	13	14	14	13
C0H5J2	Uncharacterized protein	PF3D7_1359600	Not Mito	C0H5J2	C0H5J2	7	7	7		MAL13P1.295		1	7	7	7	3	2	3	6	4	2	3	4	4	3	3	5	3	2	3	6	4	2	3	4	4	3	3	5	3	2	3	6	4	2	3	4	4	3
C0H5J6	Protein transport protein Sec24A	PF3D7_1361100	Not Mito	C0H5J6	C0H5J6	7	7	7		PF13_0324		1	7	7	7	5	5	4	5	4	3	6	7	6	5	6	5	5	5	4	5	4	3	6	7	6	5	6	5	5	5	4	5	4	3	6	7	6	5
C0H5J9	Uncharacterized protein	PF3D7_1361800	Not Mito	C0H5J9	C0H5J9	38	38	38		MAL13P1.308		1	38	38	38	33	29	30	29	28	28	17	26	31	21	23	24	33	29	30	29	28	28	17	26	31	21	23	24	33	29	30	29	28	28	17	26	31	21
C0H5L7	Uncharacterized protein	PF3D7_1369500	Not Mito	C0H5L7	C0H5L7	10	10	10		MAL13P1.352		1	10	10	10	8	4	6	6	5	4	7	7	7	5	6	6	8	4	6	6	5	4	7	7	7	5	6	6	8	4	6	6	5	4	7	7	7	5
C0H5L8	U2 small nuclear ribonucleoprotein A', putative	PF3D7_1369700	Not Mito	C0H5L8	C0H5L8	4	4	4		PF13_0362		1	4	4	4	3	3	2	4	3	3	2	3	3	3	3	3	3	3	2	4	3	3	2	3	3	3	3	3	3	3	2	4	3	3	2	3	3	3
C6KSN9	Transcription factor with AP2 domain(S)	PF3D7_0604100	Not Mito	C6KSN9	C6KSN9	12	12	12		ApiAP2		1	12	12	12	10	8	5	6	6	7	9	10	9	8	6	9	10	8	5	6	6	7	9	10	9	8	6	9	10	8	5	6	6	7	9	10	9	8
C6KSP3	GYF domain-containing protein	PF3D7_0604500	Not Mito	C6KSP3	C6KSP3	29	29	29		PFF0220w		1	29	29	29	18	19	20	26	18	20	18	17	18	21	18	17	18	19	20	26	18	20	18	17	18	21	18	17	18	19	20	26	18	20	18	17	18	21
C6KSP9	RNA-binding protein, putative	PF3D7_0605100	Not Mito	C6KSP9	C6KSP9	15	15	15		PFF0250w		1	15	15	15	11	12	10	8	11	10	12	10	13	13	10	9	11	12	10	8	11	10	12	10	13	13	10	9	11	12	10	8	11	10	12	10	13	13
C6KSQ6	Probable DNA repair protein RAD50	PFF0285c	Not Mito	C6KSQ6	C6KSQ6	9	9	9	Probable DNA repair protein RAD50	PFF0285c		1	9	9	9	6	2	5	4	0	2	6	6	6	5	3	5	6	2	5	4	0	2	6	6	6	5	3	5	6	2	5	4	0	2	6	6	6	5
C6KSQ8	Uncharacterized protein	PF3D7_0606000	Not Mito	C6KSQ8	C6KSQ8	6	6	6		PFF0295c		1	6	6	6	4	2	2	3	1	3	3	3	4	3	2	2	4	2	2	3	1	3	3	3	4	3	2	2	4	2	2	3	1	3	3	3	4	3
C6KSR4	Uncharacterized protein	PF3D7_0606600	Not Mito	C6KSR4	C6KSR4	23	23	23		PFF0325c		1	23	23	23	15	12	13	17	9	14	13	13	15	19	16	12	15	12	13	17	9	14	13	13	15	19	16	12	15	12	13	17	9	14	13	13	15	19
C6KSR5	Coatomer alpha subunit, putative	PF3D7_0606700	Not Mito	C6KSR5	C6KSR5	14	14	14		PFF0330w		1	14	14	14	6	6	6	10	8	7	7	8	7	7	7	6	6	6	6	10	8	7	7	8	7	7	7	6	6	6	6	10	8	7	7	8	7	7
C6KSR6	Uncharacterized protein	PF3D7_0606800	Not Mito	C6KSR6	C6KSR6	8	8	8		PFF0335c		1	8	8	8	8	8	8	7	7	6	7	7	7	7	7	7	8	8	8	7	7	6	7	7	7	7	7	7	8	8	8	7	7	6	7	7	7	7
C6KSR8	Translation initiation factor IF-2, putative	PF3D7_0607000	Not Mito	C6KSR8;REV__Q8IJ89	C6KSR8	14;1	14;1	14;1		PFF0345w		2	14	14	14	8	6	6	14	8	6	6	7	7	9	7	6	8	6	6	14	8	6	6	7	7	9	7	6	8	6	6	14	8	6	6	7	7	9
C6KST3	Proteasome endopeptidase complex (EC 3.4.25.1)	PF3D7_0608500	Not Mito	C6KST3	C6KST3	7	7	7		PFF0420c		1	7	7	7	4	4	4	6	5	3	4	4	5	4	3	3	4	4	4	6	5	3	4	4	5	4	3	3	4	4	4	6	5	3	4	4	5	4
C6KST5	T-complex protein 1 subunit zeta	PF3D7_0608700	Not Mito	C6KST5	C6KST5	16	16	16		PFF0430w		1	16	16	16	7	7	7	11	8	8	7	7	8	8	9	7	7	7	7	11	8	8	7	7	8	8	9	7	7	7	7	11	8	8	7	7	8	8
C6KST7	Uncharacterized protein	PF3D7_0609000	Not Mito	C6KST7	C6KST7	39	39	38		PFF0445w		1	39	39	38	28	23	20	24	26	18	25	22	27	27	18	21	28	23	20	24	26	18	25	22	27	27	18	21	27	23	20	23	25	18	25	22	26	26
C6KSU9	RNA-binding protein 25, putative	PF3D7_0610200	Not Mito	C6KSU9	C6KSU9	8	8	8		PFF0505c		1	8	8	8	7	4	4	3	5	6	6	6	6	4	5	4	7	4	4	3	5	6	6	6	6	4	5	4	7	4	4	3	5	6	6	6	6	4
C6KSV0	Histone H3	PF3D7_0610400	Not Mito	C6KSV0	C6KSV0	4	2	2	Histone H3	PFF0510w		1	4	2	2	4	4	4	3	3	3	4	4	4	3	3	3	2	2	2	2	2	2	2	2	2	2	2	2	2	2	2	2	2	2	2	2	2	2
C6KSV4	Transcription elongation factor SPT5, putative	PF3D7_0610900	Not Mito	C6KSV4	C6KSV4	16	16	16		PFF0535c		1	16	16	16	10	9	7	10	7	10	11	10	11	7	6	9	10	9	7	10	7	10	11	10	11	7	6	9	10	9	7	10	7	10	11	10	11	7
C6KSV9	SWI/SNF-related matrix-associated actin-dependent regulator of chromatin	PF3D7_0611400	Not Mito	C6KSV9	C6KSV9	8	8	8		PFF0560c		1	8	8	8	4	4	3	6	3	5	6	4	5	6	5	6	4	4	3	6	3	5	6	4	5	6	5	6	4	4	3	6	3	5	6	4	5	6
C6KSW2	Uncharacterized protein	PF3D7_0611800	Not Mito	C6KSW2	C6KSW2	5	5	5		PFF0575c		1	5	5	5	4	3	3	2	1	2	2	3	3	4	2	4	4	3	3	2	1	2	2	3	3	4	2	4	4	3	3	2	1	2	2	3	3	4
C6KSW5	Eukaryotic translation initiation factor 3 subunit L (eIF3l)	PF3D7_0612100	Not Mito	C6KSW5	C6KSW5	7	7	7	Eukaryotic translation initiation factor 3 subunit L	PFF0590c		1	7	7	7	5	4	2	7	4	3	3	3	4	5	4	3	5	4	2	7	4	3	3	3	4	5	4	3	5	4	2	7	4	3	3	3	4	5
C6KSX0	Merozoite surface protein P12 [Cleaved into: Merozoite surface protein P12, processed form]	PF12 PFF0615c	Not Mito	C6KSX0	C6KSX0	8	8	8	Merozoite surface protein P12;Merozoite surface protein P12, processed form	PF12		1	8	8	8	5	6	6	8	7	6	5	6	6	6	6	5	5	6	6	8	7	6	5	6	6	6	6	5	5	6	6	8	7	6	5	6	6	6
C6KSX2	Nucleolar GTP-binding protein 1	PF3D7_0612900	Not Mito	C6KSX2	C6KSX2	8	8	8		PFF0625w		1	8	8	8	4	2	4	6	3	4	4	2	5	8	3	3	4	2	4	6	3	4	4	2	5	8	3	3	4	2	4	6	3	4	4	2	5	8
C6KSX6	Rhoptry protein ROP14	PF3D7_0613300	Not Mito	C6KSX6	C6KSX6	11	11	11		PFF0645c		1	11	11	11	6	8	9	8	9	9	5	7	5	4	6	6	6	8	9	8	9	9	5	7	5	4	6	6	6	8	9	8	9	9	5	7	5	4
C6KSX9	Syntaxin binding protein, putative	PF3D7_0613700	Not Mito	C6KSX9	C6KSX9	6	6	6		PFF0665c		1	6	6	6	4	5	6	4	3	4	5	5	4	5	5	4	4	5	6	4	3	4	5	5	4	5	5	4	4	5	6	4	3	4	5	5	4	5
C6KSY0	Transcription factor with AP2 domain(S)	PF3D7_0613800	Not Mito	C6KSY0	C6KSY0	32	32	32		ApiAP2		1	32	32	32	22	20	19	15	16	14	17	19	21	18	17	15	22	20	19	15	16	14	17	19	21	18	17	15	22	20	19	15	16	14	17	19	21	18
C6KSY6	60S ribosomal protein L19	PF3D7_0614500	Not Mito	C6KSY6	C6KSY6	5	5	5		PFF0700c		1	5	5	5	4	4	4	4	3	4	5	4	4	4	2	3	4	4	4	4	3	4	5	4	4	4	2	3	4	4	4	4	3	4	5	4	4	4
C6KSZ5	Ribonuclease, putative (EC 3.1.13.1)	PF3D7_0615400	Mito	C6KSZ5	C6KSZ5	13	13	13		PFF0745c		1	13	13	13	8	7	8	9	6	8	10	9	8	12	9	7	8	7	8	9	6	8	10	9	8	12	9	7	8	7	8	9	6	8	10	9	8	12
C6KT03	Kinetochore protein NDC80, putative	PF3D7_0616200	Not Mito	C6KT03	C6KT03	8	8	8		PFF0785w		1	8	8	8	6	4	5	6	3	4	6	6	5	5	4	4	6	4	5	6	3	4	6	6	5	5	4	4	6	4	5	6	3	4	6	6	5	5
C6KT09	Malate:quinone oxidoreductase, putative (EC 1.1.5.4)	PF3D7_0616800	Mito	C6KT09	C6KT09	9	9	9		PFF0815w		1	9	9	9	7	6	6	8	5	6	6	8	8	8	7	7	7	6	6	8	5	6	6	8	8	8	7	7	7	6	6	8	5	6	6	8	8	8
C6KT13	Uncharacterized protein	PF3D7_0617200	Not Mito	C6KT13	C6KT13	9	9	9		PFF0835w		1	9	9	9	8	7	8	8	6	7	8	7	7	9	9	7	8	7	8	8	6	7	8	7	7	9	9	7	8	7	8	8	6	7	8	7	7	9
C6KT19	Histone H3	PF3D7_0617900	Not Mito	C6KT19	C6KT19	4	4	2	Histone H3	PFF0865w		1	4	4	2	4	4	4	3	2	3	4	4	4	2	3	3	4	4	4	3	2	3	4	4	4	2	3	3	2	2	2	2	1	2	2	2	2	1
C6KT20	Uncharacterized protein	PF3D7_0618000	Not Mito	C6KT20	C6KT20	13	13	13		PFF0870w		1	13	13	13	10	12	11	12	11	9	5	9	10	6	10	9	10	12	11	12	11	9	5	9	10	6	10	9	10	12	11	12	11	9	5	9	10	6
C6KT23	60S ribosomal protein L27a, putative	PF3D7_0618300	Not Mito	C6KT23	C6KT23	6	6	6		PFF0885w		1	6	6	6	5	6	6	5	5	6	6	6	6	5	5	5	5	6	6	5	5	6	6	6	6	5	5	5	5	6	6	5	5	6	6	6	6	5
C6KT25	Malate dehydrogenase (EC 1.1.1.37)	PF3D7_0618500	Not Mito	C6KT25	C6KT25	8	8	8		MDH		1	8	8	8	5	3	4	8	7	4	5	4	5	6	7	4	5	3	4	8	7	4	5	4	5	6	7	4	5	3	4	8	7	4	5	4	5	6
C6KT27	Trafficking protein particle complex subunit 6A,putative	PF3D7_0618700	Not Mito	C6KT27	C6KT27	4	4	4		PFF0905w		1	4	4	4	3	3	3	4	1	3	2	2	3	4	3	4	3	3	3	4	1	3	2	2	3	4	3	4	3	3	3	4	1	3	2	2	3	4
C6KT34	Cell division cycle protein 48 homologue,putative	PF3D7_0619400	Not Mito	C6KT34	C6KT34	26	26	24		PFF0940c		1	26	26	24	18	16	17	22	18	16	17	20	18	16	13	15	18	16	17	22	18	16	17	20	18	16	13	15	17	15	16	20	16	15	16	19	17	15
C6KT35	Acyl-CoA synthetase (EC 6.2.1.3)	PF3D7_0619500	Not Mito	C6KT35	C6KT35	16	16	16		PfACS12		1	16	16	16	13	12	11	11	8	8	8	9	12	10	6	6	13	12	11	11	8	8	8	9	12	10	6	6	13	12	11	11	8	8	8	9	12	10
C6KT45	Cleavage stimulation factor subunit 1, putative	PF3D7_0620500	Not Mito	C6KT45	C6KT45	7	7	7		PFF1000w		1	7	7	7	4	4	3	6	3	5	5	4	5	6	5	5	4	4	3	6	3	5	5	4	5	6	5	5	4	4	3	6	3	5	5	4	5	6
C6KT50	Pyridoxal 5'-phosphate synthase subunit Pdx1 (PLP synthase subunit Pdx1) (EC 4.3.3.6)	pdx1 PFF1025c	Not Mito	C6KT50	C6KT50	9	9	9	Pyridoxal 5-phosphate synthase subunit Pdx1	pdx1		1	9	9	9	7	7	6	9	7	7	7	7	6	6	5	6	7	7	6	9	7	7	7	7	6	6	5	6	7	7	6	9	7	7	7	7	6	6
C6KT56	Signal recognition particle subunit SRP68,putative	PF3D7_0621900	Not Mito	C6KT56	C6KT56	9	9	9		PFF1055c		1	9	9	9	7	6	6	6	3	2	3	4	4	5	5	2	7	6	6	6	3	2	3	4	4	5	5	2	7	6	6	6	3	2	3	4	4	5
C6KT64	Leucine--tRNA ligase, putative (EC 6.1.1.4)	PF3D7_0622800	Not Mito	C6KT64	C6KT64	11	11	11		PFF1095w		1	11	11	11	9	9	10	8	6	6	8	10	9	9	6	8	9	9	10	8	6	6	8	10	9	9	6	8	9	9	10	8	6	6	8	10	9	9
C6KT67	Nuclear polyadenylated RNA-binding protein NAB2,putative	PF3D7_0623100	Not Mito	C6KT67	C6KT67	7	7	7		PFF1110c		1	7	7	7	4	4	3	5	4	3	3	3	4	3	3	3	4	4	3	5	4	3	3	3	4	3	3	3	4	4	3	5	4	3	3	3	4	3
C6KT76	Phosphotransferase (EC 2.7.1.-)	PF3D7_0624000	Not Mito	C6KT76	C6KT76	18	18	18	Hexokinase	PFF1155w		1	18	18	18	14	9	14	15	7	14	12	10	10	14	8	11	14	9	14	15	7	14	12	10	10	14	8	11	14	9	14	15	7	14	12	10	10	14
C6KT82	SNF2 helicase, putative (EC 3.6.4.12)	PF3D7_0624600	Not Mito	C6KT82	C6KT82	32	32	31		PFF1185w		1	32	32	31	21	22	20	26	17	17	26	22	22	23	19	17	21	22	20	26	17	17	26	22	22	23	19	17	20	21	19	25	16	16	25	21	21	22
C6KT90	Uncharacterized protein	PF3D7_0625400	Not Mito	C6KT90	C6KT90	4	4	4		PFF1230c		1	4	4	4	3	2	2	3	3	4	2	3	2	3	4	3	3	2	2	3	3	4	2	3	2	3	4	3	3	2	2	3	3	4	2	3	2	3
C6KT97	Oxidoreductase, short-chain dehydrogenase family, putative (EC 1.1.1.36)	PF3D7_0626100	Mito	C6KT97	C6KT97	3	3	3		PFF1265w		1	3	3	3	2	3	3	2	3	2	3	3	3	2	2	2	2	3	3	2	3	2	3	3	3	2	2	2	2	3	3	2	3	2	3	3	3	2
C6KTA0	Sec14 domain containing protein	PF3D7_0626400	Not Mito	C6KTA0	C6KTA0	4	4	4		PFF1280w		1	4	4	4	4	4	4	2	3	4	4	4	4	3	4	4	4	4	4	2	3	4	4	4	4	3	4	4	4	4	4	2	3	4	4	4	4	3
C6KTA4	Pyruvate kinase (EC 2.7.1.40)	PF3D7_0626800	Not Mito	C6KTA4	C6KTA4	23	23	23	Pyruvate kinase	PFF1300w		1	23	23	23	16	14	15	20	14	15	16	14	16	18	14	14	16	14	15	20	14	15	16	14	16	18	14	14	16	14	15	20	14	15	16	14	16	18
C6KTB1	Protein DJ-1 (EC 2.7.1.50)	PF3D7_0627500	Not Mito	C6KTB1	C6KTB1	10	10	10		PFF1335c		1	10	10	10	6	7	7	9	7	7	6	7	7	7	7	4	6	7	7	9	7	7	6	7	7	7	7	4	6	7	7	9	7	7	6	7	7	7
C6KTB3	Transportin	PF3D7_0627700	Not Mito	C6KTB3	C6KTB3	17	17	17		PFF1345w		1	17	17	17	15	13	11	11	6	7	9	10	11	9	6	6	15	13	11	11	6	7	9	10	11	9	6	6	15	13	11	11	6	7	9	10	11	9
C6KTB4	Acetyl-CoA synthetase, putative (EC 6.2.1.1)	PF3D7_0627800	Not Mito	C6KTB4	C6KTB4	13	13	13		PFF1350c		1	13	13	13	11	6	9	8	7	6	7	9	8	7	7	6	11	6	9	8	7	6	7	9	8	7	7	6	11	6	9	8	7	6	7	9	8	7
C6KTB7	Putative E3 ubiquitin-protein ligase protein PFF1365c (EC 2.3.2.26) (HECT-type E3 ubiquitin transferase PFF1365c)	PFF1365c	Not Mito	C6KTB7	C6KTB7	23	23	23	Putative E3 ubiquitin-protein ligase protein PFF1365c	PFF1365c		1	23	23	23	12	9	14	6	6	7	4	5	4	1	3	4	12	9	14	6	6	7	4	5	4	1	3	4	12	9	14	6	6	7	4	5	4	1
C6KTB8	Eukaryotic translation initiation factor 2-alpha kinase (EC 2.7.11.1)	PF3D7_0628200	Not Mito	C6KTB8	C6KTB8	18	18	18		PfPK4		1	18	18	18	8	8	7	8	8	8	10	7	9	13	10	10	8	8	7	8	8	8	10	7	9	13	10	10	8	8	7	8	8	8	10	7	9	13
C6KTC7	DnaJ protein, putative	PF3D7_0629200	Not Mito	C6KTC7	C6KTC7	8	8	8		PFF1415c		1	8	8	8	6	6	5	7	4	5	6	6	7	5	4	5	6	6	5	7	4	5	6	6	7	5	4	5	6	6	5	7	4	5	6	6	7	5
C6KTD2	Putative histone-lysine N-methyltransferase 1 (PfSET1) (EC 2.1.1.43)	SET1 PFF1440w	Not Mito	C6KTD2	C6KTD2	14	14	14	Putative histone-lysine N-methyltransferase 1	SET1		1	14	14	14	12	7	7	6	5	7	8	8	7	10	8	7	12	7	7	6	5	7	8	8	7	10	8	7	12	7	7	6	5	7	8	8	7	10
C6KTD3	Cullin-like protein, putative	PF3D7_0629800	Not Mito	C6KTD3	C6KTD3	5	5	5		PFF1445c		1	5	5	5	4	3	3	4	3	3	3	3	3	3	2	2	4	3	3	4	3	3	3	3	3	3	2	2	4	3	3	4	3	3	3	3	3	3
C6KTD8	DNA polymerase epsilon catalytic subunit A,putative (EC 2.7.7.7)	PF3D7_0630300	Not Mito	C6KTD8	C6KTD8	11	11	11		PFF1470c		1	11	11	11	6	4	4	3	2	2	5	4	6	7	4	3	6	4	4	3	2	2	5	4	6	7	4	3	6	4	4	3	2	2	5	4	6	7
C6S3E1	Leucine-rich repeat protein	PF3D7_1032800	Not Mito	C6S3E1	C6S3E1	5	5	5		PF10_0320a		1	5	5	5	3	4	5	3	2	3	4	4	4	3	3	4	3	4	5	3	2	3	4	4	4	3	3	4	3	4	5	3	2	3	4	4	4	3
C6S3F7	Casein kinase 1 (EC 2.7.11.1)	PF3D7_1136500.2	Not Mito	C6S3F7;Q8IHZ9	C6S3F7;Q8IHZ9	7;7	6;6	6;6	Casein kinase I	PfCK1;CK1	;	2	7	6	6	7	7	6	6	5	6	7	6	7	5	6	6	6	6	5	6	4	5	6	5	6	4	5	5	6	6	5	6	4	5	6	5	6	4
C6S3H2	Cnd1 domain-containing protein	PF3D7_1403100	Not Mito	C6S3H2	C6S3H2	9	9	9		PF14_0031a		1	9	9	9	7	5	4	5	4	3	6	5	6	6	4	5	7	5	4	5	4	3	6	5	6	6	4	5	7	5	4	5	4	3	6	5	6	6
K7NTP5	Heat shock protein 70 (Hsp70-x)	PF3D7_0831700	Not Mito	K7NTP5	K7NTP5	18	13	13				1	18	13	13	11	11	10	17	16	16	11	12	11	16	16	15	7	7	6	13	12	12	7	7	6	12	12	11	7	7	6	13	12	12	7	7	6	12
O77310	Cytoadherence linked asexual protein 3.1	PF3D7_0302500	Not Mito	O77310	O77310	42	42	4		RhopH1(3.1)		1	42	42	4	31	30	30	37	32	31	28	30	32	28	31	29	31	30	30	37	32	31	28	30	32	28	31	29	4	4	4	4	4	4	3	3	4	3
O77312	Exportin-1, putative	PF3D7_0302900	Not Mito	O77312	O77312	23	23	23		PFC0135c		1	23	23	23	16	13	16	18	8	12	12	10	15	14	7	12	16	13	16	18	8	12	12	10	15	14	7	12	16	13	16	18	8	12	12	10	15	14
O77313	N-ethylmaleimide-sensitive fusion protein (EC 3.6.4.6)	PF3D7_0303000	Not Mito	O77313	O77313	14	14	14		PFC0140c		1	14	14	14	8	5	5	9	5	8	11	8	11	7	10	8	8	5	5	9	5	8	11	8	11	7	10	8	8	5	5	9	5	8	11	8	11	7
O77317	HAD superfamily protein, putative (EC 3.1.3.4)	PF3D7_0303200	Not Mito	O77317	O77317	9	9	9		PFC0150w		1	9	9	9	6	4	5	8	5	4	1	3	4	3	4	2	6	4	5	8	5	4	1	3	4	3	4	2	6	4	5	8	5	4	1	3	4	3
O77322	B box-type domain-containing protein	PF3D7_0308100	Not Mito	O77322	O77322	13	13	13		PFC0345w		1	13	13	13	9	9	9	7	7	8	6	9	7	7	8	7	9	9	9	7	7	8	6	9	7	7	8	7	9	9	9	7	7	8	6	9	7	7
O77323	T-complex protein 1 subunit eta (TCP-1-eta) (CCT-eta)	MAL3P3.6 PFC0350c	Not Mito	O77323	O77323	11	11	11	T-complex protein 1 subunit eta			1	11	11	11	6	5	7	10	6	7	6	8	5	6	4	6	6	5	7	10	6	7	6	8	5	6	4	6	6	5	7	10	6	7	6	8	5	6
O77327	Splicing factor 3B subunit 1, putative	PF3D7_0308900	Not Mito	O77327	O77327	9	9	9		PFC0375c		1	9	9	9	6	5	5	3	3	3	6	4	5	6	4	5	6	5	5	3	3	3	6	4	5	6	4	5	6	5	5	3	3	3	6	4	5	6
O77330	Asparagine synthetase [glutamine-hydrolyzing],putative (EC 6.3.5.4)	PF3D7_0309500	Not Mito	O77330	O77330	11	11	11		PFC0395w		1	11	11	11	11	7	9	9	10	8	9	9	11	11	9	8	11	7	9	9	10	8	9	9	11	11	9	8	11	7	9	9	10	8	9	9	11	11
O77344	Glycogen synthase kinase 3 (EC 2.7.11.26)	PF3D7_0312400	Not Mito	O77344	O77344	7	7	7		PfGSK-3		1	7	7	7	5	6	5	2	2	2	3	4	5	2	2	1	5	6	5	2	2	2	3	4	5	2	2	1	5	6	5	2	2	2	3	4	5	2
O77349	Uncharacterized protein	PF3D7_0311800	Not Mito	O77349	O77349	5	5	5		PFC0500w		1	5	5	5	4	4	3	4	2	3	3	4	3	5	3	4	4	4	3	4	2	3	3	4	3	5	3	4	4	4	3	4	2	3	3	4	3	5
O77353	Phosphatidylinositol 3-and 4-kinase, putative (EC 2.7.1.137) (EC 2.7.1.67)	PF3D7_0311300	Not Mito	O77353	O77353	6	6	6		PFC0475c		1	6	6	6	4	5	4	4	4	4	4	4	4	4	3	4	4	5	4	4	4	4	4	4	4	4	3	4	4	5	4	4	4	4	4	4	4	4
O77361	Parasite-infected erythrocyte surface protein	PF3D7_0310400	Not Mito	O77361	O77361	16	16	16		PFC0435w		1	16	16	16	14	10	14	15	13	12	12	12	13	14	12	13	14	10	14	15	13	12	12	12	13	14	12	13	14	10	14	15	13	12	12	12	13	14
O77375	DNA-directed RNA polymerase subunit (EC 2.7.7.6)	PF3D7_0318200	Not Mito	O77375	O77375	32	32	32	DNA-directed RNA polymerase	PFC0805w		1	32	32	32	18	16	14	20	11	11	22	14	21	20	13	16	18	16	14	20	11	11	22	14	21	20	13	16	18	16	14	20	11	11	22	14	21	20
O77379	26S proteasome non-ATPase regulatory subunit 9,putative	PF3D7_0317800	Not Mito	O77379	O77379	7	7	7		PFC0785c		1	7	7	7	4	4	4	4	2	5	3	3	4	5	4	4	4	4	4	4	2	5	3	3	4	5	4	4	4	4	4	4	2	5	3	3	4	5
O77384	Protein PFC0760c	PFC0760c	Not Mito	O77384	O77384	27	27	27	Protein PFC0760c	PFC0760c		1	27	27	27	18	13	13	17	12	14	18	17	18	20	16	17	18	13	13	17	12	14	18	17	18	20	16	17	18	13	13	17	12	14	18	17	18	20
O77385	Cdc2-related protein kinase 4 (EC 2.7.11.22)	PF3D7_0317200	Not Mito	O77385	O77385	9	9	9		Pfcrk-4		1	9	9	9	5	5	4	5	5	5	6	7	6	6	6	4	5	5	4	5	5	5	6	7	6	6	6	4	5	5	4	5	5	5	6	7	6	6
O77388	HVA22/TB2/DP1 family protein, putative	PF3D7_0316700	Mito	O77388	O77388	5	5	5		PFC0730w		1	5	5	5	5	5	5	5	5	5	5	5	4	5	5	5	5	5	5	5	5	5	5	5	4	5	5	5	5	5	5	5	5	5	5	5	4	5
O77389	Formate-nitrite transporter	PF3D7_0316600	Not Mito	O77389	O77389	6	6	6		PFC0725c		1	6	6	6	4	4	4	6	4	4	4	4	4	5	4	3	4	4	4	6	4	4	4	4	4	5	4	3	4	4	4	6	4	4	4	4	4	5
O77390	Kinetochore protein NUF2, putative	PF3D7_0316500	Not Mito	O77390	O77390	11	11	11		PFC0720w		1	11	11	11	9	6	7	9	8	7	8	8	8	7	8	8	9	6	7	9	8	7	8	8	8	7	8	8	9	6	7	9	8	7	8	8	8	7
O77396	Proteasome subunit alpha type-3, putative (EC 3.4.25.1)	PF3D7_0317000	Not Mito	O77396	O77396	4	4	4		PFC0745c		1	4	4	4	3	3	3	3	3	3	3	4	3	3	3	3	3	3	3	3	3	3	3	4	3	3	3	3	3	3	3	3	3	3	3	4	3	3
O96127	Gamete antigen 27/25, putative	PF3D7_0202400	Not Mito	O96127	O96127	13	13	13		PFB0115w		1	13	13	13	3	3	3	9	11	5	3	3	3	5	7	5	3	3	3	9	11	5	3	3	3	5	7	5	3	3	3	9	11	5	3	3	3	5
O96150	DNA-directed RNA polymerase II 16 kDa subunit,putative (EC 2.7.7.6)	PF3D7_0205500	Not Mito	O96150	O96150	4	4	4		PFB0245c		1	4	4	4	3	3	3	3	2	2	3	3	3	2	2	2	3	3	3	3	2	2	3	3	3	2	2	2	3	3	3	3	2	2	3	3	3	2
O96153	26S proteasome regulatory subunit RPN1,putative	PF3D7_0205900	Not Mito	O96153	O96153	15	15	15		PFB0260w		1	15	15	15	11	8	9	10	8	7	8	8	9	7	6	6	11	8	9	10	8	7	8	8	9	7	6	6	11	8	9	10	8	7	8	8	9	7
O96163	Serine repeat antigen 7 (EC 3.4.22.-)	PF3D7_0207400	Not Mito	O96163	O96163	10	8	8		SERA-7		1	10	8	8	7	6	5	7	3	5	5	6	6	7	5	5	6	5	4	6	3	4	4	5	5	5	4	4	6	5	4	6	3	4	4	5	5	5
O96164	Serine repeat antigen 4 (EC 3.4.22.-)	PF3D7_0207700	Not Mito	O96164;O96167	O96164	20;1	20;1	15;1		SERA-4		2	20	20	15	15	15	14	16	13	14	17	16	16	17	12	14	15	15	14	16	13	14	17	16	16	17	12	14	11	12	11	13	11	11	13	11	12	13
O96165	Serine repeat antigen 3 (EC 3.4.22.-)	PF3D7_0207800	Not Mito	O96165	O96165	15	13	13		SERA-3		1	15	13	13	10	10	10	12	11	11	10	11	11	12	9	11	8	8	8	10	9	9	8	9	9	10	7	9	8	8	8	10	9	9	8	9	9	10
O96184	60S ribosomal protein L37a	RPL37A PFB0455w	Not Mito	O96184	O96184	4	4	4	60S ribosomal protein L37a	RPL37A		1	4	4	4	3	3	3	4	2	4	3	3	3	3	2	3	3	3	3	4	2	4	3	3	3	3	2	3	3	3	3	4	2	4	3	3	3	3
O96198	Asparagine--tRNA ligase (EC 6.1.1.22)	PF3D7_0211800	Not Mito	O96198	O96198	12	12	11		PFB0525w		1	12	12	11	8	6	7	10	6	9	7	9	8	9	8	7	8	6	7	10	6	9	7	9	8	9	8	7	8	5	6	9	6	8	7	8	8	9
O96201	Uncharacterized protein	PF3D7_0212100	Not Mito	O96201	O96201	11	11	11		PFB0540w		1	11	11	11	6	5	3	8	5	4	7	5	5	8	6	5	6	5	3	8	5	4	7	5	5	8	6	5	6	5	3	8	5	4	7	5	5	8
O96203	Peptide chain release factor subunit 1,putative (EC 3.1.1.29)	PF3D7_0212300	Not Mito	O96203	O96203	10	10	10		PFB0550w		1	10	10	10	7	6	7	9	6	3	7	7	6	5	3	3	7	6	7	9	6	3	7	7	6	5	3	3	7	6	7	9	6	3	7	7	6	5
O96204	Uncharacterized protein	PF3D7_0212400	Not Mito	O96204	O96204	22	22	22		PFB0555c		1	22	22	22	11	10	11	13	10	12	8	10	12	9	12	9	11	10	11	13	10	12	8	10	12	9	12	9	11	10	11	13	10	12	8	10	12	9
O96205	Uncharacterized protein	PF3D7_0212500	Not Mito	O96205	O96205	27	27	27		PFB0560w		1	27	27	27	14	13	8	11	8	11	19	11	14	16	10	10	14	13	8	11	8	11	19	11	14	16	10	10	14	13	8	11	8	11	19	11	14	16
O96212	Protein SIS1	PF3D7_0213100	Not Mito	O96212	O96212	8	8	8		PFB0595w		1	8	8	8	6	7	7	8	7	7	8	8	8	8	7	7	6	7	7	8	7	7	8	8	8	8	7	7	6	7	7	8	7	7	8	8	8	8
O96220	T-complex protein 1 subunit theta	PF3D7_0214000	Not Mito	O96220	O96220	13	13	13		PFB0635w		1	13	13	13	10	8	9	11	8	8	7	8	10	9	9	8	10	8	9	11	8	8	7	8	10	9	9	8	10	8	9	11	8	8	7	8	10	9
O96221	Protein transport protein SEC31	PF3D7_0214100	Not Mito	O96221	O96221	17	17	17		Sec31p		1	17	17	17	14	10	13	17	12	12	14	15	12	14	13	13	14	10	13	17	12	12	14	15	12	14	13	13	14	10	13	17	12	12	14	15	12	14
O96230	Acyl-CoA synthetase (EC 6.2.1.3)	PF3D7_0215000	Not Mito	O96230	O96230	7	7	7		ACS9		1	7	7	7	3	0	2	6	6	4	3	3	4	6	4	4	3	0	2	6	6	4	3	3	4	6	4	4	3	0	2	6	6	4	3	3	4	6
O96235	Uncharacterized protein	PF3D7_0215600	Not Mito	O96235	O96235	3	3	3		PFB0710c		1	3	3	3	2	2	2	3	2	3	2	2	2	2	2	2	2	2	2	3	2	3	2	2	2	2	2	2	2	2	2	3	2	3	2	2	2	2
O96236	DNA-directed RNA polymerase subunit beta (EC 2.7.7.6)	PF3D7_0215700	Not Mito	O96236	O96236	14	14	14	DNA-directed RNA polymerase	PFB0715w		1	14	14	14	11	9	9	11	9	7	11	9	8	11	9	8	11	9	9	11	9	7	11	9	8	11	9	8	11	9	9	11	9	7	11	9	8	11
O96243	Vacuolar protein sorting-associated protein 45,putative	PF3D7_0216400	Not Mito	O96243	O96243	10	10	10		PFB0750w		1	10	10	10	8	7	6	5	6	6	6	6	8	6	8	6	8	7	6	5	6	6	6	6	8	6	8	6	8	7	6	5	6	6	6	6	8	6
O96252	ATP synthase subunit alpha	PF3D7_0217100	Mito	O96252	O96252	14	14	14	ATP synthase subunit alpha	PFB0795w		1	14	14	14	12	8	8	11	9	10	11	9	11	12	10	10	12	8	8	11	9	10	11	9	11	12	10	10	12	8	8	11	9	10	11	9	11	12
O96259	Uncharacterized protein	PF3D7_0217900	Not Mito	O96259	O96259	8	8	8		PFB0835c		1	8	8	8	8	6	6	7	6	8	7	5	6	6	6	4	8	6	6	7	6	8	7	5	6	6	6	4	8	6	6	7	6	8	7	5	6	6
O96260	Replication factor C subunit 2, putative	PF3D7_0218000	Not Mito	O96260	O96260	7	7	7		PFB0840w		1	7	7	7	6	4	4	5	5	4	3	5	6	5	5	5	6	4	4	5	5	4	3	5	6	5	5	5	6	4	4	5	5	4	3	5	6	5
O96267	Pre-mRNA-processing protein 45, putative	PF3D7_0218700	Not Mito	O96267	O96267	5	5	5		PFB0875c		1	5	5	5	3	3	3	2	3	3	2	4	4	2	4	3	3	3	3	2	3	3	2	4	4	2	4	3	3	3	3	2	3	3	2	4	4	2
O96271	Replication factor C subunit 1	PF3D7_0219600	Not Mito	O96271	O96271	11	11	11		PFB0895c		1	11	11	11	8	7	7	10	8	9	8	8	8	10	7	8	8	7	7	10	8	9	8	8	8	10	7	8	8	7	7	10	8	9	8	8	8	10
O96275	Liver stage antigen 3	PF3D7_0220000	Not Mito	O96275	O96275	16	16	16		PFB0915w		1	16	16	16	9	6	7	15	11	10	8	8	8	14	10	8	9	6	7	15	11	10	8	8	8	14	10	8	9	6	7	15	11	10	8	8	8	14
O96279	Cytoadherence linked asexual protein 2	PF3D7_0220800	Not Mito	O96279	O96279	25	18	18		PFB0935w		1	25	18	18	18	13	16	16	16	13	12	14	17	9	11	12	13	8	11	10	9	7	6	9	12	4	6	7	13	8	11	10	9	7	6	9	12	4
O97225	Spindle pole body protein, putative	PF3D7_0303500	Not Mito	O97225	O97225	14	14	14		PFC0165w		1	14	14	14	9	7	6	5	4	6	9	7	9	8	6	7	9	7	6	5	4	6	9	7	9	8	6	7	9	7	6	5	4	6	9	7	9	8
O97227	Dihydrolipoamide acetyltransferase component of pyruvate dehydrogenase complex (EC 2.3.1.-)	PF3D7_0303700	Mito	O97227	O97227	11	11	11		PFC0170c		1	11	11	11	8	9	9	8	6	7	7	9	9	8	7	8	8	9	9	8	6	7	7	9	9	8	7	8	8	9	9	8	6	7	7	9	9	8
O97237	GRIP and coiled-coil domain-containing protein PFC0235w	PFC0235w	Not Mito	O97237	O97237	8	8	8	GRIP and coiled-coil domain-containing protein PFC0235w	PFC0235w		1	8	8	8	6	7	8	4	4	4	5	5	7	3	3	3	6	7	8	4	4	4	5	5	7	3	3	3	6	7	8	4	4	4	5	5	7	3
O97239	Protein dopey homolog PFC0245c	PFC0245c	Not Mito	O97239	O97239	30	30	30	Protein dopey homolog PFC0245c	PFC0245c		1	30	30	30	20	22	16	22	18	16	19	19	20	21	19	18	20	22	16	22	18	16	19	19	20	21	19	18	20	22	16	22	18	16	19	19	20	21
O97240	DNA-(apurinic or apyrimidinic site) lyase (EC 4.2.99.18)	PF3D7_0305600	Mito	O97240	O97240	8	8	8		PFC0250c		1	8	8	8	7	3	4	5	4	3	6	6	6	5	5	5	7	3	4	5	4	3	6	6	6	5	5	5	7	3	4	5	4	3	6	6	6	5
O97245	Glycerol-3-phosphate dehydrogenase (EC 1.1.5.3)	PF3D7_0306400	Mito	O97245	O97245	16	16	16	Glycerol-3-phosphate dehydrogenase	PFC0275w		1	16	16	16	13	10	11	13	14	10	11	13	12	13	11	10	13	10	11	13	14	10	11	13	12	13	11	10	13	10	11	13	14	10	11	13	12	13
O97247	T-complex protein 1 subunit beta	PF3D7_0306800	Not Mito	O97247	O97247	24	24	24		PFC0285c		1	24	24	24	16	15	15	22	14	14	14	14	15	15	13	14	16	15	15	22	14	14	14	14	15	15	13	14	16	15	15	22	14	14	14	14	15	15
O97249	40S ribosomal protein S12	RPS12 MAL3P2.28 PFC0295C	Not Mito	O97249	O97249	7	7	7	40S ribosomal protein S12	RPS12		1	7	7	7	6	4	5	5	3	4	5	5	4	3	3	4	6	4	5	5	3	4	5	5	4	3	3	4	6	4	5	5	3	4	5	5	4	3
O97253	SKA2 domain-containing protein	PF3D7_0307500	Not Mito	O97253	O97253	6	6	6		PFC0315c		1	6	6	6	3	4	3	6	2	2	5	4	5	4	5	4	3	4	3	6	2	2	5	4	5	4	5	4	3	4	3	6	2	2	5	4	5	4
O97255	Uncharacterized protein	PF3D7_0307700	Not Mito	O97255	O97255	12	12	12		PFC0325c		1	12	12	12	7	6	7	11	5	6	6	7	7	6	4	7	7	6	7	11	5	6	6	7	7	6	4	7	7	6	7	11	5	6	6	7	7	6
O97266	Eukaryotic translation initiation factor 4E	PF3D7_0315100	Not Mito	O97266	O97266	7	7	7		PFC0635c		1	7	7	7	5	5	5	6	6	5	5	5	5	5	5	5	5	5	5	6	6	5	5	5	5	5	5	5	5	5	5	6	6	5	5	5	5	5
O97277	Kinesin-8, putative	PF3D7_0319400	Not Mito	O97277	O97277	7	7	7	Kinesin-like protein	PFC0860w		1	7	7	7	4	2	3	6	2	2	4	3	3	5	2	3	4	2	3	6	2	2	4	3	3	5	2	3	4	2	3	6	2	2	4	3	3	5
O97278	ABC transporter I family member 1, putative	PF3D7_0319700	Not Mito	O97278	O97278	7	7	7		PFC0875w		1	7	7	7	4	3	2	3	4	2	2	2	2	4	3	3	4	3	2	3	4	2	2	2	2	4	3	3	4	3	2	3	4	2	2	2	2	4
O97282	T-complex protein 1 subunit epsilon	PF3D7_0320300	Not Mito	O97282	O97282	17	17	17		PFC0900w		1	17	17	17	12	11	12	13	9	8	11	13	14	10	11	10	12	11	12	13	9	8	11	13	14	10	11	10	12	11	12	13	9	8	11	13	14	10
O97285	ATP-dependent RNA helicase DDX6 (EC 3.6.4.13)	PF3D7_0320800	Not Mito	O97285	O97285	10	10	10		PFC0915w		1	10	10	10	8	7	6	7	5	7	8	7	9	7	6	7	8	7	6	7	5	7	8	7	9	7	6	7	8	7	6	7	5	7	8	7	9	7
O97313	40S ribosomal protein S3a	MAL3P7.35 PFC1020c	Not Mito	O97313	O97313	16	16	16	40S ribosomal protein S3a			1	16	16	16	11	10	11	15	13	11	12	12	12	13	12	10	11	10	11	15	13	11	12	12	12	13	12	10	11	10	11	15	13	11	12	12	12	13
O97319	Elongation factor 1 (EF-1), putative	PF3D7_0319600	Not Mito	O97319	O97319	2	2	2		PFC0870w		1	2	2	2	2	2	2	2	2	2	2	2	2	2	2	2	2	2	2	2	2	2	2	2	2	2	2	2	2	2	2	2	2	2	2	2	2	2
O97320	Histone H2A	PF3D7_0320900	Not Mito	O97320;sp|Q71UI9|H2AV_HUMANHistoneH2A.VOS=HomosapiensGN=H2AFVPE=1SV=3	O97320;sp|Q71UI9|H2AV_HUMANHistoneH2A.VOS=HomosapiensGN=H2AFVPE=1SV=3	5;3	5;3	4;2	Histone H2A	PFC0920w	;	2	5	5	4	5	5	4	5	4	3	5	5	4	5	4	4	5	5	4	5	4	3	5	5	4	5	4	4	4	4	3	4	3	3	4	4	3	4
O97323	Protein transport protein SEC22	PF3D7_0320100	Not Mito	O97323	O97323	3	3	3		PfSec22		1	3	3	3	3	2	3	3	2	3	3	3	3	3	3	3	3	2	3	3	2	3	3	3	3	3	3	3	3	2	3	3	2	3	3	3	3	3
P27362	Phosphoglycerate kinase (EC 2.7.2.3)	PGK PFI1105w	Not Mito	P27362	P27362	22	22	22	Phosphoglycerate kinase	PGK		1	22	22	22	17	16	19	14	13	12	15	17	19	12	13	11	17	16	19	14	13	12	15	17	19	12	13	11	17	16	19	14	13	12	15	17	19	12
P46468	Putative cell division cycle ATPase	PF07_0047	Not Mito	P46468	P46468	15	14	14	Putative cell division cycle ATPase	PF07_0047		1	15	14	14	12	8	10	9	10	8	9	8	9	12	8	8	12	8	10	8	9	8	9	8	9	12	8	8	12	8	10	8	9	8	9	8	9	12
P50250	Adenosylhomocysteinase (AdoHcyase) (EC 3.3.1.1) (PfSAHH) (S-adenosyl-L-homocysteine hydrolase)	PFE1050w	Not Mito	P50250	P50250	13	13	13	Adenosylhomocysteinase	PFE1050w		1	13	13	13	9	9	11	12	7	10	10	10	11	8	9	8	9	9	11	12	7	10	10	10	11	8	9	8	9	9	11	12	7	10	10	10	11	8
P61074	Proliferating cell nuclear antigen (PCNA) (Cyclin)	PCNA PF13_0328	Not Mito	P61074	P61074	8	8	8	Proliferating cell nuclear antigen	PCNA		1	8	8	8	8	8	7	8	7	8	8	8	8	8	8	8	8	8	7	8	7	8	8	8	8	8	8	8	8	8	7	8	7	8	8	8	8	8
P62203	Calmodulin (CaM)	PF14_0323	Not Mito	P62203;sp|P62158|CALM_HUMANCalmodulinOS=HomosapiensGN=CALM1PE=1SV=2	P62203	8;2	8;2	8;2	Calmodulin	PF14_0323		2	8	8	8	7	7	7	8	7	8	6	7	7	8	6	6	7	7	7	8	7	8	6	7	7	8	6	6	7	7	7	8	7	8	6	7	7	8
P62344	Calcium-dependent protein kinase 1 (EC 2.7.11.1)	CPK1 CDPK1 PFB0815w	Not Mito	P62344	P62344	15	15	15	Calcium-dependent protein kinase 1	CPK1		1	15	15	15	13	12	12	11	11	10	11	11	12	10	11	10	13	12	12	11	11	10	11	11	12	10	11	10	13	12	12	11	11	10	11	11	12	10
Q6LFH8	Ornithine aminotransferase (EC 2.6.1.13) (Ornithine--oxo-acid aminotransferase)	OAT PFF0435w	Not Mito	Q6LFH8	Q6LFH8	16	16	16	Ornithine aminotransferase	OAT		1	16	16	16	13	14	14	13	12	13	13	13	15	12	13	10	13	14	14	13	12	13	13	13	15	12	13	10	13	14	14	13	12	13	13	13	15	12
Q6LFN2	RING finger protein PFF0165c	PFF0165c	Not Mito	Q6LFN2;REV__Q8I2Z7	Q6LFN2	11;1	11;1	11;1	RING finger protein PFF0165c	PFF0165c		2	11	11	11	4	4	3	5	5	4	6	4	5	6	4	5	4	4	3	5	5	4	6	4	5	6	4	5	4	4	3	5	5	4	6	4	5	6
Q6ZLZ9	Tubulin alpha chain	PF3D7_0903700	Not Mito	Q6ZLZ9	Q6ZLZ9	13	13	2		PFI0180w		1	13	13	2	9	10	8	8	6	7	8	10	10	7	6	7	9	10	8	8	6	7	8	10	10	7	6	7	2	2	2	2	1	2	2	2	2	2
Q6ZMA8	Vacuolar proton pump subunit B (V-ATPase subunit B) (Vacuolar proton pump subunit B)	PF3D7_0406100	Not Mito	Q6ZMA8	Q6ZMA8	17	17	17		PFD0305c		1	17	17	17	12	11	8	17	12	11	11	9	10	12	10	10	12	11	8	17	12	11	11	9	10	12	10	10	12	11	8	17	12	11	11	9	10	12
Q76NL8	Falcilysin (EC 3.4.24.-)	PF3D7_1360800	Not Mito	Q76NL8	Q76NL8	34	34	34		flN		1	34	34	34	23	19	21	25	22	20	24	17	22	24	18	24	23	19	21	25	22	20	24	17	22	24	18	24	23	19	21	25	22	20	24	17	22	24
Q76NM3	L-lactate dehydrogenase (EC 1.1.1.27)	PF3D7_1324900	Not Mito	Q76NM3	Q76NM3	11	11	11		PfLDH		1	11	11	11	9	10	9	9	9	9	7	8	9	9	9	8	9	10	9	9	9	9	7	8	9	9	9	8	9	10	9	9	9	9	7	8	9	9
Q76NM4	Ras-related protein Rab-11A (EC 3.6.5.2)	PF3D7_1320600	Not Mito	Q76NM4	Q76NM4	8	8	8		Rab11a		1	8	8	8	6	6	6	8	7	7	6	7	8	7	7	7	6	6	6	8	7	7	6	7	8	7	7	7	6	6	6	8	7	7	6	7	8	7
Q76NM6	V-type proton ATPase catalytic subunit A (V-ATPase subunit A) (EC 7.1.2.2) (V-ATPase 69 kDa subunit) (Vacuolar proton pump subunit alpha)	vapA PF13_0065	Not Mito	Q76NM6	Q76NM6	24	24	22	V-type proton ATPase catalytic subunit A	vapA		1	24	24	22	13	16	14	22	14	16	14	15	15	15	16	15	13	16	14	22	14	16	14	15	15	15	16	15	11	14	12	20	12	14	12	13	13	13
Q76NN6	Ran binding protein 1, putative	PF3D7_0419600	Not Mito	Q76NN6	Q76NN6	9	9	9		PFD0950w		1	9	9	9	5	5	5	7	5	5	5	5	6	5	5	3	5	5	5	7	5	5	5	5	6	5	5	3	5	5	5	7	5	5	5	5	6	5
Q76NN7	Peptidyl-prolyl cis-trans isomerase (PPIase) (EC 5.2.1.8)	PF3D7_0322000	Not Mito	Q76NN7	Q76NN7	4	4	4	Peptidyl-prolyl cis-trans isomerase	PfCyP19		1	4	4	4	4	3	3	3	3	3	4	4	3	3	3	3	4	3	3	3	3	3	4	4	3	3	3	3	4	3	3	3	3	3	4	4	3	3
Q76NN8	Calcium-transporting ATPase (EC 3.6.3.8)	PF3D7_0106300	Not Mito	Q76NN8	Q76NN8	15	15	15		PFA_0310c		1	15	15	15	9	12	7	13	9	9	12	11	9	11	11	9	9	12	7	13	9	9	12	11	9	11	11	9	9	12	7	13	9	9	12	11	9	11
Q7K6A0	cAMP-dependent protein kinase catalytic subunit (EC 2.7.11.11)	PF3D7_0934800	Not Mito	Q7K6A0	Q7K6A0	7	7	7		PfPKAc		1	7	7	7	6	6	7	6	6	5	5	6	6	5	5	5	6	6	7	6	6	5	5	6	6	5	5	5	6	6	7	6	6	5	5	6	6	5
Q7K6A4	S-adenosylmethionine synthase (EC 2.5.1.6)	PF3D7_0922200	Not Mito	Q7K6A4	Q7K6A4	14	14	14	S-adenosylmethionine synthase	PfSAMS		1	14	14	14	8	8	7	14	8	7	6	7	9	7	5	6	8	8	7	14	8	7	6	7	9	7	5	6	8	8	7	14	8	7	6	7	9	7
Q7K6A5	Multidrug resistance protein 1 (EC 3.6.3.44)	PF3D7_0523000	Not Mito	Q7K6A5	Q7K6A5	22	22	22		PfMDR1		1	22	22	22	15	16	13	18	15	15	15	14	16	16	14	14	15	16	13	18	15	15	15	14	16	16	14	14	15	16	13	18	15	15	15	14	16	16
Q7K6A8	Ras-related protein Rab-1B (EC 3.6.5.2)	PF3D7_0512600	Not Mito	Q7K6A8	Q7K6A8	5	5	5		Rab1b		1	5	5	5	4	4	4	5	3	5	5	5	4	5	5	3	4	4	4	5	3	5	5	5	4	5	5	3	4	4	4	5	3	5	5	5	4	5
Q7K734	Flap endonuclease 1 (FEN-1) (EC 3.1.-.-) (Flap structure-specific endonuclease 1)	FEN1 PFD0420c	Not Mito	Q7K734	Q7K734	8	8	8	Flap endonuclease 1	FEN1		1	8	8	8	5	6	5	3	2	5	7	5	6	5	5	6	5	6	5	3	2	5	7	5	6	5	5	6	5	6	5	3	2	5	7	5	6	5
Q7KQJ9	Proliferating cell nuclear antigen	PF3D7_1226600	Not Mito	Q7KQJ9	Q7KQJ9	4	4	4	Proliferating cell nuclear antigen	PFL1285c		1	4	4	4	3	2	3	3	3	3	3	3	3	3	3	3	3	2	3	3	3	3	3	3	3	3	3	3	3	2	3	3	3	3	3	3	3	3
Q7KQK0	cAMP-dependent protein kinase regulatory subunit (EC 2.7.11.11)	PF3D7_1223100	Not Mito	Q7KQK0	Q7KQK0	13	13	13		PKAr		1	13	13	13	12	10	8	10	9	10	9	10	9	8	8	10	12	10	8	10	9	10	9	10	9	8	8	10	12	10	8	10	9	10	9	10	9	8
Q7KQK2	Polyubiquitin	PF3D7_1211800	Not Mito	Q8ID50;Q7KQK2	Q8ID50;Q7KQK2	4;4	4;4	1;1		PF13_0346;PFL0585w	;	2	4	4	1	4	4	4	4	3	4	4	4	3	4	4	4	4	4	4	4	3	4	4	4	3	4	4	4	1	1	1	1	1	1	1	1	0	1
Q7KQK3	Heat shock protein DNAJ homologue Pfj4	PF3D7_1211400	Not Mito	Q7KQK3	Q7KQK3	3	3	3		PFL0565w		1	3	3	3	2	2	2	2	3	2	2	2	3	2	3	2	2	2	2	2	3	2	2	2	3	2	3	2	2	2	2	2	3	2	2	2	3	2
Q7KQK4	Zinc finger transcription factor, putative	PF3D7_1209300	Not Mito	Q7KQK4	Q7KQK4	5	5	5		PFL0465c		1	5	5	5	5	3	3	4	4	4	5	4	4	4	4	4	5	3	3	4	4	4	5	4	4	4	4	4	5	3	3	4	4	4	5	4	4	4
Q7KQK6	GTP-binding nuclear protein	PF3D7_1117700	Not Mito	Q7KQK6	Q7KQK6	10	10	10		PF11_0183		1	10	10	10	9	8	9	10	10	9	8	8	10	10	9	10	9	8	9	10	10	9	8	8	10	10	9	10	9	8	9	10	10	9	8	8	10	10
Q7KQL3	ADP-ribosylation factor 1 (pfARF1)	ARF1 ARF PF10_0203	Not Mito	Q7KQL3	Q7KQL3	7	7	5	ADP-ribosylation factor 1	ARF1		1	7	7	5	3	4	3	6	4	2	3	4	4	2	2	2	3	4	3	6	4	2	3	4	4	2	2	2	3	2	3	5	3	2	3	3	2	2
Q7KQL4	DNA polymerase (EC 2.7.7.7)	PF3D7_1017000	Not Mito	Q7KQL4	Q7KQL4	13	13	13	DNA polymerase	PF10_0165		1	13	13	13	10	8	7	6	4	6	8	9	7	6	4	5	10	8	7	6	4	6	8	9	7	6	4	5	10	8	7	6	4	6	8	9	7	6
Q7KQL5	Tubulin beta chain (Beta-tubulin)	PF10_0084	Not Mito	Q7KQL5;sp|P07437|TBB5_HUMANTubulinbetachainOS=HomosapiensGN=TUBBPE=1SV=2	Q7KQL5	11;1	11;1	11;1	Tubulin beta chain	PF10_0084		2	11	11	11	10	10	10	9	9	8	9	9	10	10	8	8	10	10	10	9	9	8	9	9	10	10	8	8	10	10	10	9	9	8	9	9	10	10
Q7KQL8	Thioredoxin (Trx)	PF14_0545	Not Mito	Q7KQL8	Q7KQL8	4	4	4	Thioredoxin	PF14_0545		1	4	4	4	4	4	4	3	3	4	4	4	4	3	4	4	4	4	4	3	3	4	4	4	4	3	4	4	4	4	4	3	3	4	4	4	4	3
Q7KQL9	Fructose-bisphosphate aldolase (EC 4.1.2.13)	PF14_0425	Not Mito	Q7KQL9	Q7KQL9	16	16	16	Fructose-bisphosphate aldolase	PF14_0425		1	16	16	16	12	12	13	12	9	13	13	14	14	15	10	11	12	12	13	12	9	13	13	14	14	15	10	11	12	12	13	12	9	13	13	14	14	15
Q7KQM0	Triosephosphate isomerase (TIM) (EC 5.3.1.1) (Triose-phosphate isomerase)	TPI PF14_0378	Not Mito	Q7KQM0	Q7KQM0	11	11	11	Triosephosphate isomerase	TPI		1	11	11	11	8	8	8	11	7	7	7	9	8	8	6	6	8	8	8	11	7	7	7	9	8	8	6	6	8	8	8	11	7	7	7	9	8	8
Q7KQM1	DNA primase small subunit (EC 2.7.7.-) (DNA primase 53 kDa subunit)	PF14_0366	Not Mito	Q7KQM1	Q7KQM1	10	10	10	DNA primase small subunit	PF14_0366		1	10	10	10	10	10	10	9	6	9	10	9	10	9	9	9	10	10	10	9	6	9	10	9	10	9	9	9	10	10	10	9	6	9	10	9	10	9
Q7KQM4	Plasmepsin-1 (EC 3.4.23.38) (Aspartic hemoglobinase I) (PfAPG)	PF14_0076	Not Mito	Q7KQM4	Q7KQM4	13	12	12	Plasmepsin-1	PF14_0076		1	13	12	12	8	8	7	12	9	11	10	8	11	10	10	11	7	7	6	11	9	10	9	7	10	9	9	10	7	7	6	11	9	10	9	7	10	9
Q7KWJ1	Acyl carrier protein	PF3D7_0208500	Not Mito	Q7KWJ1	Q7KWJ1	3	3	3	Acyl carrier protein	PFB0385w		1	3	3	3	3	3	3	2	3	3	3	3	3	3	3	3	3	3	3	2	3	3	3	3	3	3	3	3	3	3	3	2	3	3	3	3	3	3
Q7KWJ4	Adenylosuccinate lyase (ASL) (EC 4.3.2.2) (Adenylosuccinase)	PF3D7_0206700	Not Mito	Q7KWJ4	Q7KWJ4	7	7	7	Adenylosuccinate lyase	ASL		1	7	7	7	6	4	5	7	6	5	5	6	5	7	6	3	6	4	5	7	6	5	5	6	5	7	6	3	6	4	5	7	6	5	5	6	5	7
Q8I0P6	Elongation factor 1-alpha	PF3D7_1357000 PF3D7_1357100	Not Mito	Q8I0P6	Q8I0P6	20	20	19	Elongation factor 1-alpha			1	20	20	19	13	14	14	17	14	14	14	11	14	13	12	12	13	14	14	17	14	14	14	11	14	13	12	12	12	13	13	16	13	13	13	11	13	12
Q8I0U6	Ring-infected erythrocyte surface antigen	PF3D7_0102200	Not Mito	Q8I0U6	Q8I0U6	23	23	18		RESA		1	23	23	18	14	14	15	22	21	20	13	14	14	18	19	19	14	14	15	22	21	20	13	14	14	18	19	19	11	10	10	17	16	15	9	10	10	13
Q8I0U8	Merozoite surface protein 1	PF3D7_0930300	Not Mito	Q8I0U8;Q8I6Z9	Q8I0U8	64;1	64;1	64;1		MSP1		2	64	64	64	49	48	43	59	48	44	40	44	50	41	43	41	49	48	43	59	48	44	40	44	50	41	43	41	49	48	43	59	48	44	40	44	50	41
Q8I0V2	ATP synthase subunit beta (EC 7.1.2.2)	PF3D7_1235700	Mito	Q8I0V2	Q8I0V2	16	16	16	ATP synthase subunit beta	PFL1725w		1	16	16	16	10	12	12	15	12	12	12	12	12	13	12	10	10	12	12	15	12	12	12	12	12	13	12	10	10	12	12	15	12	12	12	12	12	13
Q8I0V3	60 kDa chaperonin	PF3D7_1232100	Not Mito	Q8I0V3	Q8I0V3	21	21	21		PFL1545c		1	21	21	21	12	15	12	16	15	11	11	13	15	15	13	12	12	15	12	16	15	11	11	13	15	15	13	12	12	15	12	16	15	11	11	13	15	15
Q8I0V4	Endoplasmin, putative	PF3D7_1222300	Not Mito	Q8I0V4	Q8I0V4	32	32	32		PFL1070c		1	32	32	32	20	20	18	27	20	21	21	18	22	24	23	21	20	20	18	27	20	21	21	18	22	24	23	21	20	20	18	27	20	21	21	18	22	24
Q8I0W7	ATP-dependent RNA helicase DDX23, putative (EC 3.6.4.13)	PF3D7_0518500	Not Mito	Q8I0W7	Q8I0W7	12	12	12		PFE0925c		1	12	12	12	11	5	6	3	8	6	7	8	7	6	6	6	11	5	6	3	8	6	7	8	7	6	6	6	11	5	6	3	8	6	7	8	7	6
Q8I0W8	Deoxyribodipyrimidine photo-lyase, putative (EC 4.1.99.3)	PF3D7_0513600	Not Mito	Q8I0W8	Q8I0W8	22	22	22		PFE0675c		1	22	22	22	15	13	13	17	14	14	16	14	14	16	16	12	15	13	13	17	14	14	16	14	14	16	16	12	15	13	13	17	14	14	16	14	14	16
Q8I0X2	Acyl-CoA synthetase (EC 6.2.1.3)	PF3D7_1253400	Not Mito	Q8I0X2;C0H5N0;O97330;Q7KQL7	Q8I0X2;C0H5N0	12;9;3;3	12;9;3;3	10;7;3;3		ACS3;MAL13P1.485	;	4	12	12	10	6	5	7	10	10	9	5	5	5	7	8	8	6	5	7	10	10	9	5	5	5	7	8	8	4	4	5	9	9	8	3	4	4	6
Q8I1P0	60S ribosomal protein L7ae/L30e, putative	PF3D7_0419800	Not Mito	Q8I1P0	Q8I1P0	5	5	5		PFD0960c		1	5	5	5	4	2	2	4	3	3	4	3	4	5	4	4	4	2	2	4	3	3	4	3	4	5	4	4	4	2	2	4	3	3	4	3	4	5
Q8I1P3	Uncharacterized protein	PF3D7_0419400	Not Mito	Q8I1P3;Q8I3Y2	Q8I1P3	14;1	14;1	14;1		PFD0940w		2	14	14	14	12	11	12	11	7	11	7	11	12	5	11	9	12	11	12	11	7	11	7	11	12	5	11	9	12	11	12	11	7	11	7	11	12	5
Q8I1R5	LETM1-like protein, putative	PF3D7_0417300	Mito	Q8I1R5	Q8I1R5	12	12	12		PFD0835c		1	12	12	12	7	7	7	8	4	7	7	5	5	9	6	7	7	7	7	8	4	7	7	5	5	9	6	7	7	7	7	8	4	7	7	5	5	9
Q8I1R6	Bifunctional dihydrofolate reductase-thymidylate synthase	PF3D7_0417200	Not Mito	Q8I1R6	Q8I1R6	10	10	10	Bifunctional dihydrofolate reductase-thymidylate synthase	DHFR-TS		1	10	10	10	6	7	5	6	5	5	6	6	6	6	4	4	6	7	5	6	5	5	6	6	6	6	4	4	6	7	5	6	5	5	6	6	6	6
Q8I1T8	ATPase ASNA1 homolog (EC 3.6.-.-) (Arsenical pump-driving ATPase homolog) (Arsenite-stimulated ATPase)	PFD0725c	Not Mito	Q8I1T8	Q8I1T8	6	6	6	ATPase ASNA1 homolog	PFD0725c		1	6	6	6	4	3	4	5	3	3	3	4	4	3	3	3	4	3	4	5	3	3	3	4	4	3	3	3	4	3	4	5	3	3	3	4	4	3
Q8I1U7	Structural maintenance of chromosomes protein 3 homolog	PFD0685c	Not Mito	Q8I1U7	Q8I1U7	14	14	14	Structural maintenance of chromosomes protein 3 homolog	PFD0685c		1	14	14	14	10	6	8	6	6	5	9	9	8	8	7	7	10	6	8	6	6	5	9	9	8	8	7	7	10	6	8	6	6	5	9	9	8	8
Q8I1U8	Ubiquitin carboxyl-terminal hydrolase (EC 3.4.19.12)	PF3D7_0413900	Not Mito	Q8I1U8	Q8I1U8	9	9	9	Ubiquitinyl hydrolase 1	PFD0680c		1	9	9	9	7	7	7	3	3	3	5	5	6	1	3	2	7	7	7	3	3	3	5	5	6	1	3	2	7	7	7	3	3	3	5	5	6	1
Q8I1V2	Phosphoglucomutase-2 (EC 5.4.2.2)	PF3D7_0413500	Not Mito	Q8I1V2	Q8I1V2	5	5	5		PFD0660w		1	5	5	5	4	4	4	5	3	4	4	4	5	5	3	4	4	4	4	5	3	4	4	4	5	5	3	4	4	4	4	5	3	4	4	4	5	5
Q8I1X0	Uncharacterized protein	PF3D7_0405800	Not Mito	Q8I1X0	Q8I1X0	5	5	5		PFD0290w		1	5	5	5	2	3	3	4	2	3	4	3	4	4	3	3	2	3	3	4	2	3	4	3	4	4	3	3	2	3	3	4	2	3	4	3	4	4
Q8I1X5	Pre-mRNA-processing-splicing factor 8, putative	PF3D7_0405400	Not Mito	Q8I1X5	Q8I1X5	32	32	32		PFD0265w		1	32	32	32	20	14	16	18	13	17	20	17	23	17	17	14	20	14	16	18	13	17	20	17	23	17	17	14	20	14	16	18	13	17	20	17	23	17
Q8I1Y2	Dipeptidyl aminopeptidase 3 (EC 3.4.14.4)	PF3D7_0404700	Not Mito	Q8I1Y2	Q8I1Y2	9	9	9		PFD0230c		1	9	9	9	6	6	8	7	6	6	3	4	4	2	4	3	6	6	8	7	6	6	3	4	4	2	4	3	6	6	8	7	6	6	3	4	4	2
Q8I205	PRESAN domain-containing protein	PF3D7_0402100	Not Mito	Q8I205	Q8I205	11	11	11		PFD0095c		1	11	11	11	4	5	5	10	8	8	3	4	4	5	6	5	4	5	5	10	8	8	3	4	4	5	6	5	4	5	5	10	8	8	3	4	4	5
Q8I207	PRESAN domain-containing protein	PF3D7_0401800	Not Mito	Q8I207	Q8I207	10	10	10		PFD0080c		1	10	10	10	7	5	8	10	10	9	8	5	5	8	9	10	7	5	8	10	10	9	8	5	5	8	9	10	7	5	8	10	10	9	8	5	5	8
Q8I226	TatD-like deoxyribonuclease, putative (EC 3.1.21.-)	PF3D7_0112000	Mito	Q8I226	Q8I226	8	8	8		PFA_0580c		1	8	8	8	8	4	6	7	4	4	6	3	3	6	4	5	8	4	6	7	4	4	6	3	3	6	4	5	8	4	6	7	4	4	6	3	3	6
Q8I231	UMP-CMP kinase, putative (EC 2.7.4.14)	PF3D7_0111500	Not Mito	Q8I231	Q8I231	7	7	7		PFA_0555c		1	7	7	7	6	6	6	6	4	6	5	5	6	4	4	4	6	6	6	6	4	6	5	5	6	4	4	4	6	6	6	6	4	6	5	5	6	4
Q8I238	Chromatin assembly factor 1 protein WD40 domain,putative	PF3D7_0110700	Not Mito	Q8I238	Q8I238	5	5	5		PFA_0520c		1	5	5	5	3	3	3	5	4	4	4	4	3	4	4	4	3	3	3	5	4	4	4	4	3	4	4	4	3	3	3	5	4	4	4	4	3	4
Q8I246	Phenylalanine--tRNA ligase alpha subunit (EC 6.1.1.20)	PF3D7_0109800	Not Mito	Q8I246	Q8I246	6	6	6		PFA_0480w		1	6	6	6	5	6	5	5	6	5	4	4	4	4	5	5	5	6	5	5	6	5	4	4	4	4	5	5	5	6	5	5	6	5	4	4	4	4
Q8I255	Secreted ookinete protein, putative	PF3D7_0108700	Not Mito	Q8I255	Q8I255	8	8	8		PFA_0430c		1	8	8	8	5	3	3	7	4	4	5	3	4	6	3	5	5	3	3	7	4	4	5	3	4	6	3	5	5	3	3	7	4	4	5	3	4	6
Q8I259	Uncharacterized protein	PF3D7_0108300	Not Mito	Q8I259	Q8I259	20	20	20		PFA_0410w		1	20	20	20	13	12	12	16	12	13	14	12	13	16	15	12	13	12	12	16	12	13	14	12	13	16	15	12	13	12	12	16	12	13	14	12	13	16
Q8I261	Proteasome subunit beta (EC 3.4.25.1)	PF3D7_0108000	Not Mito	Q8I261	Q8I261	4	4	4		PFA_0400c		1	4	4	4	4	4	4	4	3	3	3	4	4	4	4	2	4	4	4	4	3	3	3	4	4	4	4	2	4	4	4	4	3	3	3	4	4	4
Q8I266	Lipid/sterol:H+ symporter	PF3D7_0107500	Not Mito	Q8I266	Q8I266	10	10	10		PFA_0375c		1	10	10	10	7	6	6	9	6	6	7	6	9	6	8	7	7	6	6	9	6	6	7	6	9	6	8	7	7	6	6	9	6	6	7	6	9	6
Q8I280	V-type proton ATPase subunit C	PF3D7_0106100	Not Mito	Q8I280	Q8I280	9	9	9		PFA_0300c		1	9	9	9	7	8	7	9	7	8	7	8	6	7	7	8	7	8	7	9	7	8	7	8	6	7	7	8	7	8	7	9	7	8	7	8	6	7
Q8I283	Cyclin-dependent kinases regulatory subunit	PF3D7_0105800	Not Mito	Q8I283	Q8I283	7	7	7	Cyclin-dependent kinases regulatory subunit	PFA_0285c		1	7	7	7	4	4	4	3	4	3	7	3	4	6	6	4	4	4	4	3	4	3	7	3	4	6	6	4	4	4	4	3	4	3	7	3	4	6
Q8I289	RAP protein, putative	PF3D7_0105200	Not Mito	Q8I289	Q8I289	7	7	7		PFA_0255c		1	7	7	7	4	3	4	6	2	2	6	4	4	5	3	4	4	3	4	6	2	2	6	4	4	5	3	4	4	3	4	6	2	2	6	4	4	5
Q8I298	StAR-related lipid transfer protein	PF3D7_0104200	Not Mito	Q8I298	Q8I298	8	8	8		PFA_0210c		1	8	8	8	5	5	6	7	8	7	6	5	5	6	5	6	5	5	6	7	8	7	6	5	5	6	5	6	5	5	6	7	8	7	6	5	5	6
Q8I2A1	Parasite-infected erythrocyte surface protein	PF3D7_0103900	Not Mito	Q8I2A1	Q8I2A1	10	10	10		PFA_0195w		1	10	10	10	10	7	5	8	9	9	9	8	7	10	8	8	10	7	5	8	9	9	9	8	7	10	8	8	10	7	5	8	9	9	9	8	7	10
Q8I2A9	Vacuolar protein sorting-associated protein 51,putative	PF3D7_0103100	Not Mito	Q8I2A9	Q8I2A9	3	3	3		PFA_0155c		1	3	3	3	2	2	2	3	2	2	2	2	2	2	1	2	2	2	2	3	2	2	2	2	2	2	1	2	2	2	2	3	2	2	2	2	2	2
Q8I2B1	Aspartate--tRNA ligase (EC 6.1.1.12)	PF3D7_0102900	Not Mito	Q8I2B1	Q8I2B1	11	11	11		PFA_0145c		1	11	11	11	8	11	9	6	6	7	6	8	8	5	7	5	8	11	9	6	6	7	6	8	8	5	7	5	8	11	9	6	6	7	6	8	8	5
Q8I2B4	Erythrocyte binding antigen-181	PF3D7_0102500	Not Mito	Q8I2B4	Q8I2B4	24	24	24		eba-181		1	24	24	24	11	10	13	24	19	19	3	13	11	5	20	14	11	10	13	24	19	19	3	13	11	5	20	14	11	10	13	24	19	19	3	13	11	5
Q8I2D9	Uncharacterized protein	PF3D7_0113900	Not Mito	Q8I2D9	Q8I2D9	5	5	5		PFA_0670c		1	5	5	5	3	3	3	5	4	4	3	3	3	4	4	4	3	3	3	5	4	4	3	3	3	4	4	4	3	3	3	5	4	4	3	3	3	4
Q8I2F2	PRESAN domain-containing protein	PF3D7_0936800	Not Mito	Q8I2F2	Q8I2F2	11	11	11		PFI1780w		1	11	11	11	3	3	3	11	7	5	4	4	4	7	7	6	3	3	3	11	7	5	4	4	4	7	7	6	3	3	3	11	7	5	4	4	4	7
Q8I2G0	Ring-exported protein 2	PF3D7_0936000	Not Mito	Q8I2G0	Q8I2G0	4	4	4		REX2		1	4	4	4	4	4	4	3	3	3	4	3	4	3	3	3	4	4	4	3	3	3	4	3	4	3	3	3	4	4	4	3	3	3	4	3	4	3
Q8I2G2	Cytoadherence linked asexual protein 9	PF3D7_0935800	Not Mito	Q8I2G2	Q8I2G2	29	29	29		CLAG9		1	29	29	29	27	24	27	27	25	26	23	24	26	25	27	23	27	24	27	27	25	26	23	24	26	25	27	23	27	24	27	27	25	26	23	24	26	25
Q8I2H3	V-type proton ATPase subunit E, putative (EC 3.6.3.14)	PF3D7_0934500	Not Mito	Q8I2H3	Q8I2H3	4	4	4		PFI1670c		1	4	4	4	4	4	4	4	4	4	4	4	4	4	4	4	4	4	4	4	4	4	4	4	4	4	4	4	4	4	4	4	4	4	4	4	4	4
Q8I2I3	Gamma-tubulin complex component, putative	PF3D7_0933500	Not Mito	Q8I2I3	Q8I2I3	6	6	6		PFI1620c		1	6	6	6	4	4	2	3	1	3	5	4	5	5	4	5	4	4	2	3	1	3	5	4	5	5	4	5	4	4	2	3	1	3	5	4	5	5
Q8I2I8	CAS_CSE1 domain-containing protein	PF3D7_0932800	Not Mito	Q8I2I8	Q8I2I8	10	10	10		PFI1590c		1	10	10	10	7	7	7	8	4	5	7	7	7	7	6	6	7	7	7	8	4	5	7	7	7	7	6	6	7	7	7	8	4	5	7	7	7	7
Q8I2N0	Phosphatidylserine decarboxylase proenzyme (EC 4.1.1.65) [Cleaved into: Phosphatidylserine decarboxylase beta chain; Phosphatidylserine decarboxylase alpha chain]	PF3D7_0927900	Not Mito	Q8I2N0	Q8I2N0	4	4	4		PfPSD		1	4	4	4	4	2	4	4	4	4	3	4	4	3	4	4	4	2	4	4	4	4	3	4	4	3	4	4	4	2	4	4	4	4	3	4	4	3
Q8I2N6	Fumarate hydratase, putative (EC 4.2.1.2)	PF3D7_0927300	Mito	Q8I2N6	Q8I2N6	13	13	13		PFI1340w		1	13	13	13	9	9	11	10	7	12	11	8	10	10	11	10	9	9	11	10	7	12	11	8	10	10	11	10	9	9	11	10	7	12	11	8	10	10
Q8I2P2	Glutamine-dependent NAD(+) synthetase, putative (EC 6.3.5.1)	PF3D7_0926700	Not Mito	Q8I2P2	Q8I2P2	15	15	15		PFI1310w		1	15	15	15	7	7	9	13	5	7	6	7	7	8	4	6	7	7	9	13	5	7	6	7	7	8	4	6	7	7	9	13	5	7	6	7	7	8
Q8I2Q0	Uncharacterized protein	PF3D7_0925900	Not Mito	Q8I2Q0	Q8I2Q0	7	7	7		PFI1270w		1	7	7	7	5	5	4	7	5	3	6	6	7	7	6	3	5	5	4	7	5	3	6	6	7	7	6	3	5	5	4	7	5	3	6	6	7	7
Q8I2R6	Uncharacterized protein	PF3D7_0924100	Not Mito	Q8I2R6	Q8I2R6	3	3	3		PFI1185c		1	3	3	3	2	2	2	2	2	3	2	2	2	3	2	2	2	2	2	2	2	3	2	2	2	3	2	2	2	2	2	2	2	3	2	2	2	3
Q8I2R8	RNA-binding protein, putative	PF3D7_0923900	Not Mito	Q8I2R8	Q8I2R8	7	7	6		PFI1175c		1	7	7	6	3	4	4	4	4	2	3	3	5	2	3	2	3	4	4	4	4	2	3	3	5	2	3	2	3	4	3	4	4	2	3	3	5	2
Q8I2S2	Uncharacterized protein	PF3D7_0923400	Not Mito	Q8I2S2	Q8I2S2	7	7	7		PFI1150w		1	7	7	7	4	5	4	4	3	4	4	4	4	4	3	4	4	5	4	4	3	4	4	4	4	4	3	4	4	5	4	4	3	4	4	4	4	4
Q8I2S6	DNA-directed RNA polymerase II subunit RPB3,putative (EC 2.7.7.6)	PF3D7_0923000	Not Mito	Q8I2S6	Q8I2S6	5	5	5		PFI1130c		1	5	5	5	5	4	1	4	3	4	4	4	3	4	3	4	5	4	1	4	3	4	4	4	3	4	3	4	5	4	1	4	3	4	4	4	3	4
Q8I2T2	Ubiquitin-like protein, putative	PF3D7_0922100	Not Mito	Q8I2T2	Q8I2T2	9	9	9		PFI1085w		1	9	9	9	6	5	6	8	5	6	6	5	6	6	6	6	6	5	6	8	5	6	6	5	6	6	6	6	6	5	6	8	5	6	6	5	6	6
Q8I2T4	Uncharacterized protein	PF3D7_0921900	Not Mito	Q8I2T4	Q8I2T4	3	3	3		PFI1075w		1	3	3	3	3	2	2	3	2	2	2	2	3	3	3	2	3	2	2	3	2	2	2	2	3	3	3	2	3	2	2	3	2	2	2	2	3	3
Q8I2U5	Inosine-5'-monophosphate dehydrogenase (IMP dehydrogenase) (IMPD) (IMPDH) (EC 1.1.1.205)	PF3D7_0920800	Not Mito	Q8I2U5	Q8I2U5	12	12	12	Inosine-5-monophosphate dehydrogenase	PFI1020c		1	12	12	12	9	10	9	9	8	9	10	5	9	8	8	6	9	10	9	9	8	9	10	5	9	8	8	6	9	10	9	9	8	9	10	5	9	8
Q8I2V4	Regulator of chromosome condensation, putative	PF3D7_0919900	Not Mito	Q8I2V4	Q8I2V4	25	25	25		PFI0975c		1	25	25	25	21	13	15	12	9	7	10	14	15	8	9	5	21	13	15	12	9	7	10	14	15	8	9	5	21	13	15	12	9	7	10	14	15	8
Q8I2V5	TLD domain-containing protein	PF3D7_0919800	Not Mito	Q8I2V5	Q8I2V5	10	10	10		PFI0970c		1	10	10	10	7	8	3	8	4	3	4	3	4	5	5	3	7	8	3	8	4	3	4	3	4	5	5	3	7	8	3	8	4	3	4	3	4	5
Q8I2V9	Protein disulfide isomerase (EC 5.3.4.1)	PF3D7_0919400	Not Mito	Q8I2V9	Q8I2V9	7	7	7		PfPDI-9		1	7	7	7	6	6	6	7	6	6	7	6	6	7	6	6	6	6	6	7	6	6	7	6	6	7	6	6	6	6	6	7	6	6	7	6	6	7
Q8I2W2	DnaJ protein, putative	PF3D7_0919100	Not Mito	Q8I2W2	Q8I2W2	5	5	5		PFI0935w		1	5	5	5	4	4	5	5	4	4	4	4	5	5	5	5	4	4	5	5	4	4	4	4	5	5	5	5	4	4	5	5	4	4	4	4	5	5
Q8I2W3	Nucleosome assembly protein	PF3D7_0919000	Not Mito	Q8I2W3	Q8I2W3	8	8	8		PFI0930c		1	8	8	8	7	4	5	7	4	4	4	5	7	5	4	4	7	4	5	7	4	4	4	5	7	5	4	4	7	4	5	7	4	4	4	5	7	5
Q8I2X3	Glideosome-associated protein 50 (EC 3.1.3.2)	PF3D7_0918000	Not Mito	Q8I2X3	Q8I2X3	10	10	10		GAP50		1	10	10	10	8	7	9	9	9	9	8	9	10	8	9	8	8	7	9	9	9	9	8	9	10	8	9	8	8	7	9	9	9	9	8	9	10	8
Q8I2X4	Heat shock protein 70	PF3D7_0917900	Not Mito	Q8I2X4	Q8I2X4	32	32	32		PFI0875w		1	32	32	32	23	22	23	28	22	20	23	22	25	22	22	21	23	22	23	28	22	20	23	22	25	22	22	21	23	22	23	28	22	20	23	22	25	22
Q8I2X8	Uncharacterized protein	PF3D7_0917500	Not Mito	Q8I2X8	Q8I2X8	14	14	14		PFI0855w		1	14	14	14	10	9	9	8	8	3	12	10	10	10	9	8	10	9	9	8	8	3	12	10	10	10	9	8	10	9	9	8	8	3	12	10	10	10
Q8I2Y3	Uncharacterized protein	PF3D7_0917000	Not Mito	Q8I2Y3	Q8I2Y3	8	8	8		PFI0830c		1	8	8	8	5	3	4	3	2	2	6	5	7	5	2	4	5	3	4	3	2	2	6	5	7	5	2	4	5	3	4	3	2	2	6	5	7	5
Q8I2Z8	Probable ATP-dependent 6-phosphofructokinase (ATP-PFK) (Phosphofructokinase) (EC 2.7.1.11) (Phosphohexokinase)	PF3D7_0915400	Not Mito	Q8I2Z8	Q8I2Z8	38	38	38	Probable ATP-dependent 6-phosphofructokinase	PFI0755c		1	38	38	38	22	26	28	31	22	24	29	23	25	25	23	20	22	26	28	31	22	24	29	23	25	25	23	20	22	26	28	31	22	24	29	23	25	25
Q8I305	Transporter, putative	PF3D7_0914700	Not Mito	Q8I305	Q8I305	8	8	8		PFI0720w		1	8	8	8	6	3	4	5	4	5	4	4	5	5	4	4	6	3	4	5	4	5	4	4	5	5	4	4	6	3	4	5	4	5	4	4	5	5
Q8I308	Uncharacterized protein	PF3D7_0914400	Not Mito	Q8I308	Q8I308	7	7	7		PFI0705w		1	7	7	7	7	6	7	7	7	7	6	7	7	7	7	6	7	6	7	7	7	7	6	7	7	7	7	6	7	6	7	7	7	7	6	7	7	7
Q8I328	Alkaline phosphatase, putative (EC 3.1.3.1)	PF3D7_0912400	Not Mito	Q8I328	Q8I328	12	12	12		PFI0605c		1	12	12	12	7	6	5	10	5	5	8	8	8	10	8	6	7	6	5	10	5	5	8	8	8	10	8	6	7	6	5	10	5	5	8	8	8	10
Q8I340	Uncharacterized protein	PF3D7_0911200	Not Mito	Q8I340	Q8I340	5	5	5		PFI0545w		1	5	5	5	5	5	3	4	3	4	3	3	5	3	4	3	5	5	3	4	3	4	3	3	5	3	4	3	5	5	3	4	3	4	3	3	5	3
Q8I348	Selenide water dikinase, putative (EC 2.7.9.3)	PF3D7_0910400	Not Mito	Q8I348	Q8I348	7	7	7		PFI0505c		1	7	7	7	4	3	3	3	1	3	3	4	3	5	4	4	4	3	3	3	1	3	3	4	3	5	4	4	4	3	3	3	1	3	3	4	3	5
Q8I353	Helicase SKI2W, putative (EC 3.6.4.13)	PF3D7_0909900	Not Mito	Q8I353	Q8I353	6	6	6		PFI0480w		1	6	6	6	2	3	2	4	4	3	3	2	5	4	4	2	2	3	2	4	4	3	3	2	5	4	4	2	2	3	2	4	4	3	3	2	5	4
Q8I356	Uncharacterized protein	PF3D7_0909600	Not Mito	Q8I356	Q8I356	9	9	9		PFI0465c		1	9	9	9	7	8	7	8	6	8	8	7	6	8	7	7	7	8	7	8	6	8	8	7	6	8	7	7	7	8	7	8	6	8	8	7	6	8
Q8I358	Exoribonuclease, putative (EC 3.1.13.1)	PF3D7_0909400	Not Mito	Q8I358	Q8I358	8	8	8		PFI0455w		1	8	8	8	6	7	7	7	6	6	7	6	6	7	6	7	6	7	7	7	6	6	7	6	6	7	6	7	6	7	7	7	6	6	7	6	6	7
Q8I374	Subunit of proteaseome activator complex,putative	PF3D7_0907700	Not Mito	Q8I374	Q8I374	6	6	6		PFI0370c		1	6	6	6	4	2	4	5	3	3	3	3	4	3	3	3	4	2	4	5	3	3	3	3	4	3	3	3	4	2	4	5	3	3	3	3	4	3
Q8I377	ATP-dependent protease ATPase subunit ClpY	PF3D7_0907400	Not Mito	Q8I377	Q8I377	14	14	14		PFI0355c		1	14	14	14	10	11	8	9	8	7	10	10	10	10	8	9	10	11	8	9	8	7	10	10	10	10	8	9	10	11	8	9	8	7	10	10	10	10
Q8I379	GTPase-activating protein, putative	PF3D7_0907200	Not Mito	Q8I379	Q8I379	5	5	5		PFI0345w		1	5	5	5	3	4	3	3	3	2	2	3	4	3	3	2	3	4	3	3	3	2	2	3	4	3	3	2	3	4	3	3	3	2	2	3	4	3
Q8I388	Vacuolar protein sorting-associated protein 46,putative	PF3D7_0906100	Not Mito	Q8I388	Q8I388	5	5	5		PFI0300w		1	5	5	5	5	4	4	3	3	3	4	4	4	2	2	2	5	4	4	3	3	3	4	4	4	2	2	2	5	4	4	3	3	3	4	4	4	2
Q8I390	Coatomer subunit beta'	PF3D7_0905900	Not Mito	Q8I390	Q8I390	12	12	12		PFI0290c		1	12	12	12	6	7	4	11	5	6	5	6	7	6	7	6	6	7	4	11	5	6	5	6	7	6	7	6	6	7	4	11	5	6	5	6	7	6
Q8I395	High molecular weight rhoptry protein 3	PF3D7_0905400	Not Mito	Q8I395	Q8I395	31	31	31		PFI0265c		1	31	31	31	22	25	24	29	25	25	22	21	22	22	25	25	22	25	24	29	25	25	22	21	22	22	25	25	22	25	24	29	25	25	22	21	22	22
Q8I3A0	Copper-transporting ATPase (EC 3.6.3.54)	PF3D7_0904900	Not Mito	Q8I3A0	Q8I3A0	21	21	21		PFI0240c		1	21	21	21	13	13	9	15	11	12	13	11	11	14	11	13	13	13	9	15	11	12	13	11	11	14	11	13	13	13	9	15	11	12	13	11	11	14
Q8I3A1	Replication protein A1, small	PF3D7_0904800	Not Mito	Q8I3A1	Q8I3A1	13	13	13		PFI0235w		1	13	13	13	9	9	8	8	8	6	10	9	9	10	9	6	9	9	8	8	8	6	10	9	9	10	9	6	9	9	8	8	8	6	10	9	9	10
Q8I3A2	Bacterial histone-like protein	PF3D7_0904700	Not Mito	Q8I3A2	Q8I3A2	4	4	4		PfHU		1	4	4	4	4	2	3	4	3	2	3	3	3	4	3	3	4	2	3	4	3	2	3	3	3	4	3	3	4	2	3	4	3	2	3	3	3	4
Q8I3B3	Uncharacterized protein	PF3D7_0903500	Not Mito	Q8I3B3	Q8I3B3	9	9	9		PFI0170w		1	9	9	9	6	5	5	6	8	6	5	6	4	9	7	4	6	5	5	6	8	6	5	6	4	9	7	4	6	5	5	6	8	6	5	6	4	9
Q8I3B4	DEAD/DEAH box helicase, putative (EC 3.6.4.13)	PF3D7_0903400	Not Mito	Q8I3B4;REV__C6KT42	Q8I3B4	22;1	22;1	22;1		PFI0165c		2	22	22	22	14	13	14	20	16	15	14	11	12	15	13	15	14	13	14	20	16	15	14	11	12	15	13	15	14	13	14	20	16	15	14	11	12	15
Q8I3C0	Serine repeat antigen 9 (EC 3.4.22.2)	PF3D7_0902800	Not Mito	Q8I3C0	Q8I3C0	7	7	7		SERA9		1	7	7	7	3	3	3	4	3	4	4	3	4	6	3	4	3	3	3	4	3	4	4	3	4	6	3	4	3	3	3	4	3	4	4	3	4	6
Q8I3F0	Lysine-rich membrane-associated PHISTb protein	PF3D7_0532400	Not Mito	Q8I3F0	Q8I3F0	5	5	5		PFE1605w		1	5	5	5	2	2	2	5	4	3	2	2	2	3	3	3	2	2	2	5	4	3	2	2	2	3	3	3	2	2	2	5	4	3	2	2	2	3
Q8I3F1	PRESAN domain-containing protein	PF3D7_0532300	Not Mito	Q8I3F1	Q8I3F1	12	12	12		PFE1600w		1	12	12	12	4	3	4	11	8	7	5	5	5	9	7	7	4	3	4	11	8	7	5	5	5	9	7	7	4	3	4	11	8	7	5	5	5	9
Q8I3F9	Formin 1	PF3D7_0530900	Not Mito	Q8I3F9	Q8I3F9	13	13	13		PFE1545c		1	13	13	13	10	6	7	4	2	4	3	6	4	3	3	3	10	6	7	4	2	4	3	6	4	3	3	3	10	6	7	4	2	4	3	6	4	3
Q8I3H0	Uncharacterized protein	PF3D7_0529800	Not Mito	Q8I3H0;Q8IB54	Q8I3H0	12;1	12;1	11;1		PFE1485w		2	12	12	11	8	4	4	7	3	5	3	3	7	2	4	5	8	4	4	7	3	5	3	3	7	2	4	5	7	3	3	6	2	4	3	3	6	2
Q8I3H7	T-cell immunomodulatory protein homolog	PFE1445c	Not Mito	Q8I3H7	Q8I3H7	7	7	7	T-cell immunomodulatory protein homolog	PFE1445c		1	7	7	7	5	5	4	6	5	4	5	4	6	5	5	4	5	5	4	6	5	4	5	4	6	5	5	4	5	5	4	6	5	4	5	4	6	5
Q8I3I6	AP complex subunit beta	PF3D7_0528100	Not Mito	Q8I3I6	Q8I3I6	12	12	12	AP complex subunit beta	PFE1400c		1	12	12	12	11	8	10	10	9	8	9	8	10	8	9	8	11	8	10	10	9	8	9	8	10	8	9	8	11	8	10	10	9	8	9	8	10	8
Q8I3J0	Hsc70-interacting protein	PF3D7_0527500	Not Mito	Q8I3J0	Q8I3J0	10	10	10		PFE1370w		1	10	10	10	8	7	8	10	7	7	7	7	8	9	8	8	8	7	8	10	7	7	7	7	8	9	8	8	8	7	8	10	7	7	7	7	8	9
Q8I3J4	Ubiquitin-conjugating enzyme E2 N, putative	PF3D7_0527100	Not Mito	Q8I3J4;sp|P61088|UBE2N_HUMANUbiquitin-conjugatingenzymeE2NOS=HomosapiensGN=UBE2NPE=1SV=1	Q8I3J4	4;1	4;1	4;1		PFE1350c		2	4	4	4	3	3	2	3	2	2	3	2	2	2	2	2	3	3	2	3	2	2	3	2	2	2	2	2	3	3	2	3	2	2	3	2	2	2
Q8I3J5	DNA replication licensing factor MCM3, putative	PF3D7_0527000	Not Mito	Q8I3J5	Q8I3J5	25	25	25	DNA helicase	PFE1345c		1	25	25	25	24	21	20	19	17	18	23	22	24	22	18	15	24	21	20	19	17	18	23	22	24	22	18	15	24	21	20	19	17	18	23	22	24	22
Q8I3L3	Structural maintenance of chromosomes protein 6,putative	PF3D7_0525200	Not Mito	Q8I3L3	Q8I3L3	6	6	6		PFE1255w		1	6	6	6	5	2	2	3	0	2	3	5	3	3	3	4	5	2	2	3	0	2	3	5	3	3	3	4	5	2	2	3	0	2	3	5	3	3
Q8I3L4	Acyl-CoA synthetase (EC 6.2.1.3)	PF3D7_0525100	Not Mito	Q8I3L4	Q8I3L4	16	16	16		PfACS10		1	16	16	16	10	9	11	13	9	11	9	9	10	9	8	7	10	9	11	13	9	11	9	9	10	9	8	7	10	9	11	13	9	11	9	9	10	9
Q8I3M1	Ribosome-interacting GTPase 1, putative	PF3D7_0524400	Not Mito	Q8I3M1	Q8I3M1	9	9	9		PFE1215c		1	9	9	9	7	5	5	7	7	7	7	7	6	8	6	6	7	5	5	7	7	7	7	7	6	8	6	6	7	5	5	7	7	7	7	7	6	8
Q8I3M5	Karyopherin beta	PF3D7_0524000	Not Mito	Q8I3M5	Q8I3M5	27	27	27		PFE1195w		1	27	27	27	22	18	19	18	12	17	19	18	24	14	13	12	22	18	19	18	12	17	19	18	24	14	13	12	22	18	19	18	12	17	19	18	24	14
Q8I3N3	Mitochondrial processing peptidase alpha subunit, putative (EC 3.4.24.64)	PF3D7_0523100	Mito	Q8I3N3	Q8I3N3	11	11	11		PFE1155c		1	11	11	11	9	7	7	10	8	6	9	7	9	9	7	8	9	7	7	10	8	6	9	7	9	9	7	8	9	7	7	10	8	6	9	7	9	9
Q8I3Q3	Uncharacterized protein	PF3D7_0520800	Not Mito	Q8I3Q3	Q8I3Q3	12	12	12		PFE1045c		1	12	12	12	6	4	7	5	4	6	8	7	9	8	6	7	6	4	7	5	4	6	8	7	9	8	6	7	6	4	7	5	4	6	8	7	9	8
Q8I3R0	40S ribosomal protein S9, putative	PF3D7_0520000	Not Mito	Q8I3R0	Q8I3R0	8	8	8		PFE1005w		1	8	8	8	6	5	5	7	5	6	4	3	5	7	6	6	6	5	5	7	5	6	4	3	5	7	6	6	6	5	5	7	5	6	4	3	5	7
Q8I3R4	Zinc finger protein, putative	PF3D7_0519600	Not Mito	Q8I3R4	Q8I3R4	4	4	4		PFE0985w		1	4	4	4	3	1	3	4	2	2	2	3	3	3	3	2	3	1	3	4	2	2	2	3	3	3	3	2	3	1	3	4	2	2	2	3	3	3
Q8I3R6	40S ribosomal protein S24	PF3D7_0519400	Not Mito	Q8I3R6	Q8I3R6	6	6	6	40S ribosomal protein S24	PFE0975c		1	6	6	6	5	5	4	5	4	4	5	4	5	6	4	4	5	5	4	5	4	4	5	4	5	6	4	4	5	5	4	5	4	4	5	4	5	6
Q8I3T1	Eukaryotic translation initiation factor 3 subunit B (eIF3b) (Eukaryotic translation initiation factor 3 subunit 9)	PF3D7_0517700	Not Mito	Q8I3T1	Q8I3T1	15	15	15	Eukaryotic translation initiation factor 3 subunit B	PFE0885w		1	15	15	15	10	9	8	13	8	9	9	10	11	10	10	9	10	9	8	13	8	9	9	10	11	10	10	9	10	9	8	13	8	9	9	10	11	10
Q8I3T4	FACT complex subunit SPT16, putative	PF3D7_0517400	Not Mito	Q8I3T4	Q8I3T4	23	23	23		PFE0870w		1	23	23	23	14	13	12	18	10	14	15	12	16	17	12	9	14	13	12	18	10	14	15	12	16	17	12	9	14	13	12	18	10	14	15	12	16	17
Q8I3T8	60S ribosomal protein L12, putative	PF3D7_0517000	Not Mito	Q8I3T8	Q8I3T8	6	6	6		PFE0850c		1	6	6	6	5	5	5	6	5	5	5	5	5	5	5	5	5	5	5	6	5	5	5	5	5	5	5	5	5	5	5	6	5	5	5	5	5	5
Q8I3U0	Transcription factor with AP2 domain(S)	PF3D7_0516800	Not Mito	Q8I3U0	Q8I3U0	8	8	8		PFE0840c		1	8	8	8	5	4	3	3	3	3	5	5	4	5	4	2	5	4	3	3	3	3	5	5	4	5	4	2	5	4	3	3	3	3	5	5	4	5
Q8I3U1	Ubiquitin carboxyl-terminal hydrolase 2,putative (EC 3.4.19.12)	PF3D7_0516700	Not Mito	Q8I3U1	Q8I3U1	15	15	15	Ubiquitin carboxyl-terminal hydrolase	PFE0835w		1	15	15	15	14	10	11	10	8	13	14	12	10	9	7	7	14	10	11	10	8	13	14	12	10	9	7	7	14	10	11	10	8	13	14	12	10	9
Q8I3U6	40S ribosomal protein S11	PF3D7_0516200	Not Mito	Q8I3U6	Q8I3U6	4	4	4		PFE0810c		1	4	4	4	4	4	4	4	4	4	4	4	4	4	3	4	4	4	4	4	4	4	4	4	4	4	3	4	4	4	4	4	4	4	4	4	4	4
Q8I3V1	Glideosome-associated protein 40, putative	PF3D7_0515700	Not Mito	Q8I3V1	Q8I3V1	4	4	4		PFE0785c		1	4	4	4	4	4	4	4	4	4	3	4	4	4	4	4	4	4	4	4	4	4	3	4	4	4	4	4	4	4	4	4	4	4	3	4	4	4
Q8I3X4	Purine nucleoside phosphorylase (EC 2.4.2.1)	PF3D7_0513300	Not Mito	Q8I3X4	Q8I3X4	6	6	6		PFE0660c		1	6	6	6	6	4	5	6	6	6	6	6	5	5	5	5	6	4	5	6	6	6	6	6	5	5	5	5	6	4	5	6	6	6	6	6	5	5
Q8I3Y6	Probable prefoldin subunit 6	PFE0595w	Not Mito	Q8I3Y6	Q8I3Y6	6	6	6	Probable prefoldin subunit 6	PFE0595w		1	6	6	6	6	6	6	4	5	5	6	5	6	5	5	4	6	6	6	4	5	5	6	5	6	5	5	4	6	6	6	4	5	5	6	5	6	5
Q8I3Y8	Inositol-3-phosphate synthase (EC 5.5.1.4)	PF3D7_0511800	Not Mito	Q8I3Y8	Q8I3Y8	18	18	18		PFE0585c		1	18	18	18	17	15	17	17	16	15	16	15	14	14	15	14	17	15	17	17	16	15	16	15	14	14	15	14	17	15	17	17	16	15	16	15	14	14
Q8I3Z1	MATH and LRR domain-containing protein PFE0570w	PFE0570w	Not Mito	Q8I3Z1	Q8I3Z1	28	28	28	MATH and LRR domain-containing protein PFE0570w	PFE0570w		1	28	28	28	12	11	10	14	12	9	9	12	12	21	12	9	12	11	10	14	12	9	9	12	12	21	12	9	12	11	10	14	12	9	9	12	12	21
Q8I3Z5	Translationally-controlled tumor protein homolog (TCTP)	TCTP PFE0545c	Not Mito	Q8I3Z5	Q8I3Z5	4	4	4	Translationally-controlled tumor protein homolog	TCTP		1	4	4	4	4	4	4	4	3	3	3	4	4	4	3	4	4	4	4	4	3	3	3	4	4	4	3	4	4	4	4	4	3	3	3	4	4	4
Q8I3Z9	Topoisomerase I (EC 5.99.1.2)	PF3D7_0510500	Not Mito	Q8I3Z9	Q8I3Z9	14	14	14		PFE0520c		1	14	14	14	9	5	8	8	7	6	10	9	8	9	9	5	9	5	8	8	7	6	10	9	8	9	9	5	9	5	8	8	7	6	10	9	8	9
Q8I403	Uncharacterized protein	PF3D7_0510100	Not Mito	Q8I403	Q8I403	21	21	20		PFE0500c		1	21	21	20	13	10	8	12	6	10	14	13	13	16	9	9	13	10	8	12	6	10	14	13	13	16	9	9	13	10	8	12	6	9	13	12	12	15
Q8I413	Structural maintenance of chromosomes protein 4,putative	PF3D7_0509100	Not Mito	Q8I413	Q8I413	11	11	11		PFE0450w		1	11	11	11	9	8	7	7	5	7	9	8	8	9	8	8	9	8	7	7	5	7	9	8	8	9	8	8	9	8	7	7	5	7	9	8	8	9
Q8I414	Uncharacterized protein	PF3D7_0508900	Not Mito	Q8I414	Q8I414	19	19	19		PFE0440w		1	19	19	19	17	14	13	8	9	9	8	12	9	4	5	6	17	14	13	8	9	9	8	12	9	4	5	6	17	14	13	8	9	9	8	12	9	4
Q8I416	Pre-mRNA-processing ATP-dependent RNA helicase PRP5, putative (EC 3.6.4.13)	PF3D7_0508700	Not Mito	Q8I416	Q8I416	12	12	12		PFE0430w		1	12	12	12	4	3	7	4	5	7	4	5	5	8	5	8	4	3	7	4	5	7	4	5	5	8	5	8	4	3	7	4	5	7	4	5	5	8
Q8I418	Guanidine nucleotide exchange factor	PF3D7_0508500	Not Mito	Q8I418	Q8I418	5	5	5		RCC1		1	5	5	5	2	2	3	3	2	3	1	2	2	2	2	3	2	2	3	3	2	3	1	2	2	2	2	3	2	2	3	3	2	3	1	2	2	2
Q8I423	Merozoite surface protein P38	PFS38 PF38 PFE0395c	Not Mito	Q8I423	Q8I423	6	6	6	Merozoite surface protein P38	PFS38		1	6	6	6	5	5	4	6	5	5	5	5	5	5	5	5	5	5	4	6	5	5	5	5	5	5	5	5	5	5	4	6	5	5	5	5	5	5
Q8I426	Nuclear protein localization protein 4,putative	PF3D7_0507700	Not Mito	Q8I426	Q8I426	9	9	9		PFE0380c		1	9	9	9	6	5	6	6	3	5	5	3	6	4	6	4	6	5	6	6	3	5	5	3	6	4	6	4	6	5	6	6	3	5	5	3	6	4
Q8I427	Cell differentiation protein, putative	PF3D7_0507600	Not Mito	Q8I427	Q8I427	8	8	8		PFE0375w		1	8	8	8	5	6	6	7	6	6	5	5	4	4	5	5	5	6	6	7	6	6	5	5	4	4	5	5	5	6	6	7	6	6	5	5	4	4
Q8I431	60S ribosomal protein L4	PF3D7_0507100	Not Mito	Q8I431	Q8I431	15	15	15		PFE0350c		1	15	15	15	11	10	11	14	14	13	12	11	12	13	13	13	11	10	11	14	14	13	12	11	12	13	13	13	11	10	11	14	14	13	12	11	12	13
Q8I433	RHOMBOID-like protein	PF3D7_0506900	Not Mito	Q8I433	Q8I433	12	12	12		ROM4		1	12	12	12	9	9	10	11	7	8	7	9	7	5	7	7	9	9	10	11	7	8	7	9	7	5	7	7	9	9	10	11	7	8	7	9	7	5
Q8I445	Uncharacterized protein	PF3D7_0505700	Not Mito	Q8I445	Q8I445	8	8	8		PFE0280c		1	8	8	8	4	4	4	6	2	3	6	4	5	5	4	7	4	4	4	6	2	3	6	4	5	5	4	7	4	4	4	6	2	3	6	4	5	5
Q8I447	DNA mismatch repair protein	PF3D7_0505500	Not Mito	Q8I447	Q8I447	24	24	24		PFE0270c		1	24	24	24	13	16	15	19	12	15	17	12	18	17	13	13	13	16	15	19	12	15	17	12	18	17	13	13	13	16	15	19	12	15	17	12	18	17
Q8I451	Trafficking protein particle complex subunit 8,putative	PF3D7_0505100	Not Mito	Q8I451	Q8I451	10	10	10		PFE0250w		1	10	10	10	7	6	4	6	5	6	5	5	5	7	5	5	7	6	4	6	5	6	5	5	5	7	5	5	7	6	4	6	5	6	5	5	5	7
Q8I461	Cation transporting P-ATPase (EC 3.6.3.12)	PF3D7_0504000	Not Mito	Q8I461	Q8I461	9	9	9		PfATPase3		1	9	9	9	6	6	6	5	4	5	7	5	7	8	5	8	6	6	6	5	4	5	7	5	7	8	5	8	6	6	6	5	4	5	7	5	7	8
Q8I463	60S ribosomal protein L31	PF3D7_0503800	Not Mito	Q8I463	Q8I463	2	2	2		PFE0185c		1	2	2	2	2	2	2	2	2	2	2	2	2	2	2	2	2	2	2	2	2	2	2	2	2	2	2	2	2	2	2	2	2	2	2	2	2	2
Q8I468	Serine/arginine-rich splicing factor 12	PF3D7_0503300	Not Mito	Q8I468	Q8I468	6	6	6		PFE0160c		1	6	6	6	5	5	5	5	5	5	5	5	5	6	4	5	5	5	5	5	5	5	5	5	5	6	4	5	5	5	5	5	5	5	5	5	5	6
Q8I472	Mitochondrial inner membrane TIM10 associated protein, putative	PF3D7_0502900	Mito	Q8I472	Q8I472	3	3	3		PFE0140c		1	3	3	3	2	2	1	2	1	1	2	2	1	2	3	2	2	2	1	2	1	1	2	2	1	2	3	2	2	2	1	2	1	1	2	2	1	2
Q8I482	Protein HIRA	PF3D7_0501800	Not Mito	Q8I482	Q8I482	8	8	8		PFE0090w		1	8	8	8	7	7	6	6	6	6	6	7	6	7	7	6	7	7	6	6	6	6	6	7	6	7	7	6	7	7	6	6	6	6	6	7	6	7
Q8I484	Rhoptry-associated protein 2	PF3D7_0501600	Not Mito	Q8I484	Q8I484	12	12	12		RAP2		1	12	12	12	10	8	9	12	9	8	7	9	9	8	7	7	10	8	9	12	9	8	7	9	9	8	7	7	10	8	9	12	9	8	7	9	9	8
Q8I485	Rhoptry-associated protein 3	PF3D7_0501500	Not Mito	Q8I485	Q8I485	13	13	13		RAP3		1	13	13	13	12	11	10	12	12	9	9	9	10	7	10	10	12	11	10	12	12	9	9	9	10	7	10	10	12	11	10	12	12	9	9	9	10	7
Q8I488	Parasite-infected erythrocyte surface protein	PF3D7_0501200	Not Mito	Q8I488	Q8I488	7	7	7		PFE0060w		1	7	7	7	4	4	5	7	5	5	5	4	4	5	5	5	4	4	5	7	5	5	5	4	4	5	5	5	4	4	5	7	5	5	5	4	4	5
Q8I490	Uncharacterized protein	PF3D7_0501000	Not Mito	Q8I490	Q8I490	3	3	3		PFE0050w		1	3	3	3	3	2	3	3	3	3	3	3	3	3	3	3	3	2	3	3	3	3	3	3	3	3	3	3	3	2	3	3	3	3	3	3	3	3
Q8I492	Mature parasite-infected erythrocyte surface antigen	PF3D7_0500800	Not Mito	Q8I492	Q8I492	30	30	30		MESA		1	30	30	30	12	10	12	30	19	18	13	11	12	17	16	17	12	10	12	30	19	18	13	11	12	17	16	17	12	10	12	30	19	18	13	11	12	17
Q8I4R5	Rhoptry neck protein 3	PF3D7_1252100	Not Mito	Q8I4R5	Q8I4R5	64	64	64		PFL2505c		1	64	64	64	42	44	45	55	43	45	34	38	46	39	40	43	42	44	45	55	43	45	34	38	46	39	40	43	42	44	45	55	43	45	34	38	46	39
Q8I4S2	Coronin	PF3D7_1251200	Not Mito	Q8I4S2	Q8I4S2	8	8	8	Coronin	PFL2460w		1	8	8	8	4	6	6	7	6	7	4	6	5	3	6	5	4	6	6	7	6	7	4	6	5	3	6	5	4	6	6	7	6	7	4	6	5	3
Q8I4T1	Vacuolar protein sorting-associated protein 26 (VPS26 protein homolog)	PFL2415w	Not Mito	Q8I4T1	Q8I4T1	7	7	7	Vacuolar protein sorting-associated protein 26	PFL2415w		1	7	7	7	5	6	5	5	4	6	5	5	5	5	2	5	5	6	5	5	4	6	5	5	5	5	2	5	5	6	5	5	4	6	5	5	5	5
Q8I4T6	THO complex subunit 2, putative	PF3D7_1249800	Not Mito	Q8I4T6	Q8I4T6	18	18	18		PFL2390c		1	18	18	18	12	5	7	9	3	6	12	6	5	12	10	5	12	5	7	9	3	6	12	6	5	12	10	5	12	5	7	9	3	6	12	6	5	12
Q8I4U1	Protein phosphatase PPM4, putative (EC 3.1.3.16)	PF3D7_1249300	Not Mito	Q8I4U1	Q8I4U1	8	8	8		PFL2365w		1	8	8	8	7	6	6	6	5	7	7	7	7	8	6	7	7	6	6	6	5	7	7	7	7	8	6	7	7	6	6	6	5	7	7	7	7	8
Q8I4U3	Uncharacterized protein	PF3D7_1249100	Not Mito	Q8I4U3	Q8I4U3	7	7	7		PFL2355w		1	7	7	7	6	3	5	4	3	3	5	6	4	3	3	3	6	3	5	4	3	3	5	6	4	3	3	3	6	3	5	4	3	3	5	6	4	3
Q8I4V7	Serine/threonine protein kinase, putative (EC 2.7.11.1)	PF3D7_1247500	Not Mito	Q8I4V7	Q8I4V7	7	7	7		PFL2280w		1	7	7	7	6	6	5	4	4	3	2	3	4	3	3	3	6	6	5	4	4	3	2	3	4	3	3	3	6	6	5	4	4	3	2	3	4	3
Q8I4V8	Peptidylprolyl isomerase (EC 5.2.1.8)	PF3D7_1247400	Not Mito	Q8I4V8	Q8I4V8	9	9	9		FKBP35		1	9	9	9	8	8	7	6	7	7	7	7	8	7	4	4	8	8	7	6	7	7	7	7	8	7	4	4	8	8	7	6	7	7	7	7	8	7
Q8I4W4	Signal recognition particle receptor, beta subunit	PF3D7_1246800	Not Mito	Q8I4W4	Q8I4W4	5	5	5		PFL2245w		1	5	5	5	5	5	5	4	4	5	5	4	5	5	5	4	5	5	5	4	4	5	5	4	5	5	5	4	5	5	5	4	4	5	5	4	5	5
Q8I4X0	Actin-1 (Actin I)	PFL2215w	Not Mito	Q8I4X0	Q8I4X0	16	15	15	Actin-1	PFL2215w		1	16	15	15	13	14	13	14	12	12	10	12	15	8	9	8	12	13	12	13	11	11	10	12	14	8	9	8	12	13	12	13	11	11	10	12	14	8
Q8I4Y0	Kinesin-13, putative	PF3D7_1245100	Not Mito	Q8I4Y0	Q8I4Y0	13	13	13	Kinesin-like protein	PFL2165w		1	13	13	13	7	5	3	7	4	4	10	6	7	9	7	7	7	5	3	7	4	4	10	6	7	9	7	7	7	5	3	7	4	4	10	6	7	9
Q8I4Y3	Cytoplasmic translation machinery associated protein, putative	PF3D7_1244800	Not Mito	Q8I4Y3	Q8I4Y3	7	7	7		PFL2150c		1	7	7	7	2	3	6	5	4	3	6	6	6	4	4	3	2	3	6	5	4	3	6	6	6	4	4	3	2	3	6	5	4	3	6	6	6	4
Q8I4Y9	N-alpha-acetyltransferase 15, NatA auxiliary subunit, putative (EC 2.3.1.88)	PF3D7_1244100	Not Mito	Q8I4Y9	Q8I4Y9	19	19	19		PFL2120w		1	19	19	19	15	13	12	16	13	14	12	12	14	13	13	11	15	13	12	16	13	14	12	12	14	13	13	11	15	13	12	16	13	14	12	12	14	13
Q8I501	Rab GDP dissociation inhibitor	PF3D7_1242800	Not Mito	Q8I501	Q8I501	8	8	8		PFL2060c		1	8	8	8	6	4	5	7	4	5	5	4	5	5	4	3	6	4	5	7	4	5	5	4	5	5	4	3	6	4	5	7	4	5	5	4	5	5
Q8I502	40S ribosomal protein S17, putative	PF3D7_1242700	Not Mito	Q8I502	Q8I502	6	6	6		PFL2055w		1	6	6	6	4	4	4	5	3	3	3	5	4	5	3	3	4	4	4	5	3	3	3	5	4	5	3	3	4	4	4	5	3	3	3	5	4	5
Q8I510	Tetratricopeptide repeat protein, putative	PF3D7_1241900	Not Mito	Q8I510	Q8I510	12	12	12		PFL2015w		1	12	12	12	8	10	8	9	11	7	10	10	10	9	9	6	8	10	8	9	11	7	10	10	10	9	9	6	8	10	8	9	11	7	10	10	10	9
Q8I512	Replication factor C subunit 4, putative	PF3D7_1241700	Not Mito	Q8I512	Q8I512	9	9	9		PFL2005w		1	9	9	9	6	5	6	7	5	6	7	6	6	6	6	5	6	5	6	7	5	6	7	6	6	6	6	5	6	5	6	7	5	6	7	6	6	6
Q8I517	Uncharacterized protein	PF3D7_1241200	Not Mito	Q8I517	Q8I517	13	13	13		PFL1980c		1	13	13	13	3	3	3	7	4	4	3	7	6	5	7	7	3	3	3	7	4	4	3	7	6	5	7	7	3	3	3	7	4	4	3	7	6	5
Q8I525	Uncharacterized protein	PF3D7_1239800	Not Mito	Q8I525	Q8I525	28	28	28		PFL1930w		1	28	28	28	19	14	17	16	3	11	19	15	16	15	12	17	19	14	17	16	3	11	19	15	16	15	12	17	19	14	17	16	3	11	19	15	16	15
Q8I526	ATP-dependent zinc metalloprotease FTSH 1 (EC 3.4.24.-)	PF3D7_1239700	Mito	Q8I526	Q8I526	16	16	16		PFL1925w		1	16	16	16	8	7	10	10	8	8	11	11	10	12	9	10	8	7	10	10	8	8	11	11	10	12	9	10	8	7	10	10	8	8	11	11	10	12
Q8I527	Hydroxyethylthiazole kinase (EC 2.7.1.50)	PF3D7_1239600	Mito	Q8I527	Q8I527	5	5	5		PFL1920c		1	5	5	5	2	3	3	4	3	3	3	3	4	5	3	3	2	3	3	4	3	3	3	3	4	5	3	3	2	3	3	4	3	3	3	3	4	5
Q8I531	Transcription factor with AP2 domain(S)	PF3D7_1239200	Not Mito	Q8I531	Q8I531	24	24	23		ApiAP2		1	24	24	23	15	8	11	19	11	10	21	13	16	21	16	13	15	8	11	19	11	10	21	13	16	21	16	13	14	8	11	19	10	9	20	12	16	20
Q8I535	Acyl-CoA synthetase (EC 6.2.1.3)	PF3D7_1238800	Not Mito	Q8I535	Q8I535	16	16	16		PFL1880w		1	16	16	16	8	7	7	14	7	8	7	6	9	11	7	6	8	7	7	14	7	8	7	6	9	11	7	6	8	7	7	14	7	8	7	6	9	11
Q8I548	Uncharacterized protein	PF3D7_1237500	Not Mito	Q8I548	Q8I548	9	9	9		PFL1815c		1	9	9	9	5	3	4	6	4	4	4	5	4	6	5	5	5	3	4	6	4	4	4	5	4	6	5	5	5	3	4	6	4	4	4	5	4	6
Q8I553	SUMO-activating enzyme subunit	PF3D7_1237000	Not Mito	Q8I553	Q8I553	7	7	7		PFL1790w		1	7	7	7	6	5	6	6	2	6	5	4	4	4	4	4	6	5	6	6	2	6	5	4	4	4	4	4	6	5	6	6	2	6	5	4	4	4
Q8I562	Clustered-asparagine-rich protein	PF3D7_1236100	Not Mito	Q8I562	Q8I562	7	7	7		PFL1745c		1	7	7	7	4	4	5	6	5	3	5	4	5	6	5	4	4	4	5	6	5	3	5	4	5	6	5	4	4	4	5	6	5	3	5	4	5	6
Q8I563	Vesicle transport v-SNARE protein VTI1,putative	PF3D7_1236000	Not Mito	Q8I563	Q8I563	5	5	5		PFL1740w		1	5	5	5	4	4	4	4	3	4	3	4	4	3	4	3	4	4	4	4	3	4	3	4	4	3	4	3	4	4	4	4	3	4	3	4	4	3
Q8I566	Serine hydroxymethyltransferase (EC 2.1.2.1)	PF3D7_1235600	Not Mito	Q8I566	Q8I566	20	20	20		PFL1720w		1	20	20	20	15	13	14	19	10	15	14	13	15	14	13	11	15	13	14	19	10	15	14	13	15	14	13	11	15	13	14	19	10	15	14	13	15	14
Q8I570	V-type K+-independent H+-translocating inorganic pyrophosphatase	PF3D7_1235200	Mito	Q8I570	Q8I570	5	5	5		VP2		1	5	5	5	4	4	5	4	3	3	3	4	4	2	3	3	4	4	5	4	3	3	3	4	4	2	3	3	4	4	5	4	3	3	3	4	4	2
Q8I574	Splicing factor 3B subunit 3, putative	PF3D7_1234800	Not Mito	Q8I574	Q8I574	14	14	14		PFL1680w		1	14	14	14	10	9	6	8	5	7	9	8	8	8	8	7	10	9	6	8	5	7	9	8	8	8	8	7	10	9	6	8	5	7	9	8	8	8
Q8I586	Asparagine and aspartate rich protein 1	PF3D7_1233600	Not Mito	Q8I586	Q8I586	25	25	25		PFL1620w		1	25	25	25	15	8	9	13	8	9	12	11	8	11	11	6	15	8	9	13	8	9	12	11	8	11	11	6	15	8	9	13	8	9	12	11	8	11
Q8I5A0	Dihydrolipoyl dehydrogenase (EC 1.8.1.4)	PF3D7_1232200	Mito	Q8I5A0	Q8I5A0	10	10	10	Dihydrolipoyl dehydrogenase	PFL1550w		1	10	10	10	5	5	4	8	6	5	5	6	6	5	4	4	5	5	4	8	6	5	5	6	6	5	4	4	5	5	4	8	6	5	5	6	6	5
Q8I5A9	Ras-related protein Rab-2 (EC 3.6.5.2)	PF3D7_1231100	Not Mito	Q8I5A9;sp|P61019|RAB2A_HUMANRas-relatedproteinRab-2AOS=HomosapiensGN=RAB2APE=1SV=1	Q8I5A9	10;3	10;3	10;3		Rab2		2	10	10	10	6	7	7	8	8	7	7	7	7	7	7	6	6	7	7	8	8	7	7	7	7	7	7	6	6	7	7	8	8	7	7	7	7	7
Q8I5B3	Protein transport protein SEC13	PF3D7_1230700	Not Mito	Q8I5B3	Q8I5B3	6	6	6		PFL1480w		1	6	6	6	4	5	3	4	3	3	5	4	5	4	4	3	4	5	3	4	3	3	5	4	5	4	4	3	4	5	3	4	3	3	5	4	5	4
Q8I5C4	T-complex protein 1 subunit gamma	PF3D7_1229500	Not Mito	Q8I5C4	Q8I5C4	25	25	25	T-complex protein 1 subunit gamma	PFL1425w		1	25	25	25	22	17	18	23	18	15	19	17	16	19	18	20	22	17	18	23	18	15	19	17	16	19	18	20	22	17	18	23	18	15	19	17	16	19
Q8I5C6	Uncharacterized protein	PF3D7_1229300	Not Mito	Q8I5C6	Q8I5C6	11	11	11		PFL1415w		1	11	11	11	11	10	10	11	11	10	10	11	10	9	8	10	11	10	10	11	11	10	10	11	10	9	8	10	11	10	10	11	11	10	10	11	10	9
Q8I5D0	WD repeat-containing protein, putative	PF3D7_1228800	Not Mito	Q8I5D0	Q8I5D0	11	11	11		PFL1395c		1	11	11	11	7	6	7	7	4	6	7	8	7	9	7	8	7	6	7	7	4	6	7	8	7	9	7	8	7	6	7	7	4	6	7	8	7	9
Q8I5D2	101 kDa malaria antigen (Acidic basic repeat antigen) (p101)	ABRA PFL1385c	Not Mito	Q8I5D2	Q8I5D2	17	17	17	101 kDa malaria antigen	ABRA		1	17	17	17	12	11	12	13	13	10	10	12	12	9	9	9	12	11	12	13	13	10	10	12	12	9	9	9	12	11	12	13	13	10	10	12	12	9
Q8I5E1	Uncharacterized protein	PF3D7_1227700	Not Mito	Q8I5E1	Q8I5E1	14	14	14		PFL1340c		1	14	14	14	8	9	10	10	7	9	9	9	7	9	7	7	8	9	10	10	7	9	9	9	7	9	7	7	8	9	10	10	7	9	9	9	7	9
Q8I5E2	Cyclin related protein, putative	PF3D7_1227600	Not Mito	Q8I5E2	Q8I5E2	11	11	11		PFL1335w		1	11	11	11	7	4	8	7	2	4	7	6	9	7	4	6	7	4	8	7	2	4	7	6	9	7	4	6	7	4	8	7	2	4	7	6	9	7
Q8I5E7	DNA helicase 60 (EC 3.6.4.12)	PF3D7_1227100	Mito	Q8I5E7	Q8I5E7	15	15	13		PFL1310c		1	15	15	13	9	9	7	13	9	10	12	10	10	14	11	12	9	9	7	13	9	10	12	10	10	14	11	12	8	8	6	12	8	9	11	9	9	12
Q8I5E9	Uncharacterized protein	PF3D7_1226900	Not Mito	Q8I5E9	Q8I5E9	7	7	7		PFL1300c		1	7	7	7	6	4	6	6	5	5	5	5	5	5	4	4	6	4	6	6	5	5	5	5	5	5	4	4	6	4	6	6	5	5	5	5	5	5
Q8I5F9	Ubiquitin-activating enzyme E1	PF3D7_1225800	Not Mito	Q8I5F9	Q8I5F9	19	19	19		PFL1245w		1	19	19	19	13	11	11	12	8	10	10	11	11	10	11	8	13	11	11	12	8	10	10	11	11	10	11	8	13	11	11	12	8	10	10	11	11	10
Q8I5G5	Uncharacterized protein	PF3D7_1225200	Not Mito	Q8I5G5;REV__Q8I406	Q8I5G5	9;1	9;1	9;1		PFL1215c		2	9	9	9	7	7	6	7	6	5	7	4	5	7	6	7	7	7	6	7	6	5	7	4	5	7	6	7	7	7	6	7	6	5	7	4	5	7
Q8I5G8	Splicing factor 3B subunit 6, putative	PF3D7_1224900	Not Mito	Q8I5G8	Q8I5G8	3	3	3		PFL1200c		1	3	3	3	3	2	3	2	2	2	3	3	3	3	2	2	3	2	3	2	2	2	3	3	3	3	2	2	3	2	3	2	2	2	3	3	3	3
Q8I5H4	Polyadenylate-binding protein (PABP)	PF3D7_1224300	Not Mito	Q8I5H4	Q8I5H4	22	22	22	Polyadenylate-binding protein	PFL1170w		1	22	22	22	14	17	16	21	18	18	16	17	17	18	18	15	14	17	16	21	18	18	16	17	17	18	18	15	14	17	16	21	18	18	16	17	17	18
Q8I5I3	Phospholipid-transporting ATPase, putative (EC 3.6.3.1)	PF3D7_1223400	Not Mito	Q8I5I3	Q8I5I3	14	14	14		PFL1125w		1	14	14	14	9	10	7	9	11	11	8	10	11	12	10	8	9	10	7	9	11	11	8	10	11	12	10	8	9	10	7	9	11	11	8	10	11	12
Q8I5J2	Uncharacterized protein	PF3D7_1222100	Not Mito	Q8I5J2	Q8I5J2	11	11	11		PFL1065c		1	11	11	11	4	7	5	8	6	4	7	6	7	7	8	8	4	7	5	8	6	4	7	6	7	7	8	8	4	7	5	8	6	4	7	6	7	7
Q8I5K3	Histone-lysine N-methyltransferase, H3 lysine-4 specific (EC 2.1.1.43)	PF3D7_1221000	Not Mito	Q8I5K3	Q8I5K3	8	8	8		PFL1010c		1	8	8	8	7	5	5	4	6	5	6	4	4	5	3	4	7	5	5	4	6	5	6	4	4	5	3	4	7	5	5	4	6	5	6	4	4	5
Q8I5K4	Heterochromatin protein 1	PF3D7_1220900	Not Mito	Q8I5K4	Q8I5K4	5	5	5		PFL1005c		1	5	5	5	4	4	4	5	3	3	4	4	4	3	3	3	4	4	4	5	3	3	4	4	4	3	3	3	4	4	4	5	3	3	4	4	4	3
Q8I5L4	Phospholipid-transporting ATPase (EC 7.6.2.1)	PF3D7_1219600	Not Mito	Q8I5L4	Q8I5L4	11	11	11	Phospholipid-transporting ATPase	PFL0950c		1	11	11	11	6	6	5	7	7	7	8	5	5	6	6	5	6	6	5	7	7	7	8	5	5	6	6	5	6	6	5	7	7	7	8	5	5	6
Q8I5L6	Clathrin heavy chain	PF3D7_1219100	Not Mito	Q8I5L6	Q8I5L6	45	45	43	Clathrin heavy chain	PFL0930w		1	45	45	43	30	21	23	35	21	21	29	25	27	29	21	24	30	21	23	35	21	21	29	25	27	29	21	24	29	20	22	34	20	20	28	24	26	28
Q8I5M3	Uncharacterized protein	PF3D7_1218500	Not Mito	Q8I5M3	Q8I5M3	25	25	25		PFL0895c		1	25	25	25	14	14	12	17	16	16	14	13	14	20	15	10	14	14	12	17	16	16	14	13	14	20	15	10	14	14	12	17	16	16	14	13	14	20
Q8I5M6	Symplekin_C domain-containing protein	PF3D7_1218200	Not Mito	Q8I5M6	Q8I5M6	12	12	12		PFL0880c		1	12	12	12	7	6	5	9	5	5	9	7	5	3	7	6	7	6	5	9	5	5	9	7	5	3	7	6	7	6	5	9	5	5	9	7	5	3
Q8I5N9	DNA-binding chaperone, putative	PF3D7_1216900	Not Mito	Q8I5N9	Q8I5N9	17	17	17		PFL0815w		1	17	17	17	9	11	12	12	10	9	11	7	10	10	10	14	9	11	12	12	10	9	11	7	10	10	10	14	9	11	12	12	10	9	11	7	10	10
Q8I5P5	Glycerol-3-phosphate dehydrogenase [NAD(+)] (EC 1.1.1.8)	PF3D7_1216200	Not Mito	Q8I5P5	Q8I5P5	9	9	9	Glycerol-3-phosphate dehydrogenase [NAD(+)]	PFL0780w		1	9	9	9	8	7	7	7	8	8	7	8	7	8	8	6	8	7	7	7	8	8	7	8	7	8	8	6	8	7	7	7	8	8	7	8	7	8
Q8I5P8	Serpentine receptor, putative	PF3D7_1215900	Not Mito	Q8I5P8	Q8I5P8	4	4	4		SR10		1	4	4	4	4	3	4	3	3	3	3	3	3	3	3	3	4	3	4	3	3	3	3	3	3	3	3	3	4	3	4	3	3	3	3	3	3	3
Q8I5Q2	Uncharacterized protein	PF3D7_1215400	Not Mito	Q8I5Q2	Q8I5Q2	5	5	5		PFL0745c		1	5	5	5	4	4	2	5	2	1	3	3	2	5	4	3	4	4	2	5	2	1	3	3	2	5	4	3	4	4	2	5	2	1	3	3	2	5
Q8I5R7	Proline--tRNA ligase (EC 6.1.1.15) (Prolyl-tRNA synthetase) (ProRS)	proRS PFL0670c	Not Mito	Q8I5R7	Q8I5R7	8	8	8	Proline--tRNA ligase	proRS		1	8	8	8	5	5	4	6	4	4	4	5	7	6	3	4	5	5	4	6	4	4	4	5	7	6	3	4	5	5	4	6	4	4	4	5	7	6
Q8I5S3	Uncharacterized protein	PF3D7_1213200	Not Mito	Q8I5S3	Q8I5S3	5	5	5		PFL0640w		1	5	5	5	5	5	4	4	4	3	3	4	3	4	3	3	5	5	4	4	4	3	3	4	3	4	3	3	5	5	4	4	4	3	3	4	3	4
Q8I5S4	Bromodomain protein 2, putative	PF3D7_1212900	Not Mito	Q8I5S4	Q8I5S4	10	10	10		PFL0635c		1	10	10	10	7	7	5	6	6	3	8	5	9	6	7	5	7	7	5	6	6	3	8	5	9	6	7	5	7	7	5	6	6	3	8	5	9	6
Q8I5S6	Eukaryotic translation initiation factor 3 subunit A (eIF3a) (Eukaryotic translation initiation factor 3 subunit 10)	PF3D7_1212700	Not Mito	Q8I5S6	Q8I5S6	21	21	21	Eukaryotic translation initiation factor 3 subunit A	PFL0625c		1	21	21	21	15	14	16	17	14	14	14	16	16	14	14	13	15	14	16	17	14	14	14	16	16	14	14	13	15	14	16	17	14	14	14	16	16	14
Q8I5S7	Glycerol-3-phosphate 1-O-acyltransferase (EC 2.3.1.15)	PF3D7_1212500	Not Mito	Q8I5S7	Q8I5S7	8	8	8		PFL0620c		1	8	8	8	5	4	4	5	4	5	7	5	6	6	4	5	5	4	4	5	4	5	7	5	6	6	4	5	5	4	4	5	4	5	7	5	6	6
Q8I5T1	Peripheral plastid protein 1, putative	PF3D7_1212100	Not Mito	Q8I5T1	Q8I5T1	7	7	7		PFL0600w		1	7	7	7	5	4	5	6	4	3	5	4	5	5	3	4	5	4	5	6	4	3	5	4	5	5	3	4	5	4	5	6	4	3	5	4	5	5
Q8I5T2	Glutathione peroxidase	PF3D7_1212000	Mito	Q8I5T2	Q8I5T2	12	12	12	Glutathione peroxidase	PFL0595c		1	12	12	12	7	5	7	8	5	6	7	7	8	11	6	5	7	5	7	8	5	6	7	7	8	11	6	5	7	5	7	8	5	6	7	7	8	11
Q8I5T3	Deleted.		Not Mito	Q8I5T3	Q8I5T3	24	24	24		PFL0590c		1	24	24	24	18	17	17	21	17	18	16	17	18	18	17	15	18	17	17	21	17	18	16	17	18	18	17	15	18	17	17	21	17	18	16	17	18	18
Q8I5T4	DNA replication licensing factor MCM5, putative	PF3D7_1211700	Not Mito	Q8I5T4	Q8I5T4	17	16	16	DNA helicase	PFL0580w		1	17	16	16	17	13	15	12	10	10	16	16	16	14	13	13	16	12	14	11	9	9	15	15	15	13	12	12	16	12	14	11	9	9	15	15	15	13
Q8I5V9	Protein phosphatase, putative	PF3D7_1208900	Not Mito	Q8I5V9	Q8I5V9	19	19	19		PFL0445w		1	19	19	19	15	14	16	13	9	10	12	15	13	14	13	11	15	14	16	13	9	10	12	15	13	14	13	11	15	14	16	13	9	10	12	15	13	14
Q8I5W2	Mitochondrial import inner membrane translocase subunit TIM10, putative	PF3D7_1208600	Mito	Q8I5W2	Q8I5W2	4	4	4		PFL0430w		1	4	4	4	3	3	2	3	3	3	3	3	3	4	3	2	3	3	2	3	3	3	3	3	3	4	3	2	3	3	2	3	3	3	3	3	3	4
Q8I5X5	Uncharacterized protein	PF3D7_1207000	Not Mito	Q8I5X5	Q8I5X5	28	28	28		PFL0350c		1	28	28	28	20	18	17	15	15	14	22	18	19	19	16	15	20	18	17	15	15	14	22	18	19	19	16	15	20	18	17	15	15	14	22	18	19	19
Q8I5Y3	Eukaryotic translation initiation factor 3 subunit C (eIF3c) (Eukaryotic translation initiation factor 3 subunit 8)	PF3D7_1206200	Not Mito	Q8I5Y3	Q8I5Y3	18	18	18	Eukaryotic translation initiation factor 3 subunit C	PFL0310c		1	18	18	18	13	13	13	18	14	13	12	11	11	13	10	13	13	13	13	18	14	13	12	11	11	13	10	13	13	13	13	18	14	13	12	11	11	13
Q8I5Y7	High mobility group protein B3, putative	PF3D7_1205800	Not Mito	Q8I5Y7	Q8I5Y7	6	6	6		PFL0290w		1	6	6	6	5	5	5	4	4	6	5	5	5	5	5	6	5	5	5	4	4	6	5	5	5	5	5	6	5	5	5	4	4	6	5	5	5	5
Q8I608	Nucleosome assembly protein	PF3D7_1203700	Not Mito	Q8I608	Q8I608	8	8	8		PFL0185c		1	8	8	8	8	7	8	8	6	8	8	7	7	7	8	8	8	7	8	8	6	8	8	7	7	7	8	8	8	7	8	8	6	8	8	7	7	7
Q8I611	Transporter, putative	PF3D7_1203400	Not Mito	Q8I611	Q8I611	7	7	7		PFL0170w		1	7	7	7	6	2	4	6	4	3	6	5	6	5	6	5	6	2	4	6	4	3	6	5	6	5	6	5	6	2	4	6	4	3	6	5	6	5
Q8I616	High mobility group protein B1	PF3D7_1202900	Not Mito	Q8I616	Q8I616	2	2	2		PFL0145c		1	2	2	2	2	2	2	2	2	2	2	2	2	2	2	2	2	2	2	2	2	2	2	2	2	2	2	2	2	2	2	2	2	2	2	2	2	2
Q8I635	Uncharacterized protein	PF3D7_1201000	Not Mito	Q8I635	Q8I635	12	12	12		PFL0050c		1	12	12	12	7	9	7	9	8	9	9	9	6	9	8	8	7	9	7	9	8	9	9	9	6	9	8	8	7	9	7	9	8	9	9	9	6	9
Q8I6S4	Peptidyl-prolyl cis-trans isomerase (PPIase) (EC 5.2.1.8)	PF3D7_0804800	Not Mito	Q8I6S4	Q8I6S4	2	2	2	Peptidyl-prolyl cis-trans isomerase	PfCyP24		1	2	2	2	2	2	2	2	2	2	2	2	2	2	2	2	2	2	2	2	2	2	2	2	2	2	2	2	2	2	2	2	2	2	2	2	2	2
Q8I6S5	2-oxoglutarate dehydrogenase E1 component (EC 1.2.4.2)	PF3D7_0820700	Mito	Q8I6S5	Q8I6S5	8	8	8		PF08_0045		1	8	8	8	8	6	5	6	4	6	5	6	6	6	6	6	8	6	5	6	4	6	5	6	6	6	6	6	8	6	5	6	4	6	5	6	6	6
Q8I6T0	Aminomethyltransferase, mitochondrial, putative (EC 2.1.2.10)	PF3D7_1365500	Mito	Q8I6T0	Q8I6T0	7	7	7		PF13_0345		1	7	7	7	3	3	3	5	3	2	5	3	5	6	5	4	3	3	3	5	3	2	5	3	5	6	5	4	3	3	3	5	3	2	5	3	5	6
Q8I6T2	Isocitrate dehydrogenase [NADP] (EC 1.1.1.42)	PF3D7_1345700	Mito	Q8I6T2	Q8I6T2	19	19	19	Isocitrate dehydrogenase [NADP]	PF13_0242		1	19	19	19	13	13	14	16	12	14	13	11	12	12	14	13	13	13	14	16	12	14	13	11	12	12	14	13	13	13	14	16	12	14	13	11	12	12
Q8I6T3	Proteasome subunit beta (EC 3.4.25.1)	PF3D7_1328100	Not Mito	Q8I6T3	Q8I6T3	5	5	5	Proteasome subunit beta type	PF13_0156		1	5	5	5	4	3	4	4	4	4	3	3	3	3	4	4	4	3	4	4	4	4	3	3	3	3	4	4	4	3	4	4	4	4	3	3	3	3
Q8I6U4	Cysteine proteinase falcipain 2a (EC 3.4.22.-)	PF3D7_1115700	Not Mito	Q8I6U4;Q8I6U5	Q8I6U4;Q8I6U5	10;8	10;8	10;8		PF11_0165;PF11_0161	;	2	10	10	10	8	8	7	9	6	7	8	7	7	8	8	6	8	8	7	9	6	7	8	7	7	8	8	6	8	8	7	9	6	7	8	7	7	8
C0H593	PRESAN domain-containing protein	PF3D7_0937000	Not Mito	Q8I6U8;C0H593	Q8I6U8	9;1	9;1	9;1	Glycophorin-binding protein	GBP		2	9	9	9	5	7	5	8	7	6	5	6	4	8	5	6	5	7	5	8	7	6	5	6	4	8	5	6	5	7	5	8	7	6	5	6	4	8
Q8I6V3	Plasmepsin II (EC 3.4.23.39)	PF3D7_1408000	Not Mito	Q8I6V3	Q8I6V3	15	15	14		PF14_0077		1	15	15	14	10	8	10	11	8	10	11	11	11	10	9	10	10	8	10	11	8	10	11	11	11	10	9	10	9	7	9	10	8	9	10	10	10	9
Q8I6Z4	ABC transporter E family member 1, putative	PF3D7_1368200	Not Mito	Q8I6Z4	Q8I6Z4	9	9	9		MAL13P1.344		1	9	9	9	4	5	5	7	2	4	6	6	6	5	5	5	4	5	5	7	2	4	6	6	6	5	5	5	4	5	5	7	2	4	6	6	6	5
Q8IAL6	Mannose-6-phosphate isomerase, putative (EC 5.3.1.8)	PF3D7_0801800	Not Mito	Q8IAL6	Q8IAL6	17	17	17		MAL8P1.156		1	17	17	17	12	9	14	13	13	12	12	13	12	14	12	11	12	9	14	13	13	12	12	13	12	14	12	11	12	9	14	13	13	12	12	13	12	14
Q8IAM0	Glutamate dehydrogenase, putative (EC 1.4.1.2)	PF3D7_0802000	Not Mito	Q8IAM0	Q8IAM0	17	17	17		PF08_0132		1	17	17	17	13	8	10	14	8	9	8	8	11	11	7	9	13	8	10	14	8	9	8	8	11	11	7	9	13	8	10	14	8	9	8	8	11	11
Q8IAM8	Serine/threonine-protein phosphatase (EC 3.1.3.16)	PF3D7_0802800	Not Mito	Q8IAM8	Q8IAM8	4	4	4	Serine/threonine-protein phosphatase	PF08_0129		1	4	4	4	3	4	4	3	3	4	3	3	3	2	3	3	3	4	4	3	3	4	3	3	3	2	3	3	3	4	4	3	3	4	3	3	3	2
Q8IAN2	Filament assembling protein, putative	PF3D7_0803200	Not Mito	Q8IAN2	Q8IAN2	9	9	9		MAL8P1.146		1	9	9	9	7	6	6	3	5	2	3	8	3	2	3	4	7	6	6	3	5	2	3	8	3	2	3	4	7	6	6	3	5	2	3	8	3	2
Q8IAN4	DNA repair and recombination protein RAD54,putative (EC 3.6.4.12)	PF3D7_0803400	Not Mito	Q8IAN4	Q8IAN4	4	4	4		PF08_0126		1	4	4	4	4	3	2	3	2	2	4	3	3	3	3	3	4	3	2	3	2	2	4	3	3	3	3	3	4	3	2	3	2	2	4	3	3	3
Q8IAN7	Tubulin gamma chain	PF3D7_0803700	Not Mito	Q8IAN7	Q8IAN7	8	8	8	Tubulin gamma chain	g-tub		1	8	8	8	4	5	5	6	6	5	6	5	5	7	7	5	4	5	5	6	6	5	6	5	5	7	7	5	4	5	5	6	6	5	6	5	5	7
Q8IAQ8	Vacuolar proton translocating ATPase subunit A,putative (EC 3.6.3.14)	PF3D7_0806800	Not Mito	Q8IAQ8	Q8IAQ8	11	11	11		PF08_0113		1	11	11	11	7	8	7	10	7	8	8	8	8	9	8	7	7	8	7	10	7	8	8	8	8	9	8	7	7	8	7	10	7	8	8	8	8	9
Q8IAR7	Tyrosine--tRNA ligase (EC 6.1.1.1)	PF3D7_0807900	Not Mito	Q8IAR7	Q8IAR7	8	8	8		MAL8P1.125		1	8	8	8	6	3	4	8	3	4	5	4	7	6	2	4	6	3	4	8	3	4	5	4	7	6	2	4	6	3	4	8	3	4	5	4	7	6
Q8IAS1	Ubiquitin regulatory protein, putative	PF3D7_0808300	Not Mito	Q8IAS1	Q8IAS1	5	5	5		MAL8P1.122		1	5	5	5	5	2	4	3	3	2	4	4	4	2	2	2	5	2	4	3	3	2	4	4	4	2	2	2	5	2	4	3	3	2	4	4	4	2
Q8IAT7	ABC1 family, putative	PF3D7_0810200	Mito	Q8IAT7	Q8IAT7	7	7	7		PfABCK1		1	7	7	7	5	3	2	3	3	5	3	3	4	6	4	5	5	3	2	3	3	5	3	3	4	6	4	5	5	3	2	3	3	5	3	3	4	6
Q8IAU1	ATP-dependent RNA helicase DBP1, putative (EC 3.6.4.13)	PF3D7_0810600	Not Mito	Q8IAU1	Q8IAU1	14	13	13		PF08_0096		1	14	13	13	6	6	7	10	6	6	8	7	6	7	8	8	5	5	6	9	5	5	7	6	5	6	7	7	5	5	6	9	5	5	7	6	5	6
Q8IAU5	Cullin-1, putative	PF3D7_0811000	Not Mito	Q8IAU5	Q8IAU5	9	9	9		PF08_0094		1	9	9	9	8	5	5	7	4	5	6	5	6	4	5	4	8	5	5	7	4	5	6	5	6	4	5	4	8	5	5	7	4	5	6	5	6	4
Q8IAU7	ER membrane protein complex subunit 1, putative	PF3D7_0811200	Not Mito	Q8IAU7	Q8IAU7	20	20	20		MAL8P1.105		1	20	20	20	9	11	8	8	9	8	11	10	13	16	11	11	9	11	8	8	9	8	11	10	13	16	11	11	9	11	8	8	9	8	11	10	13	16
Q8IAV1	Uncharacterized protein	PF3D7_0811600	Not Mito	Q8IAV1	Q8IAV1	23	23	23		PF08_0091		1	23	23	23	19	16	19	19	19	18	16	16	18	18	18	16	19	16	19	19	19	18	16	16	18	18	18	16	19	16	19	19	19	18	16	16	18	18
Q8IAW0	Importin subunit alpha	PF3D7_0812400	Not Mito	Q8IAW0	Q8IAW0	8	8	8	Importin subunit alpha	PF08_0087		1	8	8	8	7	7	6	8	5	5	7	7	8	7	5	6	7	7	6	8	5	5	7	7	8	7	5	6	7	7	6	8	5	5	7	7	8	7
Q8IAX5	40S ribosomal protein S16, putative	PF3D7_0813900	Not Mito	Q8IAX5	Q8IAX5	6	6	6		PF08_0076		1	6	6	6	5	5	5	5	5	5	5	5	6	6	5	5	5	5	5	5	5	5	5	5	6	6	5	5	5	5	5	5	5	5	5	5	6	6
Q8IAX6	60S ribosomal protein L13	PF3D7_0814000	Not Mito	Q8IAX6	Q8IAX6	6	6	6	60S ribosomal protein L13	PF08_0075		1	6	6	6	4	2	2	4	2	3	4	2	4	3	2	3	4	2	2	4	2	3	4	2	4	3	2	3	4	2	2	4	2	3	4	2	4	3
Q8IAX8	DNA/RNA-binding protein Alba 1	PF3D7_0814200	Not Mito	Q8IAX8	Q8IAX8	4	4	4		PF08_0074		1	4	4	4	4	4	4	4	4	4	3	3	4	4	4	4	4	4	4	4	4	4	3	3	4	4	4	4	4	4	4	4	4	4	3	3	4	4
Q8IAY6	Superoxide dismutase [Fe] (EC 1.15.1.1) (FeSOD)	SODB PF08_0071	Not Mito	Q8IAY6	Q8IAY6	6	6	6	Superoxide dismutase [Fe]	SODB		1	6	6	6	4	5	3	4	3	3	4	4	4	3	3	3	4	5	3	4	3	3	4	4	4	3	3	3	4	5	3	4	3	3	4	4	4	3
Q8IAY9	Importin beta, putative	PF3D7_0815200	Not Mito	Q8IAY9	Q8IAY9	9	9	9		PF08_0069		1	9	9	9	5	5	6	5	3	4	6	5	8	7	6	5	5	5	6	5	3	4	6	5	8	7	6	5	5	5	6	5	3	4	6	5	8	7
Q8IAZ2	Uncharacterized protein	PF3D7_0815500	Not Mito	Q8IAZ2	Q8IAZ2	5	5	5		MAL8P1.84		1	5	5	5	5	3	5	4	4	5	4	5	3	4	4	4	5	3	5	4	4	5	4	5	3	4	4	4	5	3	5	4	4	5	4	5	3	4
Q8IAZ3	Eukaryotic translation initiation factor 3 subunit G (eIF3g) (Eukaryotic translation initiation factor 3 RNA-binding subunit) (eIF-3 RNA-binding subunit) (Eukaryotic translation initiation factor 3 subunit 4)	PF3D7_0815600	Not Mito	Q8IAZ3	Q8IAZ3	6	6	6	Eukaryotic translation initiation factor 3 subunit G	MAL8P1.83		1	6	6	6	6	5	6	4	5	3	5	6	6	5	4	3	6	5	6	4	5	3	5	6	6	5	4	3	6	5	6	4	5	3	5	6	6	5
Q8IAZ5	Vacuolar protein sorting-associated protein 9,putative	PF3D7_0815800	Not Mito	Q8IAZ5	Q8IAZ5	8	8	8		MAL8P1.82		1	8	8	8	7	5	5	8	4	4	5	6	5	7	4	4	7	5	5	8	4	4	5	6	5	7	4	4	7	5	5	8	4	4	5	6	5	7
Q8IAZ9	Vacuolar protein sorting-associated protein 2,putative	PF3D7_0816200	Not Mito	Q8IAZ9	Q8IAZ9	4	4	4		PF08_0064		1	4	4	4	3	2	2	2	3	2	2	3	2	3	3	2	3	2	2	2	3	2	2	3	2	3	3	2	3	2	2	2	3	2	2	3	2	3
Q8IB03	Chaperone protein ClpB1	PF3D7_0816600	Not Mito	Q8IB03	Q8IB03	24	24	24		PF08_0063		1	24	24	24	17	19	19	19	17	16	21	17	16	19	19	18	17	19	19	19	17	16	21	17	16	19	19	18	17	19	19	19	17	16	21	17	16	19
Q8IB11	Uncharacterized protein	PF3D7_0817600	Not Mito	Q8IB11	Q8IB11	3	3	3		PF08_0058		1	3	3	3	2	3	2	2	2	2	2	2	2	1	2	2	2	3	2	2	2	2	2	2	2	1	2	2	2	3	2	2	2	2	2	2	2	1
Q8IB24	Heat shock protein 70	PF3D7_0818900	Not Mito	Q8IB24	Q8IB24	24	24	18		PF08_0054		1	24	24	18	19	19	17	22	21	19	17	21	21	20	19	17	19	19	17	22	21	19	17	21	21	20	19	17	14	14	12	17	16	14	12	15	15	15
Q8IB37	CDP-diacylglycerol--glycerol-3-phosphate 3-phosphatidyltransferase (EC 2.7.8.5)	PF3D7_0820200	Not Mito	Q8IB37	Q8IB37	5	5	5		PfPGPS		1	5	5	5	5	5	4	5	3	4	5	4	5	4	4	4	5	5	4	5	3	4	5	4	5	4	4	4	5	5	4	5	3	4	5	4	5	4
Q8IB44	Uncharacterized protein	PF3D7_0821000	Not Mito	Q8IB44	Q8IB44	8	8	8		MAL8P1.53		1	8	8	8	3	3	3	4	4	4	2	3	4	5	2	2	3	3	3	4	4	4	2	3	4	5	2	2	3	3	3	4	4	4	2	3	4	5
Q8IB60	Protein transport protein SEC23	pfsec23 PF3D7_0822600	Not Mito	Q8IB60	Q8IB60	14	14	14		Pfsec23		1	14	14	14	9	8	8	10	9	6	9	8	10	11	7	5	9	8	8	10	9	6	9	8	10	11	7	5	9	8	8	10	9	6	9	8	10	11
Q8IB66	RNA-binding protein, putative	PF3D7_0823200	Not Mito	Q8IB66	Q8IB66	6	6	6		MAL8P1.40		1	6	6	6	5	5	3	4	4	4	5	4	6	5	4	4	5	5	3	4	4	4	5	4	6	5	4	4	5	5	3	4	4	4	5	4	6	5
Q8IB67	Histone acetyltransferase GCN5 (EC 2.3.1.48)	PF3D7_0823300	Not Mito	Q8IB67	Q8IB67	14	14	14		gcn5		1	14	14	14	12	11	12	11	10	9	12	11	9	12	10	10	12	11	12	11	10	9	12	11	9	12	10	10	12	11	12	11	10	9	12	11	9	12
Q8IB72	DnaJ protein, putative	PF3D7_0823800	Not Mito	Q8IB72	Q8IB72	17	17	17		PF08_0032		1	17	17	17	12	12	12	12	9	8	13	13	14	11	9	10	12	12	12	12	9	8	13	13	14	11	9	10	12	12	12	12	9	8	13	13	14	11
Q8IB78	Nucleoside transporter 2	PF3D7_0824400	Not Mito	Q8IB78	Q8IB78	9	9	9		MAL8P1.32		1	9	9	9	8	7	5	7	5	6	7	6	9	9	7	8	8	7	5	7	5	6	7	6	9	9	7	8	8	7	5	7	5	6	7	6	9	9
Q8IB94	E3 ubiquitin-protein ligase, putative	PF3D7_0826100	Not Mito	Q8IB94	Q8IB94	20	20	20		MAL8P1.23		1	20	20	20	13	7	9	10	4	6	8	9	11	6	6	5	13	7	9	10	4	6	8	9	11	6	6	5	13	7	9	10	4	6	8	9	11	6
Q8IBA0	Receptor for activated c kinase	PF3D7_0826700	Not Mito	Q8IBA0	Q8IBA0	9	9	9		PfRACK		1	9	9	9	4	4	3	7	3	3	3	3	3	3	2	3	4	4	3	7	3	3	3	3	3	3	2	3	4	4	3	7	3	3	3	3	3	3
Q8IBF5	Uncharacterized protein	PF3D7_0730400	Not Mito	Q8IBF5	Q8IBF5	3	3	3		PF07_0127		1	3	3	3	2	1	2	2	2	2	2	2	2	3	3	3	2	1	2	2	2	2	2	2	2	3	3	3	2	1	2	2	2	2	2	2	2	3
Q8IBH8	Uncharacterized protein	PF3D7_0727900	Not Mito	Q8IBH8	Q8IBH8	7	7	7		PF07_0116		1	7	7	7	3	2	4	3	5	3	4	3	4	6	4	4	3	2	4	3	5	3	4	3	4	6	4	4	3	2	4	3	5	3	4	3	4	6
Q8IBH9	Cation transporting ATPase, putative (EC 3.6.3.12)	PF3D7_0727800	Not Mito	Q8IBH9	Q8IBH9	21	21	21		PF07_0115		1	21	21	21	15	12	16	14	14	16	14	15	16	19	15	17	15	12	16	14	14	16	14	15	16	19	15	17	15	12	16	14	14	16	14	15	16	19
Q8IBI3	Proteasome subunit alpha type (EC 3.4.25.1)	PF3D7_0727400	Not Mito	Q8IBI3	Q8IBI3	10	10	9	Proteasome subunit alpha type	PF07_0112		1	10	10	9	7	6	7	9	6	8	7	6	7	6	7	9	7	6	7	9	6	8	7	6	7	6	7	9	6	5	6	8	5	7	6	5	6	5
Q8IBK6	Protein kinase, putative (EC 2.7.11.1)	PF3D7_0724600	Not Mito	Q8IBK6	Q8IBK6	7	7	7		MAL7P1.132		1	7	7	7	6	3	6	4	3	1	5	4	5	5	3	3	6	3	6	4	3	1	5	4	5	5	3	3	6	3	6	4	3	1	5	4	5	5
Q8IBL5	Uncharacterized protein	PF3D7_0723800	Not Mito	Q8IBL5	Q8IBL5	25	25	25		PF07_0101		1	25	25	25	17	15	15	20	14	14	15	18	16	16	15	16	17	15	15	20	14	14	15	18	16	16	15	16	17	15	15	20	14	14	15	18	16	16
Q8IBM8	Pre-mRNA-splicing factor CWC15, putative	PF3D7_0722500	Not Mito	Q8IBM8	Q8IBM8	2	2	2		PF07_0091		1	2	2	2	2	2	2	2	2	2	2	2	2	2	2	2	2	2	2	2	2	2	2	2	2	2	2	2	2	2	2	2	2	2	2	2	2	2
Q8IBM9	Obg-like ATPase 1	PF3D7_0722400	Not Mito	Q8IBM9	Q8IBM9	13	13	13	Obg-like ATPase 1	MAL7P1.122		1	13	13	13	7	8	10	10	9	6	7	8	11	5	6	7	7	8	10	10	9	6	7	8	11	5	6	7	7	8	10	10	9	6	7	8	11	5
Q8IBN1	Rhoptry-associated leucine zipper-like protein 1	PF3D7_0722200	Not Mito	Q8IBN1	Q8IBN1	8	8	8		MAL7P1.119		1	8	8	8	7	6	6	5	6	4	4	7	7	2	3	3	7	6	6	5	6	4	4	7	7	2	3	3	7	6	6	5	6	4	4	7	7	2
Q8IBN5	40S ribosomal protein S5, putative	PF3D7_0721600	Not Mito	Q8IBN5	Q8IBN5	5	5	5		PF07_0088		1	5	5	5	3	3	4	3	3	2	4	4	4	3	2	2	3	3	4	3	3	2	4	4	4	3	2	2	3	3	4	3	3	2	4	4	4	3
Q8IBP0	Uncharacterized protein	PF3D7_0721100	Not Mito	Q8IBP0	Q8IBP0	7	7	7		PF07_0087		1	7	7	7	6	6	5	6	6	6	6	6	6	7	6	6	6	6	5	6	6	6	6	6	6	7	6	6	6	6	5	6	6	6	6	6	6	7
Q8IBP4	Phosphoinositide-binding protein, putative	PF3D7_0720700	Not Mito	Q8IBP4	Q8IBP4	15	15	15				1	15	15	15	8	8	9	9	5	9	4	6	10	6	9	6	8	8	9	9	5	9	4	6	10	6	9	6	8	8	9	9	5	9	4	6	10	6
Q8IBP8	Ferrodoxin reductase-like protein (EC 1.18.1.2)	PF3D7_0720400	Mito	Q8IBP8	Q8IBP8	14	14	14		PF07_0085		1	14	14	14	6	3	3	7	5	6	7	5	4	10	5	6	6	3	3	7	5	6	7	5	4	10	5	6	6	3	3	7	5	6	7	5	4	10
Q8IBQ4	Uncharacterized protein	PF3D7_0719800	Not Mito	Q8IBQ4	Q8IBQ4	4	4	4		PF07_0081		1	4	4	4	4	2	2	2	2	3	3	3	3	3	3	3	4	2	2	2	2	3	3	3	3	3	3	3	4	2	2	2	2	3	3	3	3	3
Q8IBQ5	40S ribosomal protein S10, putative	PF3D7_0719700	Not Mito	Q8IBQ5	Q8IBQ5	3	3	3		PF07_0080		1	3	3	3	2	2	3	3	2	3	3	2	2	2	3	2	2	2	3	3	2	3	3	2	2	2	3	2	2	2	3	3	2	3	3	2	2	2
Q8IBQ8	Uncharacterized protein	PF3D7_0719400	Not Mito	Q8IBQ8	Q8IBQ8	9	9	9		MAL7P1.102		1	9	9	9	6	2	2	3	4	5	5	5	5	5	5	4	6	2	2	3	4	5	5	5	5	5	5	4	6	2	2	3	4	5	5	5	5	5
Q8IBT7	Uncharacterized protein	PF3D7_0716300	Not Mito	Q8IBT7	Q8IBT7	9	9	9		MAL7P1.77		1	9	9	9	2	3	3	7	6	2	2	3	2	7	4	3	2	3	3	7	6	2	2	3	2	7	4	3	2	3	3	7	6	2	2	3	2	7
Q8IBU8	Uncharacterized protein	PF3D7_0715200	Not Mito	Q8IBU8	Q8IBU8	16	16	16		PF07_0061		1	16	16	16	10	6	8	10	5	8	12	11	11	11	8	9	10	6	8	10	5	8	12	11	11	11	8	9	10	6	8	10	5	8	12	11	11	11
Q8IBV2	Transcription elongation factor s-II, putative	PF3D7_0714500	Not Mito	Q8IBV2	Q8IBV2	9	9	9		PF07_0057		1	9	9	9	8	7	8	8	7	7	7	7	7	6	6	6	8	7	8	8	7	7	7	7	7	6	6	6	8	7	8	8	7	7	7	7	7	6
Q8IBV5	Uncharacterized protein	PF3D7_0714200	Not Mito	Q8IBV5	Q8IBV5	14	14	14		PF07_0056		1	14	14	14	12	9	6	11	10	8	6	7	8	9	7	7	12	9	6	11	10	8	6	7	8	9	7	7	12	9	6	11	10	8	6	7	8	9
Q8IBV7	Histone H2B	PF3D7_0714000	Not Mito	Q8IBV7	Q8IBV7	5	5	5	Histone H2B	PF07_0054		1	5	5	5	5	5	5	4	4	4	5	5	5	4	4	4	5	5	5	4	4	4	5	5	5	4	4	4	5	5	5	4	4	4	5	5	5	4
Q8IBX7	Uncharacterized protein	PF3D7_0711300	Not Mito	Q8IBX7	Q8IBX7	3	3	3		MAL7P1.36		1	3	3	3	3	3	3	3	3	2	3	3	3	3	3	3	3	3	3	3	3	2	3	3	3	3	3	3	3	3	3	3	3	2	3	3	3	3
Q8IBY8	Uncharacterized protein	PF3D7_0710200	Not Mito	Q8IBY8	Q8IBY8	21	21	21		PF07_0042		1	21	21	21	13	9	8	15	2	9	12	8	11	15	12	9	13	9	8	15	2	9	12	8	11	15	12	9	13	9	8	15	2	9	12	8	11	15
Q8IBZ2	Lysophospholipase, putative (EC 3.1.1.5)	PF3D7_0709700	Mito	Q8IBZ2	Q8IBZ2	9	9	9		PF07_0040		1	9	9	9	8	5	6	6	5	4	7	8	7	7	6	4	8	5	6	6	5	4	7	8	7	7	6	4	8	5	6	6	5	4	7	8	7	7
Q8IBZ8	Cg1 protein	PF3D7_0709100	Not Mito	Q8IBZ8	Q8IBZ8	8	8	8		PF07_0035		1	8	8	8	7	5	5	4	4	5	8	6	6	7	7	6	7	5	5	4	4	5	8	6	6	7	7	6	7	5	5	4	4	5	8	6	6	7
Q8IC01	Heat shock protein 110	PF3D7_0708800	Not Mito	Q8IC01	Q8IC01	17	17	17		PF07_0033		1	17	17	17	12	12	12	12	11	12	14	12	12	13	11	10	12	12	12	12	11	12	14	12	12	13	11	10	12	12	12	12	11	12	14	12	12	13
Q8IC05	Heat shock protein 90	PF3D7_0708400	Not Mito	Q8IC05	Q8IC05	26	26	23		PF07_0029		1	26	26	23	20	19	18	21	20	19	19	18	22	18	17	17	20	19	18	21	20	19	19	18	22	18	17	17	17	16	15	18	17	17	16	15	19	15
Q8IC12	E3 ubiquitin-protein ligase, putative	PF3D7_0707700	Not Mito	Q8IC12	Q8IC12	10	10	10		PF07_0026		1	10	10	10	5	3	6	8	6	7	5	4	3	6	5	5	5	3	6	8	6	7	5	4	3	6	5	5	5	3	6	8	6	7	5	4	3	6
Q8IC15	Inositol-phosphate phosphatase, putative (EC 3.1.3.25)	PF3D7_0705500	Not Mito	Q8IC15	Q8IC15	18	18	18		PF07_0024		1	18	18	18	10	5	7	11	9	7	4	4	4	9	8	5	10	5	7	11	9	7	4	4	4	9	8	5	10	5	7	11	9	7	4	4	4	9
Q8IC16	DNA replication licensing factor MCM7 (EC 3.6.4.12)	MCM7 PF3D7_0705400	Not Mito	Q8IC16	Q8IC16	21	21	20	DNA helicase	PF07_0023		1	21	21	20	19	13	12	16	7	7	17	18	18	15	9	11	19	13	12	16	7	7	17	18	18	15	9	11	18	12	12	15	7	7	16	17	17	14
Q8IC26	Phosphoinositide-binding protein, putative	PF3D7_0704400	Not Mito	Q8IC26	Q8IC26	13	13	13		PF07_0017		1	13	13	13	9	6	6	8	3	5	5	5	7	4	4	4	9	6	6	8	3	5	5	5	7	4	4	4	9	6	6	8	3	5	5	5	7	4
Q8IC35	Erythrocyte membrane-associated antigen	PF3D7_0703500	Not Mito	Q8IC35	Q8IC35	33	33	33		MAL7P1.12		1	33	33	33	24	15	19	28	15	19	22	20	22	25	17	20	24	15	19	28	15	19	22	20	22	25	17	20	24	15	19	28	15	19	22	20	22	25
Q8IC40	Uncharacterized protein	PF3D7_0703000	Not Mito	Q8IC40	Q8IC40	4	4	4		PF07_0010		1	4	4	4	2	2	3	3	2	2	2	2	2	2	2	2	2	2	3	3	2	2	2	2	2	2	2	2	2	2	3	3	2	2	2	2	2	2
Q8ID28	26S proteasome regulatory subunit RPN11,putative	PF3D7_1368100	Not Mito	Q8ID28	Q8ID28	6	6	6		MAL13P1.343		1	6	6	6	5	6	5	6	5	5	5	5	5	5	5	5	5	6	5	6	5	5	5	5	5	5	5	5	5	6	5	6	5	5	5	5	5	5
Q8ID31	Alanine--tRNA ligase (EC 6.1.1.7) (Alanyl-tRNA synthetase) (AlaRS)	PF3D7_1367700	Not Mito	Q8ID31	Q8ID31	9	9	9	Alanine--tRNA ligase	PF13_0354		1	9	9	9	7	7	7	5	3	7	5	7	8	2	3	4	7	7	7	5	3	7	5	7	8	2	3	4	7	7	7	5	3	7	5	7	8	2
Q8ID33	NADH-cytochrome b5 reductase, putative (EC 1.6.2.2)	PF3D7_1367500	Mito	Q8ID33	Q8ID33	6	6	6		PF13_0353		1	6	6	6	6	5	4	4	4	5	6	3	6	5	3	4	6	5	4	4	4	5	6	3	6	5	3	4	6	5	4	4	4	5	6	3	6	5
Q8ID38	Suppressor of kinetochore protein 1, putative	PF3D7_1367000	Not Mito	Q8ID38	Q8ID38	2	2	2		MAL13P1.337		1	2	2	2	2	2	2	2	2	2	2	2	2	2	2	2	2	2	2	2	2	2	2	2	2	2	2	2	2	2	2	2	2	2	2	2	2	2
Q8ID39	Uncharacterized protein MAL13P1.336	MAL13P1.336	Not Mito	Q8ID39	Q8ID39	9	9	9	Uncharacterized protein MAL13P1.336	MAL13P1.336		1	9	9	9	7	7	6	8	6	5	4	6	5	7	6	5	7	7	6	8	6	5	4	6	5	7	6	5	7	7	6	8	6	5	4	6	5	7
Q8ID44	Rhoptry protein RHOP148	PF3D7_1366400	Not Mito	Q8ID44	Q8ID44	7	7	7		PfRhop148		1	7	7	7	5	2	4	3	1	2	3	5	4	3	4	2	5	2	4	3	1	2	3	5	4	3	4	2	5	2	4	3	1	2	3	5	4	3
Q8ID46	Uncharacterized protein	PF3D7_1366300	Not Mito	Q8ID46	Q8ID46	13	13	13		MAL13P1.333		1	13	13	13	4	4	5	5	5	2	7	3	5	5	3	4	4	4	5	5	5	2	7	3	5	5	3	4	4	4	5	5	5	2	7	3	5	5
Q8ID59	DNA-directed RNA polymerases I, II, and III subunit RPABC1, putative (EC 2.7.7.6)	PF3D7_1364800	Not Mito	Q8ID59	Q8ID59	4	4	4		PF13_0341		1	4	4	4	3	3	4	3	3	4	4	4	4	4	2	4	3	3	4	3	3	4	4	4	4	4	2	4	3	3	4	3	3	4	4	4	4	4
Q8ID66	Merozoite surface protein P92	PF92 PF13_0338	Not Mito	Q8ID66	Q8ID66	22	22	22	Merozoite surface protein P92	PF92		1	22	22	22	16	17	16	19	18	13	15	16	18	18	16	16	16	17	16	19	18	13	15	16	18	18	16	16	16	17	16	19	18	13	15	16	18	18
Q8ID67	Uncharacterized protein	PF3D7_1364000	Not Mito	Q8ID67	Q8ID67	3	3	3		MAL13P1.321		1	3	3	3	3	3	3	3	3	3	3	3	3	3	3	2	3	3	3	3	3	3	3	3	3	3	3	2	3	3	3	3	3	3	3	3	3	3
Q8ID74	Bifunctional polynucleotide phosphatase/kinase (EC 2.7.1.78) (EC 3.1.3.32)	PF3D7_1363200	Not Mito	Q8ID74	Q8ID74	5	5	5		PF13_0334		1	5	5	5	2	1	2	5	2	2	2	2	2	2	2	2	2	1	2	5	2	2	2	2	2	2	2	2	2	1	2	5	2	2	2	2	2	2
Q8ID85	RuvB-like helicase (EC 3.6.4.12)	PF3D7_1362200	Not Mito	Q8ID85	Q8ID85	13	13	12		PF13_0330		1	13	13	12	10	10	10	12	10	9	8	10	10	9	10	9	10	10	10	12	10	9	8	10	10	9	10	9	10	10	10	12	10	9	8	10	9	9
Q8ID90	Iron-sulfur assembly protein, putative	PF3D7_1361600	Not Mito	Q8ID90	Q8ID90	2	2	2		MAL13P1.307		1	2	2	2	2	2	2	2	2	2	2	2	2	2	2	2	2	2	2	2	2	2	2	2	2	2	2	2	2	2	2	2	2	2	2	2	2	2
Q8IDB0	40S ribosomal protein S15	PF3D7_1358800	Not Mito	Q8IDB0	Q8IDB0	4	4	4		PF13_0316		1	4	4	4	3	4	4	4	4	4	4	3	4	4	4	3	3	4	4	4	4	4	4	3	4	4	4	3	3	4	4	4	4	4	4	3	4	4
Q8IDB7	CUGBP Elav-like family member 1	PF3D7_1359400	Not Mito	Q8IDB7	Q8IDB7	7	7	7		PF13_0315		1	7	7	7	7	5	6	7	6	6	6	5	6	6	6	6	7	5	6	7	6	6	6	5	6	6	6	6	7	5	6	7	6	6	6	5	6	6
Q8IDB8	HVA22-like protein, putative	PF3D7_1358700	Not Mito	Q8IDB8	Q8IDB8	5	5	5		MAL13P1.288		1	5	5	5	4	4	3	4	3	4	5	4	5	3	3	3	4	4	3	4	3	4	5	4	5	3	3	3	4	4	3	4	3	4	5	4	5	3
Q8IDC5	Patatin-like phospholipase, putative (EC 3.1.1.4)	PF3D7_1358000	Not Mito	Q8IDC5	Q8IDC5	11	11	11		MAL13P1.285		1	11	11	11	8	5	6	5	6	9	6	8	6	8	6	8	8	5	6	5	6	9	6	8	6	8	6	8	8	5	6	5	6	9	6	8	6	8
Q8IDF0	DNA helicase (EC 3.6.4.12)	PF3D7_1355100	Not Mito	Q8IDF0	Q8IDF0	18	18	17	DNA helicase	PF13_0291		1	18	18	17	11	9	11	10	6	6	11	9	14	9	10	6	11	9	11	10	6	6	11	9	14	9	10	6	10	8	10	9	5	5	10	8	13	8
Q8IDF6	Adenylosuccinate synthetase (AMPSase) (AdSS) (EC 6.3.4.4) (IMP--aspartate ligase)	Adss PF13_0287	Not Mito	Q8IDF6	Q8IDF6	6	6	6	Adenylosuccinate synthetase	Adss		1	6	6	6	6	5	4	5	5	4	6	5	6	5	4	4	6	5	4	5	5	4	6	5	6	5	4	4	6	5	4	5	5	4	6	5	6	5
Q8IDF7	V-type proton ATPase 21 kDa proteolipid subunit,putative (EC 3.6.3.14)	PF3D7_1354400	Not Mito	Q8IDF7	Q8IDF7	2	2	2		MAL13P1.271		1	2	2	2	2	2	2	2	2	2	2	2	2	2	2	2	2	2	2	2	2	2	2	2	2	2	2	2	2	2	2	2	2	2	2	2	2	2
Q8IDG2	Proteasome subunit alpha type (EC 3.4.25.1)	PF3D7_1353900	Not Mito	Q8IDG2	Q8IDG2	8	8	8	Proteasome subunit alpha type	MAL13P1.270		1	8	8	8	6	5	6	8	3	4	5	5	6	4	3	5	6	5	6	8	3	4	5	5	6	4	3	5	6	5	6	8	3	4	5	5	6	4
Q8IDG3	Proteasome subunit alpha type (EC 3.4.25.1)	PF3D7_1353800	Not Mito	Q8IDG3	Q8IDG3	6	6	5	Proteasome subunit alpha type	PF13_0282		1	6	6	5	4	4	5	5	5	3	4	5	5	4	4	5	4	4	5	5	5	3	4	5	5	4	4	5	3	3	4	4	4	2	3	4	4	3
Q8IDH3	p-loop containing nucleoside triphosphate hydrolase, putative (EC 3.6.1.15)	PF3D7_1352700	Not Mito	Q8IDH3	Q8IDH3	13	13	13		PF13_0273		1	13	13	13	8	6	6	10	7	5	8	6	6	5	5	5	8	6	6	10	7	5	8	6	6	5	5	5	8	6	6	10	7	5	8	6	6	5
Q8IDH5	Thioredoxin-related protein, putative (EC 5.3.4.1)	PF3D7_1352500	Not Mito	Q8IDH5	Q8IDH5	5	5	5		PF13_0272		1	5	5	5	5	5	5	5	5	5	5	5	5	5	5	4	5	5	5	5	5	5	5	5	5	5	5	4	5	5	5	5	5	5	5	5	5	5
Q8IDI0	G domain-containing protein	PF3D7_1352000	Not Mito	Q8IDI0	Q8IDI0	3	3	3		MAL13P1.262		1	3	3	3	2	2	2	2	3	3	3	2	3	2	2	2	2	2	2	2	3	3	3	2	3	2	2	2	2	2	2	2	3	3	3	2	3	2
Q8IDI5	60S ribosomal protein L17, putative	PF3D7_1351400	Not Mito	Q8IDI5	Q8IDI5	2	2	2		PF13_0268		1	2	2	2	2	2	2	2	2	2	2	2	2	2	2	2	2	2	2	2	2	2	2	2	2	2	2	2	2	2	2	2	2	2	2	2	2	2
Q8IDJ4	Uncharacterized protein	PF3D7_1350500	Not Mito	Q8IDJ4	Q8IDJ4	8	8	8		PF13_0265		1	8	8	8	5	4	3	3	4	4	4	4	4	5	3	5	5	4	3	3	4	4	4	4	4	5	3	5	5	4	3	3	4	4	4	4	4	5
Q8IDJ8	Lysine--tRNA ligase (EC 6.1.1.6) (Lysyl-tRNA synthetase)	PF3D7_1350100	Mito	Q8IDJ8	Q8IDJ8	19	19	19	Lysine--tRNA ligase	PF13_0262		1	19	19	19	18	16	17	19	17	18	18	18	18	17	17	17	18	16	17	19	17	18	18	18	18	17	17	17	18	16	17	19	17	18	18	18	18	17
Q8IDK7	Glutamate--tRNA ligase, putative (EC 6.1.1.17)	PF3D7_1349200	Not Mito	Q8IDK7	Q8IDK7	17	17	17		PF13_0257		1	17	17	17	9	11	9	17	12	11	8	9	9	11	11	9	9	11	9	17	12	11	8	9	9	11	11	9	9	11	9	17	12	11	8	9	9	11
Q8IDM3	DNA/RNA-binding protein Alba 4	PF3D7_1347500	Not Mito	Q8IDM3	Q8IDM3	11	11	11		MAL13P1.237		1	11	11	11	11	10	9	9	9	9	9	10	10	9	9	7	11	10	9	9	9	9	9	10	10	9	9	7	11	10	9	9	9	9	9	10	10	9
Q8IDN4	DNA/RNA-binding protein Alba 2	PF3D7_1346300	Not Mito	Q8IDN4	Q8IDN4	5	5	5		MAL13P1.233		1	5	5	5	5	5	4	5	5	4	5	5	5	5	4	4	5	5	4	5	5	4	5	5	5	5	4	4	5	5	4	5	5	4	5	5	5	5
Q8IDN6	Protein transport protein SEC61 subunit alpha	PF3D7_1346100	Not Mito	Q8IDN6	Q8IDN6	7	7	7		Sec61		1	7	7	7	4	5	4	6	4	4	5	5	7	4	5	4	4	5	4	6	4	4	5	5	7	4	5	4	4	5	4	6	4	4	5	5	7	4
Q8IDN9	Uncharacterized protein	PF3D7_1345800	Not Mito	Q8IDN9	Q8IDN9	6	6	6		PF13_0243		1	6	6	6	4	4	4	4	5	4	3	2	3	2	2	2	4	4	4	4	5	4	3	2	3	2	2	2	4	4	4	4	5	4	3	2	3	2
Q8IDP0	Inner membrane complex protein	PF3D7_1345600	Not Mito	Q8IDP0	Q8IDP0	6	6	6		MAL13P1.228		1	6	6	6	6	5	5	5	5	4	4	5	5	4	5	4	6	5	5	5	5	4	4	5	5	4	5	4	6	5	5	5	5	4	4	5	5	4
Q8IDP8	Aspartate carbamoyltransferase (EC 2.1.3.2)	PF3D7_1344800	Not Mito	Q8IDP8	Q8IDP8	14	14	14		atcasE		1	14	14	14	12	11	12	12	12	11	10	11	10	12	12	12	12	11	12	12	12	11	10	11	10	12	12	12	12	11	12	12	12	11	10	11	10	12
Q8IDQ2	Kelch protein K13	PF3D7_1343700	Not Mito	Q8IDQ2	Q8IDQ2	15	15	15		PF13_0238		1	15	15	15	12	10	12	12	12	12	9	9	9	12	9	8	12	10	12	12	12	12	9	9	9	12	9	8	12	10	12	12	12	12	9	9	9	12
Q8IDQ9	Phosphoethanolamine N-methyltransferase (EC 2.1.1.103)	PF3D7_1343000	Not Mito	Q8IDQ9	Q8IDQ9	13	13	13		PfPMT		1	13	13	13	11	12	11	12	10	9	9	10	11	9	9	9	11	12	11	12	10	9	9	10	11	9	9	9	11	12	11	12	10	9	9	10	11	9
Q8IDR3	Myosin-A (PfM-A)	PF13_0233	Not Mito	Q8IDR3	Q8IDR3	13	13	13	Myosin-A	PF13_0233		1	13	13	13	8	10	10	12	11	10	3	8	8	4	10	7	8	10	10	12	11	10	3	8	8	4	10	7	8	10	10	12	11	10	3	8	8	4
Q8IDR8	Aconitate hydratase (Aconitase) (EC 4.2.1.3)	PF3D7_1342100	Mito	Q8IDR8	Q8IDR8	11	11	11	Aconitate hydratase	PF13_0229		1	11	11	11	8	9	8	8	9	9	8	8	9	10	10	10	8	9	8	8	9	9	8	8	9	10	10	10	8	9	8	8	9	9	8	8	9	10
Q8IDR9	40S ribosomal protein S6	PF3D7_1342000	Not Mito	Q8IDR9	Q8IDR9	8	8	8		PF13_0228		1	8	8	8	5	4	5	8	6	5	5	5	5	6	5	5	5	4	5	8	6	5	5	5	5	6	5	5	5	4	5	8	6	5	5	5	5	6
Q8IDS0	V-type proton ATPase subunit D, putative	PF3D7_1341900	Not Mito	Q8IDS0	Q8IDS0	8	8	8		PF13_0227		1	8	8	8	5	5	4	5	6	6	3	5	4	6	5	5	5	5	4	5	6	6	3	5	4	6	5	5	5	5	4	5	6	6	3	5	4	6
Q8IDS6	60S ribosomal protein L18a	PF3D7_1341200	Not Mito	Q8IDS6	Q8IDS6	6	6	6	60S ribosomal protein L18a	PF13_0224		1	6	6	6	3	3	4	4	2	2	3	3	4	3	2	2	3	3	4	4	2	2	3	3	4	3	2	2	3	3	4	4	2	2	3	3	4	3
Q8IDT8	Uncharacterized protein	PF3D7_1339700	Not Mito	Q8IDT8	Q8IDT8	13	13	13		MAL13P1.202		1	13	13	13	8	8	7	3	4	6	8	9	9	9	7	7	8	8	7	3	4	6	8	9	9	9	7	7	8	8	7	3	4	6	8	9	9	9
Q8IDU6	Uncharacterized protein	PF3D7_1338700	Not Mito	Q8IDU6	Q8IDU6	9	9	9		MAL13P1.194		1	9	9	9	6	6	7	7	6	6	9	7	7	8	7	5	6	6	7	7	6	6	9	7	7	8	7	5	6	6	7	7	6	6	9	7	7	8
Q8IDV0	Elongation factor 1-gamma, putative	PF3D7_1338300	Not Mito	Q8IDV0	Q8IDV0	16	16	16		PF13_0214		1	16	16	16	11	12	13	14	13	13	12	12	13	12	12	12	11	12	13	14	13	13	12	12	13	12	12	12	11	12	13	14	13	13	12	12	13	12
Q8IDV2	26S proteasome regulatory subunit RPN3,putative	PF3D7_1338100	Not Mito	Q8IDV2	Q8IDV2	9	9	9		MAL13P1.190		1	9	9	9	6	5	5	8	5	6	6	4	6	6	5	5	6	5	5	8	5	6	6	4	6	6	5	5	6	5	5	8	5	6	6	4	6	6
Q8IDW0	1-deoxy-D-xylulose 5-phosphate synthase (EC 2.2.1.7)	PF3D7_1337200	Not Mito	Q8IDW0	Q8IDW0	9	9	9		MAL13P1.186		1	9	9	9	6	3	2	3	2	5	6	2	4	6	4	5	6	3	2	3	2	5	6	2	4	6	4	5	6	3	2	3	2	5	6	2	4	6
Q8IDW3	Tryptophan--tRNA ligase (EC 6.1.1.2)	PF3D7_1336900	Not Mito	Q8IDW3	Q8IDW3	7	7	7		PF13_0205		1	7	7	7	7	4	6	6	5	4	5	5	5	4	5	4	7	4	6	6	5	4	5	5	5	4	5	4	7	4	6	6	5	4	5	5	5	4
Q8IDW4	Nuclear movement protein, putative	PF3D7_1336800	Not Mito	Q8IDW4	Q8IDW4	6	6	6		PF13_0204		1	6	6	6	4	2	3	3	2	4	2	3	4	4	2	2	4	2	3	3	2	4	2	3	4	4	2	2	4	2	3	3	2	4	2	3	4	4
Q8IDX8	Merozoite surface protein 7	PF3D7_1335100	Not Mito	Q8IDX8	Q8IDX8	13	13	13		MSP7		1	13	13	13	10	11	11	13	11	11	10	10	11	9	12	10	10	11	11	13	11	11	10	10	11	9	12	10	10	11	11	13	11	11	10	10	11	9
Q8IDY0	MSP7-like protein	PF3D7_1334800	Not Mito	Q8IDY0	Q8IDY0	9	9	9		MAL13P1.174		1	9	9	9	8	7	8	9	6	7	9	8	7	8	7	8	8	7	8	9	6	7	9	8	7	8	7	8	8	7	8	9	6	7	9	8	7	8
Q8IDY3	MSP7-like protein	PF3D7_1334500	Not Mito	Q8IDY3	Q8IDY3	14	14	14		PF13_0192		1	14	14	14	7	4	5	14	11	12	6	5	5	11	10	11	7	4	5	14	11	12	6	5	5	11	10	11	7	4	5	14	11	12	6	5	5	11
Q8IDZ8	20 kDa chaperonin	PF3D7_1333000	Not Mito	Q8IDZ8	Q8IDZ8	7	7	7		PfCpn20		1	7	7	7	3	4	5	4	3	4	4	4	5	3	4	6	3	4	5	4	3	4	4	4	5	3	4	6	3	4	5	4	3	4	4	4	5	3
Q8IDZ9	Isoleucine--tRNA ligase, putative (EC 6.1.1.5)	PF3D7_1332900	Not Mito	Q8IDZ9	Q8IDZ9	18	18	18		PF13_0179		1	18	18	18	17	11	12	10	7	9	10	10	12	5	8	7	17	11	12	10	7	9	10	10	12	5	8	7	17	11	12	10	7	9	10	10	12	5
Q8IE02	Apurinic/apyrimidinic endonuclease Apn1,putative (EC 4.2.99.18)	PF3D7_1332600	Not Mito	Q8IE02	Q8IE02	12	12	12		apn1		1	12	12	12	10	8	9	7	7	5	9	9	9	8	6	6	10	8	9	7	7	5	9	9	9	8	6	6	10	8	9	7	7	5	9	9	9	8
Q8IE06	Uncharacterized protein	PF3D7_1332200	Not Mito	Q8IE06	Q8IE06	4	4	4		PF13_0173		1	4	4	4	4	4	2	2	4	4	2	3	3	2	4	3	4	4	2	2	4	4	2	3	3	2	4	3	4	4	2	2	4	4	2	3	3	2
Q8IE08	Syntaxin, Qa-SNARE family	PF3D7_1332000	Not Mito	Q8IE08	Q8IE08	5	5	5		PfSyn5		1	5	5	5	4	4	3	4	3	3	3	4	3	2	3	3	4	4	3	4	3	3	3	4	3	2	3	3	4	4	3	4	3	3	3	4	3	2
Q8IE14	Signal peptidase I (EC 3.4.21.89)	PF3D7_1331300	Not Mito	Q8IE14	Q8IE14	5	5	5	Signal peptidase I	SP21		1	5	5	5	4	4	4	5	5	4	4	4	4	5	4	3	4	4	4	5	5	4	4	4	4	5	4	3	4	4	4	5	5	4	4	4	4	5
Q8IE18	RNA-binding protein, putative	PF3D7_1330800	Not Mito	Q8IE18	Q8IE18	8	8	8		PF13_0165		1	8	8	8	4	4	4	7	5	5	5	4	5	7	5	4	4	4	4	7	5	5	5	4	5	7	5	4	4	4	4	7	5	5	5	4	5	7
Q8IE20	Elongation factor Tu	PF3D7_1330600	Mito	Q8IE20	Q8IE20	9	9	9	Elongation factor Tu	MAL13P1.164		1	9	9	9	9	6	7	8	5	7	7	9	9	8	7	7	9	6	7	8	5	7	7	9	9	8	7	7	9	6	7	8	5	7	7	9	9	8
Q8IE40	Ribose-phosphate pyrophosphokinase, putative (EC 2.7.6.1)	PF3D7_1327800	Not Mito	Q8IE40	Q8IE40	8	8	8		PF13_0157		1	8	8	8	3	3	5	5	3	3	5	5	6	5	5	4	3	3	5	5	3	3	5	5	6	5	5	4	3	3	5	5	3	3	5	5	6	5
Q8IE45	Alpha/beta-hydrolase, putative	PF3D7_1328500	Not Mito	Q8IE45	Q8IE45	8	8	8		PF13_0153		1	8	8	8	4	6	6	6	5	4	6	4	5	6	3	4	4	6	6	6	5	4	6	4	5	6	3	4	4	6	6	6	5	4	6	4	5	6
Q8IE50	Myosin C	PF3D7_1329100	Not Mito	Q8IE50	Q8IE50	14	14	14		MAL13P1.148		1	14	14	14	9	9	11	13	8	9	8	9	8	9	8	8	9	9	11	13	8	9	8	9	8	9	8	8	9	9	11	13	8	9	8	9	8	9
Q8IE52	Chromatin assembly factor 1 subunit, putative	PF3D7_1329300	Not Mito	Q8IE52	Q8IE52	7	7	7		PF13_0149		1	7	7	7	7	6	6	5	3	4	7	5	7	7	6	7	7	6	6	5	3	4	7	5	7	7	6	7	7	6	6	5	3	4	7	5	7	7
Q8IE67	Phosphoribosylpyrophosphate synthetase (EC 2.7.6.1)	PF3D7_1325100	Not Mito	Q8IE67	Q8IE67	14	14	14		PF13_0143		1	14	14	14	10	8	10	13	10	10	10	9	10	11	12	10	10	8	10	13	10	10	10	9	10	11	12	10	10	8	10	13	10	10	10	9	10	11
Q8IE69	Dihydrofolate synthase/folylpolyglutamate synthase (EC 6.3.2.12) (EC 6.3.2.17)	PF3D7_1324800	Not Mito	Q8IE69	Q8IE69	9	9	9		DHFS-FPGS		1	9	9	9	7	3	4	6	4	5	4	5	4	5	3	3	7	3	4	6	4	5	4	5	4	5	3	3	7	3	4	6	4	5	4	5	4	5
Q8IE81	Uncharacterized protein	PF3D7_1323600	Not Mito	Q8IE81	Q8IE81	7	7	7		PF13_0134		1	7	7	7	4	5	3	3	3	3	4	2	5	5	5	3	4	5	3	3	3	3	4	2	5	5	5	3	4	5	3	3	3	3	4	2	5	5
Q8IE82	60S ribosomal protein L23	PF3D7_1323400	Not Mito	Q8IE82	Q8IE82	5	5	5		PF13_0132		1	5	5	5	3	3	3	5	5	4	4	3	3	3	4	4	3	3	3	5	5	4	4	3	3	3	4	4	3	3	3	5	5	4	4	3	3	3
Q8IE84	V-type proton ATPase subunit G, putative	PF3D7_1323200	Not Mito	Q8IE84	Q8IE84	5	5	5		PF13_0130		1	5	5	5	5	5	5	4	4	4	5	5	5	4	4	4	5	5	5	4	4	4	5	5	5	4	4	4	5	5	5	4	4	4	5	5	5	4
Q8IE85	60S ribosomal protein L6, putative	PF3D7_1323100	Not Mito	Q8IE85	Q8IE85	7	7	7		PF13_0129		1	7	7	7	4	3	3	6	2	4	4	5	5	4	3	4	4	3	3	6	2	4	4	5	5	4	3	4	4	3	3	6	2	4	4	5	5	4
Q8IE96	Adenosine-diphosphatase, putative (EC 3.6.1.6)	PF3D7_1322000	Not Mito	Q8IE96	Q8IE96	8	8	8		MAL13P1.121		1	8	8	8	7	6	3	6	5	3	5	6	6	6	4	4	7	6	3	6	5	3	5	6	6	6	4	4	7	6	3	6	5	3	5	6	6	6
Q8IEA7	Uncharacterized protein	PF3D7_1320700	Not Mito	Q8IEA7	Q8IEA7	9	9	9		PF13_0120		1	9	9	9	8	8	7	2	2	6	5	7	5	5	4	5	8	8	7	2	2	6	5	7	5	5	4	5	8	8	7	2	2	6	5	7	5	5
Q8IEB3	Golgi protein 1	PF3D7_1320000	Not Mito	Q8IEB3	Q8IEB3	16	16	16		PF13_0116		1	16	16	16	11	6	11	11	9	10	9	11	9	12	9	6	11	6	11	11	9	10	9	11	9	12	9	6	11	6	11	11	9	10	9	11	9	12
Q8IEC2	Uncharacterized protein	PF3D7_1319400	Not Mito	Q8IEC2	Q8IEC2	10	10	10		MAL13P1.103		1	10	10	10	8	7	9	5	6	5	8	7	9	7	6	8	8	7	9	5	6	5	8	7	9	7	6	8	8	7	9	5	6	5	8	7	9	7
Q8IEC8	Translocation protein SEC63	PF3D7_1318800	Not Mito	Q8IEC8	Q8IEC8	14	14	14		PF13_0102		1	14	14	14	9	11	7	10	11	9	10	11	12	13	10	11	9	11	7	10	11	9	10	11	12	13	10	11	9	11	7	10	11	9	10	11	12	13
Q8IED2	Structural maintenance of chromosomes protein 2	MAL13P1.96	Not Mito	Q8IED2	Q8IED2	15	15	15	Structural maintenance of chromosomes protein 2	MAL13P1.96		1	15	15	15	13	10	10	9	7	8	14	10	11	12	9	8	13	10	10	9	7	8	14	10	11	12	9	8	13	10	10	9	7	8	14	10	11	12
Q8IEE5	DNA replication licensing factor MCM4	PF3D7_1317100	Not Mito	Q8IEE5	Q8IEE5	18	17	17		PF13_0095		1	18	17	17	16	13	12	12	11	11	15	14	14	13	12	13	15	12	12	11	11	11	14	13	13	12	12	13	15	12	12	11	11	11	14	13	13	12
Q8IEJ5	Uncharacterized protein	PF3D7_1312700	Not Mito	Q8IEJ5	Q8IEJ5	10	10	10		PF13_0071		1	10	10	10	3	3	3	5	3	4	4	3	5	7	3	5	3	3	3	5	3	4	4	3	5	7	3	5	3	3	3	5	3	4	4	3	5	7
Q8IEJ6	2-oxoisovalerate dehydrogenase subunit alpha (EC 1.2.4.4) (Branched-chain alpha-keto acid dehydrogenase E1 component alpha chain)	PF3D7_1312600	Mito	Q8IEJ6	Q8IEJ6	6	6	6		PF13_0070		1	6	6	6	5	5	5	6	5	5	5	5	5	5	5	5	5	5	5	6	5	5	5	5	5	5	5	5	5	5	5	6	5	5	5	5	5	5
Q8IEK1	M1-family alanyl aminopeptidase (EC 3.4.11.2)	PF3D7_1311800	Mito	Q8IEK1	Q8IEK1	42	42	42		MAL13P1.56		1	42	42	42	28	21	24	36	24	24	24	24	28	25	23	25	28	21	24	36	24	24	24	24	28	25	23	25	28	21	24	36	24	24	24	24	28	25
Q8IEK3	26S protease regulatory subunit 7, putative (EC 3.6.4.8)	PF3D7_1311500	Not Mito	Q8IEK3	Q8IEK3	13	13	11		PF13_0063		1	13	13	11	9	7	11	10	8	8	9	7	9	8	7	7	9	7	11	10	8	8	9	7	9	8	7	7	7	5	9	8	6	6	7	5	7	6
Q8IEK5	Alternative splicing regulator, putative	PF3D7_1311200	Not Mito	Q8IEK5	Q8IEK5	5	5	5		MAL13P1.54		1	5	5	5	3	3	3	3	3	3	2	4	3	3	3	4	3	3	3	3	3	3	2	4	3	3	3	4	3	3	3	3	3	3	2	4	3	3
Q8IEL0	DUF2012 domain-containing protein	PF3D7_1310500	Not Mito	Q8IEL0	Q8IEL0	5	5	5		MAL13P1.50		1	5	5	5	4	3	4	4	4	4	5	4	5	5	4	4	4	3	4	4	4	4	5	4	5	5	4	4	4	3	4	4	4	4	5	4	5	5
Q8IEM3	60S ribosomal protein L24, putative	PF3D7_1309100	Not Mito	Q8IEM3	Q8IEM3	6	6	6		PF13_0049		1	6	6	6	3	4	4	6	6	5	4	3	6	6	4	5	3	4	4	6	6	5	4	3	6	6	4	5	3	4	4	6	6	5	4	3	6	6
Q8IEM5	mRNA-decapping enzyme 2, putative	PF3D7_1308900	Not Mito	Q8IEM5	Q8IEM5	7	7	7		PF13_0048		1	7	7	7	5	6	5	6	5	6	6	5	6	6	5	5	5	6	5	6	5	6	6	5	6	6	5	5	5	6	5	6	5	6	6	5	6	6
Q8IEN2	40S ribosomal protein S27	PF3D7_1308300	Not Mito	Q8IEN2	Q8IEN2	3	3	3		PF13_0045		1	3	3	3	3	3	3	3	3	3	3	3	3	2	3	3	3	3	3	3	3	3	3	3	3	2	3	3	3	3	3	3	3	3	3	3	3	2
Q8IEN3	Carbamoyl phosphate synthetase (EC 6.3.5.5)	PF3D7_1308200	Not Mito	Q8IEN3	Q8IEN3	32	32	32		cpsSII		1	32	32	32	24	24	21	21	19	17	24	22	25	20	19	21	24	24	21	21	19	17	24	22	25	20	19	21	24	24	21	21	19	17	24	22	25	20
Q8IEQ1	26S protease regulatory subunit 10B, putative (EC 3.6.4.8)	PF3D7_1306400	Not Mito	Q8IEQ1	Q8IEQ1	12	11	11		PF13_0033		1	12	11	11	8	8	7	11	6	7	8	7	7	6	6	7	7	7	6	10	5	6	7	6	6	5	5	6	7	7	6	10	5	6	7	6	6	5
Q8IEQ3	Uncharacterized protein	PF3D7_1306200	Not Mito	Q8IEQ3	Q8IEQ3	11	11	11		PF13_0032		1	11	11	11	10	8	10	9	7	9	10	9	9	10	7	7	10	8	10	9	7	9	10	9	9	10	7	7	10	8	10	9	7	9	10	9	9	10
Q8IET0	Sodium/hydrogen exchanger, Na+, H+ antiporter	PF3D7_1303500	Not Mito	Q8IET0	Q8IET0	6	6	6		PF13_0019		1	6	6	6	4	5	4	4	5	4	2	4	4	2	3	2	4	5	4	4	5	4	2	4	4	2	3	2	4	5	4	4	5	4	2	4	4	2
Q8IET7	40S ribosomal protein S7	PF3D7_1302800	Not Mito	Q8IET7	Q8IET7	8	8	8		PF13_0014		1	8	8	8	7	7	7	5	4	5	5	6	6	6	6	4	7	7	7	5	4	5	5	6	6	6	6	4	7	7	7	5	4	5	5	6	6	6
Q8IEU9	Erythrocyte membrane protein 1, PfEMP1	PF3D7_1300300	Not Mito	Q8IEU9;Q8I640	Q8IEU9	30;2	30;2	21;0		VAR		2	30	30	21	6	4	4	20	25	21	5	4	4	19	16	19	6	4	4	20	25	21	5	4	4	19	16	19	3	1	1	14	18	13	2	1	1	12
Q8IFM0	PRESAN domain-containing protein	PF3D7_0424600	Not Mito	Q8IFM0	Q8IFM0	11	11	11		PFD1170c		1	11	11	11	4	5	6	10	7	5	5	6	5	6	7	7	4	5	6	10	7	5	5	6	5	6	7	7	4	5	6	10	7	5	5	6	5	6
Q8IFM9	Early transcribed membrane protein 4	PF3D7_0423700	Not Mito	Q8IFM9	Q8IFM9	1	1	1		ETRAMP4		1	1	1	1	1	1	1	1	1	1	1	1	1	1	1	1	1	1	1	1	1	1	1	1	1	1	1	1	1	1	1	1	1	1	1	1	1	1
Q8IFN1	Glideosome associated protein with multiple membrane spans 2	PF3D7_0423500	Not Mito	Q8IFN1	Q8IFN1	3	3	3		PFD1110w		1	3	3	3	3	3	2	2	2	2	3	2	2	1	1	1	3	3	2	2	2	2	3	2	2	1	1	1	3	3	2	2	2	2	3	2	2	1
Q8IFN9	Eukaryotic initiation factor 4A-III, putative (EC 3.6.4.13)	PF3D7_0422700	Not Mito	Q8IFN9	Q8IFN9	5	5	5		PFD1070w		1	5	5	5	4	4	3	4	3	3	4	4	4	5	5	4	4	4	3	4	3	3	4	4	4	5	5	4	4	4	3	4	3	3	4	4	4	5
Q8IFP1	Pre-mRNA-splicing helicase BRR2, putative (EC 3.6.4.13)	PF3D7_0422500	Not Mito	Q8IFP1	Q8IFP1	17	17	17		PFD1060w		1	17	17	17	15	14	13	16	11	13	11	14	12	14	14	12	15	14	13	16	11	13	11	14	12	14	14	12	15	14	13	16	11	13	11	14	12	14
Q8IFP2	40S ribosomal protein S19	PF3D7_0422400	Not Mito	Q8IFP2	Q8IFP2	9	9	9		PFD1055w		1	9	9	9	6	6	6	8	6	6	6	5	6	6	6	6	6	6	6	8	6	6	6	5	6	6	6	6	6	6	6	8	6	6	6	5	6	6
Q8IHN1	Ring-infected erythrocyte surface antigen	PF3D7_1149200	Not Mito	Q8IHN1;Q8IHM8	Q8IHN1	15;1	10;1	10;1		PF11_0509		2	15	10	10	6	7	8	13	13	14	7	7	8	12	11	12	3	3	3	8	8	9	3	3	4	7	6	7	3	3	3	8	8	9	3	3	4	7
Q8IHN4	Antigen 332, DBL-like protein	PF3D7_1149000	Not Mito	Q8IHN4	Q8IHN4	56	56	56		PF11_0506		1	56	56	56	8	7	12	44	35	38	13	13	8	34	32	33	8	7	12	44	35	38	13	13	8	34	32	33	8	7	12	44	35	38	13	13	8	34
Q8IHP7	Uncharacterized protein	PF3D7_1147300	Not Mito	Q8IHP7	Q8IHP7	12	12	12		PF11_0482		1	12	12	12	8	5	6	6	5	4	9	8	7	7	5	4	8	5	6	6	5	4	9	8	7	7	5	4	8	5	6	6	5	4	9	8	7	7
Q8IHR4	Dynamin-like protein (EC 3.6.5.5)	PF3D7_1145400	Not Mito	Q8IHR4	Q8IHR4	23	23	22		dyn1		1	23	23	22	13	14	13	16	17	14	14	15	19	14	14	13	13	14	13	16	17	14	14	15	19	14	14	13	12	13	12	16	17	14	13	14	18	14
Q8IHR6	Coatomer subunit gamma	PF3D7_1145100	Not Mito	Q8IHR6	Q8IHR6	17	17	17	Coatomer subunit gamma	PF11_0463		1	17	17	17	11	7	8	11	9	7	7	9	11	10	7	8	11	7	8	11	9	7	7	9	11	10	7	8	11	7	8	11	9	7	7	9	11	10
Q8IHR8	Ras-related protein Rab-6 (EC 3.6.5.2)	PF3D7_1144900	Not Mito	Q8IHR8	Q8IHR8	10	10	8		Rab6		1	10	10	8	10	7	9	9	8	6	7	7	8	8	6	3	10	7	9	9	8	6	7	7	8	8	6	3	8	7	7	7	7	6	6	7	7	7
Q8IHU1	Coproporphyrinogen-III oxidase (EC 1.3.3.3)	PF3D7_1142400	Not Mito	Q8IHU1	Q8IHU1	7	7	7		PF11_0436		1	7	7	7	4	4	3	3	6	4	3	4	5	4	3	3	4	4	3	3	6	4	3	4	5	4	3	3	4	4	3	3	6	4	3	4	5	4
Q8IHU4	J domain-containing protein	PF3D7_1142100	Not Mito	Q8IHU4	Q8IHU4	16	16	16		PF11_0433		1	16	16	16	9	6	9	11	10	6	10	8	10	9	10	7	9	6	9	11	10	6	10	8	10	9	10	7	9	6	9	11	10	6	10	8	10	9
Q8IHU7	Phd finger protein, putative	PF3D7_1141800	Not Mito	Q8IHU7	Q8IHU7	4	4	4		PF11_0429		1	4	4	4	4	4	3	4	2	3	4	3	4	2	2	3	4	4	3	4	2	3	4	3	4	2	2	3	4	4	3	4	2	3	4	3	4	2
Q8IHV2	Uncharacterized protein	PF3D7_1141300	Not Mito	Q8IHV2	Q8IHV2	13	13	13		PF11_0424		1	13	13	13	8	6	6	8	8	5	9	8	7	13	8	9	8	6	6	8	8	5	9	8	7	13	8	9	8	6	6	8	8	5	9	8	7	13
Q8IHW4	V-type proton ATPase subunit F	PF3D7_1140100	Not Mito	Q8IHW4	Q8IHW4	6	6	6	V-type proton ATPase subunit F	PF11_0412		1	6	6	6	4	6	6	6	6	6	6	6	6	6	5	4	4	6	6	6	6	6	6	6	6	6	5	4	4	6	6	6	6	6	6	6	6	6
Q8IHX6	WD repeat-containing protein, putative	PF3D7_1138800	Not Mito	Q8IHX6	Q8IHX6	4	4	4		PF11_0400		1	4	4	4	4	3	2	3	2	1	3	3	3	2	2	3	4	3	2	3	2	1	3	3	3	2	2	3	4	3	2	3	2	1	3	3	3	2
Q8IHX8	Uncharacterized protein	PF3D7_1138700	Not Mito	Q8IHX8	Q8IHX8	6	6	6		PF11_0398		1	6	6	6	5	3	5	6	3	3	3	4	3	2	2	3	5	3	5	6	3	3	3	4	3	2	2	3	5	3	5	6	3	3	3	4	3	2
Q8IHY0	Protein phosphatase PPM2 (EC 3.1.3.16)	PF3D7_1138500	Not Mito	Q8IHY0	Q8IHY0	10	10	10		PF11_0396		1	10	10	10	5	9	7	5	6	6	6	8	8	5	4	5	5	9	7	5	6	6	6	8	8	5	4	5	5	9	7	5	6	6	6	8	8	5
Q8IHY4	Uncharacterized protein	PF3D7_1138000	Not Mito	Q8IHY4	Q8IHY4	16	16	16		PF11_0392		1	16	16	16	14	13	15	10	11	10	12	14	14	7	11	10	14	13	15	10	11	10	12	14	14	7	11	10	14	13	15	10	11	10	12	14	14	7
Q8IHZ1	UVB-resistance protein UVR8 homologue	PF3D7_1137400	Not Mito	Q8IHZ1	Q8IHZ1	9	9	9		PF11_0385		1	9	9	9	6	6	5	6	5	7	3	5	5	8	6	4	6	6	5	6	5	7	3	5	5	8	6	4	6	6	5	6	5	7	3	5	5	8
Q8IHZ2	Uncharacterized protein	PF3D7_1137300	Not Mito	Q8IHZ2	Q8IHZ2	12	12	12		PF11_0384		1	12	12	12	7	5	4	9	8	8	8	5	7	11	8	9	7	5	4	9	8	8	8	5	7	11	8	9	7	5	4	9	8	8	8	5	7	11
Q8IHZ6	DnaJ protein, putative	PF3D7_1136800	Not Mito	Q8IHZ6	Q8IHZ6	4	4	4		PF11_0380		1	4	4	4	4	4	3	3	4	3	3	3	3	4	3	3	4	4	3	3	4	3	3	3	3	4	3	3	4	4	3	3	4	3	3	3	3	4
Q8II01	Tudor staphylococcal nuclease (EC 3.1.31.1)	PF3D7_1136300	Not Mito	Q8II01	Q8II01	26	26	26		TSN		1	26	26	26	13	14	13	22	15	12	12	16	15	14	14	15	13	14	13	22	15	12	12	16	15	14	14	15	13	14	13	22	15	12	12	16	15	14
Q8II05	3-oxo-5-alpha-steroid 4-dehydrogenase, putative (EC 1.3.99.5)	PF3D7_1135900	Not Mito	Q8II05	Q8II05	8	8	8		PF11_0370		1	8	8	8	6	6	6	6	6	6	7	6	8	7	6	6	6	6	6	6	6	6	7	6	8	7	6	6	6	6	6	6	6	6	7	6	8	7
Q8II11	Uncharacterized protein	PF3D7_1135400	Not Mito	Q8II11	Q8II11	10	10	10		PF11_0364		1	10	10	10	8	6	8	8	5	6	7	7	7	7	6	7	8	6	8	8	5	6	7	7	7	7	6	7	8	6	8	8	5	6	7	7	7	7
Q8II13	Protein phosphatase PPM8, putative (EC 3.1.3.16)	PF3D7_1135100	Not Mito	Q8II13	Q8II13	14	14	13		PF11_0362		1	14	14	13	9	8	8	12	7	9	7	6	8	6	7	8	9	8	8	12	7	9	7	6	8	6	7	8	9	8	8	12	7	9	7	6	7	6
Q8II16	Coatomer subunit delta	PF3D7_1134800	Not Mito	Q8II16	Q8II16	9	9	9		PF11_0359		1	9	9	9	6	6	4	7	6	5	7	5	7	7	6	6	6	6	4	7	6	5	7	5	7	7	6	6	6	6	4	7	6	5	7	5	7	7
Q8II23	Protein disulfide isomerase (EC 5.3.4.1)	PF3D7_1134100	Not Mito	Q8II23	Q8II23	13	13	12		PF11_0352		1	13	13	12	12	8	9	9	6	7	12	12	12	11	11	10	12	8	9	9	6	7	12	12	12	11	11	10	11	8	8	8	6	6	11	12	11	10
Q8II24	Heat shock protein 70	PF3D7_1134000	Mito	Q8II24	Q8II24	25	25	25		PF11_0351		1	25	25	25	17	17	17	22	16	17	19	18	20	22	18	18	17	17	17	22	16	17	19	18	20	22	18	18	17	17	17	22	16	17	19	18	20	22
Q8II27	RNA (Uracil-5-)methyltransferase, putative (EC 2.1.1.35)	PF3D7_1133800	Not Mito	Q8II27	Q8II27	13	13	13		PF11_0348		1	13	13	13	11	11	12	9	8	9	12	12	11	10	9	9	11	11	12	9	8	9	12	12	11	10	9	9	11	11	12	9	8	9	12	12	11	10
Q8II32	Uncharacterized protein	PF3D7_1133200	Not Mito	Q8II32	Q8II32	14	14	14		PF11_0342		1	14	14	14	11	5	9	9	6	8	11	10	11	12	10	9	11	5	9	9	6	8	11	10	11	12	10	9	11	5	9	9	6	8	11	10	11	12
Q8II36	Aquaglyceroporin	PF3D7_1132800	Not Mito	Q8II36	Q8II36	5	5	5		PF11_0338		1	5	5	5	3	3	2	5	3	4	3	4	4	3	3	4	3	3	2	5	3	4	3	4	4	3	3	4	3	3	2	5	3	4	3	4	4	3
Q8II42	Nucleic acid binding protein, putative	PF3D7_1132300	Not Mito	Q8II42	Q8II42	5	5	5		PF11_0332		1	5	5	5	5	4	5	5	3	5	5	5	5	5	5	4	5	4	5	5	3	5	5	5	5	5	5	4	5	4	5	5	3	5	5	5	5	5
Q8II43	T-complex protein 1 subunit alpha	PF3D7_1132200	Not Mito	Q8II43	Q8II43	22	22	22	T-complex protein 1 subunit alpha	PF11_0331		1	22	22	22	17	16	18	21	16	17	17	17	18	19	17	18	17	16	18	21	16	17	17	17	18	19	17	18	17	16	18	21	16	17	17	17	18	19
Q8II53	Serpentine receptor, putative	PF3D7_1131100	Not Mito	Q8II53	Q8II53	6	6	6		PF11_0321		1	6	6	6	4	5	4	5	5	5	3	5	4	4	3	4	4	5	4	5	5	5	3	5	4	4	3	4	4	5	4	5	5	5	3	5	4	4
Q8II57	Structural maintenance of chromosomes protein 1,putative	PF3D7_1130700	Not Mito	Q8II57	Q8II57	14	14	14		PF11_0317		1	14	14	14	7	4	6	8	4	3	9	7	6	11	4	7	7	4	6	8	4	3	9	7	6	11	4	7	7	4	6	8	4	3	9	7	6	11
Q8II60	26S protease regulatory subunit 6A, putative (EC 3.6.4.8)	PF3D7_1130400	Not Mito	Q8II60	Q8II60	15	15	13		PF11_0314		1	15	15	13	10	10	9	12	10	10	10	8	12	10	6	7	10	10	9	12	10	10	10	8	12	10	6	7	8	8	7	10	9	8	9	7	10	9
Q8II61	60S acidic ribosomal protein P0	PF3D7_1130200	Not Mito	Q8II61	Q8II61	10	10	10		PF11_0313		1	10	10	10	10	9	8	9	9	7	10	10	10	9	8	9	10	9	8	9	9	7	10	10	10	9	8	9	10	9	8	9	9	7	10	10	10	9
Q8II71	26S proteasome regulatory subunit RPN7,putative (EC 3.4.25.1)	PF3D7_1129200	Not Mito	Q8II71	Q8II71	3	3	3		PF11_0303		1	3	3	3	3	3	3	3	2	2	3	3	3	2	3	2	3	3	3	3	2	2	3	3	3	2	3	2	3	3	3	3	2	2	3	3	3	2
Q8II72	Parasitophorous vacuolar protein 1	PF3D7_1129100	Not Mito	Q8II72	Q8II72	9	9	9		PF11_0302		1	9	9	9	7	8	7	9	8	7	6	6	8	9	7	7	7	8	7	9	8	7	6	6	8	9	7	7	7	8	7	9	8	7	6	6	8	9
Q8II81	Multiprotein bridging factor type 1, putative	PF3D7_1128200	Not Mito	Q8II81	Q8II81	6	6	6		PF11_0293		1	6	6	6	6	5	6	6	5	4	6	6	6	5	5	5	6	5	6	6	5	4	6	6	6	5	5	5	6	5	6	6	5	4	6	6	6	5
Q8II83	Uncharacterized protein	PF3D7_1128000.1	Not Mito	Q8II83	Q8II83	13	13	13		PF11_0291		1	13	13	13	9	6	9	6	6	6	8	8	9	7	5	6	9	6	9	6	6	6	8	8	9	7	5	6	9	6	9	6	6	6	8	8	9	7
Q8II87	CRAL/TRIO domain-containing protein, putative	PF3D7_1127600	Not Mito	Q8II87	Q8II87	7	7	7		PF11_0287		1	7	7	7	7	6	5	5	5	6	7	6	5	6	5	3	7	6	5	5	5	6	7	6	5	6	5	3	7	6	5	5	5	6	7	6	5	6
Q8II92	Deoxyuridine 5'-triphosphate nucleotidohydrolase (EC 3.6.1.23)	PF3D7_1127100	Not Mito	Q8II92	Q8II92	4	4	4		PF11_0282		1	4	4	4	4	4	4	4	2	3	4	4	4	4	3	2	4	4	4	4	2	3	4	4	4	4	3	2	4	4	4	4	2	3	4	4	4	4
Q8IIA2	40S ribosomal protein S18, putative	PF3D7_1126200	Not Mito	Q8IIA2	Q8IIA2	7	7	7		PF11_0272		1	7	7	7	5	4	6	7	6	6	5	5	6	6	6	5	5	4	6	7	6	6	5	5	6	6	6	5	5	4	6	7	6	6	5	5	6	6
Q8IIA4	Threonine--tRNA ligase (EC 6.1.1.3)	PF3D7_1126000	Mito	Q8IIA4	Q8IIA4	17	17	17		PF11_0270		1	17	17	17	14	10	11	11	12	11	11	12	14	5	9	6	14	10	11	11	12	11	11	12	14	5	9	6	14	10	11	11	12	11	11	12	14	5
Q8IIB2	Vacuolar membrane protein-related, putative	PF3D7_1125100	Not Mito	Q8IIB2	Q8IIB2	9	9	9		PF11_0262		1	9	9	9	5	3	4	4	4	5	7	5	6	8	4	6	5	3	4	4	4	5	7	5	6	8	4	6	5	3	4	4	4	5	7	5	6	8
Q8IIB6	GrpE protein homolog	PF3D7_1124700	Mito	Q8IIB6	Q8IIB6	9	9	9	GrpE protein homolog	PF11_0258		1	9	9	9	3	3	4	6	2	4	3	4	5	6	4	5	3	3	4	6	2	4	3	4	5	6	4	5	3	3	4	6	2	4	3	4	5	6
Q8IIB7	Ethanolamine kinase (EC 2.7.1.82)	PF3D7_1124600	Not Mito	Q8IIB7	Q8IIB7	9	9	9		PF11_0257		1	9	9	9	6	8	5	5	5	5	3	6	5	3	6	4	6	8	5	5	5	5	3	6	5	3	6	4	6	8	5	5	5	5	3	6	5	3
Q8IIC0	Uncharacterized protein	PF3D7_1124300	Not Mito	Q8IIC0	Q8IIC0	8	8	8		PF11_0254		1	8	8	8	5	6	5	6	5	4	6	7	6	8	5	4	5	6	5	6	5	4	6	7	6	8	5	4	5	6	5	6	5	4	6	7	6	8
Q8IIC3	Endoplasmic reticulum oxidoreductin, putative (EC 1.8.4.-)	PF3D7_1124000	Not Mito	Q8IIC3	Q8IIC3	5	5	5		PF11_0251		1	5	5	5	4	4	3	4	3	2	4	3	3	4	3	4	4	4	3	4	3	2	4	3	3	4	3	4	4	4	3	4	3	2	4	3	3	4
Q8IIC8	Uncharacterized protein	PF3D7_1123500	Not Mito	Q8IIC8	Q8IIC8	20	20	20		PF11_0246		1	20	20	20	15	13	13	15	12	15	15	14	15	16	16	14	15	13	13	15	12	15	15	14	15	16	16	14	15	13	13	15	12	15	15	14	15	16
Q8IIE1	Uncharacterized protein	PF3D7_1122500	Not Mito	Q8IIE1	Q8IIE1	13	13	13		PF11_0233		1	13	13	13	9	5	6	6	5	4	11	7	6	8	7	6	9	5	6	6	5	4	11	7	6	8	7	6	9	5	6	6	5	4	11	7	6	8
Q8IIE5	GPI transamidase component GPI16, putative	PF3D7_1122100	Not Mito	Q8IIE5	Q8IIE5	7	7	7		PF11_0229		1	7	7	7	5	5	2	4	3	3	4	4	6	5	4	4	5	5	2	4	3	3	4	4	6	5	4	4	5	5	2	4	3	3	4	4	6	5
Q8IIE9	Protein GCN20	PF3D7_1121700	Not Mito	Q8IIE9	Q8IIE9	8	8	8		PF11_0225		1	8	8	8	7	5	7	7	5	6	4	6	5	7	6	5	7	5	7	7	5	6	4	6	5	7	6	5	7	5	7	7	5	6	4	6	5	7
Q8IIF6	Uncharacterized protein	PF3D7_1121100	Not Mito	Q8IIF6	Q8IIF6	18	18	18		PF11_0218		1	18	18	18	14	8	10	13	12	11	12	10	9	14	8	9	14	8	10	13	12	11	12	10	9	14	8	9	14	8	10	13	12	11	12	10	9	14
Q8IIG6	Phosphoglycerate mutase (EC 5.4.2.11)	PF3D7_1120100	Not Mito	Q8IIG6	Q8IIG6	11	11	11		PF11_0208		1	11	11	11	10	9	11	10	7	9	10	11	11	7	7	8	10	9	11	10	7	9	10	11	11	7	7	8	10	9	11	10	7	9	10	11	11	7
Q8IIG7	Uncharacterized protein PF11_0207	PF11_0207	Not Mito	Q8IIG7	Q8IIG7	12	12	12	Uncharacterized protein PF11_0207	PF11_0207		1	12	12	12	11	7	6	9	6	5	6	6	7	7	9	6	11	7	6	9	6	5	6	6	7	7	9	6	11	7	6	9	6	5	6	6	7	7
Q8IIG8	Sec16_C domain-containing protein	PF3D7_1119900	Not Mito	Q8IIG8	Q8IIG8	4	4	4		PF11_0206		1	4	4	4	3	2	3	4	3	2	3	3	3	3	2	3	3	2	3	4	3	2	3	3	3	3	2	3	3	2	3	4	3	2	3	3	3	3
Q8III2	Histone acetyltransferase (EC 2.3.1.48)	PF3D7_1118600	Not Mito	Q8III2	Q8III2	4	4	4	Histone acetyltransferase	PF11_0192		1	4	4	4	4	3	3	4	2	4	4	3	3	4	4	4	4	3	3	4	2	4	4	3	3	4	4	4	4	3	3	4	2	4	4	3	3	4
Q8III3	Nucleolar protein 56, putative	PF3D7_1118500	Not Mito	Q8III3	Q8III3	9	9	9		PF11_0191		1	9	9	9	5	5	4	4	3	4	6	5	6	6	6	4	5	5	4	4	3	4	6	5	6	6	6	4	5	5	4	4	3	4	6	5	6	6
Q8III5	Insulinase, putative (EC 3.4.24.56)	PF3D7_1118300	Not Mito	Q8III5	Q8III5	21	21	21		PF11_0189		1	21	21	21	17	10	13	20	10	9	14	12	13	10	12	9	17	10	13	20	10	9	14	12	13	10	12	9	17	10	13	20	10	9	14	12	13	10
Q8III6	Heat shock protein 90, putative	PF3D7_1118200	Mito	Q8III6	Q8III6	25	25	25		PF11_0188		1	25	25	25	17	15	17	22	20	19	18	18	19	20	20	20	17	15	17	22	20	19	18	18	19	20	20	20	17	15	17	22	20	19	18	18	19	20
Q8III8	Uncharacterized protein	PF3D7_1118000	Not Mito	Q8III8	Q8III8	4	4	4		PF11_0186		1	4	4	4	3	3	4	3	2	2	3	3	3	2	3	2	3	3	4	3	2	2	3	3	3	2	3	2	3	3	4	3	2	2	3	3	3	2
Q8III9	Uncharacterized protein	PF3D7_1117900	Not Mito	Q8III9	Q8III9	5	5	5		PF11_0185		1	5	5	5	5	3	4	4	1	3	5	5	3	4	4	4	5	3	4	4	1	3	5	5	3	4	4	4	5	3	4	4	1	3	5	5	3	4
Q8IIJ6	Deubiquinating/deneddylating enzyme (EC 3.4.19.12)	PF3D7_1117100	Not Mito	Q8IIJ6	Q8IIJ6	7	7	7		PF11_0177		1	7	7	7	4	5	5	3	4	4	3	5	5	1	3	3	4	5	5	3	4	4	3	5	5	1	3	3	4	5	5	3	4	4	3	5	5	1
Q8IIJ8	Heat shock protein 101	PF3D7_1116800	Not Mito	Q8IIJ8	Q8IIJ8	34	34	34		PF11_0175		1	34	34	34	23	21	22	28	23	23	24	23	20	23	21	22	23	21	22	28	23	23	24	23	20	23	21	22	23	21	22	28	23	23	24	23	20	23
Q8IIJ9	Probable cathepsin C (EC 3.4.22.-)	PF11_0174	Not Mito	Q8IIJ9	Q8IIJ9	11	11	11	Probable cathepsin C	PF11_0174		1	11	11	11	7	6	7	8	5	7	7	7	6	9	5	6	7	6	7	8	5	7	7	7	6	9	5	6	7	6	7	8	5	7	7	7	6	9
Q8IIK1	Folate transporter 2	PF3D7_1116500	Not Mito	Q8IIK1	Q8IIK1	3	3	3		PF11_0172		1	3	3	3	2	2	2	3	2	2	3	3	3	2	2	2	2	2	2	3	2	2	3	3	3	2	2	2	2	2	2	3	2	2	3	3	3	2
Q8IIK5	Rhoptry neck protein 4	PF3D7_1116000	Not Mito	Q8IIK5	Q8IIK5	17	17	17		RON4		1	17	17	17	15	13	14	15	13	15	9	11	12	10	11	13	15	13	14	15	13	15	9	11	12	10	11	13	15	13	14	15	13	15	9	11	12	10
Q8IIK8	Peptidyl-prolyl cis-trans isomerase (PPIase) (EC 5.2.1.8)	PF3D7_1115600	Not Mito	Q8IIK8	Q8IIK8	8	8	8	Peptidyl-prolyl cis-trans isomerase	PF11_0164		1	8	8	8	6	6	6	8	6	6	6	6	6	6	5	6	6	6	6	8	6	6	6	6	6	6	5	6	6	6	6	8	6	6	6	6	6	6
Q8IIL0	Cysteine proteinase falcipain 3 (EC 3.4.22.-)	PF3D7_1115400	Not Mito	Q8IIL0	Q8IIL0	9	9	9		PF11_0162		1	9	9	9	7	6	7	8	8	8	8	7	8	8	8	7	7	6	7	8	8	8	8	7	8	8	8	7	7	6	7	8	8	8	8	7	8	8
Q8IIM4	Uncharacterized protein	PF3D7_1113800	Not Mito	Q8IIM4	Q8IIM4	6	6	6		PF11_0146		1	6	6	6	4	4	3	4	4	3	4	3	4	4	3	4	4	4	3	4	4	3	4	3	4	4	3	4	4	4	3	4	4	3	4	3	4	4
Q8IIM8	Ubiquitin domain-containing protein DSK2,putative	PF3D7_1113400	Not Mito	Q8IIM8	Q8IIM8	4	4	4		PF11_0142		1	4	4	4	4	2	3	2	2	2	2	2	3	2	3	1	4	2	3	2	2	2	2	2	3	2	3	1	4	2	3	2	2	2	2	2	3	2
Q8IIQ1	Replication factor C subunit 5, putative	PF3D7_1111100	Not Mito	Q8IIQ1	Q8IIQ1	7	7	7		PF11_0117		1	7	7	7	4	5	3	5	4	4	5	5	5	3	5	3	4	5	3	5	4	4	5	5	5	3	5	3	4	5	3	5	4	4	5	5	5	3
Q8IIQ7	Asparagine-rich antigen	PF3D7_1110400	Not Mito	Q8IIQ7	Q8IIQ7	9	9	9		PF11_0111		1	9	9	9	6	7	6	7	6	5	8	6	5	6	6	6	6	7	6	7	6	5	8	6	5	6	6	6	6	7	6	7	6	5	8	6	5	6
Q8IIR6	Heat shock protein DnaJ homologue Pfj2	PF3D7_1108700	Not Mito	Q8IIR6	Q8IIR6	14	14	14		PF11_0099		1	14	14	14	8	8	9	10	8	10	10	8	9	9	11	8	8	8	9	10	8	10	10	8	9	9	11	8	8	8	9	10	8	10	10	8	9	9
Q8IIR7	Endoplasmic reticulum-resident calcium binding protein	PF3D7_1108600	Not Mito	Q8IIR7	Q8IIR7	17	17	17		PF11_0098		1	17	17	17	12	13	12	14	12	11	12	11	12	14	10	11	12	13	12	14	12	11	12	11	12	14	10	11	12	13	12	14	12	11	12	11	12	14
Q8IIR8	Succinate--CoA ligase [ADP-forming] subunit alpha, mitochondrial (EC 6.2.1.5) (Succinyl-CoA synthetase subunit alpha) (SCS-alpha)	PF3D7_1108500	Mito	Q8IIR8	Q8IIR8	3	3	3		PF11_0097		1	3	3	3	2	2	2	2	2	2	2	2	2	3	2	2	2	2	2	2	2	2	2	2	2	3	2	2	2	2	2	2	2	2	2	2	2	3
Q8IIR9	Casein kinase 2, alpha subunit (EC 2.7.11.1)	PF3D7_1108400	Not Mito	Q8IIR9	Q8IIR9	7	7	7		PF11_0096		1	7	7	7	5	4	4	6	6	3	4	5	5	5	6	4	5	4	4	6	6	3	4	5	5	5	6	4	5	4	4	6	6	3	4	5	5	5
Q8IIS2	IWS1-like protein, putative	PF3D7_1108000	Not Mito	Q8IIS2	Q8IIS2	2	2	2		PF11_0093		1	2	2	2	2	2	2	2	0	2	2	2	2	2	2	2	2	2	2	2	0	2	2	2	2	2	2	2	2	2	2	2	0	2	2	2	2	2
Q8IIS4	Transcription factor with AP2 domain(S)	PF3D7_1107800	Not Mito	Q8IIS4	Q8IIS4	20	20	19		PF11_0091		1	20	20	19	13	14	16	13	13	10	12	14	13	10	13	11	13	14	16	13	13	10	12	14	13	10	13	11	13	14	15	12	12	9	11	13	12	9
Q8IIS9	Polyadenylate-binding protein-interacting protein 1, putative	PF3D7_1107300	Not Mito	Q8IIS9	Q8IIS9	24	24	24		PF11_0086		1	24	24	24	15	17	14	23	13	16	14	13	14	16	16	10	15	17	14	23	13	16	14	13	14	16	16	10	15	17	14	23	13	16	14	13	14	16
Q8IIT1	Uncharacterized protein	PF3D7_1107200	Not Mito	Q8IIT1	Q8IIT1	5	5	5		PF11_0084		1	5	5	5	4	4	3	4	4	3	5	3	5	5	3	3	4	4	3	4	4	3	5	3	5	5	3	3	4	4	3	4	4	3	5	3	5	5
Q8IIU5	Uncharacterized protein	PF3D7_1105800	Not Mito	Q8IIU5	Q8IIU5	10	10	10		PF11_0069		1	10	10	10	8	7	7	9	7	6	7	8	7	8	7	7	8	7	7	9	7	6	7	8	7	8	7	7	8	7	7	9	7	6	7	8	7	8
Q8IIU7	Translocon component PTEX88	PF3D7_1105600	Not Mito	Q8IIU7	Q8IIU7	9	9	9		PF11_0067		1	9	9	9	3	3	2	7	5	7	5	2	3	7	5	5	3	3	2	7	5	7	5	2	3	7	5	5	3	3	2	7	5	7	5	2	3	7
Q8IIU8	40S ribosomal protein S4	PF3D7_1105400	Not Mito	Q8IIU8	Q8IIU8	10	10	10	40S ribosomal protein S4	PF11_0065		1	10	10	10	8	8	7	8	7	6	8	7	7	6	6	5	8	8	7	8	7	6	8	7	7	6	6	5	8	8	7	8	7	6	8	7	7	6
Q8IIU9	Uncharacterized protein	PF3D7_1105300	Not Mito	Q8IIU9	Q8IIU9	7	7	7		PF11_0064		1	7	7	7	5	5	5	3	5	2	5	5	4	2	2	3	5	5	5	3	5	2	5	5	4	2	2	3	5	5	5	3	5	2	5	5	4	2
Q8IIV1	Histone H2B	PF3D7_1105100	Not Mito	Q8IIV1	Q8IIV1	5	5	5	Histone H2B	PF11_0062		1	5	5	5	5	5	5	4	5	5	5	5	5	5	5	5	5	5	5	4	5	5	5	5	5	5	5	5	5	5	5	4	5	5	5	5	5	5
Q8IIV2	Histone H4	PF3D7_1105000	Not Mito	Q8IIV2	Q8IIV2	5	5	4	Histone H4	PF11_0061		1	5	5	4	4	5	4	5	5	4	5	5	5	5	4	4	4	5	4	5	5	4	5	5	5	5	4	4	3	4	4	4	4	4	4	4	4	4
Q8IIV8	Thioredoxin domain-containing protein	PF3D7_1104400	Not Mito	Q8IIV8	Q8IIV8	12	12	12		PF11_0055		1	12	12	12	12	11	12	12	12	11	12	11	12	12	12	11	12	11	12	12	12	11	12	11	12	12	12	11	12	11	12	12	12	11	12	11	12	12
Q8IIW0	Chromatin remodeling protein	PF3D7_1104200	Not Mito	Q8IIW0	Q8IIW0	21	21	21		PF11_0053		1	21	21	21	14	11	13	18	13	13	16	12	13	16	13	12	14	11	13	18	13	13	16	12	13	16	13	12	14	11	13	18	13	13	16	12	13	16
Q8IIW1	Syntaxin, Qa-SNARE family	PF3D7_1104100	Not Mito	Q8IIW1	Q8IIW1	3	3	3		Syn13		1	3	3	3	2	3	3	3	3	3	2	3	2	2	3	3	2	3	3	3	3	3	2	3	2	2	3	3	2	3	3	3	3	3	2	3	2	2
Q8IIW2	Phenylalanine--tRNA ligase beta subunit (EC 6.1.1.20)	PF3D7_1104000	Not Mito	Q8IIW2	Q8IIW2	15	15	15		PF11_0051		1	15	15	15	9	10	8	8	8	7	5	9	10	2	5	4	9	10	8	8	8	7	5	9	10	2	5	4	9	10	8	8	8	7	5	9	10	2
Q8IIW4	CCR4-NOT transcription complex subunit 1,putative	PF3D7_1103800	Not Mito	Q8IIW4	Q8IIW4	14	14	14		PF11_0049		1	14	14	14	9	6	6	8	6	7	7	7	7	9	7	8	9	6	6	8	6	7	7	7	7	9	7	8	9	6	6	8	6	7	7	7	7	9
Q8IIW6	Actin-like protein, putative	PF3D7_1103600	Not Mito	Q8IIW6	Q8IIW6	11	11	11		PF11_0047		1	11	11	11	6	6	6	9	7	6	6	7	6	7	7	6	6	6	6	9	7	6	6	7	6	7	7	6	6	6	6	9	7	6	6	7	6	7
Q8IIX0	60S acidic ribosomal protein P1, putative	PF3D7_1103100	Not Mito	Q8IIX0	Q8IIX0	3	3	3		PF11_0043		1	3	3	3	2	2	2	3	2	2	2	2	2	2	2	1	2	2	2	3	2	2	2	2	2	2	2	1	2	2	2	3	2	2	2	2	2	2
Q8IJ32	Dynamin-like protein (EC 3.6.5.5)	PF3D7_1037500	Not Mito	Q8IJ32	Q8IJ32	12	11	11		PF10_0368		1	12	11	11	9	9	8	4	8	6	8	9	8	3	5	3	8	8	7	4	8	6	7	8	7	3	5	3	8	8	7	4	8	6	7	8	7	3
Q8IJ34	ADP/ATP transporter on adenylate translocase	PF3D7_1037300	Mito	Q8IJ34	Q8IJ34	11	11	11		PF10_0366		1	11	11	11	9	8	10	10	9	9	10	9	9	9	9	8	9	8	10	10	9	9	10	9	9	9	9	8	9	8	10	10	9	9	10	9	9	9
Q8IJ37	Pyruvate kinase 2 (EC 2.7.1.40)	PF3D7_1037100	Not Mito	Q8IJ37	Q8IJ37	14	14	14	Pyruvate kinase	PF10_0363		1	14	14	14	9	8	8	11	9	10	9	11	13	12	11	11	9	8	8	11	9	10	9	11	13	12	11	11	9	8	8	11	9	10	9	11	13	12
Q8IJ39	Deleted.		Not Mito	Q8IJ39	Q8IJ39	21	21	21		PF10_0361		1	21	21	21	10	12	12	18	13	8	12	11	15	18	13	13	10	12	12	18	13	8	12	11	15	18	13	13	10	12	12	18	13	8	12	11	15	18
Q8IJ52	Duffy binding-like merozoite surface protein	PF3D7_1035700	Not Mito	Q8IJ52	Q8IJ52	17	17	17		PF10_0348		1	17	17	17	13	13	15	12	13	12	10	14	12	8	11	9	13	13	15	12	13	12	10	14	12	8	11	9	13	13	15	12	13	12	10	14	12	8
Q8IJ60	Methionine--tRNA ligase (EC 6.1.1.10)	PF3D7_1034900	Not Mito	Q8IJ60	Q8IJ60	23	23	23		PF10_0340		1	23	23	23	17	17	18	21	13	15	15	15	19	15	14	14	17	17	18	21	13	15	15	15	19	15	14	14	17	17	18	21	13	15	15	15	19	15
Q8IJ62	Deleted.		Not Mito	Q8IJ62	Q8IJ62	3	3	3		PF10_0338		1	3	3	3	3	2	2	2	2	1	2	3	3	3	3	2	3	2	2	2	2	1	2	3	3	3	3	2	3	2	2	2	2	1	2	3	3	3
Q8IJ69	Sec1 family protein, putative	PF3D7_1034000	Not Mito	Q8IJ69	Q8IJ69	6	6	6		PF10_0331		1	6	6	6	5	3	3	4	3	4	5	4	5	6	5	4	5	3	3	4	3	4	5	4	5	6	5	4	5	3	3	4	3	4	5	4	5	6
Q8IJ72	Bromodomain protein 1	PF3D7_1033700	Not Mito	Q8IJ72	Q8IJ72	16	16	16		PF10_0328		1	16	16	16	11	11	11	10	11	9	13	10	12	11	9	10	11	11	11	10	11	9	13	10	12	11	9	10	11	11	11	10	11	9	13	10	12	11
Q8IJ74	Haloacid dehalogenase-like hydrolase	PF3D7_1033400	Not Mito	Q8IJ74	Q8IJ74	7	7	7		PF10_0325		1	7	7	7	7	6	5	6	4	6	4	6	6	3	3	4	7	6	5	6	4	6	4	6	6	3	3	4	7	6	5	6	4	6	4	6	6	3
Q8IJ85	mRNA-decapping enzyme subunit 1, putative	PF3D7_1032100	Mito	Q8IJ85	Q8IJ85	9	9	9		PF10_0314		1	9	9	9	5	3	3	6	5	4	5	5	4	6	4	5	5	3	3	6	5	4	5	5	4	6	4	5	5	3	3	6	5	4	5	5	4	6
Q8IJA9	Adenosine deaminase (EC 3.5.4.4)	PF3D7_1029600	Not Mito	Q8IJA9	Q8IJA9	14	14	14		PF10_0289		1	14	14	14	11	11	12	12	7	10	10	10	13	9	9	8	11	11	12	12	7	10	10	10	13	9	9	8	11	11	12	12	7	10	10	10	13	9
Q8IJB1	LEM3/CDC50 family protein, putative	PF3D7_1029400	Not Mito	Q8IJB1	Q8IJB1	8	8	8		PF10_0287		1	8	8	8	6	7	6	7	6	6	6	6	6	4	6	5	6	7	6	7	6	6	6	6	6	4	6	5	6	7	6	7	6	6	6	6	6	4
Q8IJC6	60S ribosomal protein L3	PF3D7_1027800	Not Mito	Q8IJC6	Q8IJC6	7	7	7		PF10_0272		1	7	7	7	4	4	4	6	6	4	5	5	6	7	4	4	4	4	4	6	6	4	5	5	6	7	4	4	4	4	4	6	6	4	5	5	6	7
Q8IJD2	U3 small nucleolar ribonucleoprotein protein MPP10, putative	PF3D7_1027100	Not Mito	Q8IJD2	Q8IJD2	4	4	4		PF10_0266		1	4	4	4	3	2	2	2	2	2	4	2	2	3	3	2	3	2	2	2	2	2	4	2	2	3	3	2	3	2	2	2	2	2	4	2	2	3
Q8IJE1	Uncharacterized protein	PF3D7_1026000	Not Mito	Q8IJE1	Q8IJE1	2	2	2		PF10_0257		1	2	2	2	2	2	2	2	2	2	2	2	2	2	2	2	2	2	2	2	2	2	2	2	2	2	2	2	2	2	2	2	2	2	2	2	2	2
Q8IJE4	Deleted.		Not Mito	Q8IJE4	Q8IJE4	10	10	10		PF10_0254		1	10	10	10	8	9	6	7	6	6	4	7	5	2	5	5	8	9	6	7	6	6	4	7	5	2	5	5	8	9	6	7	6	6	4	7	5	2
Q8IJF2	Uncharacterized protein	PF3D7_1025300	Not Mito	Q8IJF2	Q8IJF2	17	17	17		PF10_0246		1	17	17	17	10	11	13	12	9	11	11	11	12	14	10	12	10	11	13	12	9	11	11	11	12	14	10	12	10	11	13	12	9	11	11	11	12	14
Q8IJF4	Formin 2, putative	PF3D7_1025000	Not Mito	Q8IJF4	Q8IJF4	10	10	10		PF10_0244		1	10	10	10	8	6	5	9	6	8	7	7	7	7	8	8	8	6	5	9	6	8	7	7	7	7	8	8	8	6	5	9	6	8	7	7	7	7
Q8IJF6	Uncharacterized protein	PF3D7_1024800	Not Mito	Q8IJF6	Q8IJF6	13	13	13		PF10_0242		1	13	13	13	6	9	6	11	9	10	7	7	4	10	9	7	6	9	6	11	9	10	7	7	4	10	9	7	6	9	6	11	9	10	7	7	4	10
Q8IJG6	Chromodomain-helicase-DNA-binding protein 1 homolog, putative (EC 3.6.4.12)	PF3D7_1023900	Not Mito	Q8IJG6	Q8IJG6	27	27	27		PF10_0232		1	27	27	27	19	13	17	18	9	12	19	16	15	21	12	16	19	13	17	18	9	12	19	16	15	21	12	16	19	13	17	18	9	12	19	16	15	21
Q8IJI0	Serine/arginine-rich splicing factor 4	PF3D7_1022400	Not Mito	Q8IJI0	Q8IJI0	7	7	7		PF10_0217		1	7	7	7	4	4	4	7	5	4	4	4	4	4	3	3	4	4	4	7	5	4	4	4	4	4	3	3	4	4	4	7	5	4	4	4	4	4
Q8IJI4	ANK_REP_REGION domain-containing protein	PF3D7_1021900	Not Mito	Q8IJI4	Q8IJI4	24	24	24		PF10_0213		1	24	24	24	17	18	15	20	15	14	15	17	17	16	15	15	17	18	15	20	15	14	15	17	17	16	15	15	17	18	15	20	15	14	15	17	17	16
Q8IJI5	Deleted.		Not Mito	Q8IJI5	Q8IJI5	16	16	16		PF10_0212a		1	16	16	16	14	9	11	9	8	8	10	9	10	9	8	9	14	9	11	9	8	8	10	9	10	9	8	9	14	9	11	9	8	8	10	9	10	9
Q8IJI7	Deoxyribose-phosphate aldolase, putative (EC 4.1.2.4)	PF3D7_1021600	Not Mito	Q8IJI7	Q8IJI7	9	9	9		PF10_0210		1	9	9	9	8	7	8	7	6	7	5	8	7	4	5	6	8	7	8	7	6	7	5	8	7	4	5	6	8	7	8	7	6	7	5	8	7	4
Q8IJI9	Deleted.		Not Mito	Q8IJI9	Q8IJI9	4	4	4		PF10_0208		1	4	4	4	4	3	3	4	2	2	2	3	4	3	3	4	4	3	3	4	2	2	2	3	4	3	3	4	4	3	3	4	2	2	2	3	4	3
Q8IJL2	Eukaryotic translation initiation factor subunit eIF2A, putative	PF3D7_1019000	Not Mito	Q8IJL2	Q8IJL2	22	22	22		PF10_0183		1	22	22	22	18	12	16	16	14	16	15	13	15	16	14	15	18	12	16	16	14	16	15	13	15	16	14	15	18	12	16	16	14	16	15	13	15	16
Q8IJM0	26S proteasome regulatory subunit p55, putative (EC 3.4.25.1)	PF3D7_1017900	Not Mito	Q8IJM0	Q8IJM0	4	4	4		PF10_0174		1	4	4	4	3	3	3	3	2	2	3	3	3	2	2	4	3	3	3	3	2	2	3	3	3	2	2	4	3	3	3	3	2	2	3	3	3	2
Q8IJN3	Serine/threonine protein kinase, FIKK family (EC 2.7.11.1)	PF3D7_1016400	Mito	Q8IJN3	Q8IJN3	10	10	9		FIKK-10.1		1	10	10	9	4	5	3	9	7	7	5	3	3	6	5	5	4	5	3	9	7	7	5	3	3	6	5	5	3	4	2	8	6	6	4	2	2	5
Q8IJN7	Enolase (EC 4.2.1.11) (2-phospho-D-glycerate hydro-lyase) (2-phosphoglycerate dehydratase)	ENO PF10_0155	Not Mito	Q8IJN7	Q8IJN7	17	17	16	Enolase	ENO		1	17	17	16	14	12	13	14	12	12	14	13	15	11	11	11	14	12	13	14	12	12	14	13	15	11	11	11	13	11	12	13	11	11	13	12	14	10
Q8IJN9	Heat shock protein 60	PF3D7_1015600	Mito	Q8IJN9	Q8IJN9	26	26	26		PF10_0153		1	26	26	26	21	20	18	24	20	20	22	22	22	22	20	21	21	20	18	24	20	20	22	22	22	22	20	21	21	20	18	24	20	20	22	22	22	22
Q8IJP1	RMI1_N domain-containing protein	PF3D7_1015400	Not Mito	Q8IJP1	Q8IJP1	3	3	3		PF10_0151		1	3	3	3	3	3	3	2	2	2	2	1	2	2	2	2	3	3	3	2	2	2	2	1	2	2	2	2	3	3	3	2	2	2	2	1	2	2
Q8IJP3	Cysteine--tRNA ligase, putative (EC 6.1.1.16)	PF3D7_1015200.1	Not Mito	Q8IJP3	Q8IJP3	11	11	11		PF10_0149		1	11	11	11	9	10	9	8	11	8	9	7	9	8	8	8	9	10	9	8	11	8	9	7	9	8	8	8	9	10	9	8	11	8	9	7	9	8
Q8IJP6	Uncharacterized protein	PF3D7_1014900	Not Mito	Q8IJP6	Q8IJP6	37	37	37		PF10_0146		1	37	37	37	26	31	30	21	21	17	17	22	21	12	16	17	26	31	30	21	21	17	17	22	21	12	16	17	26	31	30	21	21	17	17	22	21	12
Q8IJP8	Prohibitin, putative	PF3D7_1014700	Mito	Q8IJP8	Q8IJP8	5	5	5		PF10_0144		1	5	5	5	2	1	2	4	3	3	4	3	4	4	4	2	2	1	2	4	3	3	4	3	4	4	4	2	2	1	2	4	3	3	4	3	4	4
Q8IJP9	Transcriptional coactivator ADA2	PF3D7_1014600	Not Mito	Q8IJP9	Q8IJP9	10	10	10		PF10_0143		1	10	10	10	6	6	4	6	2	5	7	5	4	7	4	5	6	6	4	6	2	5	7	5	4	7	4	5	6	6	4	6	2	5	7	5	4	7
Q8IJQ4	Uncharacterized protein	PF3D7_1014100	Not Mito	Q8IJQ4	Q8IJQ4	13	13	13		PF10_0138		1	13	13	13	8	6	7	9	9	8	2	6	8	4	6	6	8	6	7	9	9	8	2	6	8	4	6	6	8	6	7	9	9	8	2	6	8	4
Q8IJQ9	Uncharacterized protein	PF3D7_1013600	Not Mito	Q8IJQ9;REV__O77374	Q8IJQ9	13;1	13;1	13;1		PF10_0133		2	13	13	13	9	4	7	9	4	2	11	6	10	12	6	9	9	4	7	9	4	2	11	6	10	12	6	9	9	4	7	9	4	2	11	6	10	12
Q8IJR2	Uncharacterized protein	PF3D7_1013300	Not Mito	Q8IJR2;REV__Q8I3Q3	Q8IJR2	12;1	12;1	12;1		PF10_0130		2	12	12	12	8	8	5	8	8	8	7	7	9	8	9	10	8	8	5	8	8	8	7	7	9	8	9	10	8	8	5	8	8	8	7	7	9	8
Q8IJR8	NLI interacting factor-like phosphatase,putative (EC 3.1.3.16)	PF3D7_1012700	Not Mito	Q8IJR8	Q8IJR8	14	14	14		PF10_0124		1	14	14	14	10	8	7	12	7	6	9	9	8	8	7	7	10	8	7	12	7	6	9	9	8	8	7	7	10	8	7	12	7	6	9	9	8	8
Q8IJR9	GMP synthase [glutamine-hydrolyzing] (EC 6.3.5.2)	PF3D7_1012600	Not Mito	Q8IJR9	Q8IJR9	11	11	11		PF10_0123		1	11	11	11	9	8	9	7	5	8	10	9	9	6	8	6	9	8	9	7	5	8	10	9	9	6	8	6	9	8	9	7	5	8	10	9	9	6
Q8IJS1	Hypoxanthine phosphoribosyltransferase (EC 2.4.2.8)	PF3D7_1012400	Not Mito	Q8IJS1	Q8IJS1	12	12	12		PF10_0121		1	12	12	12	7	10	8	10	6	7	9	10	8	7	8	7	7	10	8	10	6	7	9	10	8	7	8	7	7	10	8	10	6	7	9	10	8	7
Q8IJS3	Uncharacterized protein	PF3D7_1012200	Not Mito	Q8IJS3	Q8IJS3	6	6	6		PF10_0119		1	6	6	6	3	4	5	5	3	3	1	3	3	2	3	3	3	4	5	5	3	3	1	3	3	2	3	3	3	4	5	5	3	3	1	3	3	2
Q8IJS7	PRE-binding protein	PF3D7_1011800	Not Mito	Q8IJS7	Q8IJS7	29	29	29		PF10_0115		1	29	29	29	23	21	22	26	20	20	20	22	23	23	19	17	23	21	22	26	20	20	20	22	23	23	19	17	23	21	22	26	20	20	20	22	23	23
Q8IJT8	Dolichyl-phosphate-mannose protein mannosyltransferase, putative (EC 2.4.1.109)	PF3D7_1010700	Not Mito	Q8IJT8	Q8IJT8	5	5	5		PF10_0104		1	5	5	5	3	3	3	5	5	5	4	5	4	4	4	4	3	3	3	5	5	5	4	5	4	4	4	4	3	3	3	5	5	5	4	5	4	4
Q8IJT9	Eukaryotic translation initiation factor 2 subunit beta, putative	PF3D7_1010600	Not Mito	Q8IJT9	Q8IJT9	9	9	9		PF10_0103		1	9	9	9	6	4	5	6	4	5	5	4	5	9	5	5	6	4	5	6	4	5	5	4	5	9	5	5	6	4	5	6	4	5	5	4	5	9
Q8IJV6	Adenylate kinase (EC 2.7.4.3)	PF3D7_1008900	Mito	Q8IJV6	Q8IJV6	9	9	9		PF10_0086		1	9	9	9	8	8	8	9	8	8	8	7	8	8	8	8	8	8	8	9	8	8	8	7	8	8	8	8	8	8	8	9	8	8	8	7	8	8
Q8IJV7	Nucleolar protein 5, putative	PF3D7_1008800	Not Mito	Q8IJV7	Q8IJV7	12	12	12		PF10_0085		1	12	12	12	8	9	7	10	6	7	10	9	8	9	9	6	8	9	7	10	6	7	10	9	8	9	9	6	8	9	7	10	6	7	10	9	8	9
Q8IJW0	26S protease regulatory subunit 4, putative (EC 3.6.4.8)	PF3D7_1008400	Not Mito	Q8IJW0	Q8IJW0	13	13	11		PF10_0081		1	13	13	11	9	8	8	12	10	6	6	8	9	6	6	6	9	8	8	12	10	6	6	8	9	6	6	6	7	6	6	10	8	4	4	6	7	4
Q8IJW2	Uncharacterized protein	PF3D7_1008100	Not Mito	Q8IJW2	Q8IJW2	16	16	16		PF10_0079		1	16	16	16	12	7	8	10	7	9	10	10	10	10	8	9	12	7	8	10	7	9	10	10	10	10	8	9	12	7	8	10	7	9	10	10	10	10
Q8IJW3	Histone deacetylase 2 (EC 3.5.1.98)	PF3D7_1008000	Not Mito	Q8IJW3	Q8IJW3	8	8	8		PF10_0078		1	8	8	8	6	5	7	6	5	4	6	6	7	8	7	6	6	5	7	6	5	4	6	6	7	8	7	6	6	5	7	6	5	4	6	6	7	8
Q8IJW4	Eukaryotic translation initiation factor 3 subunit D (eIF3d) (Eukaryotic translation initiation factor 3 subunit 7)	PF3D7_1007900	Not Mito	Q8IJW4	Q8IJW4	15	15	15	Eukaryotic translation initiation factor 3 subunit D	PF10_0077		1	15	15	15	15	13	14	14	12	14	14	13	15	14	12	12	15	13	14	14	12	14	14	13	15	14	12	12	15	13	14	14	12	14	14	13	15	14
Q8IJW6	Transcription factor with AP2 domain(S)	PF3D7_1007700	Not Mito	Q8IJW6	Q8IJW6	13	13	13		PF10_0075		1	13	13	13	7	7	7	10	6	8	10	6	7	10	7	6	7	7	7	10	6	8	10	6	7	10	7	6	7	7	7	10	6	8	10	6	7	10
Q8IJX3	Single-strand telomeric DNA-binding protein GBP2, putative	PF3D7_1006800	Not Mito	Q8IJX3	Q8IJX3	6	6	6		PF10_0068		1	6	6	6	6	5	4	6	6	6	6	6	6	6	5	5	6	5	4	6	6	6	6	6	6	6	5	5	6	5	4	6	6	6	6	6	6	6
Q8IJX4	Uncharacterized protein	PF3D7_1006700	Not Mito	Q8IJX4	Q8IJX4	7	7	7		PF10_0067		1	7	7	7	5	2	2	7	5	4	3	4	3	4	4	2	5	2	2	7	5	4	3	4	3	4	4	2	5	2	2	7	5	4	3	4	3	4
Q8IJX8	DNA/RNA-binding protein Alba 3	PF3D7_1006200	Not Mito	Q8IJX8	Q8IJX8	8	8	8		PF10_0063		1	8	8	8	6	6	6	7	5	6	7	7	7	5	5	6	6	6	6	7	5	6	7	7	7	5	5	6	6	6	6	7	5	6	7	7	7	5
Q8IJZ3	RNA-binding protein, putative	PF3D7_1004400	Not Mito	Q8IJZ3	Q8IJZ3	7	7	7		PF10_0047		1	7	7	7	3	2	3	6	4	3	4	3	3	4	4	3	3	2	3	6	4	3	4	3	3	4	4	3	3	2	3	6	4	3	4	3	3	4
Q8IJZ7	60S ribosomal protein L13, putative	PF3D7_1004000	Not Mito	Q8IJZ7	Q8IJZ7	7	7	7		PF10_0043		1	7	7	7	7	7	7	6	6	6	7	7	7	6	6	6	7	7	7	6	6	6	7	7	7	6	6	6	7	7	7	6	6	6	7	7	7	6
Q8IJZ9	U5 small nuclear ribonuclear protein, putative	PF3D7_1003800	Not Mito	Q8IJZ9	Q8IJZ9	22	22	22		PF10_0041		1	22	22	22	15	14	13	16	12	15	13	11	13	13	10	10	15	14	13	16	12	15	13	11	13	13	10	10	15	14	13	16	12	15	13	11	13	13
Q8IK07	Uncharacterized protein	PF3D7_1002900	Not Mito	Q8IK07	Q8IK07	5	5	5		PF10_0033		1	5	5	5	3	4	4	4	4	2	4	3	5	4	3	3	3	4	4	4	4	2	4	3	5	4	3	3	3	4	4	4	4	2	4	3	5	4
Q8IK09	Uncharacterized protein	PF3D7_1002700	Not Mito	Q8IK09	Q8IK09	5	5	5		PF10_0031		1	5	5	5	4	3	4	4	3	3	2	3	4	2	2	2	4	3	4	4	3	3	2	3	4	2	2	2	4	3	4	4	3	3	2	3	4	2
Q8IK12	RNA-binding protein, putative	PF3D7_1002400.1	Not Mito	Q8IK12	Q8IK12	6	6	6		PF10_0028		1	6	6	6	5	5	5	5	4	4	5	5	5	4	4	3	5	5	5	5	4	4	5	5	5	4	4	3	5	5	5	5	4	4	5	5	5	4
Q8IK19	PRESAN domain-containing protein	PF3D7_1001700	Not Mito	Q8IK19	Q8IK19	6	6	6		PF10_0021		1	6	6	6	3	4	4	5	4	4	3	5	4	4	3	3	3	4	4	5	4	4	3	5	4	4	3	3	3	4	4	5	4	4	3	5	4	4
Q8IK20	Alpha/beta hydrolase, putative (EC 3.1.1.23)	PF3D7_1001600	Not Mito	Q8IK20	Q8IK20	14	14	14		PF10_0020		1	14	14	14	10	9	7	12	14	11	6	7	7	9	11	10	10	9	7	12	14	11	6	7	7	9	11	10	10	9	7	12	14	11	6	7	7	9
Q8IK82	Bromodomain protein, putative	PF3D7_1475600	Not Mito	Q8IK82	Q8IK82	3	3	3		PF14_0724		1	3	3	3	3	3	2	3	3	2	2	2	3	3	3	2	3	3	2	3	3	2	2	2	3	3	3	2	3	3	2	3	3	2	2	2	3	3
Q8IK90	Proteasome endopeptidase complex (EC 3.4.25.1)	PF3D7_1474800	Not Mito	Q8IK90	Q8IK90	9	9	9		PF14_0716		1	9	9	9	5	5	7	8	7	4	5	7	7	6	6	6	5	5	7	8	7	4	5	7	7	6	6	6	5	5	7	8	7	4	5	7	7	6
Q8IK93	Splicing factor 3A subunit 1, putative	PF3D7_1474500	Not Mito	Q8IK93	Q8IK93	10	10	10		PF14_0713		1	10	10	10	7	4	4	5	4	5	4	6	6	4	4	3	7	4	4	5	4	5	4	6	6	4	4	3	7	4	4	5	4	5	4	6	6	4
Q8IKA0	Nucleoporin NUP116/NSP116, putative	PF3D7_1473700	Not Mito	Q8IKA0	Q8IKA0	14	14	14		PF14_0706		1	14	14	14	9	9	7	12	12	6	7	9	4	7	10	6	9	9	7	12	12	6	7	9	4	7	10	6	9	9	7	12	12	6	7	9	4	7
Q8IKA6	DnaJ protein, putative	PF3D7_1473200	Not Mito	Q8IKA6	Q8IKA6	10	10	10		PF14_0700		1	10	10	10	8	9	7	8	6	6	10	10	6	10	7	7	8	9	7	8	6	6	10	10	6	10	7	7	8	9	7	8	6	6	10	10	6	10
Q8IKB2	Protein disulfide-isomerase (EC 5.3.4.1)	PF3D7_1472600	Not Mito	Q8IKB2	Q8IKB2	6	6	6		PDI-14		1	6	6	6	4	4	5	3	3	4	2	4	4	1	3	2	4	4	5	3	3	4	2	4	4	1	3	2	4	4	5	3	3	4	2	4	4	1
Q8IKC5	Diacylglycerol kinase (DAG kinase) (EC 2.7.1.107)	PF3D7_1471400	Not Mito	Q8IKC5	Q8IKC5	5	5	5		PF14_0681		1	5	5	5	2	4	4	4	2	2	4	4	4	4	3	3	2	4	4	4	2	2	4	4	4	4	3	3	2	4	4	4	2	2	4	4	4	4
Q8IKC7	Inorganic anion exchanger, inorganic anion antiporter	PF3D7_1471200	Not Mito	Q8IKC7	Q8IKC7	5	5	5		PF14_0679		1	5	5	5	4	4	4	5	5	5	5	4	4	5	5	4	4	4	4	5	5	5	5	4	4	5	5	4	4	4	4	5	5	5	5	4	4	5
Q8IKC8	Exported protein 2	PF3D7_1471100	Not Mito	Q8IKC8	Q8IKC8	8	8	8		EXP-2		1	8	8	8	6	7	6	8	7	7	6	7	8	8	7	8	6	7	6	8	7	7	6	7	8	8	7	8	6	7	6	8	7	7	6	7	8	8
Q8IKE6	Uncharacterized protein	PF3D7_1469100	Not Mito	Q8IKE6	Q8IKE6	6	6	6		PF14_0659		1	6	6	6	4	4	3	3	3	4	3	5	4	4	3	2	4	4	3	3	3	4	3	5	4	4	3	2	4	4	3	3	3	4	3	5	4	4
Q8IKE8	C2H2-type domain-containing protein	PF3D7_1468900	Not Mito	Q8IKE8	Q8IKE8	16	16	16		PF14_0657		1	16	16	16	14	12	12	12	10	9	9	12	9	12	10	10	14	12	12	12	10	9	9	12	9	12	10	10	14	12	12	12	10	9	9	12	9	12
Q8IKF0	Eukaryotic initiation factor 4A (EC 3.6.4.12)	PF3D7_1468700	Not Mito	Q8IKF0	Q8IKF0	10	10	9		H45		1	10	10	9	6	8	6	9	9	6	6	6	6	6	6	6	6	8	6	9	9	6	6	6	6	6	6	6	5	7	5	8	8	5	5	5	5	5
Q8IKF6	Uncharacterized protein	PF3D7_1468100	Not Mito	Q8IKF6	Q8IKF6	29	29	29		PF14_0649		1	29	29	29	22	19	19	25	14	20	21	21	22	23	18	17	22	19	19	25	14	20	21	21	22	23	18	17	22	19	19	25	14	20	21	21	22	23
Q8IKG8	Rhoptry protein, putative	PF3D7_1466900	Not Mito	Q8IKG8	Q8IKG8	12	12	12		PF14_0637		1	12	12	12	6	6	6	7	7	7	6	7	8	7	6	5	6	6	6	7	7	7	6	7	8	7	6	5	6	6	6	7	7	7	6	7	8	7
Q8IKH3	26S proteasome regulatory subunit RPN2,putative (EC 3.4.25.1)	PF3D7_1466300	Not Mito	Q8IKH3	Q8IKH3	20	20	20		PF14_0632		1	20	20	20	14	14	12	14	11	12	12	10	15	9	13	11	14	14	12	14	11	12	12	10	15	9	13	11	14	14	12	14	11	12	12	10	15	9
Q8IKH8	40S ribosomal protein S3	PF3D7_1465900	Not Mito	Q8IKH8;sp|P23396|RS3_HUMAN40SribosomalproteinS3OS=HomosapiensGN=RPS3PE=1SV=2	Q8IKH8	11;2	11;2	11;2		PF14_0627		2	11	11	11	9	8	8	9	8	8	9	8	8	8	7	8	9	8	8	9	8	8	9	8	8	8	7	8	9	8	8	9	8	8	9	8	8	8
Q8IKI9	ATP-dependent zinc metalloprotease FTSH,putative (EC 3.4.24.-)	PF3D7_1464900	Mito	Q8IKI9	Q8IKI9	12	12	12		PF14_0616		1	12	12	12	7	7	6	9	8	6	7	7	7	8	6	6	7	7	6	9	8	6	7	7	7	8	6	6	7	7	6	9	8	6	7	7	7	8
Q8IKJ0	V-type proton ATPase subunit	PF3D7_1464700	Not Mito	Q8IKJ0	Q8IKJ0	14	14	14		PF14_0615		1	14	14	14	12	13	12	13	10	12	11	10	11	12	11	10	12	13	12	13	10	12	11	10	11	12	11	10	12	13	12	13	10	12	11	10	11	12
Q8IKJ1	Serine/threonine protein phosphatase UIS2,putative (EC 3.1.3.16)	PF3D7_1464600	Not Mito	Q8IKJ1	Q8IKJ1	18	18	18		PF14_0614		1	18	18	18	7	7	9	17	11	12	8	9	7	15	10	13	7	7	9	17	11	12	8	9	7	15	10	13	7	7	9	17	11	12	8	9	7	15
Q8IKJ2	Uncharacterized protein	PF3D7_1464500	Not Mito	Q8IKJ2	Q8IKJ2	17	17	17		PF14_0613		1	17	17	17	11	9	11	10	5	8	8	9	11	11	8	7	11	9	11	10	5	8	8	9	11	11	8	7	11	9	11	10	5	8	8	9	11	11
Q8IKJ8	Uncharacterized protein	PF3D7_1463900	Not Mito	Q8IKJ8	Q8IKJ8	14	14	14		PF14_0607		1	14	14	14	10	12	10	10	12	10	7	9	8	6	7	8	10	12	10	10	12	10	7	9	8	6	7	8	10	12	10	10	12	10	7	9	8	6
Q8IKK4	Replication factor C subunit 3, putative	PF3D7_1463200	Not Mito	Q8IKK4	Q8IKK4	6	6	6		PF14_0601		1	6	6	6	4	3	3	5	4	3	4	2	4	5	3	3	4	3	3	5	4	3	4	2	4	5	3	3	4	3	3	5	4	3	4	2	4	5
Q8IKK7	Glyceraldehyde-3-phosphate dehydrogenase (EC 1.2.1.12)	PF3D7_1462800	Not Mito	Q8IKK7	Q8IKK7	21	21	21	Glyceraldehyde-3-phosphate dehydrogenase	GAPDH		1	21	21	21	17	18	15	18	14	14	16	16	16	14	13	14	17	18	15	18	14	14	16	16	16	14	13	14	17	18	15	18	14	14	16	16	16	14
Q8IKL1	Uncharacterized protein	PF3D7_1462300	Not Mito	Q8IKL1	Q8IKL1	20	20	20		PF14_0593		1	20	20	20	16	16	17	17	18	14	17	14	17	16	15	13	16	16	17	17	18	14	17	14	17	16	15	13	16	16	17	17	18	14	17	14	17	16
Q8IKL8	Uncharacterized protein	PF3D7_1461400	Not Mito	Q8IKL8	Q8IKL8	11	11	11		PF14_0586		1	11	11	11	8	8	8	7	9	9	4	6	6	5	8	7	8	8	8	7	9	9	4	6	6	5	8	7	8	8	8	7	9	9	4	6	6	5
Q8IKM5	60S ribosomal protein L27	PF3D7_1460700	Not Mito	Q8IKM5	Q8IKM5	7	7	7		PF14_0579		1	7	7	7	6	6	6	6	5	6	6	6	5	6	6	6	6	6	6	6	5	6	6	6	5	6	6	6	6	6	6	6	5	6	6	6	5	6
Q8IKM7	Uncharacterized protein	PF3D7_1460500	Not Mito	Q8IKM7	Q8IKM7	11	11	11		PF14_0577		1	11	11	11	7	7	5	6	5	4	7	6	6	8	6	5	7	7	5	6	5	4	7	6	6	8	6	5	7	7	5	6	5	4	7	6	6	8
Q8IKN5	Uncharacterized protein	PF3D7_1459600	Not Mito	Q8IKN5	Q8IKN5	8	8	8		PF14_0569		1	8	8	8	8	5	6	7	7	5	8	7	6	6	7	7	8	5	6	7	7	5	8	7	6	6	7	7	8	5	6	7	7	5	8	7	6	6
Q8IKN7	Uncharacterized protein	PF3D7_1459400	Not Mito	Q8IKN7	Q8IKN7	9	9	9		PF14_0567		1	9	9	9	7	8	8	8	7	6	6	8	8	8	8	7	7	8	8	8	7	6	6	8	8	8	8	7	7	8	8	8	7	6	6	8	8	8
Q8IKP8	Uncharacterized protein	PF3D7_1458300	Not Mito	Q8IKP8	Q8IKP8	8	8	8		PF14_0556		1	8	8	8	5	6	6	8	6	7	4	4	4	5	4	5	5	6	6	8	6	7	4	4	4	5	4	5	5	6	6	8	6	7	4	4	4	5
Q8IKQ9	Signal peptide peptidase (EC 3.4.21.89)	PF3D7_1457000	Not Mito	Q8IKQ9	Q8IKQ9	5	5	5		SPP		1	5	5	5	3	5	5	4	4	4	5	4	5	4	4	4	3	5	5	4	4	4	5	4	5	4	4	4	3	5	5	4	4	4	5	4	5	4
Q8IKR1	V-type H(+)-translocating pyrophosphatase,putative (EC 3.6.1.1)	PF3D7_1456800	Not Mito	Q8IKR1	Q8IKR1	12	12	12		PF14_0541		1	12	12	12	11	10	12	10	9	9	11	12	12	8	10	10	11	10	12	10	9	9	11	12	12	8	10	10	11	10	12	10	9	9	11	12	12	8
Q8IKR4	SCD domain-containing protein	PF3D7_1456500	Not Mito	Q8IKR4	Q8IKR4	16	16	16		PF14_0538		1	16	16	16	12	6	7	10	5	7	14	10	11	13	6	8	12	6	7	10	5	7	14	10	11	13	6	8	12	6	7	10	5	7	14	10	11	13
Q8IKS3	AP-1 complex subunit gamma, putative	PF3D7_1455500	Not Mito	Q8IKS3	Q8IKS3	12	12	12		PF14_0529		1	12	12	12	7	6	4	10	5	3	7	6	6	7	4	3	7	6	4	10	5	3	7	6	6	7	4	3	7	6	4	10	5	3	7	6	6	7
Q8IKS6	Methyltransferase, putative	PF3D7_1455200.2	Not Mito	Q8IKS6	Q8IKS6	3	3	3		PF14_0526		1	3	3	3	2	2	3	2	2	3	3	2	3	3	3	2	2	2	3	2	2	3	3	2	3	3	3	2	2	2	3	2	2	3	3	2	3	3
Q8IKT2	6-phosphogluconate dehydrogenase, decarboxylating (EC 1.1.1.44)	PF3D7_1454700	Not Mito	Q8IKT2	Q8IKT2	10	10	10	6-phosphogluconate dehydrogenase, decarboxylating	PF14_0520		1	10	10	10	9	9	10	7	4	4	8	9	9	4	5	6	9	9	10	7	4	4	8	9	9	4	5	6	9	9	10	7	4	4	8	9	9	4
Q8IKT5	Deleted.		Not Mito	Q8IKT5;REV__C6KT27	Q8IKT5	24;1	24;1	24;1		PF14_0517		2	24	24	24	19	20	17	20	19	19	18	20	19	19	20	19	19	20	17	20	19	19	18	20	19	19	20	19	19	20	17	20	19	19	18	20	19	19
Q8IKU0	Bifunctional glucose-6-phosphate 1-dehydrogenase/6-phosphogluconolactonase (PfGluPho) [Includes: 6-phosphogluconolactonase (6PGL) (EC 3.1.1.31); Glucose-6-phosphate 1-dehydrogenase (G6PD) (EC 1.1.1.49)]	PF14_0511	Not Mito	Q8IKU0;sp|P11413|G6PD_HUMANGlucose-6-phosphate1-dehydrogenaseOS=HomosapiensGN=G6PDPE=1SV=4	Q8IKU0	14;1	14;1	14;1	Bifunctional glucose-6-phosphate 1-dehydrogenase/6-phosphogluconolactonase;6-phosphogluconolactonase;Glucose-6-phosphate 1-dehydrogenase	PF14_0511		2	14	14	14	11	12	11	14	9	11	10	10	10	11	8	12	11	12	11	14	9	11	10	10	10	11	8	12	11	12	11	14	9	11	10	10	10	11
Q8IKV6	Rhoptry neck protein 2	PF3D7_1452000	Not Mito	Q8IKV6	Q8IKV6	30	30	30		PfRON2		1	30	30	30	24	28	26	26	22	20	15	24	25	10	21	15	24	28	26	26	22	20	15	24	25	10	21	15	24	28	26	26	22	20	15	24	25	10
Q8IKV7	Ribosome biogenesis protein TSR1, putative	PF3D7_1451900	Not Mito	Q8IKV7	Q8IKV7	3	3	3		PF14_0494		1	3	3	3	3	3	3	2	2	2	2	3	3	2	2	2	3	3	3	2	2	2	2	3	3	2	2	2	3	3	3	2	2	2	2	3	3	2
Q8IKW4	Uncharacterized protein	PF3D7_1451200	Not Mito	Q8IKW4	Q8IKW4	11	11	11		PF14_0487		1	11	11	11	8	4	4	6	5	6	9	7	8	11	7	8	8	4	4	6	5	6	9	7	8	11	7	8	8	4	4	6	5	6	9	7	8	11
Q8IKW5	Elongation factor 2	PF3D7_1451100	Not Mito	Q8IKW5	Q8IKW5	28	28	28		PF14_0486		1	28	28	28	20	17	16	25	14	17	18	19	17	20	19	15	20	17	16	25	14	17	18	19	17	20	19	15	20	17	16	25	14	17	18	19	17	20
Q8IKX2	Zinc finger protein, putative	PF3D7_1450400	Not Mito	Q8IKX2	Q8IKX2	7	7	7		PF14_0479		1	7	7	7	3	2	3	4	3	2	2	3	4	3	2	2	3	2	3	4	3	2	2	3	4	3	2	2	3	2	3	4	3	2	2	3	4	3
Q8IKX4	Signal recognition particle 54 kDa protein	PF3D7_1450100	Not Mito	Q8IKX4	Q8IKX4	11	11	11		PF14_0477		1	11	11	11	9	9	8	9	10	11	10	9	9	11	9	9	9	9	8	9	10	11	10	9	9	11	9	9	9	9	8	9	10	11	10	9	9	11
Q8IKY0	Transcription factor with AP2 domain(S),putative	PF3D7_1449500	Not Mito	Q8IKY0	Q8IKY0	7	7	7		ApiAP2		1	7	7	7	4	4	4	5	3	3	4	4	4	4	3	3	4	4	4	5	3	3	4	4	4	4	3	3	4	4	4	5	3	3	4	4	4	4
Q8IKY3	CLASP_N domain-containing protein	PF3D7_1449100	Not Mito	Q8IKY3	Q8IKY3	8	8	8		PF14_0468		1	8	8	8	5	6	5	5	3	4	2	4	5	5	3	3	5	6	5	5	3	4	2	4	5	5	3	3	5	6	5	5	3	4	2	4	5	5
Q8IKY7	SNARE protein, putative	PF3D7_1448600	Not Mito	Q8IKY7	Q8IKY7	4	4	4		PfVti1		1	4	4	4	3	3	3	3	4	2	3	3	3	3	3	2	3	3	3	3	4	2	3	3	3	3	3	2	3	3	3	3	4	2	3	3	3	3
Q8IKY9	Ubiquitin-protein ligase, putative	PF3D7_1448400	Not Mito	Q8IKY9	Q8IKY9	7	7	7		PF14_0462		1	7	7	7	5	5	4	3	3	3	6	4	4	6	5	4	5	5	4	3	3	3	6	4	4	6	5	4	5	5	4	3	3	3	6	4	4	6
Q8IKZ6	Multidrug resistance protein 2 (EC 3.6.3.44)	PF3D7_1447900	Not Mito	Q8IKZ6	Q8IKZ6	20	20	20		PfMDR2		1	20	20	20	10	12	7	16	11	8	13	9	11	14	10	9	10	12	7	16	11	8	13	9	11	14	10	9	10	12	7	16	11	8	13	9	11	14
Q8IKZ7	Calponin homology domain-containing protein,putative	PF3D7_1447800	Not Mito	Q8IKZ7	Q8IKZ7	20	20	20		PF14_0454		1	20	20	20	12	11	10	12	6	10	9	11	14	10	10	13	12	11	10	12	6	10	9	11	14	10	10	13	12	11	10	12	6	10	9	11	14	10
Q8IKZ8	Uncharacterized protein	PF3D7_1447700	Not Mito	Q8IKZ8	Q8IKZ8	6	6	6		PF14_0453		1	6	6	6	5	5	5	5	4	3	5	6	6	5	5	3	5	5	5	5	4	3	5	6	6	5	5	3	5	5	5	5	4	3	5	6	6	5
Q8IL02	40S ribosomal protein S5	PF3D7_1447000	Not Mito	Q8IL02	Q8IL02	10	10	10		PF14_0448		1	10	10	10	8	8	9	9	7	8	8	8	9	8	7	6	8	8	9	9	7	8	8	8	9	8	7	6	8	8	9	9	7	8	8	8	9	8
Q8IL06	Uncharacterized protein PF14_0444	PF14_0444	Not Mito	Q8IL06	Q8IL06	7	7	7	Uncharacterized protein PF14_0444	PF14_0444		1	7	7	7	5	4	5	7	4	4	4	5	5	5	5	5	5	4	5	7	4	4	4	5	5	5	5	5	5	4	5	7	4	4	4	5	5	5
Q8IL07	Centrin-2	PF3D7_1446600	Not Mito	Q8IL07	Q8IL07	6	6	6		CEN2		1	6	6	6	5	5	5	6	5	5	5	4	5	5	5	4	5	5	5	6	5	5	5	4	5	5	5	4	5	5	5	6	5	5	5	4	5	5
Q8IL08	Uncharacterized protein	PF3D7_1446500	Not Mito	Q8IL08	Q8IL08	15	15	15		PF14_0442		1	15	15	15	11	5	6	8	9	7	13	8	8	11	8	7	11	5	6	8	9	7	13	8	8	11	8	7	11	5	6	8	9	7	13	8	8	11
Q8IL11	M17 leucyl aminopeptidase (EC 3.4.11.1)	PF3D7_1446200	Not Mito	Q8IL11	Q8IL11	14	14	14		LAP		1	14	14	14	11	10	11	13	9	10	11	10	12	12	11	10	11	10	11	13	9	10	11	10	12	12	11	10	11	10	11	13	9	10	11	10	12	12
Q8IL13	ATP-dependent RNA helicase DDX5, putative (EC 3.6.4.13) (DDX17)	PF3D7_1445900	Not Mito	Q8IL13	Q8IL13	9	9	9		PF14_0437		1	9	9	9	6	5	6	8	6	7	9	7	8	8	8	9	6	5	6	8	6	7	9	7	8	8	8	9	6	5	6	8	6	7	9	7	8	8
Q8IL16	Uncharacterized protein	PF3D7_1445700	Not Mito	Q8IL16	Q8IL16	8	8	8		PF14_0434		1	8	8	8	3	3	3	6	5	3	2	3	5	7	4	4	3	3	3	6	5	3	2	3	5	7	4	4	3	3	3	6	5	3	2	3	5	7
Q8IL22	Histidine--tRNA ligase, putative (EC 6.1.1.21)	PF3D7_1445100	Not Mito	Q8IL22	Q8IL22	13	13	13		PF14_0428		1	13	13	13	8	8	10	4	7	5	7	7	8	5	4	5	8	8	10	4	7	5	7	7	8	5	4	5	8	8	10	4	7	5	7	7	8	5
Q8IL28	1-acyl-sn-glycerol-3-phosphate acyltransferase,putative (EC 2.3.1.51)	PF3D7_1444300	Not Mito	Q8IL28	Q8IL28	3	3	3		PF14_0421		1	3	3	3	3	3	2	2	2	2	2	2	2	2	2	2	3	3	2	2	2	2	2	2	2	2	2	2	3	3	2	2	2	2	2	2	2	2
Q8IL32	Heat shock protein 90, putative	PF3D7_1443900	Not Mito	Q8IL32	Q8IL32	17	17	17		PF14_0417		1	17	17	17	11	10	9	11	7	10	14	10	13	15	13	11	11	10	9	11	7	10	14	10	13	15	13	11	11	10	9	11	7	10	14	10	13	15
Q8IL37	WD repeat-containing protein	PF3D7_1443400	Not Mito	Q8IL37	Q8IL37	10	10	10		PF14_0412		1	10	10	10	7	4	5	3	3	3	5	4	5	4	3	5	7	4	5	3	3	3	5	4	5	4	3	5	7	4	5	3	3	3	5	4	5	4
Q8IL48	tRNA binding protein, putative (EC 6.1.1.10)	PF3D7_1442300	Not Mito	Q8IL48	Q8IL48	12	12	12		PF14_0401		1	12	12	12	7	7	7	11	8	7	7	9	9	9	7	6	7	7	7	11	8	7	7	9	9	9	7	6	7	7	7	11	8	7	7	9	9	9
Q8IL56	FACT complex subunit SSRP1	PF3D7_1441400	Not Mito	Q8IL56	Q8IL56	17	17	17		PF14_0393		1	17	17	17	12	9	9	14	12	11	12	12	10	13	12	11	12	9	9	14	12	11	12	12	10	13	12	11	12	9	9	14	12	11	12	12	10	13
Q8IL58	60S ribosomal protein L1, putative	PF3D7_1441200	Not Mito	Q8IL58	Q8IL58	6	6	6		PF14_0391		1	6	6	6	5	5	5	6	5	5	5	5	5	5	5	5	5	5	5	6	5	5	5	5	5	5	5	5	5	5	5	6	5	5	5	5	5	5
Q8IL69	Rad21_Rec8_N domain-containing protein	PF3D7_1440100	Not Mito	Q8IL69	Q8IL69	8	8	8		PF14_0380		1	8	8	8	5	4	5	2	3	4	4	5	6	6	4	5	5	4	5	2	3	4	4	5	6	6	4	5	5	4	5	2	3	4	4	5	6	6
Q8IL73	Uncharacterized protein	PF3D7_1439600	Not Mito	Q8IL73	Q8IL73	2	2	2		PF14_0375		1	2	2	2	2	2	2	2	2	2	2	2	2	2	2	2	2	2	2	2	2	2	2	2	2	2	2	2	2	2	2	2	2	2	2	2	2	2
Q8IL75	Ubiquinol-cytochrome c reductase iron-sulfur subunit, putative (EC 1.10.2.2)	PF3D7_1439400	Mito	Q8IL75	Q8IL75	5	5	5		PF14_0373		1	5	5	5	5	4	5	5	3	5	5	5	4	4	4	5	5	4	5	5	3	5	5	5	4	4	4	5	5	4	5	5	3	5	5	5	4	4
Q8IL82	Uncharacterized protein	PF3D7_1438600	Not Mito	Q8IL82	Q8IL82	4	4	4		PF14_0365		1	4	4	4	4	3	3	4	3	3	1	2	4	4	3	4	4	3	3	4	3	3	1	2	4	4	3	4	4	3	3	4	3	3	1	2	4	4
Q8IL84	Metacaspase-like protein	PF3D7_1438400	Not Mito	Q8IL84	Q8IL84	8	8	8		PF14_0363		1	8	8	8	8	4	5	4	4	4	4	3	4	5	4	4	8	4	5	4	4	4	4	3	4	5	4	4	8	4	5	4	4	4	4	3	4	5
Q8IL88	HSP40, subfamily A, putative	PF3D7_1437900	Not Mito	Q8IL88	Q8IL88	12	12	12		PF14_0359		1	12	12	12	10	9	8	11	8	9	7	6	7	8	7	9	10	9	8	11	8	9	7	6	7	8	7	9	10	9	8	11	8	9	7	6	7	8
Q8IL89	Succinyl-CoA ligase, putative (EC 6.2.1.5)	PF3D7_1437700	Mito	Q8IL89	Q8IL89	9	9	9		PF14_0357		1	9	9	9	6	5	3	5	6	5	6	5	6	6	4	4	6	5	3	5	6	5	6	5	6	6	4	4	6	5	3	5	6	5	6	5	6	6
Q8IL94	Ribonucleoside-diphosphate reductase (EC 1.17.4.1)	PF3D7_1437200	Not Mito	Q8IL94	Q8IL94	16	16	16	Ribonucleoside-diphosphate reductase	PF14_0352		1	16	16	16	13	13	13	15	10	12	11	11	12	12	10	12	13	13	13	15	10	12	11	11	12	12	10	12	13	13	13	15	10	12	11	11	12	12
Q8IL96	N-acetyltransferase, putative (EC 2.3.1.48)	PF3D7_1437000	Not Mito	Q8IL96	Q8IL96	8	8	8		PF14_0350		1	8	8	8	5	4	5	8	6	3	5	5	5	7	6	3	5	4	5	8	6	3	5	5	5	7	6	3	5	4	5	8	6	3	5	5	5	7
Q8ILA1	Translocon component PTEX150	PF3D7_1436300	Not Mito	Q8ILA1	Q8ILA1	13	13	13		PF14_0344		1	13	13	13	8	9	7	10	10	11	9	9	8	11	10	9	8	9	7	10	10	11	9	9	8	11	10	9	8	9	7	10	10	11	9	9	8	11
Q8ILA2	Uncharacterized protein	PF3D7_1436200	Not Mito	Q8ILA2	Q8ILA2	11	11	11		PF14_0343		1	11	11	11	7	6	7	5	3	6	5	6	8	3	3	3	7	6	7	5	3	6	5	6	8	3	3	3	7	6	7	5	3	6	5	6	8	3
Q8ILA7	Ataxin-2 like protein, putative	PF3D7_1435700.1	Not Mito	Q8ILA7	Q8ILA7	4	4	4		PF14_0338		1	4	4	4	4	3	2	2	3	2	3	3	1	3	4	3	4	3	2	2	3	2	3	3	1	3	4	3	4	3	2	2	3	2	3	3	1	3
Q8ILB0	ER membrane protein complex subunit 4, putative	PF3D7_1435400	Not Mito	Q8ILB0	Q8ILB0	4	4	4		PF14_0335		1	4	4	4	4	4	4	4	4	4	4	4	4	4	4	4	4	4	4	4	4	4	4	4	4	4	4	4	4	4	4	4	4	4	4	4	4	4
Q8ILC1	STI1-like protein	PF14_0324	Not Mito	Q8ILC1	Q8ILC1	15	15	15	STI1-like protein	PF14_0324		1	15	15	15	12	14	13	10	12	9	11	12	12	8	10	9	12	14	13	10	12	9	11	12	12	8	10	9	12	14	13	10	12	9	11	12	12	8
Q8ILC8	DNA topoisomerase 2 (EC 5.6.2.3)	PF3D7_1433500	Not Mito	Q8ILC8	Q8ILC8	26	26	26	DNA topoisomerase 2	PF14_0316		1	26	26	26	22	20	21	21	20	22	20	18	17	21	21	20	22	20	21	21	20	22	20	18	17	21	21	20	22	20	21	21	20	22	20	18	17	21
Q8ILC9	Uncharacterized protein	PF3D7_1433400	Not Mito	Q8ILC9	Q8ILC9	22	22	22		PF14_0315		1	22	22	22	15	13	12	12	9	11	12	11	12	11	10	9	15	13	12	12	9	11	12	11	12	11	10	9	15	13	12	12	9	11	12	11	12	11
Q8ILD0	Chromatin assembly factor 1 P55 subunit,putative	PF3D7_1433300	Not Mito	Q8ILD0	Q8ILD0	4	4	4		PF14_0314		1	4	4	4	4	4	4	3	2	3	4	4	4	4	3	2	4	4	4	3	2	3	4	4	4	4	3	2	4	4	4	3	2	3	4	4	4	4
Q8ILE3	Voltage-dependent anion-selective channel protein, putative	PF3D7_1432100	Mito	Q8ILE3	Q8ILE3	10	10	10		PF14_0301		1	10	10	10	6	6	7	8	7	8	9	7	10	9	7	8	6	6	7	8	7	8	9	7	10	9	7	8	6	6	7	8	7	8	9	7	10	9
Q8ILE9	Succinate--CoA ligase [ADP-forming] subunit beta, mitochondrial (EC 6.2.1.5) (Succinyl-CoA synthetase beta chain) (SCS-beta)	PF3D7_1431600	Mito	Q8ILE9	Q8ILE9	5	5	5		PF14_0295		1	5	5	5	4	3	3	4	3	3	4	4	3	4	3	3	4	3	3	4	3	3	4	4	3	4	3	3	4	3	3	4	3	3	4	4	3	4
Q8ILG6	Coatamer beta subunit, putative	PF3D7_1429800	Not Mito	Q8ILG6	Q8ILG6	18	18	18		PF14_0277		1	18	18	18	11	12	9	14	10	11	12	9	12	10	11	9	11	12	9	14	10	11	12	9	12	10	11	9	11	12	9	14	10	11	12	9	12	10
Q8ILH6	Transcription initiation TFIID-like, putative	PF3D7_1428800.1	Not Mito	Q8ILH6	Q8ILH6	4	4	4		PF14_0267		1	4	4	4	3	3	3	3	2	2	3	3	3	2	3	2	3	3	3	3	2	2	3	3	3	2	3	2	3	3	3	3	2	2	3	3	3	2
Q8ILI2	Proliferation-associated protein 2g4, putative	PF3D7_1428300	Not Mito	Q8ILI2	Q8ILI2	9	9	9		PF14_0261		1	9	9	9	7	6	7	8	5	6	6	8	7	7	5	6	7	6	7	8	5	6	6	8	7	7	5	6	7	6	7	8	5	6	6	8	7	7
Q8ILI6	Acidic leucine-rich nuclear phosphoprotein 32-related protein (ANP32/acidic nuclear phosphoprotein-like protein)	PF14_0257	Not Mito	Q8ILI6	Q8ILI6	9	9	9	Acidic leucine-rich nuclear phosphoprotein 32-related protein	PF14_0257		1	9	9	9	8	6	7	7	4	5	7	8	7	6	7	5	8	6	7	7	4	5	7	8	7	6	7	5	8	6	7	7	4	5	7	8	7	6
Q8ILI9	DNA mismatch repair protein MSH2, putative	PF3D7_1427500	Not Mito	Q8ILI9	Q8ILI9	15	15	15		PF14_0254		1	15	15	15	11	5	7	8	3	6	8	8	8	8	7	6	11	5	7	8	3	6	8	8	8	8	7	6	11	5	7	8	3	6	8	8	8	8
Q8ILJ1	Uncharacterized protein	PF3D7_1427300	Not Mito	Q8ILJ1	Q8ILJ1	15	15	15		PF14_0252		1	15	15	15	10	9	9	8	4	5	10	8	8	11	6	11	10	9	9	8	4	5	10	8	8	11	6	11	10	9	9	8	4	5	10	8	8	11
Q8ILJ7	Phosphoenolpyruvate carboxylase (EC 4.1.1.31)	PF3D7_1426700	Not Mito	Q8ILJ7	Q8ILJ7	14	14	14		PF14_0246		1	14	14	14	12	7	7	10	6	5	6	6	7	4	5	4	12	7	7	10	6	5	6	6	7	4	5	4	12	7	7	10	6	5	6	6	7	4
Q8ILK1	Protein arginine N-methyltransferase 1 (EC 2.1.1.-)	PF3D7_1426200	Not Mito	Q8ILK1	Q8ILK1	6	6	6		PF14_0242		1	6	6	6	6	5	5	4	4	4	6	5	6	6	5	5	6	5	5	4	4	4	6	5	6	6	5	5	6	5	5	4	4	4	6	5	6	6
Q8ILL2	60S ribosomal protein L7-3, putative	PF3D7_1424400	Not Mito	Q8ILL2	Q8ILL2	7	7	7		PF14_0231		1	7	7	7	6	5	5	7	7	7	7	6	6	7	6	6	6	5	5	7	7	7	7	6	6	7	6	6	6	5	5	7	7	7	7	6	6	7
Q8ILL3	60S ribosomal protein L5, putative	PF3D7_1424100	Not Mito	Q8ILL3	Q8ILL3	11	11	11		PF14_0230		1	11	11	11	8	9	9	10	7	8	9	9	8	8	8	9	8	9	9	10	7	8	9	9	8	8	8	9	8	9	9	10	7	8	9	9	8	8
Q8ILL5	NTF2 domain-containing protein	PF3D7_1423700	Not Mito	Q8ILL5	Q8ILL5	12	12	11		PF14_0228		1	12	12	11	6	8	6	9	6	6	8	7	7	7	6	6	6	8	6	9	6	6	8	7	7	7	6	6	5	7	5	8	5	5	7	6	6	6
Q8ILM6	Uncharacterized protein	PF3D7_1422700	Not Mito	Q8ILM6	Q8ILM6	11	11	11		PF14_0217		1	11	11	11	3	1	3	8	4	3	6	2	2	10	6	5	3	1	3	8	4	3	6	2	2	10	6	5	3	1	3	8	4	3	6	2	2	10
Q8ILN8	40S ribosomal protein S25	PF3D7_1421200	Not Mito	Q8ILN8	Q8ILN8	5	5	5		PF14_0205		1	5	5	5	5	4	4	4	4	4	3	4	4	4	4	2	5	4	4	4	4	4	3	4	4	4	4	2	5	4	4	4	4	4	3	4	4	4
Q8ILP3	Surface protein P113	PF3D7_1420700	Not Mito	Q8ILP3	Q8ILP3	18	18	18		Pf113		1	18	18	18	12	13	13	16	13	15	15	13	13	17	15	15	12	13	13	16	13	15	15	13	13	17	15	15	12	13	13	16	13	15	15	13	13	17
Q8ILP6	Glycine--tRNA ligase (EC 6.1.1.14)	PF3D7_1420400	Not Mito	Q8ILP6	Q8ILP6	14	14	14		PF14_0198		1	14	14	14	7	8	10	6	9	9	8	10	11	6	6	7	7	8	10	6	9	9	8	10	11	6	6	7	7	8	10	6	9	9	8	10	11	6
Q8ILQ3	Uncharacterized protein	PF3D7_1419700	Not Mito	Q8ILQ3	Q8ILQ3	6	6	6		PF14_0191		1	6	6	6	3	4	4	5	3	4	3	3	3	3	2	3	3	4	4	5	3	4	3	3	3	3	2	3	3	4	4	5	3	4	3	3	3	3
Q8ILQ4	Uncharacterized protein	PF3D7_1419600	Not Mito	Q8ILQ4	Q8ILQ4	6	6	6		PF14_0190		1	6	6	6	4	4	3	6	3	5	3	3	4	3	4	3	4	4	3	6	3	5	3	3	4	3	4	3	4	4	3	6	3	5	3	3	4	3
Q8ILQ6	Uncharacterized protein	PF3D7_1419400	Not Mito	Q8ILQ6	Q8ILQ6	16	16	16		PF14_0188		1	16	16	16	5	4	4	4	7	8	9	7	4	11	5	5	5	4	4	4	7	8	9	7	4	11	5	5	5	4	4	4	7	8	9	7	4	11
Q8ILQ8	Thioredoxin-like protein, putative	PF3D7_1419200	Not Mito	Q8ILQ8	Q8ILQ8	8	8	8		PF14_0186		1	8	8	8	5	2	2	6	3	6	7	4	6	5	4	6	5	2	2	6	3	6	7	4	6	5	4	6	5	2	2	6	3	6	7	4	6	5
Q8ILR7	DNA helicase (EC 3.6.4.12)	PF3D7_1417800	Not Mito	Q8ILR7;Q8I3K9	Q8ILR7	21;1	21;1	21;1	DNA helicase	PF14_0177		2	21	21	21	15	15	13	13	10	8	18	17	18	16	10	12	15	15	13	13	10	8	18	17	18	16	10	12	15	15	13	13	10	8	18	17	18	16
Q8ILR9	Protein PF14_0175	PF14_0175	Not Mito	Q8ILR9	Q8ILR9	10	10	10	Protein PF14_0175	PF14_0175		1	10	10	10	7	6	6	5	4	3	6	6	5	7	5	5	7	6	6	5	4	3	6	6	5	7	5	5	7	6	6	5	4	3	6	6	5	7
Q8ILS0	H/ACA ribonucleoprotein complex subunit 4,putative (EC 5.4.99.-)	PF3D7_1417500	Not Mito	Q8ILS0	Q8ILS0	7	7	7		PF14_0174		1	7	7	7	5	6	6	6	4	5	7	5	5	5	6	5	5	6	6	6	4	5	7	5	5	5	6	5	5	6	6	6	4	5	7	5	5	5
Q8ILS4	NOT family protein, putative	PF3D7_1417200	Not Mito	Q8ILS4	Q8ILS4	16	16	16		PF14_0170		1	16	16	16	9	11	9	9	7	8	11	9	8	10	10	10	9	11	9	9	7	8	11	9	8	10	10	10	9	11	9	9	7	8	11	9	8	10
Q8ILT0	Glutamate dehydrogenase	PF3D7_1416500	Not Mito	Q8ILT0	Q8ILT0	15	15	14	Glutamate dehydrogenase	PF14_0164		1	15	15	14	13	9	9	14	10	11	11	12	10	11	11	13	13	9	9	14	10	11	11	12	10	11	11	13	12	8	8	13	9	10	10	11	9	10
Q8ILT5	Protein SEY1 homolog (EC 3.6.5.-)	PF14_0159	Not Mito	Q8ILT5	Q8ILT5	19	19	19	Protein SEY1 homolog	PF14_0159		1	19	19	19	12	12	11	15	10	10	12	11	14	13	10	10	12	12	11	15	10	10	12	11	14	13	10	10	12	12	11	15	10	10	12	11	14	13
Q8ILV2	60S ribosomal protein L10, putative	PF3D7_1414300	Not Mito	Q8ILV2	Q8ILV2	7	7	7		PF14_0141		1	7	7	7	7	7	6	7	5	7	7	7	7	7	7	6	7	7	6	7	5	7	7	7	7	7	7	6	7	7	6	7	5	7	7	7	7	7
Q8ILV5	26S proteasome regulatory subunit RPN13,putative	PF3D7_1414000	Not Mito	Q8ILV5	Q8ILV5	5	5	5		PF14_0138		1	5	5	5	4	4	4	4	2	3	4	4	4	2	3	2	4	4	4	4	2	3	4	4	4	2	3	2	4	4	4	4	2	3	4	4	4	2
Q8ILW6	Glycylpeptide N-tetradecanoyltransferase (EC 2.3.1.97) (Myristoyl-CoA:protein N-myristoyltransferase) (NMT) (Peptide N-myristoyltransferase)	PF14_0127	Not Mito	Q8ILW6	Q8ILW6	11	11	11	Glycylpeptide N-tetradecanoyltransferase	PF14_0127		1	11	11	11	8	9	9	8	5	5	7	7	9	9	6	6	8	9	9	8	5	5	7	7	9	9	6	6	8	9	9	8	5	5	7	7	9	9
Q8ILY9	Eukaryotic translation initiation factor 2 subunit gamma, putative	PF3D7_1410600	Not Mito	Q8ILY9	Q8ILY9	8	8	8		PF14_0104		1	8	8	8	4	7	6	7	6	5	4	6	4	5	5	4	4	7	6	7	6	5	4	6	4	5	5	4	4	7	6	7	6	5	4	6	4	5
Q8ILZ1	Rhoptry-associated protein 1	PF3D7_1410400	Not Mito	Q8ILZ1	Q8ILZ1	32	32	32		PF14_0102		1	32	32	32	22	21	22	30	22	26	14	20	24	19	21	19	22	21	22	30	22	26	14	20	24	19	21	19	22	21	22	30	22	26	14	20	24	19
Q8ILZ5	ER membrane protein complex subunit 2, putative	PF3D7_1410000	Not Mito	Q8ILZ5	Q8ILZ5	9	9	9		PF14_0098		1	9	9	9	5	5	5	6	3	6	5	4	5	6	6	5	5	5	5	6	3	6	5	4	5	6	6	5	5	5	5	6	3	6	5	4	5	6
Q8ILZ7	CUGBP Elav-like family member 2, putative	PF3D7_1409800	Not Mito	Q8ILZ7	Q8ILZ7	11	11	11		PF14_0096		1	11	11	11	7	7	6	8	8	9	8	8	8	9	7	6	7	7	6	8	8	9	8	8	8	9	7	6	7	7	6	8	8	9	8	8	8	9
Q8IM01	Uncharacterized protein	PF3D7_1409400	Not Mito	Q8IM01	Q8IM01	4	4	4		PF14_0092		1	4	4	4	3	3	3	3	2	3	2	3	3	2	2	2	3	3	3	3	2	3	2	3	3	2	2	2	3	3	3	3	2	3	2	3	3	2
Q8IM03	DNA damage-inducible protein 1, putative	PF3D7_1409300	Not Mito	Q8IM03	Q8IM03	6	6	6		PF14_0090		1	6	6	6	6	6	5	4	4	5	5	6	6	4	6	4	6	6	5	4	4	5	5	6	6	4	6	4	6	6	5	4	4	5	5	6	6	4
Q8IM09	Uncharacterized protein	PF3D7_1408700	Not Mito	Q8IM09	Q8IM09	22	22	21		PF14_0084		1	22	22	21	12	8	9	11	5	11	13	8	9	12	8	8	12	8	9	11	5	11	13	8	9	12	8	8	12	7	9	10	5	10	12	7	9	11
Q8IM10	40S ribosomal protein S8	PF3D7_1408600	Not Mito	Q8IM10	Q8IM10	5	5	5	40S ribosomal protein S8	PF14_0083		1	5	5	5	4	4	4	4	4	4	4	4	4	5	4	4	4	4	4	4	4	4	4	4	4	5	4	4	4	4	4	4	4	4	4	4	4	5
Q8IM15	Plasmepsin III (EC 3.4.23.-)	PF3D7_1408100	Not Mito	Q8IM15	Q8IM15	13	13	13		PF14_0078		1	13	13	13	12	11	11	10	10	7	11	11	11	10	9	9	12	11	11	10	10	7	11	11	11	10	9	9	12	11	11	10	10	7	11	11	11	10
Q8IM16	Plasmepsin IV (EC 3.4.23.-)	PF3D7_1407800	Not Mito	Q8IM16	Q8IM16	13	13	13		PF14_0075		1	13	13	13	9	8	7	10	6	6	8	7	7	10	8	7	9	8	7	10	6	6	8	7	7	10	8	7	9	8	7	10	6	6	8	7	7	10
Q8IM22	Uncharacterized protein	PF3D7_1407200	Not Mito	Q8IM22	Q8IM22	4	4	4		PF14_0069		1	4	4	4	3	4	3	3	4	4	3	3	3	3	4	3	3	4	3	3	4	4	3	3	3	3	4	3	3	4	3	3	4	4	3	3	3	3
Q8IM28	ATP-dependent Clp protease, putative (EC 3.4.21.92)	PF3D7_1406600	Not Mito	Q8IM28	Q8IM28	5	5	5		PF14_0063		1	5	5	5	3	3	3	2	2	2	2	2	3	3	2	2	3	3	3	2	2	2	2	2	3	3	2	2	3	3	3	2	2	2	2	2	3	3
Q8IM31	Glycerophosphodiester phosphodiesterase (EC 3.1.4.46)	PF3D7_1406300	Not Mito	Q8IM31	Q8IM31	6	6	6		PF14_0060		1	6	6	6	4	4	4	3	4	4	4	5	5	5	4	4	4	4	4	3	4	4	4	5	5	5	4	4	4	4	4	3	4	4	4	5	5	5
Q8IM32	HHH_7 domain-containing protein	PF3D7_1406200	Not Mito	Q8IM32	Q8IM32	12	12	12		PF14_0059		1	12	12	12	11	4	6	7	3	3	8	4	5	9	6	5	11	4	6	7	3	3	8	4	5	9	6	5	11	4	6	7	3	3	8	4	5	9
Q8IM45	Uncharacterized protein	PF3D7_1404900	Not Mito	Q8IM45	Q8IM45	8	8	8		PF14_0046		1	8	8	8	7	5	6	8	5	7	7	7	7	7	5	6	7	5	6	8	5	7	7	7	7	7	5	6	7	5	6	8	5	7	7	7	7	7
Q8IM55	Serine/threonine protein phosphatase CPPED1,putative (EC 3.1.3.16)	PF3D7_1403900	Not Mito	Q8IM55	Q8IM55	6	6	6		PF14_0036		1	6	6	6	5	2	3	5	4	4	4	3	5	4	4	4	5	2	3	5	4	4	4	3	5	4	4	4	5	2	3	5	4	4	4	3	5	4
Q8IM66	26S proteasome regulatory subunit RPN6	PF3D7_1402300	Not Mito	Q8IM66	Q8IM66	11	11	11		PF14_0025		1	11	11	11	6	8	6	7	6	7	8	8	8	5	6	7	6	8	6	7	6	7	8	8	8	5	6	7	6	8	6	7	6	7	8	8	8	5
Q8IM71	Choline kinase (EC 2.7.1.32)	PF3D7_1401800	Not Mito	Q8IM71	Q8IM71	6	6	6		PF14_0020		1	6	6	6	5	6	5	2	2	3	3	6	5	1	2	2	5	6	5	2	2	3	3	6	5	1	2	2	5	6	5	2	2	3	3	6	5	1
Q8IM73	PRESAN domain-containing protein	PF3D7_1401600	Not Mito	Q8IM73	Q8IM73	7	7	7		PF14_0018		1	7	7	7	5	5	5	6	5	5	3	3	5	2	5	4	5	5	5	6	5	5	3	3	5	2	5	4	5	5	5	6	5	5	3	3	5	2
Q9NLB2	Glutaredoxin 1	PF3D7_0306300	Not Mito	Q9NLB2	Q9NLB2	4	4	4		GRX1		1	4	4	4	4	4	4	3	3	3	4	4	3	4	3	3	4	4	4	3	3	3	4	4	3	4	3	3	4	4	4	3	3	3	4	4	3	4
Q9NLB8	EH domain-containing protein	PF3D7_0304200	Not Mito	Q9NLB8	Q9NLB8	12	12	12		PfPast-1		1	12	12	12	7	6	7	7	8	8	6	7	6	8	7	7	7	6	7	7	8	8	6	7	6	8	7	7	7	6	7	7	8	8	6	7	6	8
Q9TY95	Serine-repeat antigen protein (111 kDa antigen) (p126)	SERA PFB0340c	Not Mito	Q9TY95	Q9TY95	30	30	29	Serine-repeat antigen protein	SERA		1	30	30	29	20	18	18	25	20	17	18	20	23	24	19	16	20	18	18	25	20	17	18	20	23	24	19	16	20	18	18	25	20	17	18	20	23	23
Q9TY96	Serine repeat antigen 6 (EC 3.4.22.-)	PF3D7_0207500	Not Mito	Q9TY96	Q9TY96	19	19	18		SERA-6		1	19	19	18	14	13	11	16	12	13	16	15	16	15	16	15	14	13	11	16	12	13	16	15	16	15	16	15	13	12	10	15	12	12	15	14	15	14
Q9TY98	Uncharacterized protein	PF3D7_0204100	Not Mito	Q9TY98	Q9TY98	26	26	26		PFB0190c		1	26	26	26	20	24	21	19	15	15	13	20	19	7	18	18	20	24	21	19	15	15	13	20	19	7	18	18	20	24	21	19	15	15	13	20	19	7
Q9U0H0	LITAF domain-containing protein	PF3D7_0412000	Not Mito	Q9U0H0	Q9U0H0	7	7	7		PFD0595w		1	7	7	7	5	5	4	6	4	4	4	4	4	5	4	4	5	5	4	6	4	4	4	4	4	5	4	4	5	5	4	6	4	4	4	4	4	5
Q9U0H1	DNA polymerase (EC 2.7.7.7)	PF3D7_0411900	Not Mito	Q9U0H1	Q9U0H1	12	12	12	DNA polymerase	PFD0590c		1	12	12	12	7	10	9	9	7	6	9	8	9	9	8	9	7	10	9	9	7	6	9	8	9	9	8	9	7	10	9	9	7	6	9	8	9	9
Q9U0I0	Uncharacterized protein	PF3D7_0410800	Not Mito	Q9U0I0	Q9U0I0	15	15	15		PFD0535w		1	15	15	15	12	10	12	10	8	9	10	10	13	10	8	8	12	10	12	10	8	9	10	10	13	10	8	8	12	10	12	10	8	9	10	10	13	10
Q9U0J0	Replication protein A1, large subunit	PF3D7_0409600	Not Mito	Q9U0J0	Q9U0J0	12	12	12		PFD0470c		1	12	12	12	10	10	10	7	7	6	9	11	11	6	6	6	10	10	10	7	7	6	9	11	11	6	6	6	10	10	10	7	7	6	9	11	11	6
Q9U0K8	Uncharacterized protein	PF3D7_0407800	Not Mito	Q9U0K8	Q9U0K8	27	27	27		PFD0385w		1	27	27	27	25	22	24	22	16	17	14	20	13	10	13	12	25	22	24	22	16	17	14	20	13	10	13	12	25	22	24	22	16	17	14	20	13	10
Q9U0N4	Multidrug resistance-associated protein 1 (EC 3.6.3.44)	PF3D7_0112200	Not Mito	Q9U0N4	Q9U0N4	18	18	18		PfMRP		1	18	18	18	12	7	12	14	6	14	15	12	14	14	13	12	12	7	12	14	6	14	15	12	14	14	13	12	12	7	12	14	6	14	15	12	14	14
[truncated: 173 more columns]

## Sheet: 2. CoxI Peptide
Sequence	N-term cleavage window	C-term cleavage window	Amino acid before	First amino acid	Second amino acid	Second last amino acid	Last amino acid	Amino acid after	A Count	R Count	N Count	D Count	C Count	Q Count	E Count	G Count	H Count	I Count	L Count	K Count	M Count	F Count	P Count	S Count	T Count	W Count	Y Count	V Count	U Count	O Count	Length	Missed cleavages	Mass	Proteins	Leading razor protein	Start position	End position	Gene names	Protein names	Unique (Groups)	Unique (Proteins)	Charges	PEP	Score	Identification type SHMT-M Control Cytosol n=1	Identification type SHMT-M Control Cytosol n=2	Identification type SHMT-M Control Cytosol n=3	Identification type SHMT-M Control Mito n=1	Identification type SHMT-M Control Mito n=2
IPFYPNLLSLDVK	LHGSTNPLGYDTALKIPFYPNLLSLDVKGF	LKIPFYPNLLSLDVKGFNNVIILFLIQSLF	K	I	P	V	K	G	0	0	1	1	0	0	0	0	0	1	3	1	0	1	2	1	0	0	1	1	0	0	13	0	1517.85	Q7HP03	Q7HP03	208	220	coxI	Cytochrome b	yes	yes	2	7.5072e-13	128.01	By MS/MS	By MS/MS	By MS/MS		By MS/MS
		Ratio H/L SHMT-M Control Cytosol n=1	Ratio H/L SHMT-M Control Cytosol n=2	Ratio H/L SHMT-M Control Cytosol n=3	Ratio H/L SHMT-M Control Mito n=1	Ratio H/L SHMT-M Control Mito n=2	Ratio H/L SHMT-M Control Mito n=3	Ratio H/L SHMT-M KD Cytosol n=1	Ratio H/L SHMT-M KD Cytosol n=2	Ratio H/L SHMT-M KD Cytosol n=3	Ratio H/L SHMT-M KD Mito n=1	Ratio H/L SHMT-M KD Mito n=2	Ratio H/L SHMT-M KD Mito n=3
Q7HP03	coxI	1.0335	0.54246	0.33267	NaN	0.19272	0.38701	1.1262	0.72632	0.80843	1.335	0.9699	NaN
		0.63621	-0.652425
		0.886983	-0.173021
			Mean Log2
			C	KD
	Q7HP03	coxI	-0.652425	-0.173021
[truncated: 146 more columns]
